# Supplementary material for: Transcriptomic analysis identifies four novel receptors potentially linking endometrial cancer with polycystic ovary syndrome and generates a transcriptomic atlas
Source: Oncotarget. 2023 Sep 22;14:825–35. doi: 10.18632/oncotarget.28513 (PMC10515731; doi:10.18632/oncotarget.28513)
Supplement: Supplementary file 2 [file oncotarget-14-28513-s002.xlsx]

## Sheet: Contents
Supplementary File 1: Intersections
Table No.	Title
Table 1	Intersected and common DEGs between endometrial cancer datasets
Table 2	Intersected and common up regulated DEGs in Endometrial cancer
Table 3	Intersected and common down regulated DEGs in Endometrial Cancer
Table 4	DEGs that are ligands secreted in the blood by PCOS and the ligands of DEGs that are epithelial cell receptors in EC
Table 5	Epithelial cell receptors that are DEGs in EC and the epithelial cell receptors for secreted ligands in PCOS
Table 6	Expression of IGF and INSR in all datasets

## Sheet: Table 1
Table 1. Intersected and common DEGs between endometrial cancer datasets
GSE17025	GSE21822	GSE115810	GSE178671	GSE17025 and GSE21822 and GSE115810	GSE17025 and GSE115810	GSE21822 and GSE115810
DNAH6	REV3L	NMT2	MSF	COX7A1	MBNL2	SFRP4
PCAT19	TSHZ3	PTPRD	CIG		MSH6	CYP1B1
LIMS4///LIMS3	C14orf44	FAM216A	LETS		C9orf40	BCLAF1
ANAPC4	C13orf21	SRPX2	GFND2			MITF
SCGB1D2	MGC2408	LINC00115	FINC			HOXA11
RNF157-AS1	ECE2	ATP8A2	SK			CORO1B
VWA3A	SF1	MIR15A///DLEU2L///DLEU2	DKK-1			SOCS2
DNAH5	CGNL1	SCG5	NEG_B			CCND2
SLC25A35	SMG5	KIAA1661	H3FH			SNCAIP
CA12	ZFP2	MRPS11	H3/h			APOD
LOC101929219///LOC100505650///C1orf186	PAQR6	ADAM12	HVH2			RAMP1
MCM4	FOXQ1	CORO2B	MKP-2			SPARCL1
MAP3K19	ZCCHC12	SEC24D	TYP
LOC100288570	NRAS	HAND2-AS1	OI4
EPPIN-WFDC6///EPPIN	SMAD5	HEPH	AML1
SORBS2	RAG1AP1	GDF7	CBFA2
LOC100507334///LOC100288570///LIMS3-LOC440895///LOC440895	C1orf85	LTBP4	PEBP2A2
DNAAF1	WDR51A	RHOQ	AMLCR1
C4orf22	KIAA0738	DPYSL4	BMP2B
ADAMTS8	ARHGEF15	LINC00667	HGFR
ERICH3	NA	PDS5B	RCCP2
ABHD6	C9orf26	MAGI2	TNFA
LOC101929219///C1orf186	SLC39A1	COPS2	TNFSF2
BRIP1	DARS2	LILRA5	DIF
LOC388780	ISOC1	FGF1	TNF-alpha
MAATS1	ADH5	LINC01140	KGFR
CAMK2N1	SYTL4	WNT4	BEK
MS4A8	LAG3	NFYB	CFD1
ATAD2	RPL15	TMSB15B///TMSB15A	JWS
SCGB2A1	TNFRSF19L	TRO	CEK3
TADA2A	HOXA10	ASTN2	TK14
FOXA2	KCNK5	ESR2	TK25
DNAH9	PDE6H	CLSTN2	ECT1
UG0898H09	FLJ11200	EIF2S1	K-SAM
SOX2	IL6ST	SMARCC2	CD332
USP53	PDCD4	MISP	MADH6
CAPN6	GIMAP7	LECT1	MADH9
WNK3	CR617391	NLGN4X	LAMNA
WDR66	CR592254	HEG1	nicein-150kDa
AK9	NR_003038	PDPN	kalinin-165kDa
MCM7	ZNF354C	DLC1	BM600-150kDa
TMEM101	KIF2C	ARHGEF40	epiligrin
DACT2	NEK2	PPP2R2B	PLA2G4
KIAA1324	PDE5A	IRGQ	cPLA2-alpha
PGR	RPL36AL	VGF	PSACH
AMPD3	UBL3	FZD5	EDM1
PALMD	HVCN1	ROR2	EPD1
ARSD	CR933654	CHD4	MED
DNAJB13	BC111724	LOC100506718///FLRT2	THBS5
CFAP46	C3orf42	PAGE4	DFNA23
DOCK5	NUF2	ZBTB7B	PROML1
SLC40A1	PTPRV	CBFA2T3	MCDR2
UBXN10	ESPL1	DDR2	STGD4
FAM72A///FAM72D///FAM72B///FAM72C	CENPC1	HDAC4	AC133
CEP55	CDKN2A	CFB	CD133
DNAH12	BCL2	ACTR2	RP41
CYP4V2	ZIM2	EFEMP1	CORD12
FAM216B	YTHDC1	ZNF500	CLP
MGLL	CDKN2D	AKAP11	MAD2B
KRTAP4-3	KIAA0342	MAPK8	REV7
CSPG5	tiga1	KHSRP	POLZ2
CBL	HISPPD1	LOC100996792///MAP2K3	SHC
CFAP53	RPL39L	EFS	p66
SPATA18	E2F1	C3orf14	CSIF
LOC101927137///KIAA1456	AHI1	PTPRF	TGIF
RAD51AP1	ACD	PRKAA1	IL10A
RIIAD1	SLC2A1	ITSN1	IL-10
USP3	RG9MTD1	ABLIM1	TCF1ALPHA
KIF15	C19orf54	MAPKAPK3	TCF10
LRFN4	HTATIP2	SNX1	TCF7L3
MYLK4	GINS1	CDO1	XPB
WDR77	DKFZp667P0924	SACS	BTF2
RASSF6	UNQ2430	TCFL5	RAD25
EFHB	ANKRD36	PRKD1	TFIIH
TMPO	KIAA1641	FOXL2	GTF2H
FOXM1	CCDC77	SNAP91	bHLHb27
SLC35F6///CENPA	GSTM5	VSTM4	FS
KIF18A	ATRNL1	EPOR	INT2

## Sheet: Table 2
Table 2. Intersected and common up regulated DEGs in Endometrial cancer
GSE17025	GSE21822	GSE115810	GSE178671	GSE21822 and GSE115810
MCM4	MGC2408	LILRA5	MSF	CORO1B
MSH6	ECE2	ESR2	CIG
BRIP1	SMG5	MISP	LETS
ATAD2	PAQR6	LECT1	GFND2
TADA2A	FOXQ1	VGF	FINC
UG0898H09	NRAS	FZD5	SK
SOX2	RAG1AP1	CHD4	DKK-1
WNK3	C1orf85	ZBTB7B	NEG_B
MCM7	WDR51A	CFB	HVH2
FAM72A///FAM72D///FAM72B///FAM72C	SLC39A1	ACTR2	MKP-2
CEP55	DARS2	MAPK8	TYP
CSPG5	TNFRSF19L	KHSRP	OI4
CBL	KCNK5	LOC100996792///MAP2K3	AML1
RAD51AP1	KIF2C	PTPRF	CBFA2
KIF15	NEK2	ABLIM1	PEBP2A2
LRFN4	NA	MAPKAPK3	AMLCR1
TMPO	BC111724	EPOR	MADH6
FOXM1	NUF2	LOC441155///ZC3H11A	MADH9
SLC35F6///CENPA	ESPL1	HDAC11	PLA2G4
C9orf40	CDKN2A	SPDEF	cPLA2-alpha
KIF18A	CDKN2D	ANP32C	BMP2B
	RPL39L	PFKFB4	CLP
	E2F1	HNRNPA0	MAD2B
	SLC2A1	CLDN4	REV7
	C19orf54	MAP7	POLZ2
	HTATIP2	ENTPD2	SHC
	GINS1	KRT3	p66
	CCDC77	SPINT2	CSIF
	DHX37	DAG1	TGIF
	TCRA	CSNK1D	IL10A
	TRA@	HOXD13	IL-10
	hADV14S1	NOLC1	TCF1ALPHA
	AV1S3A1T	HADHA	TCF10
	SALL4	SCNN1A	TCF7L3
	COX10	LAD1	bHLHb27
	ENTPD6	S100A11	FS
	CDCA3	F11R	INT2
	BC043356	MIR4640///DDR1	HBGF-3
		EHMT1	FLJ20315
		GM2A	DKFZp781H0392
		EPN1	URCC
		TMEM259	CALN
		VDR	CALNA
		CACNG2	CNA1
		TUBGCP2	PPP2B
		LSR	P15
		TMSB4Y	MTS2
		TGOLN2	INK4B
		FAM27B///FAM27C///FAM182B///FAM182A	TP15
		NBN	CDK4I
		ST14	p15INK4b
		IFI30///PIK3R2	GRF1
		PCDH1	CDC25L
		DCAF11	CDC25
		TONSL	GRF55
		ADAM28	H-GRF55
		SMARCC1	GNRP
		NEURL1	PP13187
		RAB25	hWNT5A
		OPRL1	CD49B
		APLP2	CD49b
		RHEB	CTMP
		PRSS8	PDGFR
		ZC3H14	JTK12
		SLC7A5	CD140b
		ST6GAL1	PDGFR1
		SEPT5-GP1BB	HIP
		HAB1	FLJ20992
		PKP3	MGC126582
		ANKEF1	DKFZp781B0869
		KANK2	OASIS
		TRIM17	EDS4A
		PTPN11	CTNNB
		VTCN1	beta-catenin
		WDR55	armadillo
		AP1M2	PSACH
		TMEM8A	EDM1
		PRELP	EPD1
		FAM49B	MED
		CHKA	THBS5
		POFUT2	RNF23
		DHX9	GLUR3
		SPTBN1	GluA3
		CEBPE	GLURC
		ITGB4	MRX94
		TNK1	BMP13
		FBXL18	SCDO3
		NCBP2	NMA
		PROC	hToll
		MYCN	CD284
		DEDD	TLR-4
		PLEKHG6	ARMD10
		ZBTB7C	NEG_F
		SPINT1	pk
		SYNCRIP	AZK
		CC2D1A	MLT
		HDGF	MRK
		DIAPH1	MLK7
		SNTB1	MLTK
		GIMAP5	mlklak
		IPO8	CALNB1
		GRIN1	CNB
		SIGLEC8	CNB1
		PEX5	AIGF
		EPCAM	FzE3
		GTF3C2	IGF1A
		CNPPD1	TGFB4
		CPNE6	EBAF
		POU4F3	LEFTA
		GGA2	LEFTYA
		CACNA1I	SARP1
		SEMA3B	SDF-5
		ERBB2	FRP-2
		ARF6	ARVD1
		GLUL	ARVD
		SERBP1	FLT2
		MMP25	KAL2
		HES1	H2
		STAT6	H3
		RAB2A	H4
		HOXB3	H5
		PNP	CEK
		ZFR	FLG
		HNRNPU	BFGFR
		RAB20	N-SAM
		PAX8	CD331
		MSI1	VBCH
		FYB	FHF2
		NR2F6	FGF2
		PIP5K1A	MGF
		LRTM1	SCF
		LOC101930168///LOC100509620///AQP7	SF
		AGAP2	Kitl
		MIR6773///ESRP2	KL-1
		SEL1L3	FPH2
		MVD	RSK4
		GIPC1	OP-1
		ASGR2	TGFB
		EEF1A1	DPD1
		GGTLC2	CED
		OR2H2	TGFbeta
		SERINC5	DFNA13
		E2F3	DFNB53
		SLC11A2	HKE5
		GABRD
		UBE2H
		RAB5C
		BCLAF1
		AVL9
		DPP3
		SH2D4A
		SCAF11
		EPS8L1
		PDIA2
		PATZ1
		HAO2
		HDAC6
		HNRNPF
		ACTR3
		CDK5R1
		SLC26A1
		RGS6
		HHLA1
		SNAP23
		CTSB
		XCR1
		SS18
		VAMP1
		RLIM///PABPC1
		IQGAP1
		AKAP8L
		RAB3D
		ARVCF
		DDOST
		HMGA1
		NIF3L1
		TRAF4
		CACNG4
		SORT1
		NCLN
		SMAD6
		NBPF26///NBPF10///NBPF9///NBPF14
		PHF20
		UBL4A
		2009-09-01
		CP
		TSPO
		ERV9-1
		CD24
		PPP2CB
		CAPG
		SEC23IP
		B2M
		LOC100996843///KCNJ18///KCNJ12
		CDV3
		GK
		SHB
		RGS14
		SLC25A4
		LOC101927051
		HSPA6
		UBXN4
		FGF18
		EVPL
		VAV3
		ENO1
		PRKCE
		LGALS7B///LGALS7
		PTAFR
		ADIPOR1
		BARX1
		NADK
		CCL1
		STX3
		HSP90B1
		CCDC22
		CYB561
		TRIM25
		TCF3
		ELF3
		ACP1
		MYH14
		TMX2-CTNND1///CTNND1
		GNAS
		SMURF1
		EIF4B
		NUMA1
		S100A10
		ZBTB7A
		PPIF
		MRPS18B
		SLC28A1
		GJB1
		FARSA
		CD46
		LOC101930075///PKD1
		PDIA6
		ALDH1B1
		CYP2W1
		SZRD1
		LOC100506248///MIR1244-2///MIR1244-3///MIR1244-1///LOC728026///PTMA
		HRG
		DKFZP434A062
		FUT6
		ATP13A3
		GDF5
		CCDC134
		CBX2
		SIX5
		B9D2
		MORN1
		SCD
		QSOX1
		IKBKE
		HSP90AA1
		IKZF1
		TTC22
		CADM3
		MAPKAPK2
		PMS2P3
		CHRNE
		SPP1
		STX11
		CDC27
		HOOK2
		KLF5
		HOXB13
		INO80B
		DBP
		ALDH3A2
		ARID1A
		EZR
		SDC1
		LOC102724250///NBPF26///NBPF19///NBPF10///NBPF15///NBPF11///NBPF1///NBPF14
		VRTN
		FLNB
		SAA2-SAA4///SAA2///SAA1
		ADORA1
		FBXO24
		EVX1
		IGHM
		CDON
		RAPSN
		SCAND2P
		MIR1292///SNORD110///SNORD86///SNORD57///NOP56
		PXN
		KCNH1
		KSR1
		USF2
		TSPAN14
		LOC101929479///LOC727751///LOC642423///GOLGA2P7///GOLGA2P10
		SFN
		SAT1
		ELMO3
		CHKB-CPT1B///CPT1B
		SYNJ2
		ALDH3A1
		PRORY
		TRPM2

## Sheet: Table 3
Table 3. Intersected and common down regulated DEGs in Endometrial Cancer
GSE17025	GSE21822	GSE115810	GSE178671	GSE17025 and GSE21822 and GSE115810	GSE17025 and GSE115810	GSE21822 and GSE115810
DNAH6	REV3L	NMT2	H3FH	COX7A1	MBNL2	SFRP4
PCAT19	TSHZ3	PTPRD	H3/h			CYP1B1
LIMS4///LIMS3	C14orf44	FAM216A	HGFR			MITF
ANAPC4	C13orf21	SRPX2	RCCP2			HOXA11
SCGB1D2	SF1	LINC00115	TNFA			SOCS2
RNF157-AS1	CGNL1	ATP8A2	TNFSF2			CCND2
VWA3A	ZFP2	MIR15A///DLEU2L///DLEU2	DIF			SNCAIP
DNAH5	ZCCHC12	SCG5	TNF-alpha			APOD
SLC25A35	SMAD5	KIAA1661	KGFR			RAMP1
CA12	KIAA0738	MRPS11	BEK			SPARCL1
LOC101929219///LOC100505650///C1orf186	ARHGEF15	ADAM12	CFD1
MAP3K19	NA	CORO2B	JWS
LOC100288570	BCLAF1	SEC24D	CEK3
EPPIN-WFDC6///EPPIN	C9orf26	HAND2-AS1	TK14
SORBS2	ISOC1	RHOQ	TK25
LOC100507334///LOC100288570///LIMS3-LOC440895///LOC440895	ADH5	DPYSL4	ECT1
DNAAF1	SYTL4	LINC00667	K-SAM
C4orf22	LAG3	PDS5B	CD332
ADAMTS8	RPL15	MAGI2	LAMNA
ERICH3	HOXA10	COPS2	nicein-150kDa
ABHD6	PDE6H	FGF1	kalinin-165kDa
LOC101929219///C1orf186	FLJ11200	LINC01140	BM600-150kDa
LOC388780	IL6ST	WNT4	epiligrin
MAATS1	PDCD4	NFYB	DFNA23
CAMK2N1	GIMAP7	TMSB15B///TMSB15A	PROML1
MS4A8	CR617391	TRO	MCDR2
SCGB2A1	CR592254	ASTN2	STGD4
FOXA2	NR_003038	CLSTN2	AC133
DNAH9	ZNF354C	EIF2S1	CD133
USP53	PDE5A	SMARCC2	RP41
CAPN6	RPL36AL	NLGN4X	CORD12
WDR66	UBL3	HEG1	XPB
AK9	HVCN1	PDPN	BTF2
TMEM101	CR933654	DLC1	RAD25
DACT2	C3orf42	ARHGEF40	TFIIH
KIAA1324	PTPRV	PPP2R2B	GTF2H
PGR	CENPC1	IRGQ	RTP801
AMPD3	BCL2	ROR2	FLJ20500
PALMD	ZIM2	PAGE4	REDD-1
ARSD	YTHDC1	CBFA2T3	REDD1
DNAJB13	KIAA0342	DDR2	Dig2
CFAP46	tiga1	HDAC4	SCYB8
DOCK5	HISPPD1	EFEMP1	LUCT
SLC40A1	AHI1	ZNF500	LECT
UBXN10	ACD	AKAP11	MDNCF
DNAH12	RG9MTD1	EFS	TSG-1
CYP4V2	DKFZp667P0924	C3orf14	CXCL8
FAM216B	UNQ2430	PRKAA1	IL-8
MGLL	ANKRD36	ITSN1	NAP-1
KRTAP4-3	KIAA1641	SNX1	3-10C
CFAP53	GSTM5	CDO1	MONAP
SPATA18	ATRNL1	SACS	AMCF-I
LOC101927137///KIAA1456	LAPTM4A	TCFL5	LYNAP
RIIAD1	GRIK3	PRKD1	NAF
USP3	FOXP2	FOXL2	b-ENAP
MYLK4	ADAMTS19	SNAP91	GCP-1
WDR77	ADAMTS17	VSTM4	K60
RASSF6	KIAA1076	ZBED8	GCP1
EFHB	ALDH1A2	TRAM2	NAP1
		CACNA1G	MGC8385
		PCDHA1///PCDHA2///PCDHA3///PCDHA4///PCDHA5///PCDHA6///PCDHA7///PCDHA8///PCDHA10///PCDHA11///PCDHA12///PCDHA13///PCDHAC1///PCDHAC2///PCDHA9	FLJ25987
		NUDT3	p110D
		BBIP1	MODY3
		CDH2	TCF1
		DPY19L2P2	HNF1
		SYNRG	LFB1
		MAGEH1	NR2B3
		ELOVL4	KIAA1516
		ITPR2	PLCE
		MED12	NPHS3
		OGN	SSI-3
		P2RY14	CIS3
		FEZ1	SOCS-3
		NDN	Cish3
		NAP1L3	MAT1
		DPT	RNF66
		TSPYL5	hDx-1
		ZFPM2	HRMT1L3
		SLC24A3	HRMT1L4
		HEPH	CRP1
		GDF7	INK4D
		LTBP4	p19
		NR4A1	GXPLA2
		MXRA7	VEGFD
		WT1	VEGF-D
		FAT4	FGF-13
		ZYX	OBR
		PKNOX2	CD295
		CDH13	HSP27
		TNXB///TNXA	HSP28
		SYNE3///LINC00341	Hs.76067
		SMAD3	Hsp25
		COL5A1	RNF53
		WFDC1	BRCC1
		CRISPLD2	PPP1R53
		FBN1	IL-3
		DKK3	MULTI-CSF
		EHD2	MCGF
		TNC	MGC79398
		CD248	MGC79399
		LOC100506718///FLRT2	HVH3
		MEF2C	IL5R
		OLFM1	CDw125
		PEG3	CD125
		MME	MXS1
		TLE4	TM4SF2
		COL3A1	MRX58
		FJX1	DXS1692E
		BHMT2	TALLA-1
		TBC1D2B	A15
		ANK2	CD231
		PMP22	MRP-S5
		PCSK5	S5mt
		WT1-AS	TC21
		PINLYP	COT
		ABCG2	ESTF
		DFNA5	Tpl-2
		MAP3K12	EST
		NR2F2	c-COT
		NPR2	MEKK8
		EDNRA	H3FK
		TMEM120B	H3/k
		PIP5K1B	H3F1K
		ZCCHC24	TEL2
		COL5A3	TEL-2
		ASMTL	A20
		PTH1R	OTUD7C
		JAM2	NIK
		ISLR	HSNIK
		THY1	FTDCR1B
		PTCH1	HS
		AXL	PKX1
		PAMR1	YJDC
		SFRP1	LSM16
		ILK	FLJ21128
		TMEM45A	hYjeF_N2-15q23
		TBX2	YJEFN2
		PSD3	DDBB
		HSPA12A	UV-DDB2
		RUNX1T1	FLJ34321
		VASH1	IL-23R
		OMD	PRKAA
		SCUBE2	AMPK
		EXOSC7///CLEC3B	AMPKa2
		DPP6	CD114
		CXCL12	GCSFR
		GYPC	LAMNB1
		CLEC11A	nicein-125kDa
		GRK5	kalinin-140kDa
		KIAA0368	BM600-125kDa
		ADAM19	DcR2
		FOSB	TRUNDD
		DCHS1	TRAILR4
		BST1	CD264
		HTR2B	DcR1
		ZNF516	TRAILR3
		MAF	LIT
		MEG3	TRID
		MYL9	CD263
		XYLT1	FHF3
		SYNE1	FLJ16061
		KDR	MGC45269
		KLHL22	MGC102953
		COL14A1	CD126
		TMEM158	MSK18
		COL1A1	CD49c
		SRF	VLA3a
		MICAL1	VCA-2
		IGF1	GAP-B3
		RAB31	MKP-5
		2011-09-01	MKP5
		TMEM246	PIK3C1
		SMARCB1	IL1
		ZBTB44	IL1F1
		WFS1	IL-1A
		IFFO1	IL1-ALPHA
		LDB2	HDM2
		TULP3	HDMX
		HSPA2	MGC5370
		LOC101928635///ALDH1A2	LEFTB
		OR2A9P///OR2A20P	LEFTYB
		PLCL1	EZF
		SETD5	GKLF
		TRPC1	AF-6
		ARHGAP10	AF6
		CDH5	CD104
		CACNA1D	IL1RB
		LPIN1	CD121b
		MAP4	RAD2
		CLIP3	FEN-1
		TTC23	MF1
		RECK	JTK2
		RBM5	CD334
		TBL1X	FANCD1
		NR3C1	FACD
		NISCH	FANCD
		CENPT	FAD
		COL7A1	FAD1
		CHST7	BRCC2
		UBE2I	FHF4
		CALD1	SCA27
		ADAM23	hSPRY1
		PARVA
		TP53BP1
		CNTNAP1
		SPTAN1
		IL15
		H2AFJ
		HOXD11
		JAM3
		TAOK3
		TPST1
		TRAF3
		MYLIP
		ZHX3
		SMTN
		TEK
		ECM1
		KANK2
		LGALS1
		UST
		IGFBP4
		ENPEP
		KIAA0355
		ADAMTS5
		TEN1-CDK3///CDK3
		MCAM
		GPR78///CPZ
		OGG1
		KLRC2///KLRC1
		MRC2
		SPARC
		ACTN1
		APOLD1
		TSPAN4
		INPP5F
		SMAD1
		LHFP
		TACC1
		LAMA4
		TRH
		RGL1
		FOXJ2
		MLH3
		OSR2
		HOXD10
		LOC401021///HOXD4///HOXD3
		LCAT
		TSPAN9
		EVC
		EPB41L3
		MIR22///MIR22HG
		FAM69A
		SIN3B
		FGF9
		S100PBP
		ADCY9
		CLEC2B
		RFTN1
		MAGEL2
		EIF3M
		ADGRA2
		SCAF4
		TGFB1I1
		WNT2
		CTTN
		CACNB3
		VEGFC
		TIE1
		TRPC6
		PDLIM2
		ANGPTL2
		RASL11B
		HTR1E
		ELN
		NRG2
		URB1
		NID1
		CAP2
		GLT8D2
		ULK2
		LOC100130872///SPON2
		KIAA0754
		FAM114A2
		DENND2A
		GPRASP1
		TMEM204
		SLC26A10
		ARHGEF7
		PPP1R16B
		NLGN1
		RGS7
		PENK
		AKT3
		PLPPR4
		DIP2C
		TSC2
		ZEB1
		NEK3
		TUBG2
		CD34
		OLFML2A
		FBLN5
		PON3
		C9orf3
		KMO
		FSTL1
		TDRD3
		PCDHGA1///PCDHGA2///PCDHGA3///PCDHGA4///PCDHGA5///PCDHGA6///PCDHGA7///PCDHGA9///PCDHGA10///PCDHGA11///PCDHGB1///PCDHGB2///PCDHGB3///PCDHGB5///PCDHGB6///PCDHGB7///PCDHGC4///PCDHGC5///PCDHGA12///PCDHGA8///PCDHGB4///PCDHGC3
		PIAS1
		SLCO3A1
		EXT2
		ATXN2
		FHL1
		OLFML1
		SRPX
		NPY1R
		NOL12///TRIOBP
		ABL1
		CYP46A1
		LINC00965
		MSANTD3-TMEFF1///TMEFF1
		F13A1
		DUSP7
		CBX6
		TBC1D5
		NUDT11
		ARHGAP6
		PTRF
		GAS1
		DNM1
		MMRN1
		MGRN1
		TCEAL4
		CAV2
		SNAI2
		ZBTB20
		MMP19
		ADCY2
		IRF4
		EMP3
		CEP112
		IFITM3
		MIEF1
		LAMC3
		C20orf27
		PRND
		C14orf132
		COL5A2
		C16orf45
		RASSF2
		TRANK1
		GLIPR1
		PNMA2
		LOC101926921///DAB2
		MRPS18C
		TCF12
		GUCY1A2
		SPIN2B///SPIN2A
		DHX35
		SEMA5A
		NAV3
		GLG1
		PLA2G4C
		MTUS2
		SAMD4A
		EMC3
		HOXD9
		INPP1
		CNTLN
		COL15A1
		ZNF324
		TRPC3
		TIMM22
		TECPR2
		PPP6R2
		YTHDF1
		NCOA1
		TRAPPC10
		KBTBD2
		PBX3
		ADGRL3
		SYNJ1
		RFPL3S
		FAP
		HERC2
		PLPP1
		ZNF764
		TBX3
		STON1
		NOVA1
		USP11
		EXOG
		CDC42EP3
		KLF2
		NCOR2
		HERC1
		PDE4A
		LYST
		CTSK
		CHD4
		ZNF23
		AMOT
		ALMS1
		SVEP1
		CBX7
		METAP2
		FLRT1
		C16orf72
		PREP
		RBFOX2
		SEC22A
		CHST12
		ARMCX1
		ZIM2///PEG3
		ST3GAL5
		SIRT4
		ETFDH
		MAMLD1
		SLC24A1
		NR1D1///THRA
		TSSK2///DGCR14
		TNS1
		PHLPP2
		LINC00094
		CILP
		ADAM22
		PLAT
		SYDE1
		ECM2
		TAF7L
		SIRT3
		METTL22
		PTCH2
		MPHOSPH9
		MMP11
		WHAMMP2///WHAMMP3
		NAALADL1
		ZKSCAN7
		TMEM214
		AHNAK
		MMP26
		TMEM183B///TMEM183A
		SYT1
		SETBP1
		VWF
		C1R
		VPS13B
		STXBP1
		SLC5A3
		NAA60
		FXYD1
		MIR6756///MCAM
		KLF12
		RASL12
		PAPPA
		RBMS1
		DPY19L1
		HNRNPD
		CD93
		LOC102724200///TRAPPC10
		PID1
		KLF3-AS1
		GP5
		CAV1
		SIVA1
		HSD17B6
		ADCY3
		BHLHB9
		EIF4ENIF1
		PDZD2
		CRTC3
		ACTA2
		LY75-CD302///CD302///LY75
		SERPINH1
		WDR7
		CYR61
		PTPRB
		SNED1
		PEX12
		FBXO11
		KIAA0087
		DNAJC8
		TBC1D8B
		SURF1
		MCM3AP
		WIPF1
		PER3
		DCN
		GSDMB
		MYO15B
		GUSBP9///GUSBP3
		GOSR1
		CRMP1
		LPP
		DET1
		C19orf66
		LRRC32
		SBF1
		SLC7A6
		INSR
		JUN
		BNC2
		PLSCR4
		TRIOBP
		KYAT1
		MAST3
		FYN
		VGLL3
		ACOX2
		GDPD5
		C15orf38-AP3S2///AP3S2
		FBXL5
		ADRA2A
		CXorf57
		CPT1A
		PCOLCE
		ETAA1
		KL
		CELF2
		ATP1B2
		COL16A1
		MYLK
		MRPS30
		ZNF202
		PTPRA
		BMP1
		OSBPL1A
		HEMK1
		N4BP1
		JARID2
		UBE2L3
		PDCD6
		C1orf123
		MECP2
		COL6A2
		NTRK3
		CPQ
		KCNJ8
		SLC30A4
		CR1
		EHD3
		THAP7
		NOTCH4
		PDZRN3
		MAST2
		C1orf54
		RRN3P1
		VCAN
		TDO2
		CAND2
		EPHB1
		PALLD
		COL4A6
		FGF13
		NEK9
		BAZ1B
		SPOP
		ADGRL4
		EFEMP2
		ZEB2
		CNOT4
		LAMA2
		CES2
		TCF4
		C9orf40
		MYOC
		ZFP37
		TIMP3
		ID2B
		TARP///TRGV9///TRGC2
		PTGER3
		NAIP
		IP6K2
		FBXO42
		SFSWAP
		DLG5
		MID1
		RGS4
		UTP18
		MED13L
		MIR4738///H3F3B///H3F3A
		ZDHHC17
		PDE8A
		SERPINF1
		EBLN2
		PPP1R12A
		NBEA
		CPE
		NPEPPS
		ATP1A2
		LINC00597
		IFITM2
		LARP6
		RBM48
		TIPARP
		ADH1B
		HCRP1
		LOC401317///CREB5
		ITGB5
		NUP85
		TPM1
		RBM10
		DUT
		VAMP5
		RUFY3
		FLNA
		SHISA6
		GTPBP1
		LOXL2
		ABCB1
		DYRK1A
		ZNF652
		ASCL1
		WNK1
		KCTD7///RABGEF1
		NES
		ARFGAP2
		VPS8
		GHR
		MAPK10
		C1S
		DUSP2
		RREB1
		PDGFRL
		HAL
		NTAN1
		PDE3B
		PER2
		P3H3
		ME1
		C5orf42
		DIO2
		RAB22A
		ANP32B
		TYW1
		ZNF536
		SLC39A6
		CDH11
		MLLT11
		NRP1
		GPX7
		PRSS12
		QKI
		KDELC1
		PRRX1
		ODC1
		LHFPL2
		FASTKD3
		MSH6
		H2AFY
		MTF2
		WIF1
		TEX30
		BAG2
		KIDINS220
		MAGED2
		RFC1
		SETX
		LANCL1
		RABEP1
		TMEM35A
		PRPS1
		MFAP2
		RNF146
		CALU
		HEXB

## Sheet: Table 4
Table 4. DEGs that are ligands secreted in the blood by PCOS and the ligands of DEGs that are epithelial cell receptors in EC
	Ligands secreted by PCOS									Ligands corresponding to endometrial cancer receptors
	GSE106724 Hyperandrogenism	GSE98595	GSE1615 platform U133A	GSE1615 platform U133B	GSE40400	GSE48301	GSE8157	GSE6798		GSE115810	GSE115810 grade 2	GSE115810 grade 3	GSE17025	GSE178671 recurrent	GSE178671 recurrent stage IB	GSE21882
A2M	0	0	0	0	0	0	1	0		0	0	0	0	0	0	0
ADAM10	0	0	0	0	1	0	0	0		0	1	1	0	0	0	0
ADAM28	0	0	1	0	0	0	0	0		0	0	0	0	0	0	0
ADAM9	0	0	0	0	0	0	0	0		0	0	0	0	1	0	0
ADM2	0	0	0	0	0	0	0	0		0	1	0	0	0	0	1
AGRN	1	0	0	0	0	0	0	0		0	0	0	0	0	0	0
ANGPT2	0	0	0	0	0	0	1	0		0	0	0	0	0	0	0
ANGPTL1	0	0	0	0	1	0	1	0		0	0	0	0	0	0	0
APOD	0	0	0	0	0	0	0	0		0	0	0	0	0	1	0
APOE	0	0	0	0	0	0	1	0		0	0	0	0	0	0	0
BGN	0	0	1	0	0	0	0	0		0	0	0	0	1	1	0
BMP6	0	0	0	1	0	0	0	0		0	0	0	0	0	0	0
C3	0	0	0	0	0	0	0	0		0	0	0	0	0	1	0
CALCB	0	0	0	0	0	0	0	0		0	1	0	0	0	0	1
CALR	0	0	0	0	0	0	0	0		0	0	0	0	1	0	0
CCK	0	0	0	0	0	0	1	0		0	0	0	0	0	0	0
CCL19	0	0	0	0	0	0	1	0		0	0	0	0	0	0	0
CCL24	0	0	0	0	0	0	1	0		0	0	0	0	0	0	0
CD24	0	1	0	0	0	0	1	0		0	0	0	0	0	0	0
CDH1	0	0	0	0	0	0	0	0		1	1	1	0	0	0	0
CELA3B	0	0	0	0	0	0	1	0		0	0	0	0	0	0	0
CHAD	0	0	0	0	0	0	0	0		0	0	0	0	0	1	0
CLCF1	0	0	0	0	0	0	0	0		0	0	0	0	0	0	1
CLEC3A	0	0	0	0	0	0	0	0		0	0	1	0	0	0	0
CNTN2	0	0	0	0	0	0	0	0		0	0	1	0	0	0	0
COL11A1	0	0	0	0	0	0	0	0		0	0	0	0	0	1	0
COL14A1	0	0	0	0	0	1	0	0		0	0	0	0	0	0	0
COL1A1	0	0	1	0	0	0	0	0		1	0	1	0	0	1	0
COL1A2	0	0	0	0	0	0	0	0		0	0	0	0	0	1	0
COL2A1	0	0	0	0	0	0	0	0		0	0	0	0	0	1	0
COL3A1	0	0	0	0	0	0	0	0		1	0	1	0	0	1	0
COL4A1	0	0	0	0	0	0	0	0		0	0	0	0	1	1	0
COL4A3	0	0	0	0	0	0	0	0		0	0	0	0	0	1	0
COL4A4	0	0	0	0	0	0	0	0		0	0	0	0	0	1	0
COL4A5	0	0	0	0	0	0	0	0		0	0	0	0	0	1	0
COL4A6	0	0	0	0	0	0	0	0		0	0	0	0	0	1	0
COL5A1	0	0	0	0	0	0	1	0		0	0	0	0	0	0	0
COL6A1	0	1	0	0	0	0	1	0		0	0	0	0	0	1	0
COL6A2	0	0	0	0	0	0	0	0		0	0	0	0	0	1	0
COL6A3	0	0	0	0	0	0	0	0		0	0	0	0	0	1	0
COL7A1	0	0	0	0	0	0	0	0		0	0	0	0	0	1	0
COL8A1	0	0	0	0	0	0	0	0		0	0	0	0	0	1	0
COL9A1	0	0	0	0	1	0	0	0		0	0	0	0	0	0	0
CP	0	0	0	0	0	0	0	0		0	0	0	1	0	0	0
CSF2	0	0	0	0	0	0	0	0		0	0	0	0	1	0	0
CSF3	0	0	0	0	0	0	0	0		0	0	0	0	1	0	0
CTF1	0	0	0	0	0	0	0	0		0	0	0	0	0	0	1
CXCL2	0	0	0	0	0	0	1	0		0	0	0	0	0	0	0
DCN	0	0	0	0	0	0	0	0		0	0	0	0	1	1	0
DEFB4A	0	0	0	0	0	0	0	0		0	0	0	0	1	1	0
DHH	0	0	0	0	0	0	0	0		0	1	0	0	1	1	0
DLK1	0	0	0	0	0	0	0	0		0	0	0	0	1	0	0
DLL1	0	0	0	0	0	0	0	0		0	0	0	0	1	0	0
DLL3	0	0	0	0	0	0	0	0		0	0	0	0	1	0	0
DLL4	0	0	0	0	0	0	0	0		0	0	0	0	1	0	0
DUSP18	0	0	0	0	0	0	0	0		0	0	0	0	1	1	0
EBI3	0	0	0	0	0	0	0	0		0	0	0	0	0	0	1
EDA	0	0	0	0	0	0	1	0		0	0	0	0	0	0	0
EDIL3	0	0	0	0	0	0	1	0		0	0	0	0	0	0	0
EDN1	0	0	0	0	0	0	0	0		0	1	0	0	0	0	0
EDN2	0	0	0	0	0	0	0	0		0	1	0	0	0	0	0
EDN3	0	0	0	0	0	0	1	0		0	1	0	0	0	0	0
EFNA4	0	0	0	0	0	0	1	0		0	0	0	0	0	0	0
F13A1	0	0	0	0	0	1	0	0		0	0	0	0	0	0	0
F7	0	0	0	0	0	0	1	0		0	0	0	0	0	0	0
FGF1	0	0	0	0	0	0	0	0		0	0	1	0	1	1	0
FGF10	0	0	0	0	0	0	0	0		0	0	0	0	1	1	0
FGF11	0	0	0	0	0	0	0	0		0	0	0	0	1	1	0
FGF12	0	0	0	0	0	0	0	0		0	0	0	0	1	1	0
FGF13	0	0	0	0	0	0	0	0		0	0	0	0	1	1	0
FGF14	0	0	0	0	0	0	0	0		0	0	0	0	1	1	0
FGF16	0	0	0	0	0	0	0	0		0	0	0	0	1	1	0
FGF17	0	0	0	0	0	0	0	0		0	0	0	0	1	1	0
FGF18	0	0	0	0	0	0	0	0		0	0	0	0	1	1	0
FGF19	0	0	0	0	0	0	0	0		0	0	0	0	1	1	0
FGF2	0	0	0	0	0	0	0	0		0	0	1	0	1	1	0
FGF21	0	0	0	0	0	0	0	0		0	0	0	0	1	1	0
FGF22	0	0	0	0	0	0	1	0		0	0	0	0	1	1	0
FGF23	0	0	0	0	0	0	0	0		0	0	0	0	1	1	0
FGF3	0	0	0	0	0	0	0	0		0	0	0	0	1	1	0
FGF4	0	0	0	0	0	0	0	0		0	0	1	0	1	1	0
FGF5	0	0	0	0	0	0	0	0		0	0	0	0	1	1	0
FGF6	0	0	0	0	0	0	0	0		0	0	0	0	1	1	0
FGF7	0	0	0	0	0	0	1	0		0	0	1	0	1	1	0
FGF8	0	0	0	0	0	0	0	0		0	0	0	0	1	1	0
FGF9	0	0	0	0	0	0	0	0		0	0	0	0	1	1	0
FIGF	0	0	0	0	0	0	0	0		0	0	0	0	0	1	0
FN1	0	0	0	0	0	0	0	0		0	0	0	0	1	0	0
GAS6	0	0	0	0	0	0	0	0		0	1	1	0	0	0	0
GDF5	0	0	0	0	0	0	0	0		1	0	0	0	0	0	0
GDF9	0	0	0	0	0	1	0	0		0	0	0	0	0	0	0
GHRL	0	0	0	0	0	0	1	0		0	0	0	0	0	0	0
GNAI2	0	0	0	0	0	0	0	0		0	1	0	0	0	0	0
GNAS	0	0	0	0	0	0	1	0		0	0	0	0	0	0	0
HGF	0	0	0	0	0	0	0	0		0	0	0	0	1	1	0
HHIPL2	0	0	0	0	0	0	1	0		0	0	0	0	0	0	0
HSP90B1	0	0	0	0	0	0	0	0		0	0	0	0	1	1	0
HSPA1A	0	1	0	0	0	0	0	0		0	0	0	0	1	1	0
HSPG2	0	0	0	0	0	0	0	0		0	0	0	0	0	1	0
IAPP	0	0	0	0	0	0	0	0		0	1	0	0	0	0	1
IGF1	0	0	0	0	0	1	0	0		0	0	0	0	0	0	0
IHH	0	0	0	0	0	0	0	0		0	1	0	0	1	1	0
IL11	0	0	0	0	0	0	0	0		0	0	0	0	0	0	1
IL1A	0	0	0	0	0	0	0	0		0	0	0	0	1	0	0
IL1B	0	0	0	0	0	0	0	0		0	0	0	0	1	0	0
IL1RN	0	0	0	0	0	0	0	0		0	0	0	0	1	0	0
IL2	0	0	0	0	0	0	1	0		0	0	0	0	0	0	0
IL6	0	0	0	0	0	0	1	0		0	0	0	0	1	0	1
INHBA	0	0	0	0	0	0	0	0		0	0	0	0	1	1	0
JAG1	0	0	0	0	0	0	0	0		0	0	0	0	1	0	0
JAG2	0	0	0	0	0	0	0	0		0	0	0	0	1	0	0
KITLG	0	0	0	0	0	0	0	0		1	0	0	0	0	0	0
L1CAM	0	0	0	0	0	0	0	0		0	0	0	0	1	1	0
LAMA1	0	0	0	0	0	0	1	0		0	0	0	0	1	1	0
LAMA2	0	0	0	0	0	0	0	0		0	0	0	0	1	1	0
LAMA3	0	0	0	0	0	0	1	0		0	0	0	0	0	0	0
LAMA4	0	1	0	0	0	0	1	0		0	0	0	0	1	0	0
LAMA5	0	0	0	0	0	0	0	0		0	0	0	0	1	1	0
LAMB1	1	0	0	0	0	0	0	0		0	0	0	0	1	1	0
LAMB3	0	0	0	0	0	0	1	0		0	0	0	0	1	1	0
LAMC1	0	0	0	0	0	0	0	0		0	0	0	0	1	1	0
LAMC2	0	0	0	0	0	0	0	0		0	0	0	0	1	1	0
LAMC3	0	0	0	0	0	0	0	0		0	0	0	0	1	1	0
LEP	0	0	0	0	0	0	0	0		0	0	0	0	0	1	0
LIF	0	0	0	0	0	0	0	0		0	0	0	0	0	0	1
LPL	1	0	0	0	0	0	1	1		0	0	0	0	0	0	0
LTA	0	0	0	0	0	0	0	0		0	1	0	0	0	0	0
LY6G5C	0	0	0	0	0	0	0	0		0	0	1	0	0	0	0
MDK	1	0	0	0	0	0	0	0		0	0	0	0	0	0	0
MFGE8	0	0	0	0	0	0	0	0		0	0	0	0	1	1	0
MFNG	0	0	0	0	0	0	0	0		0	0	0	0	1	0	0
MMP1	0	0	0	0	0	0	0	0		0	0	0	0	0	1	0
MYOC	0	0	0	0	0	0	0	0		0	0	0	0	1	0	0
NCAM1	0	0	0	0	0	0	1	0		0	0	0	0	1	1	0
NCAN	0	0	0	0	0	0	0	0		1	0	0	0	0	0	0
NGF	0	0	0	0	0	0	0	0		0	0	1	0	0	0	0
NID1	0	1	0	0	0	0	1	0		1	1	1	0	1	0	0
NPPB	0	0	0	0	0	0	0	0		0	1	1	0	0	0	0
NPPC	0	0	0	0	0	0	0	0		0	1	1	0	0	0	0
NTN1	0	0	0	0	0	0	1	0		0	0	0	0	0	0	0
OLFM2	0	0	0	0	0	0	1	0		0	0	0	0	0	0	0
OSM	0	0	0	0	0	0	1	0		0	0	0	0	0	0	1
OXT	0	0	0	0	0	0	1	0		0	0	0	0	0	0	0
PDAP1	0	0	0	0	0	0	0	0		0	0	0	0	1	1	0
PDGFA	0	0	0	0	0	0	0	0		0	0	0	0	1	1	0
PDGFB	0	0	0	0	0	0	0	0		0	0	0	0	1	1	0
PDGFC	0	0	0	0	0	0	0	0		0	0	0	0	1	1	0
PDGFD	0	0	0	0	0	0	0	0		0	0	0	0	1	1	0
PGF	0	0	0	0	0	0	0	0		0	0	1	0	0	0	0
PI3	0	0	0	0	0	0	1	0		0	0	0	0	0	0	0
PLAU	0	0	0	0	0	0	0	0		0	0	0	0	1	0	0
PON2	0	0	0	0	0	0	1	0		0	0	0	0	0	0	0
PROS1	0	0	0	0	0	0	0	0		0	1	1	0	0	0	0
PSAP	0	0	0	0	0	0	1	0		0	0	0	0	0	0	0
PSEN1	0	0	0	0	0	0	0	0		0	0	0	0	1	0	0
PTHLH	0	0	0	0	0	0	0	0		0	1	0	0	0	0	0
QRFP	0	0	0	0	0	0	0	0		0	1	0	0	0	0	0
RAET1E	1	0	0	0	0	0	0	0		0	0	0	0	0	0	0
RELN	0	0	0	0	0	0	0	0		0	0	0	0	1	0	0
RSPO3	0	0	0	0	0	0	0	1		0	0	0	0	0	0	0
S100A8	0	0	0	0	0	0	0	0		0	0	0	0	1	1	0
S100A9	0	0	0	0	0	0	0	0		0	0	0	0	1	1	0
SEMA3A	0	0	0	0	0	0	0	0		0	0	1	0	0	0	0
SEMA3B	0	0	0	0	0	0	0	0		0	0	1	0	0	0	0
SEMA3C	0	0	0	0	0	0	0	0		0	0	1	0	0	0	0
SEMA3D	0	0	0	0	0	0	0	0		0	0	1	0	0	0	0
SEMA3E	0	0	0	0	0	0	0	0		0	0	1	0	0	0	0
SEMA3F	0	0	0	0	0	0	0	0		0	0	1	0	0	0	0
SEMA4D	0	0	0	0	0	0	0	0		0	0	0	0	1	1	0
SEMA5A	0	0	0	0	0	0	0	0		0	0	0	0	1	1	0
SERPING1	0	1	0	0	0	0	0	0		0	0	0	0	0	0	0
SFTPD	0	0	0	0	0	0	0	0		0	0	0	0	1	1	0
SHH	0	0	0	0	0	0	0	0		0	1	0	0	1	1	0
SLIT2	0	1	0	0	0	0	0	0		0	0	0	0	0	0	0
SPP1	0	0	0	0	0	0	1	0		0	0	0	0	0	0	0
TFPI	0	0	0	0	0	0	1	0		0	0	0	0	0	0	0
TGFB1	0	0	0	0	0	0	0	0		0	0	0	0	1	0	0
TGFB3	0	0	0	0	0	0	1	0		0	0	0	0	0	0	0
THBS1	0	0	0	0	0	0	1	0		0	0	0	0	1	0	0
THBS2	0	1	0	0	0	0	1	0		0	0	0	0	0	0	0
TIMP2	0	0	0	0	0	0	0	0		0	0	0	0	1	0	0
TNC	1	0	0	0	0	0	0	0		0	0	0	0	0	1	0
TNFSF10	0	0	0	0	0	0	0	0		0	0	0	0	1	0	0
TPH1	0	0	0	0	0	0	0	0		0	0	1	0	0	0	0
VEGFA	0	0	0	0	0	0	0	0		0	0	1	0	0	0	0
VEGFB	0	0	0	0	0	0	0	0		0	0	1	0	0	0	0
VTN	0	0	0	0	0	0	0	0		0	0	0	0	1	0	0
WNT1	0	0	0	0	0	0	0	0		0	0	0	0	1	0	0
WNT11	0	0	0	0	0	0	0	0		0	0	0	0	1	0	0
WNT2	0	0	0	0	0	0	0	0		0	0	0	0	1	0	0
WNT3	0	0	0	0	0	0	0	0		0	0	0	0	1	0	0
WNT3A	0	0	0	0	0	0	0	0		0	0	0	0	1	0	0
WNT4	0	0	0	0	0	0	1	0		0	0	0	0	0	0	0
WNT5A	0	0	0	0	0	0	0	0		1	0	0	0	1	0	0
ZG16B	0	0	0	0	0	0	0	0		0	0	0	0	1	1	0

## Sheet: Table 5
Table 5. Epithelial cell receptors that are DEGs in EC and the epithelial cell receptors for secreted ligands in PCOS
	Receptors for ligands secrted by PCOS									Endometrial cancer receptors
	GSE106724 Hyperandrogenism	GSE98595	GSE1615 platform U133A	GSE1615 platform U133B	GSE40400	GSE48301	GSE8157	GSE6798		GSE115810	GSE115810 grade 2	GSE115810 grade 3	GSE17025	GSE178671 recurrent	GSE178671 recurrent stage IB	GSE21882
ACKR2	0	0	0	0	0	0	1	0		0	0	0	0	0	0	0
ACKR4	0	0	0	0	0	0	1	0		0	0	0	0	0	0	0
ACVR1	0	0	0	1	0	0	0	0		0	0	0	0	0	0	0
ACVR2A	0	0	0	1	0	1	0	0		0	0	0	0	0	0	0
ACVR2B	0	0	0	1	0	0	0	0		0	0	0	0	0	0	0
ACVRL1	0	0	0	0	0	0	1	0		0	0	0	0	0	0	0
ADCY1	0	0	0	0	0	0	1	0		0	0	0	0	0	0	0
ADCY7	0	0	0	0	0	0	1	0		0	0	0	0	0	0	0
ADCY9	0	0	0	0	0	0	1	0		0	0	0	0	0	0	0
ADORA1	0	0	0	0	0	0	1	0		0	0	0	0	0	0	0
ADORA2B	0	0	0	0	0	0	1	0		0	0	0	0	0	0	0
ADRB3	0	0	0	0	0	0	1	0		0	0	0	0	0	0	0
ALK	1	0	0	0	0	0	0	0		0	0	0	0	0	0	0
ATP1A3	1	0	0	0	0	0	0	0		0	0	0	0	0	0	0
AVPR1A	0	0	0	0	0	0	1	0		0	0	0	0	0	0	0
AVPR2	0	0	0	0	0	0	1	0		0	0	0	0	0	0	0
AXL	0	0	0	0	1	0	0	0		0	1	1	0	0	0	0
BAMBI	0	0	0	0	0	0	0	0		0	0	0	0	1	1	0
BMPR1A	0	0	0	1	0	1	0	0		0	0	0	0	0	0	0
BMPR1B	0	0	0	1	0	1	0	0		0	0	0	0	0	0	0
BMPR2	0	0	0	1	0	1	0	0		0	0	0	0	0	0	0
CACHD1	0	0	0	0	0	0	1	0		0	0	0	0	0	0	0
CACNA1C	0	0	0	0	0	0	1	0		0	0	0	0	0	0	0
CCKAR	0	0	0	0	0	0	1	0		0	0	0	0	0	0	0
CCR2	0	0	0	0	0	0	1	0		0	0	0	0	0	0	0
CCR7	0	0	0	0	0	0	1	0		0	0	0	0	0	0	0
CCRL2	0	0	0	0	0	0	1	0		0	0	0	0	0	0	0
CD151	0	0	0	0	0	0	1	0		0	0	0	0	0	0	0
CD19	0	0	0	0	0	0	0	0		0	0	0	0	0	1	0
CD1B	0	0	0	0	0	0	1	0		0	0	0	0	0	0	0
CD36	0	0	1	0	0	0	1	0		0	0	0	0	0	0	0
CD44	1	0	1	0	0	1	1	1		0	0	0	0	0	0	0
CD47	0	1	0	0	0	0	1	0		0	0	0	0	0	0	0
CD53	0	0	0	0	0	0	1	0		0	0	0	0	0	0	0
CD93	0	0	1	0	0	0	0	0		0	0	0	0	0	0	0
CDH2	0	0	0	0	0	0	0	0		1	0	0	0	0	0	0
CELSR1	0	0	0	0	0	0	1	0		0	0	0	0	0	0	0
CHRM3	0	0	0	0	0	0	1	0		0	0	0	0	0	0	0
CLEC2B	0	0	0	0	0	0	0	0		0	0	1	0	0	0	0
CNTN1	1	0	0	0	0	0	0	0		0	0	0	0	0	0	0
COL13A1	0	1	0	0	0	0	1	0		0	0	0	0	0	0	0
COL17A1	0	0	0	0	0	0	1	0		0	0	0	0	0	0	0
CRHR1	0	0	0	0	0	0	1	0		0	0	0	0	0	0	0
CSF3R	0	0	0	0	0	0	0	0		0	0	0	0	1	0	0
CXCR1	0	0	0	0	0	0	1	0		0	0	0	0	0	0	0
CXCR3	0	0	0	0	0	0	1	0		0	0	0	0	0	0	0
DDR1	0	0	1	0	0	0	0	0		0	0	0	0	0	0	0
DDR2	0	0	1	0	0	0	0	0		1	0	1	0	0	0	0
EDA2R	0	0	0	0	0	0	1	0		0	0	0	0	0	0	0
EDNRA	0	0	0	0	0	0	1	0		0	1	0	0	0	0	0
EDNRB	0	0	0	0	0	0	1	0		0	0	0	0	0	0	0
EGFR	1	0	0	0	0	0	0	0		0	0	0	0	0	0	0
ENG	0	0	0	0	0	0	1	0		0	0	0	0	0	0	0
EPHA1	0	0	0	0	0	0	1	0		0	0	0	0	0	0	0
EPHA2	0	0	0	0	0	0	1	0		0	0	0	0	0	0	0
EPHA3	0	0	0	0	1	0	1	0		0	0	0	0	0	0	0
EPHA4	0	0	0	0	0	0	1	0		0	0	0	0	0	0	0
EPHA6	0	0	0	0	0	0	1	0		0	0	0	0	0	0	0
EPHA7	0	0	0	0	0	0	1	0		0	0	0	0	0	0	0
EPHA8	0	0	0	0	0	0	1	0		0	0	0	0	0	0	0
EPOR	0	0	0	0	0	0	0	0		1	0	0	0	0	0	0
F3	0	0	0	0	0	0	1	0		0	0	0	0	0	0	0
FGFR1	0	0	0	0	0	0	1	0		0	0	0	0	1	0	0
FGFR2	0	0	0	0	0	0	1	0		0	0	0	0	1	1	0
FGFR3	0	0	0	0	0	0	1	0		0	0	0	0	0	0	0
FGFR4	0	0	0	0	0	0	1	0		0	0	0	0	1	0	0
FLT4	0	0	1	0	0	0	0	0		0	0	0	0	0	0	0
FXYD6	0	0	0	0	0	1	0	0		0	0	0	0	0	0	0
FZD2	0	0	0	0	0	0	1	0		0	0	0	0	0	0	0
FZD6	0	0	0	0	0	0	1	0		0	0	0	0	0	0	0
FZD7	0	0	0	0	0	0	0	0		0	0	0	0	1	0	0
FZD8	0	0	0	0	0	0	0	1		0	0	0	0	0	0	0
GCGR	0	0	0	0	0	0	1	0		0	0	0	0	0	0	0
GHRHR	0	0	0	0	0	0	1	0		0	0	0	0	0	0	0
GLP1R	0	0	0	0	0	0	1	0		0	0	0	0	0	0	0
GPC1	0	1	0	0	0	0	1	0		0	0	0	0	0	0	0
GPC2	1	0	0	0	0	0	0	0		0	0	0	0	0	0	0
GPIHBP1	1	0	0	0	0	0	1	1		0	0	0	0	0	0	0
GPR37	0	0	0	0	0	0	1	0		0	0	0	0	0	0	0
GPR37L1	0	0	0	0	0	0	1	0		0	0	0	0	0	0	0
GPR39	0	0	0	0	0	0	1	0		0	0	0	0	0	0	0
GRIN2D	0	1	0	0	0	0	0	0		0	0	0	0	0	0	0
GYPE	0	0	0	0	0	0	1	0		0	0	0	0	0	0	0
HHIP	0	0	0	0	0	0	0	0		0	0	0	0	1	1	0
HTR2A	0	0	0	0	0	0	1	0		0	0	0	0	0	0	0
HTR2B	0	0	0	0	0	0	0	0		0	0	1	0	0	0	0
HTR6	0	0	0	0	0	0	1	0		0	0	0	0	0	0	0
IGF1R	0	0	0	0	0	1	0	0		0	0	0	0	0	0	0
IL1R2	0	0	0	0	0	0	0	0		0	0	0	0	1	0	0
IL2RA	0	0	0	0	0	0	1	0		0	0	0	0	0	0	0
IL2RB	0	0	0	0	0	0	1	0		0	0	0	0	0	0	0
IL2RG	0	0	0	0	0	0	1	0		0	0	0	0	0	0	0
IL6R	0	0	0	0	0	0	1	0		0	0	0	0	1	0	0
IL6ST	0	0	0	0	0	0	1	0		0	0	0	0	0	0	1
INSR	0	0	0	0	0	1	0	0		0	0	0	0	0	0	0
ITGA1	1	1	1	0	0	0	1	0		0	0	0	0	0	0	0
ITGA2	1	1	1	0	0	0	1	0		0	0	0	0	0	1	0
ITGA2B	0	0	0	0	0	0	1	0		0	0	0	0	0	0	0
ITGA3	1	1	0	0	0	0	1	0		0	0	0	0	1	0	0
ITGA4	1	1	1	0	0	1	1	0		0	0	0	0	0	0	0
ITGA5	1	0	1	0	0	0	1	0		0	0	0	0	0	0	0
ITGA6	1	1	0	0	0	0	1	0		0	0	0	0	0	0	0
ITGA7	1	0	0	0	0	0	1	0		0	0	0	0	0	0	0
ITGA8	1	0	0	0	0	0	0	0		0	0	0	0	0	0	0
ITGA9	1	0	0	0	0	1	1	0		0	0	0	0	0	0	0
ITGAV	1	1	1	0	0	0	1	0		0	0	0	0	0	0	0
ITGB1	1	1	1	0	0	1	1	0		0	0	0	0	0	0	0
ITGB3	0	1	0	0	0	0	1	0		0	0	0	0	0	0	0
ITGB4	1	0	0	0	0	0	1	0		0	0	0	0	1	0	0
ITGB5	0	0	0	0	0	0	1	0		0	0	0	0	0	0	0
ITGB8	0	0	0	0	0	0	1	0		0	0	0	0	1	0	0
KIDINS220	0	0	0	0	0	0	0	0		0	0	1	0	0	0	0
KLRK1	1	0	0	0	0	0	0	0		0	0	0	0	0	0	0
LDLR	0	0	0	0	0	0	1	0		0	0	0	0	0	0	0
LEPR	0	0	0	0	0	0	0	0		0	0	0	0	0	1	0
LGR4	0	0	0	0	0	0	0	1		0	0	0	0	0	0	0
LGR5	0	0	0	0	0	0	0	1		0	0	0	0	0	0	0
LGR6	0	0	0	0	0	0	0	1		0	0	0	0	0	0	0
LHCGR	0	0	0	0	0	0	1	0		0	0	0	0	0	0	0
LIFR	0	0	0	0	0	0	1	0		0	0	0	0	0	0	0
LRP1	1	1	0	0	0	0	1	1		0	0	0	0	0	0	0
LRP2	1	0	0	0	0	0	1	1		0	0	0	0	0	0	0
LRP4	1	0	0	0	0	0	0	0		0	0	0	0	0	0	0
LRP5	0	0	0	0	0	0	1	0		0	0	0	0	0	0	0
LRP6	0	0	0	0	0	0	0	1		0	0	0	0	0	0	0
LRP8	0	0	0	0	0	0	1	0		0	0	0	0	0	0	0
LY96	0	0	1	0	0	0	0	0		0	0	0	0	0	0	0
MAG	0	0	0	0	1	0	0	0		0	0	0	0	0	0	0
MET	0	0	0	0	0	0	0	0		0	0	0	0	1	1	0
MUSK	1	0	0	0	0	0	0	0		0	0	0	0	0	0	0
NEO1	0	0	0	0	0	0	1	0		0	0	0	0	0	0	0
NGFR	0	0	0	0	0	0	1	0		0	0	0	0	0	0	0
NOTCH2	0	0	0	0	0	0	0	0		0	0	0	0	1	0	0
NOTCH3	0	1	0	0	0	0	1	0		0	0	0	0	0	0	0
NOTCH4	0	1	0	0	0	0	1	0		0	0	0	0	0	0	0
NPR2	0	0	0	0	0	0	0	0		0	1	1	0	0	0	0
NRP1	0	0	0	0	0	0	1	0		0	0	1	0	0	0	0
NT5E	1	0	0	0	0	0	1	0		0	0	0	0	0	0	0
ORAI2	0	0	0	0	0	1	0	0		0	0	0	0	0	0	0
OSMR	0	0	0	0	0	0	1	0		0	0	0	0	0	0	0
OXTR	0	0	0	0	0	0	1	0		0	0	0	0	0	0	0
P2RY14	0	0	0	0	0	0	0	0		0	1	0	0	0	0	0
PDGFRB	0	0	0	0	0	0	0	0		0	0	0	0	1	1	0
PLD2	0	0	0	0	0	0	1	0		0	0	0	0	0	0	0
PTCH1	0	0	0	0	0	0	0	0		0	1	0	0	0	0	0
PTGDR	0	0	0	0	0	0	1	0		0	0	0	0	0	0	0
PTGIR	0	0	0	0	0	0	1	0		0	0	0	0	0	0	0
PTH1R	0	0	0	0	0	0	0	0		0	1	0	0	0	0	0
PTPRA	0	0	0	0	0	0	1	0		0	0	0	0	0	0	0
PTPRB	1	0	0	0	0	0	0	0		0	0	0	0	0	0	0
PTPRF	0	1	0	0	0	0	1	0		1	1	1	0	0	0	0
PTPRZ1	1	0	0	0	0	0	0	0		0	0	0	0	0	0	0
RAMP1	0	0	0	0	0	0	0	0		0	1	0	0	0	0	1
ROBO1	0	1	0	0	0	0	1	0		0	0	0	0	0	0	0
ROBO2	0	1	0	0	0	0	1	0		0	0	0	0	0	0	0
ROBO4	0	1	0	0	0	0	0	0		0	0	0	0	0	0	0
ROR2	0	0	0	0	0	0	0	0		1	0	0	0	0	0	0
RPSA	0	0	0	0	0	0	1	0		0	0	0	0	0	0	0
S1PR1	0	0	0	0	0	0	1	0		0	0	0	0	0	0	0
SCARB1	0	0	0	0	0	0	1	0		0	0	0	0	0	0	0
SDC1	1	1	0	0	0	0	1	1		0	0	0	0	0	0	0
SDC2	0	0	0	0	0	0	1	0		0	0	0	0	0	0	0
SDC3	1	0	0	0	0	0	1	0		0	0	0	0	0	0	0
SDC4	1	0	0	0	0	0	1	1		0	0	0	0	0	0	0
SELE	0	1	0	0	0	0	0	0		0	0	0	0	0	0	0
SELP	0	1	0	0	0	0	1	0		0	0	0	0	0	0	0
SLC40A1	0	0	0	0	0	0	0	0		0	0	0	1	0	0	0
SORL1	0	0	0	0	0	0	1	0		0	0	0	0	0	0	0
SORT1	0	0	0	0	0	0	1	0		0	0	0	0	0	0	0
TEK	0	0	0	0	1	0	1	0		0	0	0	0	0	0	0
TGFBR1	0	0	0	0	0	1	1	0		0	0	0	0	0	0	0
TGFBR2	0	0	0	0	0	0	1	0		0	0	0	0	0	0	0
TGFBR3	0	0	0	0	0	0	1	0		0	0	0	0	0	0	0
TIE1	0	0	0	0	0	0	1	0		0	0	0	0	0	0	0
TLR1	0	0	1	0	0	0	0	0		0	0	0	0	0	0	0
TLR2	0	0	1	0	0	0	0	0		0	0	0	0	0	0	0
TLR4	0	1	1	0	0	0	0	0		0	0	0	0	1	1	0
TMEM8A	0	0	0	0	0	0	0	0		0	0	1	0	0	0	0
TMPRSS6	0	0	1	0	0	0	1	0		0	0	0	0	0	0	0
TNFRSF10C	0	0	0	0	0	0	0	0		0	0	0	0	1	0	0
TNFRSF10D	0	0	0	0	0	0	0	0		0	0	0	0	1	0	0
TNFRSF11B	0	0	0	0	0	0	1	0		0	0	0	0	0	0	0
TSHR	0	0	0	0	0	0	1	0		0	0	0	0	0	0	0
UNC5B	0	0	0	0	0	0	1	0		0	0	0	0	0	0	0
UNC5C	0	0	0	0	0	0	1	0		0	0	0	0	0	0	0
UNC5D	0	0	0	0	0	0	1	0		0	0	0	0	0	0	0
VIPR1	0	0	0	0	0	0	1	0		0	0	0	0	0	0	0
VLDLR	1	0	0	0	0	0	1	1		0	0	0	0	0	0	0
XCR1	0	0	0	0	0	0	1	0		0	0	0	0	0	0	0

## Sheet: Table 6
Table 6. Expression of IGF and INSR in all datasets
Gene	Dataset	Up or down regulated	LogFC
IGF	GSE48301	Down	-1.5
IGF	GSE115810 (grade 2)	Down	-3.49
IGF	GSE178671 (Recurrent stage IB)	Up	1.32
INSR	GSE8157	Down	-0.28
INSR	GSE6798	Down	-0.29
INSR	GSE115810 (grade 2)	Down	-1.6
