# Supplementary material for: Transcriptomic analysis identifies four novel receptors potentially linking endometrial cancer with polycystic ovary syndrome and generates a transcriptomic atlas
Source: Oncotarget. 2023 Sep 22;14:825–35. doi: 10.18632/oncotarget.28513 (PMC10515731; doi:10.18632/oncotarget.28513)
Supplement: Supplementary file 3 [file oncotarget-14-28513-s003.xlsx]

## Sheet: Contents
Supplementary File 2: GSE48301
Table No.	Title
Table 1	Differential gene expression in PCOS patients from GSE48301
Table 2	Pathway enrichment of differential expressed genes in PCOS patients from GSE48301 using metascape
Table 3	Pathways involved in enriched pathways from PCOS DEGs in GSE48301
Table 4	Ligands secreted in the blood by PCOS DEG's in GSE48301
Table 5	Epithelial receptors for secreted ligands in PCOS in GSE48301

## Sheet: Table 1
Table 1. Differential gene expression in PCOS patients from GSE48301
ID	adj.P.Val	P.Value	t	B	logFC	Gene symbol	Gene title
7965873	0.0339	3.17e-06	10.5568	3.85746	-1.52264	IGF1	insulin like growth factor 1
7980485	0.0547	7.69e-06	9.45179	3.61318	-1.71996	DIO2	deiodinase, iodothyronine, type II
8161755	0.0339	3.58e-06	10.4006	3.46579	-2.16447	ALDH1A1	aldehyde dehydrogenase 1 family member A1
7961514	0.0339	2.88e-06	10.6831	2.67567	-2.09593	MGP	matrix Gla protein
8059672	0.1777	4.03e-05	7.6407	2.53685	-0.809127
8150101	0.1777	4.375e-05	7.55868	2.41837	-0.9417
7975386	0.1482	2.606e-05	-8.08742	2.1222	1.493	ERVK3-2	endogenous retrovirus group K3 member 2
7968632	0.2192	7.93e-05	-6.98425	1.53932	1.07092	SPG20-AS1	SPG20 antisense RNA 1
8090490	0.2192	0.00010842	6.69545	1.47126	-0.817307	RPN1	ribophorin I
8122701	0.2192	9.518e-05	-6.81469	1.46539	1.00059
7905395	0.2192	0.00014421	6.43959	1.41363	-0.800296	PSMB4	proteasome subunit beta 4
8003667	0.2192	0.00010433	6.73051	1.33977	-0.97562	SERPINF1///SERPINF1	serpin family F member 1///serpin family F member 1
8114080	0.2192	0.00013617	-6.49048	1.33538	0.937734	GDF9	growth differentiation factor 9
8148070	0.2192	0.00011707	6.62592	1.31884	-0.935369	COL14A1	collagen type XIV alpha 1 chain
8123744	0.2192	0.00014801	6.41661	1.31737	-1.45983	F13A1	coagulation factor XIII A chain
8137979	0.2192	0.00016162	6.33928	1.24878	-1.18624	ACTB	actin beta
7972713	0.2192	0.00018887	-6.20386	1.141	0.894979	EFNB2	ephrin B2
7947867	0.2192	0.00021735	6.08349	1.07065	-0.657705	PSMC3	proteasome 26S subunit, ATPase 3
7947512	0.2192	0.00013511	6.49744	1.03818	-1.53276	PAMR1	peptidase domain containing associated with muscle regeneration 1
8139087	0.2192	0.00012868	6.54098	1.02521	-2.9736	SFRP4	secreted frizzled related protein 4
7903619	0.2192	0.00024348	5.98733	0.964718	-0.705016	SARS	seryl-tRNA synthetase
8114814	0.2192	0.0001494	-6.40831	0.911052	1.2845	NR3C1	nuclear receptor subfamily 3 group C member 1
8179174	0.2192	0.00023899	6.00305	0.840905	-1.50295	TUBB	tubulin beta class I
8000425	0.2192	0.0002961	5.82395	0.78632	-0.554368	GTF3C1	general transcription factor IIIC subunit 1
8177858	0.2192	0.00025557	5.94659	0.78104	-1.48824	TUBB	tubulin beta class I
8095376	0.2192	0.00030198	5.8077	0.774261	-0.497869	MT2A	metallothionein 2A
8117995	0.2192	0.00026352	5.92094	0.75623	-1.49946	TUBB	tubulin beta class I
8124437	0.2192	0.00030989	5.78636	0.750179	-0.496001	HIST1H3F	histone cluster 1, H3f
8047213	0.2192	0.00027255	5.8928	0.723915	-0.935701
7953385	0.2192	0.00032649	5.74346	0.629713	-1.44864	GAPDH	glyceraldehyde-3-phosphate dehydrogenase
7928411	0.2192	0.00035363	5.67818	0.62229	-0.54918	ZSWIM8	zinc finger SWIM-type containing 8
7993798	0.2192	0.00022041	-6.07162	0.5857	1.95745
7905079	0.2192	0.00023262	6.02588	0.56242	-1.47078	HIST2H2AA4///HIST2H2AB///HIST2H2AC///HIST2H2AA3	histone cluster 2, H2aa4///histone cluster 2, H2ab///histone cluster 2, H2ac///histone cluster 2, H2aa3
7919619	0.2192	0.00023328	6.02346	0.556292	-1.47748	HIST2H2AA4///HIST2H2AB///HIST2H2AC///HIST2H2AA3	histone cluster 2, H2aa4///histone cluster 2, H2ab///histone cluster 2, H2ac///histone cluster 2, H2aa3
8027884	0.2192	0.00029249	5.83412	0.530573	-1.9275
8058912	0.2192	0.00031023	-5.78547	0.518438	1.22486
8040908	0.2192	0.00041036	5.55781	0.486905	-0.506457	SNX17	sorting nexin 17
8156295	0.2192	0.00035682	-5.67087	0.467152	0.835799	SECISBP2	SECIS binding protein 2
8095080	0.2192	0.00041719	5.54453	0.454234	-1.34054	PDGFRA	platelet derived growth factor receptor alpha
7905147	0.2192	0.00016065	-6.34454	0.402339	1.4448	C1orf54	chromosome 1 open reading frame 54
7991386	0.2192	0.00031277	5.77875	0.399093	-1.13515	CIB1	calcium and integrin binding 1
8065569	0.2192	0.00040596	5.56646	0.364508	-0.913677	BCL2L1	BCL2 like 1
8007355	0.2192	0.00043546	5.5102	0.320231	-0.653433	VPS25	vacuolar protein sorting 25 homolog
8095362	0.2192	0.00049177	5.41348	0.316481	-0.51199	MT2A	metallothionein 2A
8085287	0.2192	0.00049482	5.40858	0.310237	-0.661527	BRK1	BRICK1, SCAR/WAVE actin nucleating complex subunit
8092390	0.2192	0.00030598	5.79684	0.300591	-1.54432
8082478	0.2192	0.00040678	5.56484	0.286327	-1.10078	COPG1	coatomer protein complex subunit gamma 1
7910054	0.2192	0.00048948	-5.41717	0.246693	0.630414	DNAH14	dynein axonemal heavy chain 14
8073457	0.2192	0.00049545	5.40759	0.245244	-0.645454	XRCC6	X-ray repair cross complementing 6
8052141	0.2192	0.00037718	-5.62582	0.239608	1.96972
8139458	0.2192	0.00053641	-5.345	0.22077	0.627627
7923974	0.2192	0.00049196	-5.41318	0.207903	0.836233	C1orf132///MIR29C	chromosome 1 open reading frame 132///microRNA 29c
8083166	0.2192	0.00045527	-5.4747	0.194816	1.12282	TRPC1	transient receptor potential cation channel subfamily C member 1
7897378	0.2192	0.00056397	-5.30575	0.167185	1.05272	PER3	period circadian clock 3
8054200	0.2192	0.00047989	-5.43286	0.166031	1.08294	LYG2	lysozyme g2
7919669	0.2192	0.00058629	-5.27544	0.14665	0.53628	MTMR11	myotubularin related protein 11
8171205	0.2192	0.00057833	-5.28611	0.139681	0.735999	NLGN4X	neuroligin 4, X-linked
8027621	0.2192	0.00053928	5.34082	0.133728	-0.753104	GPI///GPI	glucose-6-phosphate isomerase///glucose-6-phosphate isomerase
8172204	0.2192	0.00047475	5.44139	0.108464	-1.05307	MAOB	monoamine oxidase B
8012464	0.2192	0.00058942	-5.2713	0.107221	0.650953	LOC100128288	uncharacterized LOC100128288
7996947	0.2192	0.00062025	5.23167	0.0980051	-0.658319	CYB5B	cytochrome b5 type B
8007397	0.2192	0.00055135	5.32345	0.0824558	-0.776776	PSME3	proteasome activator subunit 3
8032480	0.2192	0.0005805	5.28319	0.0743893	-0.8422	LSM7	LSM7 homolog, U6 small nuclear RNA and mRNA degradation associated
8008040	0.2192	0.00032346	5.7511	0.0732693	-1.46337	LRRC46	leucine rich repeat containing 46
7959070	0.2192	0.00064933	5.19621	0.0403911	-0.539396	PEBP1	phosphatidylethanolamine binding protein 1
8126093	0.2192	0.00060517	-5.25079	0.0236996	0.961789
8017704	0.2192	0.00054522	-5.33222	5.57e-05	0.943238	AMZ2P1	archaelysin family metallopeptidase 2 pseudogene 1
7899813	0.2192	0.00067497	5.16634	-0.0033575	-0.632541	RBBP4	RB binding protein 4, chromatin remodeling factor
7904695	0.2192	0.00057664	5.28839	-0.0083105	-1.01498	SEC22B	SEC22 homolog B, vesicle trafficking protein (gene/pseudogene)
7931748	0.2192	0.00060733	-5.24802	-0.0195924	1.14233	IDI2	isopentenyl-diphosphate delta isomerase 2
8131335	0.2192	0.00039446	-5.58961	-0.0262078	2.19884
8119882	0.2192	0.00069464	5.14426	-0.0549296	-0.569365	RSPH9	radial spoke head 9 homolog
8162373	0.2192	0.00061522	5.23799	-0.0561384	-1.18515	OGN	osteoglycin
8145225	0.2192	0.00048397	-5.42614	-0.0645136	2.44928
8144226	0.2192	0.00069479	-5.1441	-0.0814389	0.906489
8078330	0.2192	0.0005601	-5.31114	-0.0855119	1.04744	RBMS3	RNA binding motif single stranded interacting protein 3
8058857	0.2192	0.00068628	5.15357	-0.112989	-1.11863	IGFBP5	insulin like growth factor binding protein 5
8158081	0.2192	0.0005877	5.27357	-0.115413	-0.8384	CFAP157	cilia and flagella associated protein 157
8026024	0.2192	0.00076171	5.07373	-0.115539	-0.903938	ASNA1	arsA arsenite transporter, ATP-binding, homolog 1 (bacterial)
8026698	0.2192	0.00073619	5.09974	-0.116332	-0.815192	BABAM1///BABAM1	BRISC and BRCA1 A complex member 1///BRISC and BRCA1 A complex member 1
8154359	0.2192	0.00080264	5.03393	-0.14243	-0.832955	RPL18A	ribosomal protein L18a
8175835	0.2192	0.00072285	5.11373	-0.144304	-1.00236	BCAP31	B-cell receptor-associated protein 31
8115327	0.2192	0.00041457	5.54959	-0.151563	-1.28882	SPARC	secreted protein acidic and cysteine rich
8097443	0.2192	0.00084246	4.99725	-0.197744	-0.443478
7917331	0.2192	0.00083514	-5.00385	-0.200896	0.641862	C1orf52	chromosome 1 open reading frame 52
8052022	0.2192	0.00085948	4.98215	-0.212479	-0.873335
8119161	0.2192	0.00087006	4.97292	-0.222312	-0.502657	PIM1	Pim-1 proto-oncogene, serine/threonine kinase
7953603	0.2192	0.00072946	5.10676	-0.225709	-0.952907	C1S	complement component 1, s subcomponent
7998823	0.2192	0.00085522	-4.9859	-0.23492	0.740029	PDPK1	3-phosphoinositide dependent protein kinase 1
7989849	0.2192	0.00084387	-4.99598	-0.238298	0.847434	DENND4A	DENN domain containing 4A
7998841	0.2192	0.00086183	-4.98008	-0.24161	0.739684	PDPK1	3-phosphoinositide dependent protein kinase 1
7915472	0.2192	0.00068155	5.15888	-0.242497	-1.3898	SLC2A1	solute carrier family 2 member 1
7913185	0.2192	0.00085685	-4.98446	-0.248946	0.817745
8073470	0.2192	0.00090707	-4.94157	-0.259316	0.567482	C22orf46	chromosome 22 open reading frame 46
7998978	0.2192	0.00083143	-5.00722	-0.265269	1.00597	ZNF597	zinc finger protein 597
8178598	0.2192	0.00093022	4.92265	-0.279555	-0.98274	CLIC1	chloride intracellular channel 1
8124691	0.2192	0.0008989	-4.94837	-0.282487	0.749258	HCG8	HLA complex group 8
8034299	0.2192	0.00088196	4.96268	-0.284971	-0.906906	ELOF1	elongation factor 1 homolog
8098240	0.2192	0.00088955	4.95623	-0.31042	-1.05623
8119088	0.2192	0.00096235	4.89722	-0.311106	-0.762008	CDKN1A	cyclin dependent kinase inhibitor 1A

## Sheet: Table 2
Table 2. Pathway enrichment of differential expressed genes in PCOS patients from GSE48301 using metascape
Gene Symbol	Description	Biological Process (GO)	Protein Function (Protein Atlas)	pathways
IGF1	insulin like growth factor 1	GO:0060283 negative regulation of oocyte development;GO:1904073 regulation of trophectodermal cell proliferation;GO:1904075 positive regulation of trophectodermal cell proliferation	Human disease related genes:Cancers:Cancers of the lung and pleura; Predicted secreted proteins; Human disease related genes:Endocrine and metabolic diseases:Hypothalamus and pituitary gland diseases; RAS pathway related proteins; Disease related genes	R-HSA-9702518 STAT5 activation downstream of FLT3 ITD mutants;WP5087 Malignant pleural mesothelioma;WP4629 Aerobic glycolysis;GO:0010594 regulation of endothelial cell migration;GO:0043567 regulation of insulin-like growth factor receptor signaling pathway;GO:0007599 hemostasis;GO:2000241 regulation of reproductive process;GO:1901615 organic hydroxy compound metabolic process;hsa04919 Thyroid hor…
DIO2	iodothyronine deiodinase 2	GO:0042404 thyroid hormone catabolic process;GO:0001514 selenocysteine incorporation;GO:0006451 translational readthrough	Predicted intracellular proteins; Enzymes; ENZYME proteins:Oxidoreductases	GO:0043567 regulation of insulin-like growth factor receptor signaling pathway;R-HSA-71291 Metabolism of amino acids and derivatives;GO:1901615 organic hydroxy compound metabolic process;hsa04919 Thyroid hormone signaling pathway
ALDH1A1	aldehyde dehydrogenase 1 family member A1	GO:0030392 fructosamine catabolic process;GO:0030389 fructosamine metabolic process;GO:0009449 gamma-aminobutyric acid biosynthetic process	Predicted intracellular proteins; Enzymes; ENZYME proteins:Oxidoreductases	R-HSA-5689603 UCH proteinases;WP4629 Aerobic glycolysis;GO:1901615 organic hydroxy compound metabolic process
MGP	matrix Gla protein	GO:0001502 cartilage condensation;GO:0098743 cell aggregation;GO:0030500 regulation of bone mineralization	Predicted intracellular proteins; Disease related genes; Predicted secreted proteins; Human disease related genes:Congenital malformations:Other congenital malformations	M5884 NABA CORE MATRISOME
ERVK3-2	endogenous retrovirus group K3 member 2
SPART-AS1	SPART antisense RNA 1
RPN1	ribophorin I	GO:0018279 protein N-linked glycosylation via asparagine;GO:0018196 peptidyl-asparagine modification;GO:0006487 protein N-linked glycosylation	Cancer-related genes; Transporters	R-HSA-5663202 Diseases of signal transduction by growth factor receptors and second messengers;M2 PID SMAD2 3NUCLEAR PATHWAY
PSMB4	proteasome 20S subunit beta 4	GO:0002862 negative regulation of inflammatory response to antigenic stimulus;GO:0002861 regulation of inflammatory response to antigenic stimulus;GO:0050728 negative regulation of inflammatory response	Enzymes; Peptidases:Threonine-type peptidases; Potential drug targets; Predicted intracellular proteins; Disease related genes	R-HSA-5689603 UCH proteinases;R-HSA-5663202 Diseases of signal transduction by growth factor receptors and second messengers;R-HSA-71291 Metabolism of amino acids and derivatives
SERPINF1	serpin family F member 1	GO:0071279 cellular response to cobalt ion;GO:0060770 negative regulation of epithelial cell proliferation involved in prostate gland development;GO:0060767 epithelial cell proliferation involved in prostate gland development	Human disease related genes:Congenital malformations:Congenital malformations of the musculoskeletal system; Predicted secreted proteins; Cancer-related genes:Candidate cancer biomarkers; Predicted intracellular proteins; Disease related genes	WP5087 Malignant pleural mesothelioma;WP4629 Aerobic glycolysis;GO:0010594 regulation of endothelial cell migration;GO:1901654 response to ketone;GO:2000241 regulation of reproductive process;hsa04919 Thyroid hormone signaling pathway
GDF9	growth differentiation factor 9	GO:2000870 regulation of progesterone secretion;GO:2000194 regulation of female gonad development;GO:1905939 regulation of gonad development	Human disease related genes:Reproductive system diseases:Reproductive system diseases; Disease related genes; Predicted intracellular proteins; Predicted secreted proteins	R-HSA-9702518 STAT5 activation downstream of FLT3 ITD mutants;GO:2000241 regulation of reproductive process
COL14A1	collagen type XIV alpha 1 chain	GO:0030199 collagen fibril organization;GO:0030198 extracellular matrix organization;GO:0043062 extracellular structure organization	Human disease related genes:Congenital malformations:Congenital malformations of skin; Predicted intracellular proteins; Predicted secreted proteins	M5884 NABA CORE MATRISOME
F13A1	coagulation factor XIII A chain	GO:0072378 blood coagulation, fibrin clot formation;GO:0072376 protein activation cascade;GO:0018149 peptide cross-linking	Enzymes; Predicted secreted proteins; FDA approved drug targets:Biotech drugs; Cancer-related genes:Candidate cancer biomarkers; Candidate cardiovascular disease genes; ENZYME proteins:Transferases; Predicted intracellular proteins; Disease related genes; Human disease related genes:Cardiovascular diseases:Hematologic diseases	R-HSA-5663202 Diseases of signal transduction by growth factor receptors and second messengers;R-HSA-9702518 STAT5 activation downstream of FLT3 ITD mutants;GO:0007599 hemostasis
ACTB	actin beta	GO:0051623 positive regulation of norepinephrine uptake;GO:0072749 cellular response to cytochalasin B;GO:1901328 response to cytochalasin B	Human disease related genes:Immune system diseases:Primary immunodeficiency; Disease related genes; Predicted intracellular proteins; Human disease related genes:Congenital malformations:Other congenital malformations	R-HSA-5689603 UCH proteinases;R-HSA-5663202 Diseases of signal transduction by growth factor receptors and second messengers;R-HSA-9702518 STAT5 activation downstream of FLT3 ITD mutants;WP5087 Malignant pleural mesothelioma;GO:0007599 hemostasis;GO:1903076 regulation of protein localization to plasma membrane;hsa04919 Thyroid hormone signaling pathway;WP4879 Overlap between signal transduction p…
EFNB2	ephrin B2	GO:1903849 positive regulation of aorta morphogenesis;GO:1903847 regulation of aorta morphogenesis;GO:1905653 positive regulation of artery morphogenesis	Cancer-related genes:Candidate cancer biomarkers	R-HSA-5663202 Diseases of signal transduction by growth factor receptors and second messengers;R-HSA-9702518 STAT5 activation downstream of FLT3 ITD mutants;WP5087 Malignant pleural mesothelioma;GO:0010594 regulation of endothelial cell migration;GO:1901654 response to ketone;GO:2000241 regulation of reproductive process
PSMC3	proteasome 26S subunit, ATPase 3	GO:0043921 modulation by host of viral transcription;GO:0044793 negative regulation by host of viral process;GO:0043922 negative regulation by host of viral transcription	Predicted intracellular proteins	R-HSA-5689603 UCH proteinases;R-HSA-5663202 Diseases of signal transduction by growth factor receptors and second messengers;WP4629 Aerobic glycolysis;R-HSA-71291 Metabolism of amino acids and derivatives
PAMR1	peptidase domain containing associated with muscle regeneration 1		Predicted intracellular proteins; Enzymes; Predicted secreted proteins; Peptidases:Serine-type peptidases
SFRP4	secreted frizzled related protein 4	GO:2000119 negative regulation of sodium-dependent phosphate transport;GO:1902174 positive regulation of keratinocyte apoptotic process;GO:2000118 regulation of sodium-dependent phosphate transport	Human disease related genes:Congenital malformations:Congenital malformations of the musculoskeletal system; Predicted secreted proteins; Predicted intracellular proteins; Disease related genes; Cancer-related genes	R-HSA-5663202 Diseases of signal transduction by growth factor receptors and second messengers;WP5087 Malignant pleural mesothelioma;hsa04919 Thyroid hormone signaling pathway;M5493 WNT SIGNALING
SARS1	seryl-tRNA synthetase 1	GO:0006434 seryl-tRNA aminoacylation;GO:0097056 selenocysteinyl-tRNA(Sec) biosynthetic process;GO:1904046 negative regulation of vascular endothelial growth factor production	Predicted intracellular proteins; Enzymes; Human disease related genes:Other diseases:Mental and behavioural disorders; Potential drug targets; ENZYME proteins:Ligase; Disease related genes	WP3888 VEGFA-VEGFR2 signaling pathway;GO:0010594 regulation of endothelial cell migration;R-HSA-71291 Metabolism of amino acids and derivatives
NR3C1	nuclear receptor subfamily 3 group C member 1	GO:0043402 glucocorticoid mediated signaling pathway;GO:0042921 glucocorticoid receptor signaling pathway;GO:0031958 corticosteroid receptor signaling pathway	Transcription factors:Zinc-coordinating DNA-binding domains; Human disease related genes:Endocrine and metabolic diseases:Adrenal gland diseases; FDA approved drug targets:Small molecule drugs; Predicted intracellular proteins; Disease related genes; Human disease related genes:Musculoskeletal diseases:Skeletal diseases; Nuclear receptors	R-HSA-5689603 UCH proteinases;R-HSA-5663202 Diseases of signal transduction by growth factor receptors and second messengers;WP5087 Malignant pleural mesothelioma;GO:0043567 regulation of insulin-like growth factor receptor signaling pathway;GO:1901654 response to ketone;hsa04919 Thyroid hormone signaling pathway;M2 PID SMAD2 3NUCLEAR PATHWAY
TUBB	tubulin beta class I	GO:0071895 odontoblast differentiation;GO:0060563 neuroepithelial cell differentiation;GO:0042267 natural killer cell mediated cytotoxicity	Predicted intracellular proteins; FDA approved drug targets:Small molecule drugs; Human disease related genes:Congenital malformations:Congenital malformations of the nervous system; Human disease related genes:Congenital malformations:Congenital malformations of skin; Disease related genes	R-HSA-5689603 UCH proteinases;R-HSA-5663202 Diseases of signal transduction by growth factor receptors and second messengers;M2 PID SMAD2 3NUCLEAR PATHWAY;M5493 WNT SIGNALING
GTF3C1	general transcription factor IIIC subunit 1	GO:0042791 5S class rRNA transcription by RNA polymerase III;GO:0042797 tRNA transcription by RNA polymerase III;GO:0006384 transcription initiation at RNA polymerase III promoter	Predicted intracellular proteins
MT2A	metallothionein 2A	GO:0036018 cellular response to erythropoietin;GO:0036015 response to interleukin-3;GO:0036016 cellular response to interleukin-3	Predicted intracellular proteins	R-HSA-5689603 UCH proteinases;R-HSA-5663202 Diseases of signal transduction by growth factor receptors and second messengers;R-HSA-9702518 STAT5 activation downstream of FLT3 ITD mutants;GO:1901654 response to ketone
H3C7	H3 clustered histone 7	GO:0006335 DNA replication-dependent chromatin assembly;GO:0006334 nucleosome assembly;GO:0032200 telomere organization	Predicted intracellular proteins; Disease related genes	R-HSA-5689603 UCH proteinases;R-HSA-5663202 Diseases of signal transduction by growth factor receptors and second messengers;R-HSA-9702518 STAT5 activation downstream of FLT3 ITD mutants
GAPDH	glyceraldehyde-3-phosphate dehydrogenase	GO:0035606 peptidyl-cysteine S-trans-nitrosylation;GO:0017014 protein nitrosylation;GO:0018119 peptidyl-cysteine S-nitrosylation	Predicted intracellular proteins; Enzymes; ENZYME proteins:Oxidoreductases; FDA approved drug targets:Small molecule drugs	R-HSA-5663202 Diseases of signal transduction by growth factor receptors and second messengers;WP4629 Aerobic glycolysis;WP3888 VEGFA-VEGFR2 signaling pathway;GO:0043567 regulation of insulin-like growth factor receptor signaling pathway;M5493 WNT SIGNALING;GO:0050821 protein stabilization
ZSWIM8	zinc finger SWIM-type containing 8	GO:2000627 positive regulation of miRNA catabolic process;GO:2000625 regulation of miRNA catabolic process;GO:2000630 positive regulation of miRNA metabolic process	Predicted intracellular proteins	R-HSA-5663202 Diseases of signal transduction by growth factor receptors and second messengers
H2AC19	H2A clustered histone 19	GO:0008150 biological_process		R-HSA-5689603 UCH proteinases
H2AC21	H2A clustered histone 21	GO:0008150 biological_process	Predicted intracellular proteins	R-HSA-5689603 UCH proteinases
H2AC20	H2A clustered histone 20	GO:0008150 biological_process	Predicted intracellular proteins	R-HSA-5689603 UCH proteinases
H2AC18	H2A clustered histone 18	GO:0008150 biological_process		R-HSA-5689603 UCH proteinases
SNX17	sorting nexin 17	GO:0006707 cholesterol catabolic process;GO:0016127 sterol catabolic process;GO:0006706 steroid catabolic process	Predicted intracellular proteins; Transporters	GO:2000241 regulation of reproductive process;GO:1901615 organic hydroxy compound metabolic process
SECISBP2	SECIS binding protein 2	GO:2000623 negative regulation of nuclear-transcribed mRNA catabolic process, nonsense-mediated decay;GO:0001514 selenocysteine incorporation;GO:0006451 translational readthrough	Predicted intracellular proteins; Disease related genes; Human disease related genes:Endocrine and metabolic diseases:Thyroid gland diseases	GO:0043567 regulation of insulin-like growth factor receptor signaling pathway;R-HSA-71291 Metabolism of amino acids and derivatives
PDGFRA	platelet derived growth factor receptor alpha	GO:0035790 platelet-derived growth factor receptor-alpha signaling pathway;GO:0038086 VEGF-activated platelet-derived growth factor receptor signaling pathway;GO:0038091 positive regulation of cell proliferation by VEGF-activated platelet derived growth factor receptor signaling pathway	Predicted intracellular proteins; CD markers; FDA approved drug targets:Small molecule drugs; Human disease related genes:Cancers:Cancers of haematopoietic and lymphoid tissues; Enzymes; Human disease related genes:Cancers:Cancers of the digestive system; FDA approved drug targets:Biotech drugs; Cancer-related genes:Candidate cancer biomarkers; Kinases:Tyr protein kinases; RAS pathway related pro…	R-HSA-5663202 Diseases of signal transduction by growth factor receptors and second messengers;R-HSA-9702518 STAT5 activation downstream of FLT3 ITD mutants;WP5087 Malignant pleural mesothelioma;WP4629 Aerobic glycolysis;GO:0010594 regulation of endothelial cell migration;GO:0007599 hemostasis;GO:2000241 regulation of reproductive process;M5493 WNT SIGNALING
C1orf54	chromosome 1 open reading frame 54		Predicted secreted proteins
CIB1	calcium and integrin binding 1	GO:1905938 positive regulation of germ cell proliferation;GO:2000256 positive regulation of male germ cell proliferation;GO:0007113 endomitotic cell cycle	Transporters:Accessory Factors Involved in Transport; Human disease related genes:Skin diseases:Skin and soft tissue diseases; Potential drug targets; Predicted intracellular proteins; Disease related genes	R-HSA-9702518 STAT5 activation downstream of FLT3 ITD mutants;WP5087 Malignant pleural mesothelioma;WP4629 Aerobic glycolysis;GO:0010594 regulation of endothelial cell migration;GO:0043567 regulation of insulin-like growth factor receptor signaling pathway;GO:1903076 regulation of protein localization to plasma membrane;GO:2000241 regulation of reproductive process
BCL2L1	BCL2 like 1	GO:0019048 modulation by virus of host process;GO:0019050 suppression by virus of host apoptotic process;GO:0019054 modulation by virus of host cellular process	Cancer-related genes:Candidate cancer biomarkers; RAS pathway related proteins; Transporters:Transporter channels and pores	R-HSA-5663202 Diseases of signal transduction by growth factor receptors and second messengers;R-HSA-9702518 STAT5 activation downstream of FLT3 ITD mutants;WP3888 VEGFA-VEGFR2 signaling pathway;GO:1903076 regulation of protein localization to plasma membrane;GO:1901654 response to ketone;GO:2000241 regulation of reproductive process;WP4879 Overlap between signal transduction pathways contributin…
VPS25	vacuolar protein sorting 25 homolog	GO:0007175 negative regulation of epidermal growth factor-activated receptor activity;GO:0043328 protein transport to vacuole involved in ubiquitin-dependent protein catabolic process via the multivesicular body sorting pathway;GO:0032511 late endosome to vacuole transport via multivesicular body sorting pathway	Predicted intracellular proteins	R-HSA-5689603 UCH proteinases;R-HSA-9702518 STAT5 activation downstream of FLT3 ITD mutants;WP4629 Aerobic glycolysis
BRK1	BRICK1 subunit of SCAR/WAVE actin nucleating complex	GO:2000601 positive regulation of Arp2/3 complex-mediated actin nucleation;GO:0051127 positive regulation of actin nucleation;GO:0016601 Rac protein signal transduction	Predicted intracellular proteins	R-HSA-5689603 UCH proteinases;R-HSA-9702518 STAT5 activation downstream of FLT3 ITD mutants;GO:1903076 regulation of protein localization to plasma membrane;GO:2000241 regulation of reproductive process;M5493 WNT SIGNALING
COPG1	COPI coat complex subunit gamma 1	GO:0051683 establishment of Golgi localization;GO:0051645 Golgi localization;GO:0006891 intra-Golgi vesicle-mediated transport	Predicted intracellular proteins	WP3888 VEGFA-VEGFR2 signaling pathway
DNAH14	dynein axonemal heavy chain 14	GO:0001539 cilium or flagellum-dependent cell motility;GO:0060285 cilium-dependent cell motility;GO:0007018 microtubule-based movement	Predicted intracellular proteins	R-HSA-5663202 Diseases of signal transduction by growth factor receptors and second messengers
XRCC6	X-ray repair cross complementing 6	GO:0097680 double-strand break repair via classical nonhomologous end joining;GO:0006266 DNA ligation;GO:0071481 cellular response to X-ray	Predicted intracellular proteins; Cancer-related genes:Candidate cancer biomarkers	R-HSA-5689603 UCH proteinases;R-HSA-5663202 Diseases of signal transduction by growth factor receptors and second messengers;R-HSA-9702518 STAT5 activation downstream of FLT3 ITD mutants;GO:0043567 regulation of insulin-like growth factor receptor signaling pathway
MIR29B2CHG	MIR29B2 and MIR29C host gene	GO:0035195 miRNA-mediated gene silencing;GO:0035194 post-transcriptional gene silencing by RNA;GO:0016441 post-transcriptional gene silencing
MIR29C	microRNA 29c	GO:0044537 regulation of circulating fibrinogen levels;GO:0061754 negative regulation of circulating fibrinogen levels;GO:0043569 negative regulation of insulin-like growth factor receptor signaling pathway		R-HSA-5663202 Diseases of signal transduction by growth factor receptors and second messengers;R-HSA-9702518 STAT5 activation downstream of FLT3 ITD mutants;WP5087 Malignant pleural mesothelioma;WP4629 Aerobic glycolysis;GO:0010594 regulation of endothelial cell migration;GO:0043567 regulation of insulin-like growth factor receptor signaling pathway;GO:1903076 regulation of protein localization t…
TRPC1	transient receptor potential cation channel subfamily C member 1	GO:0042438 melanin biosynthetic process;GO:0006582 melanin metabolic process;GO:0044550 secondary metabolite biosynthetic process	Voltage-gated ion channels:Transient Receptor Potential Channels; Transporters:Transporter channels and pores	R-HSA-5663202 Diseases of signal transduction by growth factor receptors and second messengers;WP3888 VEGFA-VEGFR2 signaling pathway;GO:0007599 hemostasis;GO:1901654 response to ketone;GO:1901615 organic hydroxy compound metabolic process
PER3	period circadian regulator 3	GO:0045187 regulation of circadian sleep/wake cycle, sleep;GO:0042749 regulation of circadian sleep/wake cycle;GO:0043153 entrainment of circadian clock by photoperiod	Predicted intracellular proteins; Disease related genes; Human disease related genes:Nervous system diseases:Other nervous and sensory system diseases	R-HSA-9702518 STAT5 activation downstream of FLT3 ITD mutants;GO:0050821 protein stabilization
LYG2	lysozyme g2	GO:0000270 peptidoglycan metabolic process;GO:0009253 peptidoglycan catabolic process;GO:0006027 glycosaminoglycan catabolic process	Predicted secreted proteins
MTMR11	myotubularin related protein 11	GO:0046856 phosphatidylinositol dephosphorylation;GO:0046839 phospholipid dephosphorylation;GO:0046488 phosphatidylinositol metabolic process	Predicted intracellular proteins
NLGN4X	neuroligin 4 X-linked	GO:0003360 brainstem development;GO:0097105 presynaptic membrane assembly;GO:0090394 negative regulation of excitatory postsynaptic potential	Transporters:Accessory Factors Involved in Transport; Human disease related genes:Other diseases:Mental and behavioural disorders; Potential drug targets; Predicted intracellular proteins; Disease related genes
GPI	glucose-6-phosphate isomerase	GO:0035902 response to immobilization stress;GO:0051156 glucose 6-phosphate metabolic process;GO:0035994 response to muscle stretch	ENZYME proteins:Isomerase; Enzymes; Predicted secreted proteins; Cancer-related genes:Candidate cancer biomarkers; Potential drug targets; Predicted intracellular proteins; Disease related genes; Human disease related genes:Cardiovascular diseases:Hematologic diseases	WP4629 Aerobic glycolysis;GO:0010594 regulation of endothelial cell migration;GO:0007599 hemostasis;GO:1901654 response to ketone;hsa04919 Thyroid hormone signaling pathway
MAOB	monoamine oxidase B	GO:0010044 response to aluminum ion;GO:0014063 negative regulation of serotonin secretion;GO:0045915 positive regulation of catecholamine metabolic process	Enzymes; ENZYME proteins:Oxidoreductases; FDA approved drug targets:Small molecule drugs	R-HSA-5689603 UCH proteinases;R-HSA-5663202 Diseases of signal transduction by growth factor receptors and second messengers;GO:1901654 response to ketone;GO:1901615 organic hydroxy compound metabolic process;hsa04919 Thyroid hormone signaling pathway;WP4879 Overlap between signal transduction pathways contributing to LMNA laminopathies
LOC100128288	uncharacterized LOC100128288
CYB5B	cytochrome b5 type B	GO:0006809 nitric oxide biosynthetic process;GO:0046209 nitric oxide metabolic process;GO:2001057 reactive nitrogen species metabolic process	Predicted intracellular proteins
PSME3	proteasome activator subunit 3	GO:2001237 negative regulation of extrinsic apoptotic signaling pathway;GO:2001236 regulation of extrinsic apoptotic signaling pathway;GO:0010950 positive regulation of endopeptidase activity	Predicted intracellular proteins	R-HSA-5689603 UCH proteinases;R-HSA-5663202 Diseases of signal transduction by growth factor receptors and second messengers;R-HSA-9702518 STAT5 activation downstream of FLT3 ITD mutants;WP4629 Aerobic glycolysis;R-HSA-71291 Metabolism of amino acids and derivatives;WP4879 Overlap between signal transduction pathways contributing to LMNA laminopathies
LSM7	LSM7 homolog, U6 small nuclear RNA and mRNA degradation associated	GO:0000956 nuclear-transcribed mRNA catabolic process;GO:0006402 mRNA catabolic process;GO:0006401 RNA catabolic process	Predicted intracellular proteins
LRRC46	leucine rich repeat containing 46	GO:0035307 positive regulation of protein dephosphorylation;GO:0035306 positive regulation of dephosphorylation;GO:0035304 regulation of protein dephosphorylation	Predicted intracellular proteins	WP4629 Aerobic glycolysis
PEBP1	phosphatidylethanolamine binding protein 1	GO:0043409 negative regulation of MAPK cascade;GO:0010951 negative regulation of endopeptidase activity;GO:0010466 negative regulation of peptidase activity	Predicted intracellular proteins	R-HSA-5663202 Diseases of signal transduction by growth factor receptors and second messengers;R-HSA-9702518 STAT5 activation downstream of FLT3 ITD mutants;WP4629 Aerobic glycolysis;GO:1903076 regulation of protein localization to plasma membrane
AMZ2P1	AMZ2 pseudogene 1
RBBP4	RB binding protein 4, chromatin remodeling factor	GO:0042659 regulation of cell fate specification;GO:1902455 negative regulation of stem cell population maintenance;GO:0006335 DNA replication-dependent chromatin assembly	Predicted intracellular proteins; Cancer-related genes:Candidate cancer biomarkers	R-HSA-5689603 UCH proteinases;R-HSA-5663202 Diseases of signal transduction by growth factor receptors and second messengers;WP5087 Malignant pleural mesothelioma;M2 PID SMAD2 3NUCLEAR PATHWAY
SEC22B	SEC22 homolog B, vesicle trafficking protein	GO:0048280 vesicle fusion with Golgi apparatus;GO:1902902 negative regulation of autophagosome assembly;GO:0016242 negative regulation of macroautophagy	Predicted intracellular proteins	R-HSA-5663202 Diseases of signal transduction by growth factor receptors and second messengers;M5493 WNT SIGNALING
IDI2	isopentenyl-diphosphate delta isomerase 2	GO:0050992 dimethylallyl diphosphate biosynthetic process;GO:0050993 dimethylallyl diphosphate metabolic process;GO:0009240 isopentenyl diphosphate biosynthetic process	ENZYME proteins:Isomerase; Predicted intracellular proteins; Enzymes	GO:1901615 organic hydroxy compound metabolic process
RSPH9	radial spoke head component 9	GO:0062177 radial spoke assembly;GO:1904158 axonemal central apparatus assembly;GO:0044458 motile cilium assembly	Predicted intracellular proteins; Disease related genes; Human disease related genes:Respiratory diseases:Tracheobronchial diseases
OGN	osteoglycin	GO:0061975 articular cartilage development;GO:0048662 negative regulation of smooth muscle cell proliferation;GO:0051216 cartilage development	Predicted intracellular proteins; Predicted secreted proteins	WP5087 Malignant pleural mesothelioma;WP4629 Aerobic glycolysis;GO:0043567 regulation of insulin-like growth factor receptor signaling pathway;M5884 NABA CORE MATRISOME
RBMS3	RNA binding motif single stranded interacting protein 3	GO:0002357 defense response to tumor cell;GO:0002347 response to tumor cell;GO:0090090 negative regulation of canonical Wnt signaling pathway	Predicted intracellular proteins
IGFBP5	insulin like growth factor binding protein 5	GO:1904205 negative regulation of skeletal muscle hypertrophy;GO:1904204 regulation of skeletal muscle hypertrophy;GO:0060056 mammary gland involution	Predicted secreted proteins	R-HSA-9702518 STAT5 activation downstream of FLT3 ITD mutants;WP5087 Malignant pleural mesothelioma;GO:0010594 regulation of endothelial cell migration;GO:0043567 regulation of insulin-like growth factor receptor signaling pathway;GO:2000241 regulation of reproductive process;hsa04919 Thyroid hormone signaling pathway;M5884 NABA CORE MATRISOME
CFAP157	cilia and flagella associated protein 157	GO:0007288 sperm axoneme assembly;GO:0120316 sperm flagellum assembly;GO:0044458 motile cilium assembly	Predicted intracellular proteins
GET3	guided entry of tail-anchored proteins factor 3, ATPase	GO:0015700 arsenite transport;GO:0006620 post-translational protein targeting to endoplasmic reticulum membrane;GO:0071816 tail-anchored membrane protein insertion into ER membrane	Transporters:Primary Active Transporters; Predicted intracellular proteins
BABAM1	BRISC and BRCA1 A complex member 1	GO:0070537 histone H2A K63-linked deubiquitination;GO:0071425 hematopoietic stem cell proliferation;GO:0007095 mitotic G2 DNA damage checkpoint signaling	Predicted intracellular proteins	R-HSA-5689603 UCH proteinases;R-HSA-5663202 Diseases of signal transduction by growth factor receptors and second messengers;R-HSA-9702518 STAT5 activation downstream of FLT3 ITD mutants;GO:2000241 regulation of reproductive process;WP4879 Overlap between signal transduction pathways contributing to LMNA laminopathies
RPL18A	ribosomal protein L18a	GO:0002181 cytoplasmic translation;GO:0006412 translation;GO:0043043 peptide biosynthetic process	Ribosomal proteins; Predicted intracellular proteins	R-HSA-5689603 UCH proteinases;R-HSA-5663202 Diseases of signal transduction by growth factor receptors and second messengers;WP3888 VEGFA-VEGFR2 signaling pathway;R-HSA-71291 Metabolism of amino acids and derivatives
BCAP31	B cell receptor associated protein 31	GO:1904154 positive regulation of retrograde protein transport, ER to cytosol;GO:1903071 positive regulation of ER-associated ubiquitin-dependent protein catabolic process;GO:0032471 negative regulation of endoplasmic reticulum calcium ion concentration	Transporters:Primary Active Transporters; Disease related genes; Human disease related genes:Congenital malformations:Congenital malformations of the nervous system; Potential drug targets	R-HSA-5689603 UCH proteinases;R-HSA-5663202 Diseases of signal transduction by growth factor receptors and second messengers;WP5087 Malignant pleural mesothelioma;WP4629 Aerobic glycolysis
SPARC	secreted protein acidic and cysteine rich	GO:0001937 negative regulation of endothelial cell proliferation;GO:0010595 positive regulation of endothelial cell migration;GO:0016525 negative regulation of angiogenesis	Human disease related genes:Congenital malformations:Congenital malformations of the musculoskeletal system; Predicted secreted proteins; Cancer-related genes:Candidate cancer biomarkers; Predicted intracellular proteins; Disease related genes	R-HSA-9702518 STAT5 activation downstream of FLT3 ITD mutants;WP5087 Malignant pleural mesothelioma;GO:0010594 regulation of endothelial cell migration;M5884 NABA CORE MATRISOME
C1orf52	chromosome 1 open reading frame 52		Predicted intracellular proteins
PIM1	Pim-1 proto-oncogene, serine/threonine kinase	GO:1905062 positive regulation of cardioblast proliferation;GO:0070561 vitamin D receptor signaling pathway;GO:2000138 positive regulation of cell proliferation involved in heart morphogenesis	Enzymes; Kinases:CAMK Ser/Thr protein kinases; ENZYME proteins:Transferases; Predicted intracellular proteins; Cancer-related genes:Candidate cancer biomarkers	R-HSA-5663202 Diseases of signal transduction by growth factor receptors and second messengers;R-HSA-9702518 STAT5 activation downstream of FLT3 ITD mutants;WP4629 Aerobic glycolysis;GO:0007599 hemostasis;GO:0050821 protein stabilization
C1S	complement C1s	GO:0006958 complement activation, classical pathway;GO:0002455 humoral immune response mediated by circulating immunoglobulin;GO:0006956 complement activation	Predicted intracellular proteins; ENZYME proteins:Hydrolases; Enzymes; Predicted secreted proteins; FDA approved drug targets:Biotech drugs; Peptidases:Serine-type peptidases; Human disease related genes:Immune system diseases:Primary immunodeficiency; Human disease related genes:Congenital malformations:Congenital malformations of skin; Disease related genes	R-HSA-5689603 UCH proteinases
PDPK1	3-phosphoinositide dependent protein kinase 1	GO:0003323 type B pancreatic cell development;GO:0006972 hyperosmotic response;GO:0003309 type B pancreatic cell differentiation	ENZYME proteins:Transferases; Predicted intracellular proteins; Kinases:AGC Ser/Thr protein kinases; Enzymes	R-HSA-5689603 UCH proteinases;R-HSA-5663202 Diseases of signal transduction by growth factor receptors and second messengers;R-HSA-9702518 STAT5 activation downstream of FLT3 ITD mutants;WP4629 Aerobic glycolysis;WP3888 VEGFA-VEGFR2 signaling pathway;GO:0010594 regulation of endothelial cell migration;GO:0007599 hemostasis;GO:1903076 regulation of protein localization to plasma membrane;hsa04919 …
DENND4A	DENN domain containing 4A	GO:0032483 regulation of Rab protein signal transduction;GO:0046578 regulation of Ras protein signal transduction;GO:0051056 regulation of small GTPase mediated signal transduction	Predicted intracellular proteins
SLC2A1	solute carrier family 2 member 1	GO:0015911 long-chain fatty acid import across plasma membrane;GO:1904016 response to Thyroglobulin triiodothyronine;GO:0098708 glucose import across plasma membrane	Human disease related genes:Nervous system diseases:Other nervous and sensory system diseases; Human disease related genes:Nervous system diseases:Epilepsy; Cancer-related genes:Candidate cancer biomarkers; Transporters:Electrochemical Potential-driven transporters; Potential drug targets; Predicted intracellular proteins; Disease related genes; Human disease related genes:Cardiovascular diseases…	R-HSA-5663202 Diseases of signal transduction by growth factor receptors and second messengers;R-HSA-9702518 STAT5 activation downstream of FLT3 ITD mutants;WP5087 Malignant pleural mesothelioma;WP4629 Aerobic glycolysis;hsa04919 Thyroid hormone signaling pathway
C22orf46	CTA-216E10.6
ZNF597	zinc finger protein 597	GO:0045944 positive regulation of transcription by RNA polymerase II;GO:0045893 positive regulation of DNA-templated transcription;GO:1903508 positive regulation of nucleic acid-templated transcription	Predicted intracellular proteins; Transcription factors:Zinc-coordinating DNA-binding domains
CLIC1	chloride intracellular channel 1	GO:0070527 platelet aggregation;GO:0034109 homotypic cell-cell adhesion;GO:0051881 regulation of mitochondrial membrane potential	Predicted intracellular proteins; Cancer-related genes:Candidate cancer biomarkers; Transporters:Transporter channels and pores	WP3888 VEGFA-VEGFR2 signaling pathway;GO:0043567 regulation of insulin-like growth factor receptor signaling pathway;GO:0007599 hemostasis
POLR1HASP	POLR1H antisense, pseudogene
ELOF1	elongation factor 1	GO:0006368 transcription elongation by RNA polymerase II promoter;GO:0006354 DNA-templated transcription elongation;GO:0006366 transcription by RNA polymerase II	Predicted intracellular proteins
CDKN1A	cyclin dependent kinase inhibitor 1A	GO:1905179 negative regulation of cardiac muscle tissue regeneration;GO:1905178 regulation of cardiac muscle tissue regeneration;GO:0090400 stress-induced premature senescence	Cancer-related genes:Mutated cancer genes; Human disease related genes:Cancers:Cancers of the breast and female genital organs; Predicted intracellular proteins; Cancer-related genes:Candidate cancer biomarkers; Cancer-related genes:Mutational cancer driver genes	R-HSA-5689603 UCH proteinases;R-HSA-5663202 Diseases of signal transduction by growth factor receptors and second messengers;R-HSA-9702518 STAT5 activation downstream of FLT3 ITD mutants;WP5087 Malignant pleural mesothelioma;WP4629 Aerobic glycolysis;GO:0043567 regulation of insulin-like growth factor receptor signaling pathway;GO:0007599 hemostasis;WP4879 Overlap between signal transduction path…

## Sheet: Table 3
Table 3. Pathways involved in enriched pathways from PCOS DEGs in GSE48301
Pathway	Pathway members	Symbols
R-HSA-5689603 UCH proteinases	R-HSA-5689603 UCH proteinases	ACTB,PSMB4,PSMC3,H2AC18,H2AC20,PSME3,H2AC21,H2AC19,BABAM1,H3C7,RBBP4,VPS25,CDKN1A,NR3C1,MT2A,RPL18A,C1S,TUBB,PDPK1,MAOB,BRK1,ALDH1A1,XRCC6,BCAP31
	R-HSA-5689901 Metalloprotease DUBs
	R-HSA-8939236 RUNX1 regulates transcription of genes involved in differentiation of HSCs
	R-HSA-5688426 Deubiquitination
	R-HSA-68867 Assembly of the pre-replicative complex
	R-HSA-3214815 HDACs deacetylate histones
	R-HSA-69002 DNA Replication Pre-Initiation
	R-HSA-9609646 HCMV Infection
	R-HSA-5250913 Positive epigenetic regulation of rRNA expression
	R-HSA-9610379 HCMV Late Events
	R-HSA-69306 DNA Replication
	R-HSA-8953897 Cellular responses to stimuli
	R-HSA-212300 PRC2 methylates histones and DNA
	R-HSA-9710421 Defective pyroptosis
	R-HSA-9609690 HCMV Early Events
	hsa05322 Systemic lupus erythematosus
	R-HSA-427389 ERCC6 (CSB) and EHMT2 (G9a) positively regulate rRNA expression
	R-HSA-5689880 Ub-specific processing proteases
	R-HSA-1640170 Cell Cycle
	R-HSA-3214847 HATs acetylate histones
	R-HSA-3214858 RMTs methylate histone arginines
	R-HSA-69278 Cell Cycle, Mitotic
	R-HSA-212165 Epigenetic regulation of gene expression
	R-HSA-201681 TCF dependent signaling in response to WNT
	R-HSA-157118 Signaling by NOTCH
	R-HSA-8878171 Transcriptional regulation by RUNX1
	R-HSA-9616222 Transcriptional regulation of granulopoiesis
	R-HSA-5250924 B-WICH complex positively regulates rRNA expression
	R-HSA-5625740 RHO GTPases activate PKNs
	R-HSA-2262752 Cellular responses to stress
	R-HSA-9645723 Diseases of programmed cell death
	R-HSA-3247509 Chromatin modifying enzymes
	R-HSA-4839726 Chromatin organization
	hsa05034 Alcoholism
	R-HSA-73854 RNA Polymerase I Promoter Clearance
	hsa04613 Neutrophil extracellular trap formation
	R-HSA-2559582 Senescence-Associated Secretory Phenotype (SASP)
	R-HSA-73864 RNA Polymerase I Transcription
	R-HSA-2559583 Cellular Senescence
	R-HSA-68886 M Phase
	R-HSA-5617472 Activation of anterior HOX genes in hindbrain development during early embryogenesis
	R-HSA-5619507 Activation of HOX genes during differentiation
	R-HSA-2559580 Oxidative Stress Induced Senescence
	R-HSA-73728 RNA Polymerase I Promoter Opening
	R-HSA-195258 RHO GTPase Effectors
	R-HSA-5334118 DNA methylation
	R-HSA-195721 Signaling by WNT
	R-HSA-5625886 Activated PKN1 stimulates transcription of AR (androgen receptor) regulated genes KLK2 and KLK3
	R-HSA-427359 SIRT1 negatively regulates rRNA expression
	R-HSA-68616 Assembly of the ORC complex at the origin of replication
	R-HSA-2299718 Condensation of Prophase Chromosomes
	R-HSA-606279 Deposition of new CENPA-containing nucleosomes at the centromere
	R-HSA-774815 Nucleosome assembly
	R-HSA-2559586 DNA Damage/Telomere Stress Induced Senescence
	R-HSA-912446 Meiotic recombination
	R-HSA-201722 Formation of the beta-catenin:TCF transactivating complex
	R-HSA-73772 RNA Polymerase I Promoter Escape
	R-HSA-1912408 Pre-NOTCH Transcription and Translation
	R-HSA-8936459 RUNX1 regulates genes involved in megakaryocyte differentiation and platelet function
	R-HSA-9006931 Signaling by Nuclear Receptors
	R-HSA-5578749 Transcriptional regulation by small RNAs
	R-HSA-427413 NoRC negatively regulates rRNA expression
	R-HSA-1912422 Pre-NOTCH Expression and Processing
	R-HSA-5250941 Negative epigenetic regulation of rRNA expression
	R-HSA-977225 Amyloid fiber formation
	R-HSA-73894 DNA Repair
	R-HSA-1500620 Meiosis
	R-HSA-8939211 ESR-mediated signaling
	R-HSA-171306 Packaging Of Telomere Ends
	R-HSA-110330 Recognition and association of DNA glycosylase with site containing an affected purine
	R-HSA-110331 Cleavage of the damaged purine
	R-HSA-73927 Depurination
	R-HSA-211000 Gene Silencing by RNA
	R-HSA-73886 Chromosome Maintenance
	R-HSA-68875 Mitotic Prophase
	R-HSA-194315 Signaling by Rho GTPases
	R-HSA-110328 Recognition and association of DNA glycosylase with site containing an affected pyrimidine
	R-HSA-110329 Cleavage of the damaged pyrimidine
	R-HSA-73928 Depyrimidination
	R-HSA-1474165 Reproduction
	R-HSA-73929 Base-Excision Repair, AP Site Formation
	R-HSA-9716542 Signaling by Rho GTPases, Miro GTPases and RHOBTB3
	R-HSA-9018519 Estrogen-dependent gene expression
	R-HSA-9670095 Inhibition of DNA recombination at telomere
	hsa04217 Necroptosis
	R-HSA-1221632 Meiotic synapsis
	R-HSA-73884 Base Excision Repair
	R-HSA-157579 Telomere Maintenance
R-HSA-5663202 Diseases of signal transduction by growth factor receptors and second messengers	R-HSA-5663202 Diseases of signal transduction by growth factor receptors and second messengers	ACTB,BCL2L1,CDKN1A,PEBP1,PDGFRA,PDPK1,PIM1,PSMB4,PSMC3,PSME3,RBBP4,TUBB,NR3C1,RPN1,F13A1,H3C7,RPL18A,ZSWIM8,SEC22B,EFNB2,TRPC1,BCAP31,MT2A,GAPDH,SFRP4,MIR29C,DNAH14,MAOB,BABAM1,SLC2A1,XRCC6
	R-HSA-69202 Cyclin E associated events during G1/S transition
	R-HSA-69656 Cyclin A:Cdk2-associated events at S phase entry
	R-HSA-1257604 PIP3 activates AKT signaling
	R-HSA-5673001 RAF/MAP kinase cascade
	R-HSA-5684996 MAPK1/MAPK3 signaling
	R-HSA-69275 G2/M Transition
	R-HSA-453274 Mitotic G2-G2/M phases
	R-HSA-8878166 Transcriptional regulation by RUNX2
	R-HSA-9006925 Intracellular signaling by second messengers
	R-HSA-187577 SCF(Skp2)-mediated degradation of p27/p21
	WP183 Proteasome degradation
	R-HSA-5683057 MAPK family signaling cascades
	R-HSA-69206 G1/S Transition
	R-HSA-69563 p53-Dependent G1 DNA Damage Response
	R-HSA-69580 p53-Dependent G1/S DNA damage checkpoint
	R-HSA-69615 G1/S DNA Damage Checkpoints
	R-HSA-449147 Signaling by Interleukins
	R-HSA-8939902 Regulation of RUNX2 expression and activity
	R-HSA-453279 Mitotic G1 phase and G1/S transition
	R-HSA-8852276 The role of GTSE1 in G2/M progression after G2 checkpoint
	R-HSA-2871837 FCERI mediated NF-kB activation
	R-HSA-69242 S Phase
	R-HSA-9010553 Regulation of expression of SLITs and ROBOs
	R-HSA-1236974 ER-Phagosome pathway
	R-HSA-422475 Axon guidance
	R-HSA-109581 Apoptosis
	R-HSA-8878159 Transcriptional regulation by RUNX3
	R-HSA-1280215 Cytokine Signaling in Immune system
	R-HSA-202424 Downstream TCR signaling
	R-HSA-9675108 Nervous system development
	R-HSA-5607764 CLEC7A (Dectin-1) signaling
	R-HSA-1236975 Antigen processing-Cross presentation
	R-HSA-983705 Signaling by the B Cell Receptor (BCR)
	WP2059 Alzheimer's disease and miRNA effects
	R-HSA-5357801 Programmed Cell Death
	hsa03050 Proteasome
	R-HSA-376176 Signaling by ROBO receptors
	R-HSA-202403 TCR signaling
	R-HSA-1236978 Cross-presentation of soluble exogenous antigens (endosomes)
	R-HSA-211733 Regulation of activated PAK-2p34 by proteasome mediated degradation
	R-HSA-350562 Regulation of ornithine decarboxylase (ODC)
	R-HSA-180534 Vpu mediated degradation of CD4
	R-HSA-349425 Autodegradation of the E3 ubiquitin ligase COP1
	R-HSA-69601 Ubiquitin Mediated Degradation of Phosphorylated Cdc25A
	R-HSA-69610 p53-Independent DNA Damage Response
	R-HSA-69613 p53-Independent G1/S DNA damage checkpoint
	R-HSA-75815 Ubiquitin-dependent degradation of Cyclin D
	R-HSA-9762114 GSK3B and BTRC:CUL1-mediated-degradation of NFE2L2
	R-HSA-169911 Regulation of Apoptosis
	R-HSA-180585 Vif-mediated degradation of APOBEC3G
	R-HSA-8854050 FBXL7 down-regulates AURKA during mitotic entry and in early mitosis
	R-HSA-9604323 Negative regulation of NOTCH4 signaling
	hsa05014 Amyotrophic lateral sclerosis
	R-HSA-174113 SCF-beta-TrCP mediated degradation of Emi1
	R-HSA-4641257 Degradation of AXIN
	R-HSA-8941858 Regulation of RUNX3 expression and activity
	R-HSA-450408 AUF1 (hnRNP D0) binds and destabilizes mRNA
	R-HSA-5362768 Hh mutants are degraded by ERAD
	R-HSA-2454202 Fc epsilon receptor (FCERI) signaling
	R-HSA-4641258 Degradation of DVL
	R-HSA-69541 Stabilization of p53
	R-HSA-351202 Metabolism of polyamines
	R-HSA-5387390 Hh mutants abrogate ligand secretion
	R-HSA-5676590 NIK-->noncanonical NF-kB signaling
	R-HSA-6807070 PTEN Regulation
	R-HSA-5607761 Dectin-1 mediated noncanonical NF-kB signaling
	R-HSA-5610780 Degradation of GLI1 by the proteasome
	R-HSA-5610783 Degradation of GLI2 by the proteasome
	R-HSA-5610785 GLI3 is processed to GLI3R by the proteasome
	R-HSA-5621481 C-type lectin receptors (CLRs)
	R-HSA-5678895 Defective CFTR causes cystic fibrosis
	R-HSA-174084 Autodegradation of Cdh1 by Cdh1:APC/C
	R-HSA-4608870 Asymmetric localization of PCP proteins
	WP5124 Alzheimer's disease
	R-HSA-5358346 Hedgehog ligand biogenesis
	hsa05012 Parkinson disease
	R-HSA-1234176 Oxygen-dependent proline hydroxylation of Hypoxia-inducible Factor Alpha
	R-HSA-1169091 Activation of NF-kappaB in B cells
	R-HSA-174154 APC/C:Cdc20 mediated degradation of Securin
	R-HSA-5658442 Regulation of RAS by GAPs
	R-HSA-8948751 Regulation of PTEN stability and activity
	R-HSA-68949 Orc1 removal from chromatin
	R-HSA-174184 Cdc20:Phospho-APC/C mediated degradation of Cyclin A
	R-HSA-69017 CDK-mediated phosphorylation and removal of Cdc6
	R-HSA-174178 APC/C:Cdh1 mediated degradation of Cdc20 and other APC/C:Cdh1 targeted proteins in late mitosis/early G1
	R-HSA-179419 APC:Cdc20 mediated degradation of cell cycle proteins prior to satisfation of the cell cycle checkpoint
	R-HSA-69481 G2/M Checkpoints
	R-HSA-1234174 Cellular response to hypoxia
	R-HSA-176409 APC/C:Cdc20 mediated degradation of mitotic proteins
	R-HSA-69620 Cell Cycle Checkpoints
	R-HSA-176814 Activation of APC/C and APC/C:Cdc20 mediated degradation of mitotic proteins
	R-HSA-5619084 ABC transporter disorders
	R-HSA-9759194 Nuclear events mediated by NFE2L2
	R-HSA-5619115 Disorders of transmembrane transporters
	R-HSA-176408 Regulation of APC/C activators between G1/S and early anaphase
	R-HSA-9013694 Signaling by NOTCH4
	R-HSA-1168372 Downstream signaling events of B Cell Receptor (BCR)
	R-HSA-195253 Degradation of beta-catenin by the destruction complex
	R-HSA-5632684 Hedgehog 'on' state
	R-HSA-174143 APC/C-mediated degradation of cell cycle proteins
	R-HSA-450531 Regulation of mRNA stability by proteins that bind AU-rich elements
	R-HSA-453276 Regulation of mitotic cell cycle
	R-HSA-5687128 MAPK6/MAPK4 signaling
	R-HSA-4086400 PCP/CE pathway
	R-HSA-69052 Switching of origins to a post-replicative state
	R-HSA-5668541 TNFR2 non-canonical NF-kB pathway
	R-HSA-9755511 KEAP1-NFE2L2 pathway
	R-HSA-382556 ABC-family proteins mediated transport
	R-HSA-162906 HIV Infection
	R-HSA-5610787 Hedgehog 'off' state
	R-HSA-983169 Class I MHC mediated antigen processing & presentation
	R-HSA-9020702 Interleukin-1 signaling
	R-HSA-69239 Synthesis of DNA
	R-HSA-1280218 Adaptive Immune System
	R-HSA-162909 Host Interactions of HIV factors
	R-HSA-3858494 Beta-catenin independent WNT signaling
	R-HSA-5358351 Signaling by Hedgehog
	R-HSA-446652 Interleukin-1 family signaling
	hsa05022 Pathways of neurodegeneration - multiple diseases
	hsa05016 Huntington disease
R-HSA-9702518 STAT5 activation downstream of FLT3 ITD mutants	R-HSA-9702518 STAT5 activation downstream of FLT3 ITD mutants	BCL2L1,CDKN1A,PIM1,IGF1,PDGFRA,BRK1,XRCC6,PDPK1,F13A1,BABAM1,ACTB,CIB1,VPS25,SLC2A1,IGFBP5,MT2A,PEBP1,H3C7,PSME3,SPARC,EFNB2,PER3,GDF9,MIR29C
	R-HSA-9703648 Signaling by FLT3 ITD and TKD mutants
	GO:0048146 positive regulation of fibroblast proliferation
	R-HSA-9682385 FLT3 signaling in disease
	GO:0071480 cellular response to gamma radiation
	WP4806 EGFR tyrosine kinase inhibitor resistance
	GO:0048145 regulation of fibroblast proliferation
	M249 PID PI3KCI AKT PATHWAY
	hsa05215 Prostate cancer
	R-HSA-6785807 Interleukin-4 and Interleukin-13 signaling
	WP3611 Photodynamic therapy-induced AP-1 survival signaling
	GO:0010332 response to gamma radiation
	GO:0010212 response to ionizing radiation
	M295 SIG PIP3 SIGNALING IN CARDIAC MYOCTES
	hsa04630 JAK-STAT signaling pathway
	hsa05218 Melanoma
	hsa01524 Platinum drug resistance
	hsa04115 p53 signaling pathway
	GO:0071479 cellular response to ionizing radiation
	hsa05214 Glioma
	GO:0043549 regulation of kinase activity
	hsa01521 EGFR tyrosine kinase inhibitor resistance
	WP3932 Focal adhesion: PI3K-Akt-mTOR-signaling pathway
	GO:0040008 regulation of growth
	WP2261 Glioblastoma signaling pathways
	WP5098 T-cell activation SARS-CoV-2
	WP4263 Pancreatic adenocarcinoma pathway
	hsa05202 Transcriptional misregulation in cancer
	WP306 Focal adhesion
	GO:0033674 positive regulation of kinase activity
	hsa04510 Focal adhesion
	GO:0045859 regulation of protein kinase activity
	WP4172 PI3K-Akt signaling pathway
	hsa05205 Proteoglycans in cancer
	GO:2001237 negative regulation of extrinsic apoptotic signaling pathway
	hsa04151 PI3K-Akt signaling pathway
	R-HSA-9006934 Signaling by Receptor Tyrosine Kinases
	R-HSA-2219528 PI3K/AKT Signaling in Cancer
	hsa05200 Pathways in cancer
	GO:0050865 regulation of cell activation
	GO:0051251 positive regulation of lymphocyte activation
	GO:0051347 positive regulation of transferase activity
	GO:0071417 cellular response to organonitrogen compound
	GO:0045860 positive regulation of protein kinase activity
	hsa04068 FoxO signaling pathway
	GO:0007169 transmembrane receptor protein tyrosine kinase signaling pathway
	GO:0009314 response to radiation
	GO:0007167 enzyme-linked receptor protein signaling pathway
	GO:0002696 positive regulation of leukocyte activation
	GO:0032946 positive regulation of mononuclear cell proliferation
	GO:1901699 cellular response to nitrogen compound
	GO:0050867 positive regulation of cell activation
	GO:2001236 regulation of extrinsic apoptotic signaling pathway
	GO:0002694 regulation of leukocyte activation
	hsa05206 MicroRNAs in cancer
	GO:0097190 apoptotic signaling pathway
WP5087 Malignant pleural mesothelioma	WP5087 Malignant pleural mesothelioma	ACTB,CDKN1A,IGF1,PDGFRA,SERPINF1,RBBP4,SFRP4,SLC2A1,SPARC,EFNB2,IGFBP5,OGN,CIB1,MIR29C,NR3C1,BCAP31
	GO:0008285 negative regulation of cell population proliferation
	WP236 Adipogenesis
	GO:0010942 positive regulation of cell death
	WP4262 Breast cancer pathway
WP4629 Aerobic glycolysis	WP4629 Aerobic glycolysis	GAPDH,GPI,SLC2A1,CDKN1A,PEBP1,PDPK1,SERPINF1,CIB1,VPS25,LRRC46,MIR29C,PDGFRA,BCAP31,PSME3,IGF1,PSMC3,ALDH1A1,OGN,PIM1
	WP1946 Cori cycle
	GO:0043086 negative regulation of catalytic activity
	WP4018 Clear cell renal cell carcinoma pathways
	GO:0052548 regulation of endopeptidase activity
	WP4290 Metabolic reprogramming in colon cancer
	hsa04066 HIF-1 signaling pathway
	GO:0052547 regulation of peptidase activity
	WP534 Glycolysis and gluconeogenesis
	GO:0010951 negative regulation of endopeptidase activity
	GO:0010466 negative regulation of peptidase activity
	GO:0030162 regulation of proteolysis
	R-HSA-71387 Metabolism of carbohydrates
	M66 PID MYC ACTIV PATHWAY
	GO:0045861 negative regulation of proteolysis
	GO:0051346 negative regulation of hydrolase activity
WP3888 VEGFA-VEGFR2 signaling pathway	WP3888 VEGFA-VEGFR2 signaling pathway	BCL2L1,CLIC1,GAPDH,PDPK1,RPL18A,SARS1,TRPC1,COPG1
GO:0010594 regulation of endothelial cell migration	GO:0010594 regulation of endothelial cell migration	GPI,PDPK1,SERPINF1,SPARC,CIB1,MIR29C,SARS1,IGF1,IGFBP5,PDGFRA,EFNB2
	GO:0010632 regulation of epithelial cell migration
	GO:0010595 positive regulation of endothelial cell migration
	GO:0016525 negative regulation of angiogenesis
	GO:2000181 negative regulation of blood vessel morphogenesis
	GO:1901343 negative regulation of vasculature development
	GO:0030335 positive regulation of cell migration
	GO:0050678 regulation of epithelial cell proliferation
	GO:2000147 positive regulation of cell motility
	GO:0040017 positive regulation of locomotion
	GO:0010634 positive regulation of epithelial cell migration
	GO:0050680 negative regulation of epithelial cell proliferation
	GO:0045765 regulation of angiogenesis
	GO:1901342 regulation of vasculature development
GO:0043567 regulation of insulin-like growth factor receptor signaling pathway	GO:0043567 regulation of insulin-like growth factor receptor signaling pathway	IGF1,IGFBP5,MIR29C,CDKN1A,XRCC6,OGN,NR3C1,CIB1,DIO2,GAPDH,SECISBP2,CLIC1
	GO:0048660 regulation of smooth muscle cell proliferation
	GO:0048662 negative regulation of smooth muscle cell proliferation
	WP2840 Hair follicle development: cytodifferentiation - part 3 of 3
	GO:0051896 regulation of protein kinase B signaling
	GO:1904705 regulation of vascular associated smooth muscle cell proliferation
	GO:0034248 regulation of cellular amide metabolic process
	GO:2000112 regulation of cellular macromolecule biosynthetic process
	GO:0045667 regulation of osteoblast differentiation
	GO:0034249 negative regulation of cellular amide metabolic process
	GO:0006417 regulation of translation
R-HSA-71291 Metabolism of amino acids and derivatives	R-HSA-71291 Metabolism of amino acids and derivatives	DIO2,PSMB4,PSMC3,RPL18A,SARS1,PSME3,SECISBP2
	R-HSA-2408557 Selenocysteine synthesis
	R-HSA-2408522 Selenoamino acid metabolism
GO:0007599 hemostasis	GO:0007599 hemostasis	ACTB,CLIC1,F13A1,GPI,PDGFRA,CDKN1A,IGF1,PDPK1,PIM1,TRPC1
	GO:0070527 platelet aggregation
	GO:0042060 wound healing
	GO:0034109 homotypic cell-cell adhesion
	GO:0007596 blood coagulation
	GO:0009611 response to wounding
	GO:0050817 coagulation
	GO:0030168 platelet activation
	GO:0050878 regulation of body fluid levels
	GO:0034762 regulation of transmembrane transport
GO:1903076 regulation of protein localization to plasma membrane	GO:1903076 regulation of protein localization to plasma membrane	ACTB,BCL2L1,PDPK1,CIB1,PEBP1,BRK1,MIR29C
	M164 PID ERBB1 DOWNSTREAM PATHWAY
	GO:1904375 regulation of protein localization to cell periphery
	GO:1905475 regulation of protein localization to membrane
	GO:0097191 extrinsic apoptotic signaling pathway
	hsa04210 Apoptosis
	GO:0043535 regulation of blood vessel endothelial cell migration
GO:1901654 response to ketone	GO:1901654 response to ketone	BCL2L1,GPI,NR3C1,MAOB,SERPINF1,EFNB2,MT2A,TRPC1
	GO:1901214 regulation of neuron death
	GO:0010038 response to metal ion
	GO:0051384 response to glucocorticoid
	GO:0048545 response to steroid hormone
	GO:0031960 response to corticosteroid
GO:2000241 regulation of reproductive process	GO:2000241 regulation of reproductive process	BCL2L1,GDF9,IGF1,SERPINF1,CIB1,EFNB2,IGFBP5,BABAM1,BRK1,PDGFRA,SNX17
	GO:0050673 epithelial cell proliferation
	GO:2000242 negative regulation of reproductive process
	WP5205 Clock-controlled autophagy in bone metabolism
	GO:0008283 cell population proliferation
	GO:0001822 kidney development
	GO:0072001 renal system development
GO:1901615 organic hydroxy compound metabolic process	GO:1901615 organic hydroxy compound metabolic process	ALDH1A1,DIO2,IGF1,MAOB,TRPC1,SNX17,IDI2
	GO:1901616 organic hydroxy compound catabolic process
	GO:0018958 phenol-containing compound metabolic process
hsa04919 Thyroid hormone signaling pathway	hsa04919 Thyroid hormone signaling pathway	ACTB,DIO2,PDPK1,SLC2A1,GPI,NR3C1,IGFBP5,MAOB,SERPINF1,SFRP4,IGF1
	GO:0009725 response to hormone
	WP3915 Angiopoietin-like protein 8 regulatory pathway
	GO:1901652 response to peptide
WP4879 Overlap between signal transduction pathways contributing to LMNA laminopathies	WP4879 Overlap between signal transduction pathways contributing to LMNA laminopathies	ACTB,CDKN1A,MAOB,PSME3,MIR29C,BABAM1,IGF1,BCL2L1
	GO:2000045 regulation of G1/S transition of mitotic cell cycle
	GO:1902806 regulation of cell cycle G1/S phase transition
	GO:1901990 regulation of mitotic cell cycle phase transition
	GO:0007346 regulation of mitotic cell cycle
	GO:0010564 regulation of cell cycle process
	GO:1901987 regulation of cell cycle phase transition
M5884 NABA CORE MATRISOME	M5884 NABA CORE MATRISOME	IGFBP5,MGP,OGN,SPARC,COL14A1
M2 PID SMAD2 3NUCLEAR PATHWAY	M2 PID SMAD2 3NUCLEAR PATHWAY	CDKN1A,NR3C1,RBBP4,TUBB,PDPK1,RPN1
	R-HSA-9679191 Potential therapeutics for SARS
	R-HSA-9679506 SARS-CoV Infections
M5493 WNT SIGNALING	M5493 WNT SIGNALING	ACTB,GAPDH,SFRP4,BRK1,TUBB,PDPK1,PDGFRA,SEC22B
	hsa05130 Pathogenic Escherichia coli infection
	R-HSA-4420097 VEGFA-VEGFR2 Pathway
	R-HSA-194138 Signaling by VEGF
	hsa05132 Salmonella infection
	WP51 Regulation of actin cytoskeleton
	hsa04145 Phagosome
GO:0050821 protein stabilization	GO:0050821 protein stabilization	GAPDH,IGF1,PIM1,PER3

## Sheet: Table 4
Table 3. Ligands secreted in the blood by PCOS DEG's in GSE48301
IGF1
MGP
GDF9
COL14A1
F13A1
PAMR1
SFRP4
SECISBP2
PDGFRA
C1orf54
LYG2
OGN
IGFBP5
SPARC
C1S

## Sheet: Table 5
Table 4. Epithelial receptors for secreted ligands in PCOS in GSE48301
Ligand	Receptor
IGF1	INSR
IGF1	IGF1R
GDF9	ACVR2A
GDF9	BMPR1A
GDF9	BMPR1B
GDF9	BMPR2
GDF9	FXYD6
GDF9	ORAI2
GDF9	TGFBR1
COL14A1	CD44
F13A1	ITGA9
F13A1	ITGB1
