# Supplementary material for: Transcriptomic analysis identifies four novel receptors potentially linking endometrial cancer with polycystic ovary syndrome and generates a transcriptomic atlas
Source: Oncotarget. 2023 Sep 22;14:825–35. doi: 10.18632/oncotarget.28513 (PMC10515731; doi:10.18632/oncotarget.28513)
Supplement: Supplementary file 4 [file oncotarget-14-28513-s004.xlsx]

## Sheet: Contents
Supplementary File 3: GSE106724
Table No.	Title
Table 1	Differential gene expression in PCOS patients from GSE106724
Table 2	Pathway enrichment of differential expressed genes in PCOS patients from GSE106724 using metascape
Table 3	Pathways involved in enriched pathways from PCOS DEGs in GSE106724
Table 4	Differential gene expression in PCOS with hyperandrogenism patients from GSE106724
Table 5	Pathway enrichment of differential expressed genes in PCOS with hyperandrogenism patients from GSE106724 using metascape
Table 6	Pathways involved in enriched pathways from PCOS with hyperandrogenism DEGs in GSE106724
Table 7	Top 100 differential gene expression in PCOS with normal testosterone patients from GSE106724
Table 8	Pathway enrichment of differential expressed genes in PCOS with normal testosterone patients from GSE106724 using metascape
Table 9	Pathways involved in enriched pathways from PCOS with normal testosterone DEGs in GSE106724
Table 10	Intersected and common DEGS between the different conditions of PCOS in GSE106724
Table 11	Ligands secreted in the blood by PCOS DEG's in GSE106724
Table 12	Epithelial receptors for secreted ligands in PCOS with hyperandrogenism DEGs

## Sheet: Table 1
Table 1. Differential gene expression in PCOS patients from GSE106724
ID	adj.P.Val	P.Value	t	B	logFC	ORF	GB_ACC	Gene Name
CUST_61619_PI429545399	0.000537	4.84e-09	14.5911	8.95548	-1.43217
CUST_7420_PI429545399	0.001854	5.91e-08	11.7029	7.44403	-1.12995	RP4-800G7.2
CUST_32404_PI429545384	0.001854	7.16e-08	11.5033	7.31703	-1.41892	RP11-983P16.4-006
CUST_36863_PI429545376	0.001854	7.28e-08	11.4859	7.30577	-1.81537	linc-WWC3
CUST_52501_PI429545406	0.001854	1.06e-07	11.1058	7.05383	-1.58863	TRAPPC8
A_33_P3338440	0.001854	1.11e-07	11.0604	7.02282	-2.21116	SNX29	BC029857	sorting nexin 29
CUST_66793_PI429545384	0.001854	1.17e-07	11.0077	6.98663	-1.79913	CTD-2278I10.4-001
CUST_6848_PI429545384	0.00402	2.9e-07	10.1352	6.3487	-1.72899	RP3-403L10.3-001
CUST_76063_PI429545399	0.004494	3.64e-07	9.92402	6.1826	-1.84355	TIMM23
CUST_3114_PI429545395	0.006388	5.75e-07	9.51345	5.84566	-1.5776
CUST_14249_PI429545380	0.007147	7.39e-07	9.2942	5.65783	-1.46786	FR402156
CUST_66859_PI429545395	0.007147	8.65e-07	9.15837	5.5386	-1.05525
A_24_P65098	0.007147	1e-06	9.03078	5.42456	-1.58312	TMEM87A	NM_001110503	transmembrane protein 87A
A_33_P3240148	0.007147	1.04e-06	9.00504	5.40131	-1.52751	LOC100131101	AK127068	uncharacterized LOC100131101
CUST_74063_PI429545402	0.007147	1.06e-06	8.98119	5.3797	-1.60952
A_33_P3329898	0.007147	1.11e-06	8.94422	5.34605	-2.01796		CR627426
CUST_53830_PI429545384	0.007147	1.18e-06	8.89656	5.30242	-0.902335	RP11-18F14.1-005
CUST_94415_PI429545402	0.007147	1.25e-06	8.84938	5.25895	-2.0705	AP3S2
CUST_62180_PI429545384	0.007147	1.32e-06	8.8008	5.21389	-1.91992	RP11-678G15.1-001
CUST_24268_PI429545388	0.007147	1.32e-06	8.80006	5.2132	-1.03433
A_33_P3256550	0.007147	1.35e-06	8.78154	5.19594	-1.26951	MST152	AF190155	MSTP152
CUST_52760_PI429545402	0.007681	1.52e-06	8.68352	5.10387	-1.40239
CUST_85758_PI429545399	0.007754	1.61e-06	8.63919	5.06181	-1.57391
CUST_24993_PI429545402	0.007938	1.8e-06	8.54386	4.97052	-1.58358
A_21_P0000041	0.007938	1.83e-06	8.53361	4.96063	-2.45926	RAPGEF6	NM_001164390	Rap guanine nucleotide exchange factor (GEF) 6
CUST_65390_PI429545388	0.007938	1.86e-06	8.51992	4.9474	-1.47131	SP140L
CUST_87562_PI429545380	0.00911	2.21e-06	8.37822	4.80901	-1.05812	AC026202.3-001
A_33_P3358042	0.010312	2.68e-06	8.22737	4.6587	-1.60135	LOC100127885	XM_001721771	uncharacterized LOC100127885
CUST_93346_PI429545402	0.010312	2.69e-06	8.22245	4.65374	-1.62451	NONHSAG017730
CUST_37037_PI429545388	0.012066	3.26e-06	8.07226	4.50086	-1.8293	ROCK2
A_33_P3278813	0.012457	3.48e-06	8.02183	4.44881	-1.14829	LOC100127885	XM_001721771	uncharacterized LOC100127885
CUST_9249_PI429545399	0.012547	3.61e-06	7.99163	4.41747	-1.12183	NONHSAG049297
CUST_48495_PI429545380	0.012839	3.88e-06	7.9361	4.35951	-2.42984	FR026282
CUST_80211_PI429545399	0.012839	3.97e-06	7.91995	4.34257	-1.11753
CUST_78753_PI429545395	0.012839	4.05e-06	7.90458	4.32641	-1.21458	NONHSAG046804
CUST_62430_PI429545399	0.013225	4.29e-06	7.86018	4.27955	-1.09902	LINC00894
CUST_83494_PI429545384	0.013778	4.59e-06	7.80788	4.22398	-1.09814	CHRM3
A_33_P3687389	0.014587	5.02e-06	7.7403	4.15158	-1.82075	C17orf13	CA309819	chromosome 17 open reading frame 13
A_24_P941708	0.014587	5.12e-06	7.72448	4.13454	-2.05088	RUFY2	NM_001042417	RUN and FYVE domain containing 2
CUST_49934_PI429545406	0.015907	5.73e-06	7.63998	4.04288	-0.818704
CUST_49718_PI429545388	0.017057	6.39e-06	7.55769	3.9526	-1.13471	IGKV1OR2-6
CUST_94506_PI429545384	0.017057	6.63e-06	7.53042	3.92245	-1.05198	SCMH1
CUST_9014_PI429545388	0.017057	6.67e-06	7.52661	3.91823	-1.09858
CUST_4418_PI429545384	0.017057	6.76e-06	7.51656	3.90709	-1.6923	RP11-203B9.4-013
CUST_37565_PI429545402	0.017425	7.41e-06	7.44856	3.83129	-1.26861	NUP107
CUST_80636_PI429545388	0.017425	7.51e-06	7.43838	3.81989	-1.06789	ITIH1
CUST_81949_PI429545388	0.017425	7.66e-06	7.42368	3.80338	-1.73601	RPL17P17
A_33_P3374633	0.017425	7.68e-06	7.42211	3.80162	-2.13864		CB852070
CUST_65640_PI429545388	0.017425	7.82e-06	7.40851	3.78633	-1.61805	NONHSAG030759
CUST_29212_PI429545410	0.017425	7.84e-06	7.40615	3.78367	-1.37924	LOC101927056
CUST_3120_PI429545410	0.017425	8e-06	7.39162	3.76729	-1.34725	NONHSAG033047
CUST_12047_PI429545384	0.017918	8.41e-06	7.35525	3.72615	-1.64942	RP11-14I17.2-001
CUST_62170_PI429545384	0.017918	8.55e-06	7.34294	3.71217	-2.00476	RP11-678G15.2-001
CUST_25627_PI429545384	0.017928	8.72e-06	7.32884	3.69614	-1.29693	RP11-702F3.1-001
CUST_76243_PI429545395	0.018237	9.03e-06	7.30298	3.66666	-2.04896
CUST_43918_PI429545402	0.018816	9.59e-06	-7.25949	3.61685	0.8223	NONHSAG012464
CUST_81694_PI429545384	0.018816	9.66e-06	7.25424	3.61081	-1.53509	RP11-418J17.1
CUST_30343_PI429545410	0.018903	9.96e-06	7.23171	3.58487	-0.918502	LOC101927316
CUST_78432_PI429545388	0.018903	1.01e-05	7.22313	3.57497	-0.746383	ELP6
CUST_63384_PI429545410	0.018903	1.04e-05	7.2032	3.55194	-1.36568	BMS1P6
CUST_23817_PI429545384	0.018903	1.04e-05	7.20176	3.55027	-1.13492	RP13-726E6.1-001
CUST_13048_PI429545376	0.019013	1.06e-05	7.18581	3.53179	-1.71753	linc-OXNAD1
CUST_37863_PI429545410	0.019442	1.11e-05	7.15484	3.49578	-0.911857	LOC101929633
CUST_70758_PI429545388	0.019442	1.16e-05	7.12276	3.45831	-1.43899
CUST_79755_PI429545380	0.019442	1.17e-05	-7.11802	3.45277	1.43559	AC142528.1-001
CUST_42453_PI429545376	0.019442	1.17e-05	7.11722	3.45184	-1.24935	linc-SCGB1D4-1
A_23_P66432	0.019442	1.17e-05	7.114	3.44806	-1.24051	TTYH2	NM_032646	tweety homolog 2 (Drosophila)
CUST_91051_PI429545395	0.019533	1.24e-05	7.07552	3.40287	-1.2803
CUST_11539_PI429545384	0.019533	1.24e-05	7.07434	3.40147	-1.23051	RP11-419I17.1-001
CUST_27072_PI429545384	0.019533	1.24e-05	7.07407	3.40115	-1.51341	RP11-167J8.3-001
CUST_10329_PI429545399	0.019533	1.25e-05	7.06915	3.39536	-1.40201
CUST_79013_PI429545376	0.01979	1.29e-05	7.04716	3.36941	-1.18728	linc-ZNF92-2
CUST_24903_PI429545410	0.01979	1.3e-05	7.04003	3.36098	-1.28201	LOC101928874
CUST_51087_PI429545376	0.019866	1.33e-05	7.0265	3.34495	-1.13489	linc-CGNL1-2
CUST_16843_PI429545410	0.019866	1.34e-05	7.01807	3.33495	-1.75284	LOC101927670
A_33_P3246528	0.021088	1.44e-05	6.96634	3.27335	-2.06391	CCDC114	NM_144577	coiled-coil domain containing 114
CUST_9839_PI429545399	0.023543	1.63e-05	6.87954	3.16903	-1.48468	NONHSAG050824
CUST_12558_PI429545388	0.023603	1.67e-05	6.86347	3.14958	-1.44412	TDRD10
CUST_13461_PI429545399	0.023603	1.68e-05	6.85977	3.14511	-1.46063
CUST_50745_PI429545410	0.026172	1.88e-05	6.7789	3.04656	-1.30638	LOC100505736
CUST_7600_PI429545395	0.026248	1.94e-05	6.75833	3.02133	-1.89493	ADD1
A_23_P352426	0.026248	1.97e-05	6.74997	3.01106	-1.88208	CDRT1	NM_006382	CMT1A duplicated region transcript 1
CUST_58425_PI429545410	0.026248	2.01e-05	6.73263	2.9897	-1.90713	LOC101930427
A_33_P3262217	0.026248	2.04e-05	6.72496	2.98024	-1.12799
CUST_8394_PI429545410	0.026248	2.09e-05	6.70767	2.95888	-1.65077
A_32_P113066	0.026248	2.09e-05	-6.70637	2.95727	2.27571	LRAT	NM_004744	lecithin retinol acyltransferase (phosphatidylcholine--retinol O-acyltransferase)
CUST_6688_PI429545384	0.026248	2.11e-05	6.70139	2.95112	-1.61684	RP11-136K14.1-001
CUST_3630_PI429545410	0.026248	2.12e-05	6.69671	2.94532	-2.67345	LSS
A_33_P3279181	0.026248	2.14e-05	6.69256	2.94019	-1.72571
CUST_82183_PI429545402	0.026248	2.16e-05	6.68613	2.93221	-2.3335
A_24_P289709	0.026248	2.17e-05	-6.68069	2.92546	1.96276		DQ656067
CUST_87638_PI429545384	0.026248	2.21e-05	6.66796	2.90965	-1.11358	DDI2
CUST_55335_PI429545380	0.026248	2.22e-05	6.66579	2.90695	-1.56783	FR117046
A_21_P0013977	0.026248	2.22e-05	6.66531	2.90635	-1.17686	PCID2	XM_003118933	PCI domain containing 2
CUST_39312_PI429545380	0.026463	2.26e-05	6.65241	2.8903	-1.70381	FR159251
A_21_P0013981	0.027671	2.43e-05	6.60427	2.83013	-1.23397	CHRM3	XM_003119158	cholinergic receptor, muscarinic 3
CUST_18919_PI429545406	0.027671	2.44e-05	6.59986	2.82461	-0.704662	MPHOSPH6
CUST_70244_PI429545376	0.027671	2.46e-05	6.59632	2.82017	-1.91986	linc-OSBPL11-4
CUST_74255_PI429545388	0.027671	2.47e-05	6.59212	2.81489	-1.47925	MRPS25
CUST_5938_PI429545384	0.027671	2.52e-05	6.57904	2.79845	-1.74785	RP1-86D1.4-001
CUST_91031_PI429545395	0.027671	2.53e-05	6.57573	2.7943	-1.75042
CUST_30281_PI429545395	0.027671	2.56e-05	6.56768	2.78416	-1.90364	NONHSAG039944
A_23_P408167	0.027671	2.59e-05	-6.56061	2.77525	1.23413	GPRASP2	NM_001004051	G protein-coupled receptor associated sorting protein 2
CUST_82973_PI429545402	0.027671	2.59e-05	6.5599	2.77435	-1.34065	RP11-1084A12.1
CUST_9514_PI429545388	0.028233	2.69e-05	6.53449	2.74226	-0.929334
CUST_35601_PI429545395	0.028233	2.69e-05	6.53325	2.74069	-1.61677
CUST_37752_PI429545380	0.029679	2.86e-05	-6.49297	2.68958	1.25764	FR347853
CUST_20428_PI429545402	0.030912	3.01e-05	6.45914	2.64646	-1.25793	NONHSAG010042
A_23_P88589	0.031147	3.06e-05	-6.44754	2.63163	1.49905	NR2F2	NM_021005	nuclear receptor subfamily 2, group F, member 2
CUST_30563_PI429545376	0.031147	3.1e-05	6.43851	2.62007	-1.40181	linc-CCDC146-3
A_21_P0011386	0.031147	3.11e-05	6.43554	2.61626	-0.960733	LOC100505679	NM_001243531	uncharacterized LOC100505679
CUST_64422_PI429545395	0.031556	3.2e-05	6.41619	2.59143	-0.887312	RP11-420A21.1
CUST_4010_PI429545410	0.031556	3.21e-05	6.41473	2.58955	-1.19588	ATXN10
CUST_81383_PI429545388	0.031791	3.28e-05	6.40034	2.57104	-1.57801	FLNB-AS1
CUST_21608_PI429545402	0.031791	3.31e-05	6.39475	2.56385	-1.42145	ADIPOR2
CUST_29191_PI429545380	0.031791	3.38e-05	6.38107	2.54621	-1.01346	FR396241
A_33_P3315223	0.031791	3.42e-05	-6.37275	2.53547	0.990327	HNRNPA0	NM_006805	heterogeneous nuclear ribonucleoprotein A0
CUST_90383_PI429545380	0.031791	3.42e-05	6.37245	2.53508	-1.12829	RP11-379B18.5-005
CUST_70344_PI429545376	0.031791	3.45e-05	6.36694	2.52795	-1.0765	linc-COL6A5-3
CUST_4972_PI429545402	0.031791	3.45e-05	6.36645	2.52732	-1.17867	CELF1
CUST_33244_PI429545384	0.031791	3.48e-05	6.36055	2.51968	-1.34646	RP11-123O10.4-001
CUST_90287_PI429545388	0.031791	3.49e-05	6.35835	2.51684	-0.662496	NONHSAG036411
CUST_41617_PI429545388	0.032177	3.59e-05	6.33963	2.49257	-0.91441	THADA
A_33_P3369920	0.032177	3.62e-05	6.33369	2.48487	-1.33492	LOC100128402	AK124574	uncharacterized LOC100128402
CUST_67947_PI429545406	0.032177	3.63e-05	6.33161	2.48217	-1.03918
CUST_70229_PI429545376	0.032177	3.66e-05	6.32675	2.47585	-1.08378	linc-OSBPL11-4
CUST_88939_PI429545380	0.032177	3.72e-05	6.31566	2.46143	-1.4272	RP11-717D12.1-001
CUST_17043_PI429545384	0.032177	3.73e-05	-6.31351	2.45863	1.29648	RP11-273G15.2-004
CUST_29371_PI429545406	0.032177	3.74e-05	6.31302	2.458	-1.69755	EPN2
CUST_84783_PI429545388	0.032298	3.78e-05	6.30537	2.44802	-1.59747	NONHSAG035735
CUST_90891_PI429545395	0.032375	3.84e-05	6.29445	2.43378	-1.2246	NONHSAG047850
CUST_3989_PI429545388	0.032375	3.86e-05	6.29177	2.43028	-1.48672
CUST_35797_PI429545388	0.032375	3.88e-05	6.2886	2.42615	-1.42529	NONHSAG026850
A_23_P160297	0.033324	4.02e-05	6.26443	2.39453	-1.54382	C1orf94	NM_032884	chromosome 1 open reading frame 94
A_33_P3253139	0.033329	4.05e-05	6.25941	2.38795	-0.97832
CUST_7757_PI429545388	0.033485	4.11e-05	6.25005	2.37567	-1.20199
CUST_42873_PI429545410	0.033485	4.13e-05	6.24627	2.3707	-1.0528	LOC101929955
CUST_90393_PI429545380	0.033485	4.16e-05	6.24175	2.36476	-1.44244	RP11-379B18.5-004
CUST_20693_PI429545410	0.033493	4.19e-05	6.2368	2.35826	-0.803299	ENOSF1
A_24_P942346	0.035016	4.41e-05	6.20267	2.31329	-1.16556	ECT2L	NM_001077706	epithelial cell transforming sequence 2 oncogene-like
A_24_P85511	0.035042	4.45e-05	6.19749	2.30644	-1.0647	ANKRD26	NM_014915	ankyrin repeat domain 26
CUST_90413_PI429545380	0.036078	4.61e-05	6.17364	2.27488	-1.08809	RP11-379B18.5-008
CUST_45894_PI429545384	0.036479	4.74e-05	6.15609	2.25159	-1.16006	RP11-356M20.3-001
CUST_14517_PI429545399	0.036479	4.74e-05	6.15534	2.2506	-0.656418
CUST_40769_PI429545395	0.036479	4.78e-05	6.14988	2.24333	-1.30465	PRDM6
CUST_63878_PI429545406	0.036479	4.83e-05	6.1428	2.23392	-0.982706	HOOK2
A_33_P3269650	0.036479	4.85e-05	6.14037	2.23068	-0.890177	LOC100128402	AK124574	uncharacterized LOC100128402
A_33_P3230498	0.036479	4.91e-05	6.13307	2.22096	-2.21287		AK130931
CUST_20521_PI429545395	0.036479	4.91e-05	6.1326	2.22033	-1.18433
CUST_26093_PI429545402	0.036479	4.95e-05	6.12784	2.21399	-2.51922	NONHSAG010317
CUST_13823_PI429545399	0.036479	4.96e-05	6.12602	2.21157	-1.49482	NONHSAG049425
A_33_P3245188	0.036503	5e-05	6.12127	2.20523	-1.23397		BC003386
CUST_73686_PI429545384	0.037371	5.23e-05	6.09156	2.16552	-1.57298	AP001429.1-001
A_33_P3342175	0.037371	5.23e-05	6.09152	2.16546	-1.77574	LOC100130580	AK126607	uncharacterized LOC100130580
CUST_3280_PI429545406	0.037371	5.25e-05	-6.0888	2.16182	1.60275
CUST_30339_PI429545384	0.037371	5.27e-05	6.08564	2.15758	-1.52332	U47924.19-001
CUST_83874_PI429545410	0.037371	5.28e-05	6.08474	2.15637	-1.01177	IGFALS
A_33_P3292269	0.037415	5.32e-05	6.07983	2.14979	-1.6364	LOC100652763	XM_003403488	uncharacterized LOC100652763
CUST_56270_PI429545384	0.038116	5.48e-05	-6.06093	2.12441	0.747063	RAI1-AS1-001
CUST_44626_PI429545376	0.038116	5.52e-05	6.05549	2.11709	-1.23268	linc-GRIP1-1
CUST_35892_PI429545380	0.038116	5.54e-05	6.05334	2.11419	-1.41854	FR190297
CUST_74076_PI429545384	0.038116	5.56e-05	6.05143	2.11163	-0.90103	LINC00163-001
CUST_23609_PI429545406	0.038166	5.6e-05	6.04658	2.10509	-1.09527	YWHAE
CUST_93496_PI429545402	0.039096	5.78e-05	6.02601	2.07735	-1.65095
CUST_60722_PI429545399	0.039096	5.81e-05	6.023	2.07328	-1.95641
CUST_1514_PI429545402	0.039708	5.93e-05	6.009	2.05435	-1.46082	RP11-613F22.6
CUST_82856_PI429545399	0.039798	6e-05	6.00222	2.04517	-2.01126
CUST_33056_PI429545402	0.039798	6.02e-05	5.99977	2.04186	-1.22346	SLC11A2
CUST_41479_PI429545395	0.03988	6.07e-05	5.9946	2.03484	-1.95086	P4HA2
CUST_22797_PI429545399	0.040987	6.28e-05	5.97228	2.00454	-1.91855
CUST_45125_PI429545410	0.040987	6.31e-05	5.96928	2.00046	-1.27413	LOC100128830
A_23_P219117	0.041114	6.4e-05	-5.96015	1.98803	1.44267	EPB49	NM_001978	erythrocyte membrane protein band 4.9 (dematin)
CUST_12132_PI429545376	0.041114	6.4e-05	5.95976	1.98751	-1.83852	linc-IQCA1-6
CUST_20983_PI429545410	0.041172	6.46e-05	5.95362	1.97914	-1.74731	LOC101927103
CUST_85288_PI429545376	0.041172	6.49e-05	5.95107	1.97566	-0.739654	linc-CDY1
CUST_27123_PI429545402	0.041172	6.55e-05	5.94483	1.96715	-1.07393
A_23_P105368	0.041172	6.56e-05	5.94411	1.96618	-1.44289		AK001057
A_33_P3351346	0.041387	6.63e-05	5.93713	1.95665	-2.37734	ARHGEF10	BC036809	Rho guanine nucleotide exchange factor (GEF) 10
CUST_24118_PI429545388	0.04152	6.72e-05	5.92866	1.94507	-1.17736
CUST_75478_PI429545395	0.04152	6.73e-05	5.92786	1.94398	-1.76047
CUST_73297_PI429545399	0.041617	6.78e-05	5.92279	1.93705	-1.7733	SVIL
CUST_30291_PI429545395	0.041627	6.84e-05	5.91716	1.92935	-1.5523	TRIO
CUST_18026_PI429545406	0.041627	7e-05	5.90211	1.90872	-1.32139	WDR59
CUST_85653_PI429545388	0.041627	7.08e-05	5.89489	1.89881	-1.32044	TIMMDC1
CUST_92374_PI429545395	0.041627	7.08e-05	5.89476	1.89863	-1.05309	AC004980.11
CUST_2890_PI429545406	0.041627	7.08e-05	5.8947	1.89856	-0.841199	NONHSAG020247
CUST_14874_PI429545380	0.041627	7.14e-05	5.88945	1.89133	-1.4981	FR062389
CUST_29657_PI429545402	0.041627	7.17e-05	5.88684	1.88776	-1.83642	NONHSAG010720
CUST_23668_PI429545402	0.041627	7.29e-05	5.87657	1.87364	-1.24776	NONHSAG011931
CUST_51509_PI429545399	0.041627	7.3e-05	5.87535	1.87195	-1.329	CD99
CUST_570_PI429545410	0.041627	7.3e-05	5.87515	1.87168	-0.76197	NONHSAG032718
CUST_11212_PI429545402	0.041627	7.31e-05	5.87447	1.87074	-1.48334	CTTN
CUST_40447_PI429545399	0.041627	7.32e-05	-5.87379	1.86981	1.55058	RP11-65B23.3
CUST_80440_PI429545376	0.041627	7.32e-05	5.87351	1.86943	-0.857658	linc-DEFB105B-3
CUST_71702_PI429545402	0.041627	7.38e-05	5.86891	1.86309	-1.79307	PTTG4P
CUST_63327_PI429545380	0.041627	7.38e-05	5.86862	1.86269	-2.24818	FR001013
CUST_85932_PI429545406	0.041627	7.44e-05	5.86329	1.85534	-1.69555	NONHSAG031715
A_23_P161644	0.041627	7.45e-05	5.86278	1.85464	-2.16112	RBM14	NM_006328	RNA binding motif protein 14
CUST_56128_PI429545402	0.041627	7.49e-05	5.85898	1.8494	-1.33844
CUST_50503_PI429545388	0.041627	7.5e-05	5.85861	1.84889	-0.827852	MAP4K4
CUST_26653_PI429545402	0.042588	7.71e-05	5.84082	1.82433	-2.02778	NONHSAG010360
CUST_93992_PI429545406	0.043287	7.87e-05	5.82726	1.80558	-1.75127
A_33_P3259708	0.044582	8.15e-05	-5.80534	1.77519	0.84444	CMA1	NM_001836	chymase 1, mast cell
CUST_77058_PI429545406	0.044878	8.24e-05	5.79799	1.76498	-0.915909	ZNF160
CUST_87721_PI429545388	0.045068	8.32e-05	5.79219	1.75692	-1.09311	NONHSAG036074
A_33_P3395688	0.045854	8.5e-05	-5.77811	1.73734	1.4754	MYZAP	NM_001018100	myocardial zonula adherens protein
A_24_P410100	0.046296	8.63e-05	5.76895	1.72456	-1.15809
CUST_1979_PI429545380	0.046388	8.7e-05	5.76359	1.7171	-0.825981	linc-JAM2-10
CUST_93326_PI429545402	0.046388	8.77e-05	5.75885	1.71048	-1.28021
CUST_78782_PI429545388	0.046388	8.78e-05	5.7582	1.70957	-1.44723	PFKFB4
CUST_29059_PI429545399	0.046388	8.81e-05	-5.75555	1.70587	1.2169
CUST_39327_PI429545384	0.046681	8.92e-05	-5.74781	1.69505	0.733968	RP11-966I7.1-001
CUST_26843_PI429545402	0.046681	8.95e-05	5.74558	1.69194	-1.13148
CUST_37087_PI429545388	0.046991	9.05e-05	5.73842	1.68193	-1.64551
CUST_1470_PI429545388	0.047358	9.17e-05	5.73056	1.67092	-0.591991
CUST_5204_PI429545399	0.04863	9.46e-05	5.71088	1.64332	-2.03934
A_33_P3241184	0.049017	9.58e-05	-5.70296	1.63219	0.71245
CUST_14071_PI429545376	0.049211	9.66e-05	-5.69757	1.62461	0.757437	linc-EPHA6-1
A_33_P3328410	0.049979	9.85e-05	5.68492	1.60681	-1.29158		BU164353

## Sheet: Table 2
Table 2. Pathway enrichment of differential expressed genes in PCOS patients from GSE106724 using metascape
Gene Symbol	Description	Biological Process (GO)	Protein Function (Protein Atlas)	pathways
TRAPPC8	trafficking protein particle complex subunit 8	GO:0034497 protein localization to phagophore assembly site;GO:0048207 vesicle targeting, rough ER to cis-Golgi;GO:0048208 COPII vesicle coating	Predicted intracellular proteins	GO:0031023 microtubule organizing center organization
SNX29	sorting nexin 29		Predicted intracellular proteins
TIMM23	translocase of inner mitochondrial membrane 23	GO:0030150 protein import into mitochondrial matrix;GO:0044743 protein transmembrane import into intracellular organelle;GO:0065002 intracellular protein transmembrane transport
TMEM87A	transmembrane protein 87A	GO:0042147 retrograde transport, endosome to Golgi;GO:0016482 cytosolic transport;GO:0016197 endosomal transport	Predicted intracellular proteins	R-HSA-194315 Signaling by Rho GTPases
AP3S2	adaptor related protein complex 3 subunit sigma 2	GO:0016183 synaptic vesicle coating;GO:0035652 clathrin-coated vesicle cargo loading;GO:0035654 clathrin-coated vesicle cargo loading, AP-3-mediated	Predicted intracellular proteins	GO:0031023 microtubule organizing center organization
RAPGEF6	Rap guanine nucleotide exchange factor 6	GO:0030033 microvillus assembly;GO:0032528 microvillus organization;GO:0007265 Ras protein signal transduction	Predicted intracellular proteins	R-HSA-194315 Signaling by Rho GTPases; GO:0120031 plasma membrane bounded cell projection assembly
SP140L	SP140 nuclear body protein like	GO:0006357 regulation of transcription by RNA polymerase II;GO:0006355 regulation of DNA-templated transcription;GO:1903506 regulation of nucleic acid-templated transcription	Predicted intracellular proteins; Transcription factors:alpha-Helices exposed by beta-structures
ROCK2	Rho associated coiled-coil containing protein kinase 2	GO:0150033 negative regulation of protein localization to lysosome;GO:0032723 positive regulation of connective tissue growth factor production;GO:0110061 regulation of angiotensin-activated signaling pathway	FDA approved drug targets:Small molecule drugs; Enzymes; Kinases:AGC Ser/Thr protein kinases; ENZYME proteins:Transferases; Predicted intracellular proteins	GO:0110053 regulation of actin filament organization; R-HSA-194315 Signaling by Rho GTPases; GO:0051893 regulation of focal adhesion assembly; GO:0043488 regulation of mRNA stability; GO:0031023 microtubule organizing center organization
EOLA2-DT	EOLA2 divergent transcript
CHRM3	cholinergic receptor muscarinic 3	GO:0046541 saliva secretion;GO:0007197 adenylate cyclase-inhibiting G protein-coupled acetylcholine receptor signaling pathway;GO:0003056 regulation of vascular associated smooth muscle contraction	G-protein coupled receptors:GPCRs excl olfactory receptors; Disease related genes; Human disease related genes:Other diseases:Others; FDA approved drug targets:Small molecule drugs	GO:0110053 regulation of actin filament organization
RUFY2	RUN and FYVE domain containing 2	GO:0030100 regulation of endocytosis;GO:0060627 regulation of vesicle-mediated transport;GO:0051049 regulation of transport	Predicted intracellular proteins
IGKV1OR2-6	immunoglobulin kappa variable 1/OR2-6 (pseudogene)
SCMH1	Scm polycomb group protein homolog 1	GO:0031507 heterochromatin formation;GO:0070828 heterochromatin organization;GO:0045814 negative regulation of gene expression, epigenetic	Predicted intracellular proteins	R-HSA-2262752 Cellular responses to stress
NUP107	nucleoporin 107	GO:0000973 post-transcriptional tethering of RNA polymerase II gene DNA at nuclear periphery;GO:0000972 transcription-dependent tethering of RNA polymerase II gene DNA at nuclear periphery;GO:0051292 nuclear pore complex assembly	Human disease related genes:Reproductive system diseases:Reproductive system diseases; Human disease related genes:Urinary system diseases:Kidney diseases; Human disease related genes:Congenital malformations:Congenital malformations of the nervous system; Transporters:Transporter channels and pores; Potential drug targets; Predicted intracellular proteins; Disease related genes	R-HSA-194315 Signaling by Rho GTPases; R-HSA-2262752 Cellular responses to stress
ITIH1	inter-alpha-trypsin inhibitor heavy chain 1	GO:0030212 hyaluronan metabolic process;GO:1903510 mucopolysaccharide metabolic process;GO:0030203 glycosaminoglycan metabolic process	Predicted intracellular proteins; Predicted secreted proteins
RPL17P17	ribosomal protein L17 pseudogene 17
LINC02614	long intergenic non-protein coding RNA 2614
ELP6	elongator acetyltransferase complex subunit 6	GO:0002098 tRNA wobble uridine modification;GO:0002097 tRNA wobble base modification;GO:0006400 tRNA modification	Predicted intracellular proteins	GO:0051893 regulation of focal adhesion assembly
BMS1P2	BMS1 pseudogene 2
LOC101929633	uncharacterized LOC101929633
TTYH2	tweety family member 2	GO:1902476 chloride transmembrane transport;GO:0006821 chloride transport;GO:0098661 inorganic anion transmembrane transport	Transporters:Transporter channels and pores
ODAD1	outer dynein arm docking complex subunit 1	GO:0036158 outer dynein arm assembly;GO:0070286 axonemal dynein complex assembly;GO:0035082 axoneme assembly	Predicted intracellular proteins; Disease related genes; Human disease related genes:Respiratory diseases:Tracheobronchial diseases	GO:0031023 microtubule organizing center organization; GO:0120031 plasma membrane bounded cell projection assembly
TDRD10	tudor domain containing 10	GO:0007314 oocyte anterior/posterior axis specification;GO:0007315 pole plasm assembly;GO:0008358 maternal determination of anterior/posterior axis, embryo	Predicted intracellular proteins; Cancer-related genes:Mutated cancer genes
LOC100505736	uncharacterized LOC100505736
ADD1	adducin 1	GO:1903393 positive regulation of adherens junction organization;GO:1903391 regulation of adherens junction organization;GO:1901552 positive regulation of endothelial cell development	Predicted intracellular proteins	GO:0110053 regulation of actin filament organization; R-HSA-2262752 Cellular responses to stress
FBXW10B	F-box and WD repeat domain containing 10B	GO:0008150 biological_process	Predicted intracellular proteins
LRAT	lecithin retinol acyltransferase	GO:0006776 vitamin A metabolic process;GO:0033189 response to vitamin A;GO:0006775 fat-soluble vitamin metabolic process	Enzymes; Human disease related genes:Nervous system diseases:Eye disease; Potential drug targets; ENZYME proteins:Transferases; Predicted intracellular proteins; Disease related genes
LSS	lanosterol synthase	GO:0016104 triterpenoid biosynthetic process;GO:0006722 triterpenoid metabolic process;GO:0016114 terpenoid biosynthetic process	ENZYME proteins:Isomerase; Enzymes; Human disease related genes:Nervous system diseases:Eye disease; Human disease related genes:Skin diseases:Skin and soft tissue diseases; Potential drug targets; Predicted intracellular proteins; Disease related genes
DDI2	DNA damage inducible 1 homolog 2	GO:0097752 regulation of DNA stability;GO:0072711 cellular response to hydroxyurea;GO:0072710 response to hydroxyurea	Predicted intracellular proteins
PCID2	PCI domain containing 2	GO:0000973 post-transcriptional tethering of RNA polymerase II gene DNA at nuclear periphery;GO:1900049 regulation of histone exchange;GO:1905457 negative regulation of lymphoid progenitor cell differentiation	Predicted intracellular proteins	GO:0043488 regulation of mRNA stability
MPHOSPH6	M-phase phosphoprotein 6	GO:0000460 maturation of 5.8S rRNA;GO:0006364 rRNA processing;GO:0016072 rRNA metabolic process	Predicted intracellular proteins
MRPS25	mitochondrial ribosomal protein S25	GO:0032543 mitochondrial translation;GO:0140053 mitochondrial gene expression;GO:0006412 translation	Ribosomal proteins; Predicted intracellular proteins; Human disease related genes:Congenital disorders of metabolism:Mitochondrial diseases
GPRASP2	G protein-coupled receptor associated sorting protein 2	GO:0061484 hematopoietic stem cell homeostasis;GO:0048872 homeostasis of number of cells;GO:0042592 homeostatic process	Predicted intracellular proteins; Disease related genes
NR2F2	nuclear receptor subfamily 2 group F member 2	GO:0009956 radial pattern formation;GO:0060838 lymphatic endothelial cell fate commitment;GO:0060839 endothelial cell fate commitment	Transcription factors:Zinc-coordinating DNA-binding domains; Human disease related genes:Congenital malformations:Congenital malformations of the circulatory system; Predicted intracellular proteins; Disease related genes; Nuclear receptors
UBE2Q2P16	UBE2Q2 pseudogene 16
ATXN10	ataxin 10	GO:0060271 cilium assembly;GO:0044782 cilium organization;GO:0120031 plasma membrane bounded cell projection assembly	Predicted intracellular proteins; Disease related genes; Human disease related genes:Nervous system diseases:Neurodegenerative diseases	GO:0031023 microtubule organizing center organization; GO:0120031 plasma membrane bounded cell projection assembly
FLNB-AS1	FLNB antisense RNA 1
ADIPOR2	adiponectin receptor 2	GO:0033211 adiponectin-activated signaling pathway;GO:0061042 vascular wound healing;GO:0060055 angiogenesis involved in wound healing	Transporters:Transporter channels and pores
HNRNPA0	heterogeneous nuclear ribonucleoprotein A0	GO:0070935 3'-UTR-mediated mRNA stabilization;GO:0048255 mRNA stabilization;GO:0043489 RNA stabilization	Predicted intracellular proteins	GO:0043488 regulation of mRNA stability
CELF1	CUGBP Elav-like family member 1	GO:0006376 mRNA splice site selection;GO:0000381 regulation of alternative mRNA splicing, via spliceosome;GO:0061157 mRNA destabilization	Predicted intracellular proteins	GO:0043488 regulation of mRNA stability
THADA	THADA armadillo repeat containing	GO:1901895 negative regulation of ATPase-coupled calcium transmembrane transporter activity;GO:0032471 negative regulation of endoplasmic reticulum calcium ion concentration;GO:1901894 regulation of ATPase-coupled calcium transmembrane transporter activity	Predicted intracellular proteins; Disease related genes
EPN2	epsin 2	GO:0030948 negative regulation of vascular endothelial growth factor receptor signaling pathway;GO:1903671 negative regulation of sprouting angiogenesis;GO:0030947 regulation of vascular endothelial growth factor receptor signaling pathway	Predicted intracellular proteins
C1orf94	chromosome 1 open reading frame 94		Predicted intracellular proteins
ENOSF1	enolase superfamily member 1	GO:0044275 cellular carbohydrate catabolic process;GO:0016052 carbohydrate catabolic process;GO:0009063 cellular amino acid catabolic process	ENZYME proteins:Lyases; Predicted intracellular proteins; Enzymes
ECT2L	epithelial cell transforming 2 like	GO:0050790 regulation of catalytic activity;GO:0065009 regulation of molecular function;GO:0065007 biological regulation	Predicted intracellular proteins
ANKRD26	ankyrin repeat domain containing 26	GO:0045599 negative regulation of fat cell differentiation;GO:0045598 regulation of fat cell differentiation;GO:0045596 negative regulation of cell differentiation	Predicted intracellular proteins; Disease related genes; Human disease related genes:Cardiovascular diseases:Hematologic diseases	R-HSA-194315 Signaling by Rho GTPases
PRDM6	PR/SET domain 6	GO:0051151 negative regulation of smooth muscle cell differentiation;GO:0051150 regulation of smooth muscle cell differentiation;GO:0051148 negative regulation of muscle cell differentiation	Transcription factors:Zinc-coordinating DNA-binding domains; Enzymes; Human disease related genes:Congenital malformations:Congenital malformations of the circulatory system; Potential drug targets; ENZYME proteins:Transferases; Predicted intracellular proteins; Disease related genes
HOOK2	hook microtubule tethering protein 2	GO:1905719 protein localization to perinuclear region of cytoplasm;GO:0045022 early endosome to late endosome transport;GO:0098927 vesicle-mediated transport between endosomal compartments	Predicted intracellular proteins	GO:0110053 regulation of actin filament organization; GO:0031023 microtubule organizing center organization
IGFALS	insulin like growth factor binding protein acid labile subunit	GO:0007155 cell adhesion;GO:0007165 signal transduction;GO:0023052 signaling	Predicted intracellular proteins; Disease related genes; Predicted secreted proteins; Human disease related genes:Endocrine and metabolic diseases:Hypothalamus and pituitary gland diseases
YWHAE	tyrosine 3-monooxygenase/tryptophan 5-monooxygenase activation protein epsilon	GO:0003064 regulation of heart rate by hormone;GO:1902309 negative regulation of peptidyl-serine dephosphorylation;GO:1902308 regulation of peptidyl-serine dephosphorylation	Predicted intracellular proteins; Cancer-related genes:Candidate cancer biomarkers; Human disease related genes:Congenital malformations:Congenital malformations of the nervous system	R-HSA-194315 Signaling by Rho GTPases; R-HSA-2262752 Cellular responses to stress
SLC11A2	solute carrier family 11 member 2	GO:0015692 lead ion transport;GO:0015675 nickel cation transport;GO:0035444 nickel cation transmembrane transport	Transporters:Electrochemical Potential-driven transporters; Potential drug targets; Predicted intracellular proteins; Disease related genes; Human disease related genes:Cardiovascular diseases:Hematologic diseases
P4HA2	prolyl 4-hydroxylase subunit alpha 2	GO:0018401 peptidyl-proline hydroxylation to 4-hydroxy-L-proline;GO:0019511 peptidyl-proline hydroxylation;GO:0018126 protein hydroxylation	ENZYME proteins:Oxidoreductases; Enzymes; Human disease related genes:Nervous system diseases:Eye disease; Potential drug targets; Predicted intracellular proteins; Disease related genes
LINC01165	long intergenic non-protein coding RNA 1165
DMTN	dematin actin binding protein	GO:0070560 protein secretion by platelet;GO:0035585 calcium-mediated signaling using extracellular calcium source;GO:0090315 negative regulation of protein targeting to membrane	Predicted intracellular proteins	GO:0110053 regulation of actin filament organization; GO:0051893 regulation of focal adhesion assembly; GO:0120031 plasma membrane bounded cell projection assembly
ARHGEF10	Rho guanine nucleotide exchange factor 10	GO:0022011 myelination in peripheral nervous system;GO:0032292 peripheral nervous system axon ensheathment;GO:0014044 Schwann cell development	Predicted intracellular proteins; Disease related genes	GO:0110053 regulation of actin filament organization; R-HSA-194315 Signaling by Rho GTPases; GO:0031023 microtubule organizing center organization
SVIL	supervillin	GO:0051014 actin filament severing;GO:0051016 barbed-end actin filament capping;GO:0051693 actin filament capping	Predicted intracellular proteins	GO:0110053 regulation of actin filament organization
TRIO	trio Rho guanine nucleotide exchange factor	GO:0007185 transmembrane receptor protein tyrosine phosphatase signaling pathway;GO:0045599 negative regulation of fat cell differentiation;GO:0045598 regulation of fat cell differentiation	Enzymes; Kinases:CAMK Ser/Thr protein kinases; Human disease related genes:Other diseases:Mental and behavioural disorders; Potential drug targets; ENZYME proteins:Transferases; Predicted intracellular proteins; Disease related genes; Cancer-related genes:Mutational cancer driver genes	R-HSA-194315 Signaling by Rho GTPases
WDR59	WD repeat domain 59	GO:1904263 positive regulation of TORC1 signaling;GO:1904262 negative regulation of TORC1 signaling;GO:1903432 regulation of TORC1 signaling	Predicted intracellular proteins	R-HSA-2262752 Cellular responses to stress
TIMMDC1	translocase of inner mitochondrial membrane domain containing 1		Predicted intracellular proteins; Disease related genes; Human disease related genes:Congenital disorders of metabolism:Mitochondrial diseases
CD99	CD99 molecule (Xg blood group)	GO:2000391 positive regulation of neutrophil extravasation;GO:2000389 regulation of neutrophil extravasation;GO:0072683 T cell extravasation	Predicted intracellular proteins; CD markers	GO:0051893 regulation of focal adhesion assembly
CTTN	cortactin	GO:0006930 substrate-dependent cell migration, cell extension;GO:0097062 dendritic spine maintenance;GO:0006929 substrate-dependent cell migration	Predicted intracellular proteins; Cancer-related genes:Mutational cancer driver genes	GO:0110053 regulation of actin filament organization; R-HSA-194315 Signaling by Rho GTPases; GO:0120031 plasma membrane bounded cell projection assembly
PTTG4P	pituitary tumor-transforming 4 pseudogene
RBM14	RNA binding motif protein 14	GO:0046600 negative regulation of centriole replication;GO:0010826 negative regulation of centrosome duplication;GO:0046606 negative regulation of centrosome cycle	Predicted intracellular proteins	GO:0110053 regulation of actin filament organization; GO:0031023 microtubule organizing center organization
MAP4K4	mitogen-activated protein kinase kinase kinase kinase 4	GO:0032014 positive regulation of ARF protein signal transduction;GO:0120182 regulation of focal adhesion disassembly;GO:0120183 positive regulation of focal adhesion disassembly	ENZYME proteins:Transferases; Predicted intracellular proteins; Enzymes; Kinases:STE Ser/Thr protein kinases	GO:0051893 regulation of focal adhesion assembly; R-HSA-2262752 Cellular responses to stress
CMA1	chymase 1	GO:0140447 cytokine precursor processing;GO:0034769 basement membrane disassembly;GO:0002003 angiotensin maturation	ENZYME proteins:Hydrolases; Enzymes; Predicted secreted proteins; Peptidases:Serine-type peptidases; Predicted intracellular proteins
ZNF160	zinc finger protein 160	GO:0030097 hemopoiesis;GO:0048534 hematopoietic or lymphoid organ development;GO:0002520 immune system development	Predicted intracellular proteins; Transcription factors:Zinc-coordinating DNA-binding domains
MYZAP	myocardial zonula adherens protein	GO:0035556 intracellular signal transduction;GO:0007165 signal transduction;GO:0023052 signaling	Predicted intracellular proteins
PFKFB4	6-phosphofructo-2-kinase/fructose-2,6-biphosphatase 4	GO:0006003 fructose 2,6-bisphosphate metabolic process;GO:0006000 fructose metabolic process;GO:0046835 carbohydrate phosphorylation	ENZYME proteins:Transferases; Predicted intracellular proteins; Enzymes; ENZYME proteins:Hydrolases

## Sheet: Table 3
Table 3. Pathways involved in enriched pathways from PCOS DEGs in GSE106724
Pathway	Pathway members	Symbols
GO:0110053 regulation of actin filament organization	GO:0110053 regulation of actin filament organization	ADD1,CTTN,DMTN,SVIL,ROCK2,ARHGEF10,RBM14,CHRM3,HOOK2
	GO:0051693 actin filament capping
	GO:0030835 negative regulation of actin filament depolymerization
	GO:0032956 regulation of actin cytoskeleton organization
	GO:0051493 regulation of cytoskeleton organization
	GO:1902903 regulation of supramolecular fiber organization
	GO:0030834 regulation of actin filament depolymerization
	GO:0032970 regulation of actin filament-based process
	GO:0030833 regulation of actin filament polymerization
	GO:0030837 negative regulation of actin filament polymerization
	GO:0008064 regulation of actin polymerization or depolymerization
	GO:0051494 negative regulation of cytoskeleton organization
	GO:1901880 negative regulation of protein depolymerization
	GO:0030832 regulation of actin filament length
	GO:0032272 negative regulation of protein polymerization
	GO:0043242 negative regulation of protein-containing complex disassembly
	GO:0090066 regulation of anatomical structure size
	GO:0032271 regulation of protein polymerization
	GO:1901879 regulation of protein depolymerization
	GO:0030036 actin cytoskeleton organization
	GO:0030029 actin filament-based process
	GO:0043244 regulation of protein-containing complex disassembly
	GO:0007015 actin filament organization
	GO:0031333 negative regulation of protein-containing complex assembly
	GO:1902904 negative regulation of supramolecular fiber organization
	GO:0010639 negative regulation of organelle organization
	GO:0097435 supramolecular fiber organization
	GO:0032535 regulation of cellular component size
R-HSA-194315 Signaling by Rho GTPases	R-HSA-194315 Signaling by Rho GTPases	CTTN,TRIO,YWHAE,ROCK2,ARHGEF10,ANKRD26,TMEM87A,NUP107,RAPGEF6
	R-HSA-9716542 Signaling by Rho GTPases, Miro GTPases and RHOBTB3
	R-HSA-8980692 RHOA GTPase cycle
	R-HSA-204998 Cell death signalling via NRAGE, NRIF and NADE
	R-HSA-416482 G alpha (12/13) signalling events
	R-HSA-193704 p75 NTR receptor-mediated signalling
	R-HSA-9012999 RHO GTPase cycle
	R-HSA-73887 Death Receptor Signalling
	R-HSA-195258 RHO GTPase Effectors
	hsa04530 Tight junction
	GO:1902905 positive regulation of supramolecular fiber organization
	GO:0051495 positive regulation of cytoskeleton organization
GO:0051893 regulation of focal adhesion assembly	GO:0051893 regulation of focal adhesion assembly	DMTN,MAP4K4,ROCK2,CD99,ELP6
	GO:0090109 regulation of cell-substrate junction assembly
	GO:0150116 regulation of cell-substrate junction organization
	GO:0001952 regulation of cell-matrix adhesion
	GO:0030335 positive regulation of cell migration
	GO:2000147 positive regulation of cell motility
	GO:0040017 positive regulation of locomotion
	GO:1901888 regulation of cell junction assembly
GO:0043488 regulation of mRNA stability	GO:0043488 regulation of mRNA stability	ROCK2,CELF1,HNRNPA0,PCID2
	GO:0043487 regulation of RNA stability
	GO:0061013 regulation of mRNA catabolic process
	GO:1903311 regulation of mRNA metabolic process
GO:0031023 microtubule organizing center organization	GO:0031023 microtubule organizing center organization	ROCK2,ARHGEF10,RBM14,HOOK2,ODAD1,AP3S2,TRAPPC8,ATXN10
	GO:0000226 microtubule cytoskeleton organization
	GO:0070925 organelle assembly
GO:0120031 plasma membrane bounded cell projection assembly	GO:0120031 plasma membrane bounded cell projection assembly	CTTN,DMTN,ATXN10,RAPGEF6,ODAD1
	GO:0030031 cell projection assembly
R-HSA-2262752 Cellular responses to stress	R-HSA-2262752 Cellular responses to stress	ADD1,YWHAE,MAP4K4,SCMH1,NUP107,WDR59
	R-HSA-8953897 Cellular responses to stimuli

## Sheet: Table 4
Table 4. Differential gene expression in PCOS with hyperandrogenism patients from GSE106724
ID	adj.P.Val	P.Value	t	B	logFC	ORF	GB_ACC	Gene Name
CUST_58132_PI429545399	0.0188	6.15e-07	-14.2	5.88909	1.53	RP3-380C13.2
CUST_82973_PI429545402	0.0188	7.01e-07	13.9	5.80468	-1.48	RP11-1084A12.1
CUST_85932_PI429545406	0.0188	7.06e-07	13.9	5.79956	-2.01	NONHSAG031715
CUST_35892_PI429545380	0.0188	8.57e-07	13.6	5.67246	-1.56	FR190297
CUST_56128_PI429545402	0.0188	1.27e-06	12.9	5.40637	-1.56
CUST_69690_PI429545376	0.0188	1.28e-06	12.9	5.39881	-1.82	linc-DNAJC19-BP
CUST_76104_PI429545410	0.0188	1.43e-06	12.7	5.32382	-1.69	AFMID
CUST_22797_PI429545399	0.0188	1.52e-06	12.6	5.28332	-2.48
CUST_91031_PI429545395	0.0188	1.73e-06	12.4	5.19066	-1.86
CUST_76243_PI429545395	0.0188	1.93e-06	12.2	5.1123	-2.18
CUST_61619_PI429545399	0.0188	2.12e-06	12.1	5.04481	-1.44
CUST_69828_PI429545399	0.0188	2.18e-06	12	5.02407	-1.31	AKR1C3
A_33_P3314574	0.0188	2.2e-06	-12	5.01871	1.54
A_32_P223173	0.0203	2.61e-06	-11.7	4.89412	1.41
CUST_31363_PI429545410	0.0203	2.74e-06	11.7	4.85631	-1.5	LOC101928373
CUST_56554_PI429545406	0.0212	3.08e-06	11.5	4.77007	-1.89	ATP9B
CUST_53240_PI429545402	0.0212	3.25e-06	11.4	4.73033	-1.42
A_21_P0000041	0.0223	3.67e-06	11.2	4.6383	-2.8	RAPGEF6	NM_001164390	Rap guanine nucleotide exchange factor (GEF) 6
CUST_9249_PI429545399	0.0223	3.81e-06	11.2	4.61074	-1.29	NONHSAG049297
A_33_P3374633	0.0236	4.24e-06	11	4.52824	-2.31		CB852070
A_24_P65060	0.0248	4.87e-06	-10.8	4.42264	2.42	MEX3B	NM_032246	mex-3 homolog B (C. elegans)
A_33_P3329898	0.0248	4.93e-06	10.8	4.41215	-2.17		CR627426
A_33_P3342175	0.0248	5.23e-06	10.7	4.36673	-1.96	LOC100130580	AK126607	uncharacterized LOC100130580
CUST_2678_PI429545376	0.0248	5.56e-06	10.6	4.31899	-1.33	linc-SEP15-6
A_33_P3325497	0.0248	5.74e-06	-10.6	4.29433	1.54	FIBIN	NM_203371	fin bud initiation factor homolog (zebrafish)
CUST_24768_PI429545402	0.0248	5.87e-06	10.5	4.27724	-2.37
A_33_P3240148	0.0248	7.52e-06	10.2	4.08096	-1.66	LOC100131101	AK127068	uncharacterized LOC100131101
CUST_3633_PI429545384	0.0248	7.66e-06	10.2	4.06598	-2.19	ZNRD1-AS1-005
CUST_43637_PI429545384	0.0248	8.03e-06	-10.1	4.02844	1.2	RP11-69H14.6-004
CUST_7759_PI429545384	0.0248	8.1e-06	-10.1	4.02131	2.54	AC004540.4-002
CUST_32404_PI429545384	0.0248	8.25e-06	10.1	4.00704	-1.49	RP11-983P16.4-006
A_24_P941708	0.0248	8.38e-06	10.1	3.99417	-2.18	RUFY2	NM_001042417	RUN and FYVE domain containing 2
CUST_7420_PI429545399	0.0248	8.55e-06	10	3.97792	-1.16	RP4-800G7.2
CUST_49295_PI429545410	0.0248	8.81e-06	9.99	3.95413	-2.1	SLC30A7
CUST_53413_PI429545376	0.0248	8.91e-06	9.97	3.94459	-1.77	linc-COX4NB-3
A_23_P129144	0.0248	9.02e-06	-9.95	3.93493	1.68	MYZAP	NM_001018100	myocardial zonula adherens protein
CUST_83213_PI429545402	0.0248	9.25e-06	-9.92	3.91471	1.51	NONHSAG016507
CUST_3699_PI429545380	0.0248	9.76e-06	9.85	3.8716	-1.67	FR305562
CUST_22453_PI429545410	0.0248	9.78e-06	-9.85	3.86934	1.36	LOC101929299
A_23_P429977	0.0248	9.82e-06	-9.84	3.86598	1.81	KCNQ1	NM_000218	potassium voltage-gated channel, KQT-like subfamily, member 1
CUST_46694_PI429545384	0.0248	1e-05	9.82	3.85093	-1.23	RP11-592N21.2-001
CUST_1844_PI429545395	0.0248	1.01e-05	9.8	3.83973	-1.5	DLG1
CUST_85516_PI429545395	0.0248	1.03e-05	9.77	3.82549	-1.56	CTA-298G8.1
CUST_51841_PI429545406	0.0248	1.04e-05	-9.76	3.81914	1.22	NONHSAG023538
CUST_19587_PI429545388	0.0248	1.05e-05	-9.76	3.81375	1.28	NONHSAG003849
CUST_5938_PI429545384	0.0248	1.09e-05	9.7	3.77807	-2.11	RP1-86D1.4-001
CUST_33367_PI429545388	0.0248	1.11e-05	9.68	3.76816	-1.26	COBLL1
CUST_67140_PI429545380	0.0248	1.11e-05	9.68	3.76704	-2.13	FR243806
CUST_57353_PI429545384	0.0248	1.12e-05	9.67	3.76246	-1.99	RP11-142O6.1-001
CUST_9839_PI429545399	0.0248	1.12e-05	9.67	3.76205	-1.65	NONHSAG050824
CUST_64196_PI429545380	0.0255	1.17e-05	-9.61	3.722	1.11	FR146183
CUST_30965_PI429545384	0.0257	1.22e-05	9.55	3.68545	-2.06	RP11-282K24.3-001
A_33_P3319953	0.0257	1.25e-05	9.52	3.66793	-1.1	ATRX		alpha thalassemia/mental retardation syndrome X-linked
CUST_25871_PI429545395	0.0257	1.26e-05	9.51	3.66115	-1.23
CUST_52950_PI429545402	0.0257	1.28e-05	9.49	3.6491	-2.26
CUST_32333_PI429545410	0.0257	1.3e-05	9.48	3.63901	-1.82	MRPS25
A_33_P3406458	0.0269	1.4e-05	9.38	3.57472	-1.34	NANP	NM_152667	N-acetylneuraminic acid phosphatase
CUST_58425_PI429545410	0.0269	1.4e-05	9.38	3.5737	-2.08	LOC101930427
CUST_34985_PI429545406	0.0269	1.43e-05	9.36	3.55881	-1.45	AC003958.6
CUST_26271_PI429545399	0.0269	1.48e-05	-9.31	3.53148	1.64	RP11-25D10.1
A_23_P157865	0.0269	1.55e-05	-9.26	3.49251	1.3	TNC	NM_002160	tenascin C
CUST_90393_PI429545380	0.0269	1.55e-05	9.25	3.49113	-1.39	RP11-379B18.5-004
CUST_63327_PI429545380	0.0269	1.58e-05	9.23	3.47404	-2.52	FR001013
CUST_82345_PI429545376	0.0269	1.59e-05	9.22	3.46729	-1.61	linc-ANKRD20A1-3
A_33_P3289456	0.0269	1.65e-05	-9.18	3.44024	1.29
CUST_50064_PI429545406	0.0269	1.66e-05	9.17	3.43299	-2.09	L3MBTL4
A_33_P3253139	0.0269	1.72e-05	9.12	3.40429	-1.09
A_23_P385067	0.0269	1.72e-05	-9.12	3.40063	2.48	CLIC6	NM_053277	chloride intracellular channel 6
CUST_80645_PI429545380	0.0269	1.77e-05	-9.08	3.37787	1.79	AC012065.7-001
CUST_47303_PI429545399	0.0269	1.78e-05	9.08	3.37612	-1.85	GPR107
CUST_48305_PI429545410	0.0269	1.83e-05	-9.04	3.34998	1.7	SPATA6L
CUST_40259_PI429545395	0.0269	1.85e-05	9.03	3.34062	-2.05
CUST_93531_PI429545395	0.0269	1.88e-05	-9.01	3.32901	1.37	AC002069.6
CUST_14249_PI429545380	0.0269	1.9e-05	9	3.32063	-1.57	FR402156
CUST_52453_PI429545380	0.0269	1.9e-05	9	3.31774	-2.05	FR153019
CUST_23859_PI429545406	0.0269	1.91e-05	8.99	3.31456	-1.43
CUST_14525_PI429545406	0.0269	1.97e-05	8.96	3.29046	-2.12	NONHSAG019543
A_33_P3242713	0.0269	1.97e-05	8.96	3.29041	-1.75		AK022058
A_32_P480177	0.0269	1.98e-05	-8.95	3.28572	0.936	TNN	NM_022093	tenascin N
A_21_P0000153	0.0269	2.02e-05	8.93	3.26901	-1.8	NR3C1	NM_001204265	nuclear receptor subfamily 3, group C, member 1 (glucocorticoid receptor)
CUST_57495_PI429545388	0.0269	2.05e-05	8.91	3.25654	-2.13
A_23_P352426	0.0269	2.08e-05	8.89	3.24115	-1.98	CDRT1	NM_006382	CMT1A duplicated region transcript 1
CUST_91957_PI429545410	0.0269	2.1e-05	8.88	3.23553	-1.64
CUST_63976_PI429545399	0.0269	2.14e-05	-8.85	3.21881	1.8	NONHSAG055662
CUST_1494_PI429545410	0.0269	2.15e-05	8.85	3.2133	-2.32	BRWD1
A_33_P3535649	0.0269	2.19e-05	-8.82	3.19788	1.87	FLYWCH1	NM_032296	FLYWCH-type zinc finger 1
CUST_82883_PI429545388	0.0269	2.2e-05	8.82	3.19529	-1.81	GBE1
CUST_37565_PI429545402	0.0269	2.22e-05	8.81	3.18786	-1.29	NUP107
CUST_94415_PI429545402	0.0269	2.24e-05	8.8	3.18097	-2.24	AP3S2
CUST_34231_PI429545395	0.0269	2.28e-05	-8.78	3.16547	1.42
CUST_35637_PI429545399	0.0269	2.31e-05	8.76	3.15286	-1.19	RP11-462B18.3
CUST_6323_PI429545410	0.0269	2.31e-05	-8.76	3.15134	1.53	PPP1R26P2
CUST_82713_PI429545395	0.0269	2.34e-05	8.75	3.1418	-1.81	NONHSAG046792
CUST_61482_PI429545402	0.0269	2.35e-05	8.74	3.13943	-1.37	NONHSAG014623
CUST_67270_PI429545380	0.0269	2.36e-05	8.74	3.13623	-1.47	FR191404
CUST_58375_PI429545388	0.0269	2.38e-05	8.73	3.12815	-1.83	HAT1
CUST_42754_PI429545402	0.0269	2.41e-05	8.71	3.1173	-1.89
CUST_62430_PI429545399	0.0269	2.43e-05	8.7	3.11008	-1.18	LINC00894
A_24_P149704	0.0269	2.45e-05	-8.69	3.10204	1.55	DAB2IP	NM_138709	DAB2 interacting protein
CUST_43066_PI429545376	0.0269	2.45e-05	8.69	3.10086	-1.81	linc-CADM1-2
CUST_52501_PI429545406	0.0269	2.46e-05	8.68	3.09731	-1.55	TRAPPC8
CUST_42487_PI429545388	0.0269	2.47e-05	-8.68	3.09677	2.34
A_23_P146233	0.027	2.51e-05	-8.66	3.08136	1.78	LPL	NM_000237	lipoprotein lipase
A_33_P3423874	0.027	2.54e-05	-8.65	3.07103	1.87	MYZAP	NM_001018100	myocardial zonula adherens protein
CUST_68234_PI429545406	0.027	2.55e-05	-8.64	3.06774	2.65	KCTD15
A_33_P3394352	0.0271	2.59e-05	-8.63	3.05521	1.37	VPS53	BC029560	vacuolar protein sorting 53 homolog (S. cerevisiae)
CUST_13823_PI429545399	0.0277	2.67e-05	8.59	3.02771	-1.55	NONHSAG049425
A_23_P250294	0.0279	2.72e-05	8.57	3.01254	-1.15	ABHD5	NM_016006	abhydrolase domain containing 5
CUST_86124_PI429545402	0.0279	2.74e-05	8.56	3.00586	-1.6	GALK2
A_23_P425967	0.0282	2.79e-05	8.54	2.99057	-1.7	SPDYE1	NM_175064	speedy homolog E1 (Xenopus laevis)
A_23_P78595	0.0288	2.9e-05	-8.49	2.95664	2.45	CEACAM21	NM_033543	carcinoembryonic antigen-related cell adhesion molecule 21
CUST_36863_PI429545376	0.0288	2.91e-05	8.49	2.95435	-1.82	linc-WWC3
CUST_89190_PI429545384	0.0288	2.94e-05	8.48	2.94488	-1.94	USP48
CUST_3114_PI429545395	0.0288	2.97e-05	8.46	2.9355	-1.49
CUST_36983_PI429545376	0.0288	2.98e-05	8.46	2.93285	-1.39	linc-DCAF8L1-1
A_24_P112941	0.029	3.1e-05	-8.41	2.90016	1.96	LINGO1	NM_032808	leucine rich repeat and Ig domain containing 1
CUST_93346_PI429545402	0.029	3.1e-05	8.41	2.89792	-1.77	NONHSAG017730
CUST_12218_PI429545406	0.029	3.13e-05	8.4	2.89003	-1.82	RP11-652G5.1
CUST_53814_PI429545406	0.029	3.14e-05	-8.4	2.88866	1.42	SMAD7
A_23_P114423	0.029	3.16e-05	-8.39	2.88389	1.44	RGN	NM_152869	regucalcin (senescence marker protein-30)
CUST_34761_PI429545395	0.029	3.16e-05	8.39	2.8821	-1.55	ERBB2IP
CUST_24993_PI429545402	0.029	3.19e-05	8.38	2.87437	-1.63
A_32_P218355	0.0296	3.27e-05	-8.35	2.85196	1.44	C6orf132	NM_001164446	chromosome 6 open reading frame 132
CUST_87562_PI429545380	0.0298	3.32e-05	8.33	2.83916	-1.08	AC026202.3-001
CUST_40562_PI429545380	0.03	3.37e-05	8.32	2.82554	-2.05	FR017658
CUST_88858_PI429545376	0.0302	3.42e-05	8.3	2.813	-2.16	linc-TUBA3C-3
CUST_32963_PI429545410	0.0307	3.54e-05	-8.26	2.7841	0.957	LOC101927691
CUST_78184_PI429545402	0.0307	3.54e-05	-8.26	2.78385	2	IGHV3-50
CUST_69190_PI429545380	0.031	3.62e-05	8.24	2.76445	-1.74	FR286959
A_33_P3358042	0.031	3.64e-05	8.23	2.75891	-1.38	LOC100127885	XM_001721771	uncharacterized LOC100127885
CUST_48094_PI429545402	0.031	3.68e-05	8.22	2.7492	-1.44	TPTE2P5
A_33_P3338440	0.031	3.75e-05	8.2	2.73384	-2.16	SNX29	BC029857	sorting nexin 29
A_23_P345220	0.031	3.81e-05	-8.18	2.71875	1.34	SH3PXD2A	NM_014631	SH3 and PX domains 2A
CUST_91047_PI429545410	0.031	3.87e-05	8.16	2.70613	-2.68
CUST_88730_PI429545384	0.031	3.89e-05	-8.15	2.70053	1.18	NONHSAG000559
CUST_79794_PI429545402	0.031	3.93e-05	8.14	2.69249	-2.76	RNF111
CUST_66793_PI429545384	0.031	3.93e-05	8.14	2.69174	-1.73	CTD-2278I10.4-001
CUST_71520_PI429545380	0.031	3.94e-05	8.14	2.68964	-1.71	FR230326
CUST_85758_PI429545399	0.031	3.94e-05	8.14	2.68963	-1.37
CUST_52760_PI429545402	0.031	4e-05	8.12	2.67655	-1.44
CUST_12920_PI429545384	0.031	4.01e-05	8.12	2.67422	-1.3	RP11-697N18.4-001
CUST_29191_PI429545380	0.031	4.02e-05	8.12	2.6724	-1.17	FR396241
CUST_81047_PI429545376	0.031	4.14e-05	-8.08	2.64682	1.02	linc-KIAA0196-2
CUST_94506_PI429545384	0.031	4.15e-05	8.08	2.64478	-1.16	SCMH1
A_24_P941038	0.031	4.16e-05	-8.08	2.64112	2.22	VSTM4	NM_001031746	V-set and transmembrane domain containing 4
A_33_P3387458	0.031	4.17e-05	8.08	2.6398	-1.4	SFMBT2	AK090887	Scm-like with four mbt domains 2
CUST_30339_PI429545384	0.031	4.18e-05	8.07	2.63669	-1.74	U47924.19-001
CUST_76914_PI429545399	0.031	4.19e-05	8.07	2.63529	-1.06	RP11-351O1.4
A_24_P85511	0.031	4.22e-05	8.06	2.62879	-1.19	ANKRD26	NM_014915	ankyrin repeat domain 26
CUST_49523_PI429545388	0.031	4.25e-05	-8.05	2.62376	1.34
A_33_P3394465	0.031	4.27e-05	-8.05	2.61823	2	PROP1	NM_006261	PROP paired-like homeobox 1
CUST_32321_PI429545380	0.031	4.28e-05	8.05	2.6163	-2.06	FR042375
A_33_P3395688	0.031	4.29e-05	-8.04	2.6155	1.73	MYZAP	NM_001018100	myocardial zonula adherens protein
CUST_50517_PI429545395	0.031	4.32e-05	-8.04	2.6086	1.21	NONHSAG042570
CUST_26974_PI429545376	0.031	4.33e-05	8.03	2.60727	-2.2	linc-PM20D2
A_24_P410100	0.031	4.36e-05	8.03	2.60125	-1.1
CUST_76063_PI429545399	0.0311	4.41e-05	8.01	2.59032	-1.69	TIMM23
CUST_55011_PI429545395	0.0311	4.42e-05	8.01	2.5881	-1.61
CUST_16694_PI429545402	0.0314	4.49e-05	7.99	2.57414	-1.49
CUST_92495_PI429545380	0.0317	4.56e-05	-7.97	2.55997	1.44	AC069513.4-001
A_24_P942346	0.0318	4.61e-05	7.96	2.55054	-1.31	ECT2L	NM_001077706	epithelial cell transforming sequence 2 oncogene-like
CUST_88312_PI429545395	0.0318	4.67e-05	7.95	2.53951	-1.64	NUDCD3
CUST_22807_PI429545399	0.0318	4.74e-05	7.93	2.52597	-1.5	HMGB1P41
CUST_34455_PI429545406	0.0318	4.77e-05	7.92	2.5206	-1.54
A_33_P3411612	0.0318	4.79e-05	-7.92	2.51737	1.44	TMEM221	NM_001190844	transmembrane protein 221
A_33_P3395428	0.0318	4.83e-05	7.91	2.51075	-1.41		AK123308
CUST_51076_PI429545384	0.0318	4.87e-05	-7.9	2.5021	1.48	RP11-455F5.4-001
CUST_96812_PI429545380	0.0318	4.88e-05	-7.9	2.50122	1.09	RP11-5N11.2-001
A_23_P128744	0.0318	4.9e-05	-7.9	2.49798	1.22	BDKRB1	NM_000710	bradykinin receptor B1
A_23_P114185	0.0318	4.9e-05	-7.89	2.49643	2.14	TSPAN7	NM_004615	tetraspanin 7
A_33_P3360271	0.0318	4.92e-05	-7.89	2.49365	1.07	EVX2	NM_001080458	even-skipped homeobox 2
CUST_61157_PI429545380	0.0318	4.93e-05	7.89	2.49164	-2.88	FR326848
CUST_85653_PI429545388	0.0318	5e-05	7.87	2.47974	-1.56	TIMMDC1
CUST_70244_PI429545376	0.0318	5e-05	7.87	2.47956	-1.61	linc-OSBPL11-4
CUST_36471_PI429545395	0.0318	5.03e-05	-7.87	2.4743	4.29	CRHBP
CUST_22958_PI429545402	0.0318	5.03e-05	7.87	2.47336	-1.57	NONHSAG011485
CUST_68363_PI429545399	0.0321	5.13e-05	7.84	2.45624	-1.35	RBM20
A_33_P3254121	0.0321	5.17e-05	-7.84	2.44968	1.09	RNASET2	AK001769	ribonuclease T2
CUST_89867_PI429545410	0.0321	5.2e-05	7.83	2.44346	-2.27
A_23_P19663	0.0321	5.22e-05	-7.82	2.44	1.78	CTGF	NM_001901	connective tissue growth factor
CUST_29689_PI429545406	0.0321	5.26e-05	7.82	2.43393	-1.56	AC005722.4
A_23_P29096	0.0321	5.27e-05	-7.82	2.43274	1.63	PDE9A	NM_002606	phosphodiesterase 9A
CUST_48747_PI429545399	0.0321	5.28e-05	-7.81	2.43055	1.28	NONHSAG053799
CUST_10462_PI429545402	0.0322	5.34e-05	-7.8	2.42003	1.5
CUST_44127_PI429545406	0.0322	5.36e-05	7.8	2.41666	-1.33	ACOX1
A_23_P72817	0.0326	5.45e-05	-7.78	2.40217	2.35	GDF3	NM_020634	growth differentiation factor 3
CUST_76804_PI429545380	0.0326	5.5e-05	7.77	2.39471	-1.14	ASH1L-IT1-001
CUST_70221_PI429545376	0.0326	5.51e-05	7.77	2.39203	-1	linc-OSBPL11-4
A_33_P3328772	0.0328	5.63e-05	7.74	2.37327	-2.68	PLEKHA5	NM_001190860	pleckstrin homology domain containing, family A member 5
A_24_P414719	0.0328	5.66e-05	-7.74	2.36786	1.09	NFYA	NM_002505	nuclear transcription factor Y, alpha
CUST_83174_PI429545384	0.0328	5.67e-05	-7.74	2.36709	1.81	NONHSAG004294
A_33_P3351346	0.0328	5.67e-05	7.73	2.36627	-2.77	ARHGEF10	BC036809	Rho guanine nucleotide exchange factor (GEF) 10
CUST_63178_PI429545406	0.0328	5.71e-05	7.73	2.35999	-1.79	DOCK6
CUST_16594_PI429545402	0.0328	5.76e-05	7.72	2.35365	-2.02	MRPS36P4
CUST_20693_PI429545410	0.0328	5.76e-05	7.72	2.35345	-0.86	ENOSF1
CUST_47955_PI429545402	0.0328	5.86e-05	7.7	2.33723	-2.05	NONHSAG013247
A_24_P307135	0.0328	5.87e-05	-7.7	2.33584	1.49	TNXB	NM_019105	tenascin XB
CUST_9742_PI429545376	0.0328	5.9e-05	-7.69	2.3308	0.873	linc-GPR45-1
CUST_32446_PI429545402	0.0328	5.91e-05	-7.69	2.32921	1.21	LMBR1L
CUST_26569_PI429545406	0.0328	5.91e-05	-7.69	2.32918	1.71	NONHSAG020755
CUST_14687_PI429545399	0.0328	5.93e-05	-7.69	2.32614	1.66	RP11-481A20.4
CUST_68780_PI429545384	0.0328	5.97e-05	-7.68	2.32152	1.96	AC026806.2-001
A_21_P0000671	0.0328	5.99e-05	7.68	2.31844	-1.18	MT1E	NM_175617	metallothionein 1E
CUST_72372_PI429545402	0.0328	6.09e-05	-7.66	2.30302	1.07
CUST_70606_PI429545402	0.0328	6.09e-05	7.66	2.30242	-1.34	CHURC1
CUST_16813_PI429545410	0.0328	6.1e-05	7.66	2.30184	-2.18	MAGI1-IT1
A_23_P214211	0.0328	6.11e-05	-7.65	2.29954	0.824	RARS2	NM_020320	arginyl-tRNA synthetase 2, mitochondrial
CUST_61920_PI429545384	0.0331	6.19e-05	7.64	2.28795	-1.18	RP11-874J12.3-001
A_23_P377212	0.0332	6.25e-05	-7.63	2.27996	1.61	MYEOV2	NM_138336	myeloma overexpressed 2
CUST_51143_PI429545380	0.0337	6.37e-05	7.61	2.26229	-1.09	FR296720
CUST_49718_PI429545388	0.034	6.45e-05	7.6	2.25124	-1.2	IGKV1OR2-6
CUST_12751_PI429545399	0.0342	6.53e-05	7.58	2.24031	-0.901	NONHSAG051138
CUST_71702_PI429545402	0.0342	6.56e-05	7.58	2.23678	-1.47	PTTG4P
A_23_P381102	0.0344	6.65e-05	-7.56	2.22399	1.44	CCDC74B	NM_207310	coiled-coil domain containing 74B
CUST_37542_PI429545380	0.0344	6.65e-05	-7.56	2.22349	0.861	FR318188
CUST_23817_PI429545384	0.0344	6.69e-05	7.56	2.21867	-1.21	RP13-726E6.1-001
CUST_43415_PI429545380	0.0347	6.8e-05	7.54	2.20427	-1.28	FR036454
CUST_67947_PI429545406	0.0347	6.81e-05	7.54	2.20202	-1.17
A_33_P3687389	0.035	6.9e-05	7.52	2.19025	-1.87	C17orf13	CA309819	chromosome 17 open reading frame 13
CUST_83564_PI429545399	0.0352	6.98e-05	7.51	2.18095	-1.31	ADD3
CUST_16843_PI429545410	0.0353	7.01e-05	7.51	2.17582	-1.91	LOC101927670
CUST_56455_PI429545380	0.0353	7.06e-05	-7.5	2.16966	1.59	FR400503
A_23_P123848	0.0353	7.16e-05	-7.49	2.1572	1.45	DAB2IP	NM_032552	DAB2 interacting protein
A_23_P30567	0.0353	7.19e-05	-7.48	2.15417	4.3	CRHBP	NM_001882	corticotropin releasing hormone binding protein
CUST_51533_PI429545388	0.0353	7.25e-05	7.47	2.14612	-2.35	GCC2
CUST_55380_PI429545384	0.0353	7.26e-05	-7.47	2.14423	1.4	RP5-1050D4.2-001
CUST_21608_PI429545402	0.0353	7.29e-05	7.47	2.14151	-1.56	ADIPOR2
CUST_71768_PI429545388	0.0353	7.29e-05	7.47	2.14133	-1.89	TBL1XR1
A_32_P192474	0.0353	7.29e-05	-7.47	2.14068	1.23	PRRT1	NM_030651	proline-rich transmembrane protein 1
CUST_17993_PI429545388	0.0353	7.37e-05	7.46	2.13172	-2.24
CUST_39589_PI429545376	0.0353	7.37e-05	7.45	2.13083	-1.37	linc-ZEB1-3
CUST_42695_PI429545380	0.0353	7.4e-05	7.45	2.12772	-1.82	FR104053
CUST_68323_PI429545399	0.0353	7.4e-05	7.45	2.12752	-1.32	ADD3
CUST_8559_PI429545380	0.0353	7.45e-05	7.44	2.12129	-1.2	FR015677
A_24_P479551	0.0353	7.52e-05	-7.43	2.11278	2.33	UBE2QL1	NM_001145161	ubiquitin-conjugating enzyme E2Q family-like 1
CUST_8969_PI429545380	0.0353	7.53e-05	7.43	2.11218	-1.47	FR342544
A_21_P0012440	0.0353	7.64e-05	-7.42	2.09841	1.27	TRANK1	NM_014831	tetratricopeptide repeat and ankyrin repeat containing 1
CUST_19257_PI429545388	0.0353	7.67e-05	-7.41	2.09525	1.43	RN7SKP126
CUST_98742_PI429545380	0.0353	7.74e-05	-7.4	2.08734	0.976	CTC-303L1.2-001
CUST_40912_PI429545380	0.0353	7.81e-05	-7.39	2.07925	1.27	FR321765
CUST_6848_PI429545384	0.0353	7.87e-05	7.39	2.07121	-1.62	RP3-403L10.3-001
A_23_P211522	0.0353	7.91e-05	-7.38	2.0674	0.925	SYNGR1	NM_145738	synaptogyrin 1
A_23_P78871	0.0353	7.91e-05	-7.38	2.0674	2.76	KCTD15	NM_024076	potassium channel tetramerisation domain containing 15
A_33_P3260426	0.0353	7.95e-05	-7.38	2.06266	1.75	SPRR2A	NM_005988	small proline-rich protein 2A
CUST_48704_PI429545406	0.0353	7.97e-05	-7.37	2.06022	1.46	MYO5B
A_32_P113066	0.0353	8.01e-05	-7.37	2.05577	2.45	LRAT	NM_004744	lecithin retinol acyltransferase (phosphatidylcholine--retinol O-acyltransferase)
CUST_6949_PI429545380	0.0353	8.07e-05	-7.36	2.04931	1	FR357240
CUST_40359_PI429545395	0.0353	8.09e-05	7.36	2.04621	-1.09
CUST_36886_PI429545399	0.0353	8.17e-05	-7.35	2.03762	0.991	SPAG8
A_33_P3396214	0.0353	8.22e-05	-7.34	2.03255	1.16	KREMEN2	NM_172229	kringle containing transmembrane protein 2
A_33_P3217983	0.0353	8.22e-05	-7.34	2.03216	1.5	ACSL5	NM_203380	acyl-CoA synthetase long-chain family member 5
CUST_11269_PI429545380	0.0353	8.24e-05	-7.34	2.03059	0.834	FR132944
CUST_4159_PI429545380	0.0353	8.28e-05	-7.33	2.02539	1.26	FR080381
CUST_97882_PI429545380	0.0353	8.3e-05	7.33	2.02296	-1.97	ZBED3-AS1-012
CUST_30093_PI429545376	0.0353	8.38e-05	-7.32	2.01427	2.23	linc-ZPBP-3
CUST_22251_PI429545380	0.0353	8.39e-05	7.32	2.01406	-1.52	FR051789
CUST_81101_PI429545399	0.0353	8.41e-05	-7.32	2.01154	1.12	FRA10AC1
A_33_P3415633	0.0353	8.45e-05	-7.31	2.00702	1.42	TMEM136	NM_001198670	transmembrane protein 136
CUST_86028_PI429545376	0.0353	8.46e-05	-7.31	2.00631	1.47	linc-C10orf25-2
A_24_P942132	0.0353	8.5e-05	-7.31	2.00184	1.05	TRAPPC6B	NM_001079537	trafficking protein particle complex 6B
A_33_P3389673	0.0353	8.51e-05	-7.3	2.00048	1.05	OR5A2	NM_001001954	olfactory receptor, family 5, subfamily A, member 2
CUST_7480_PI429545399	0.0353	8.52e-05	7.3	2.00011	-1.54
A_33_P3218490	0.0353	8.53e-05	7.3	1.99853	-2.46	LOC100128226	AB128931	hypothetic protein
CUST_90248_PI429545399	0.0353	8.53e-05	-7.3	1.99825	0.898	NONHSAG007296
A_33_P3398196	0.0353	8.56e-05	7.3	1.99546	-1.34
CUST_44180_PI429545384	0.0353	8.59e-05	7.3	1.99275	-2.49	RP11-932O9.10-001
CUST_63384_PI429545410	0.0353	8.59e-05	7.3	1.99259	-1.55	BMS1P6
A_23_P134953	0.0353	8.6e-05	7.29	1.99088	-1.33	PLIN2	NM_001122	perilipin 2
A_23_P170888	0.0353	8.61e-05	-7.29	1.98964	0.988	DPP6	NM_001039350	dipeptidyl-peptidase 6
A_33_P3384432	0.0353	8.62e-05	-7.29	1.98861	1.1	TFDP2	NM_001178138	transcription factor Dp-2 (E2F dimerization partner 2)
CUST_24123_PI429545410	0.0353	8.64e-05	7.29	1.98693	-1.44	LOC101930434
CUST_3339_PI429545380	0.0353	8.66e-05	7.29	1.98445	-1.03	linc-ADRBK2-2
CUST_76134_PI429545399	0.0353	8.7e-05	7.28	1.98095	-1.57
CUST_75813_PI429545399	0.0353	8.7e-05	-7.28	1.98014	2.24	VSTM4
CUST_5552_PI429545402	0.0355	8.79e-05	-7.27	1.97166	1.02	OR4V1P
A_23_P422178	0.0357	8.9e-05	7.26	1.96018	-1.02	CUL4B	NM_003588	cullin 4B
A_24_P373844	0.0357	8.92e-05	-7.26	1.95766	2.72	KCTD15	NM_024076	potassium channel tetramerisation domain containing 15
CUST_93326_PI429545402	0.0357	8.92e-05	7.26	1.95752	-1.44
CUST_9184_PI429545388	0.0358	9.02e-05	7.24	1.94737	-1.85
A_33_P3352632	0.0358	9.04e-05	7.24	1.94537	-1.1	LOC728147	AK096262	uncharacterized LOC728147
A_33_P3405023	0.0358	9.05e-05	-7.24	1.94487	1.18	BLACE	AY166699	B-cell acute lymphoblastic leukemia expressed
CUST_88702_PI429545395	0.0359	9.12e-05	7.23	1.93793	-1.36	TNS3
CUST_14547_PI429545399	0.036	9.2e-05	-7.22	1.92952	1.79	NONHSAG049533
CUST_85904_PI429545384	0.036	9.24e-05	7.22	1.92618	-1.57	NONHSAG000233
A_23_P50591	0.036	9.25e-05	-7.22	1.92452	1.78	KCNK6	NM_004823	potassium channel, subfamily K, member 6
CUST_69594_PI429545388	0.036	9.33e-05	-7.21	1.91683	1.43	TRANK1
CUST_23168_PI429545376	0.036	9.4e-05	-7.2	1.90977	1.12	linc-POLR3G-3
CUST_9219_PI429545399	0.036	9.43e-05	7.2	1.90734	-1.65	NONHSAG049295
A_33_P3311371	0.036	9.48e-05	-7.19	1.90275	1.27	PDLIM2	NM_198042	PDZ and LIM domain 2 (mystique)
CUST_63032_PI429545395	0.036	9.51e-05	-7.19	1.89943	1.5	NONHSAG043541
CUST_6759_PI429545380	0.036	9.55e-05	-7.19	1.8952	1.29	FR185286
CUST_18026_PI429545406	0.036	9.56e-05	7.18	1.89497	-1.56	WDR59
CUST_43137_PI429545399	0.036	9.56e-05	7.18	1.89451	-2.04
CUST_16433_PI429545410	0.036	9.58e-05	-7.18	1.89273	1.17	LOC101927301
CUST_66859_PI429545395	0.036	9.58e-05	7.18	1.89257	-1.04
CUST_7671_PI429545376	0.036	9.58e-05	-7.18	1.89253	1.47	linc-RHOB-5
A_33_P3377269	0.0361	9.66e-05	-7.17	1.88555	1.21
CUST_53780_PI429545384	0.0362	9.71e-05	-7.17	1.8803	1.46	RP11-525K10.3-004
A_33_P3291891	0.0367	9.92e-05	-7.15	1.86115	1.28	LOC100292905	XM_003403452	uncharacterized LOC100292905
CUST_30553_PI429545376	0.0367	0.0001	-7.14	1.8529	1.05	linc-STAG3L2
CUST_12112_PI429545376	0.0367	0.0001	-7.14	1.85279	1.61	linc-AGAP1-1
CUST_36527_PI429545388	0.0367	0.0001	7.13	1.85003	-1.06	ID2
CUST_92507_PI429545410	0.0367	0.0001	7.13	1.84988	-2.38
CUST_65829_PI429545395	0.0367	0.000101	-7.13	1.84552	1.44	RP1-8B1.4
CUST_37863_PI429545410	0.0367	0.000101	7.13	1.84397	-1.02	LOC101929633
CUST_68343_PI429545399	0.0367	0.000102	7.12	1.83919	-0.995	ADD3
A_33_P3260430	0.0367	0.000102	-7.12	1.83625	2.8	SPRR2A	NM_005988	small proline-rich protein 2A
CUST_19113_PI429545410	0.0367	0.000102	7.12	1.83528	-1.6	LOC100506175
CUST_82269_PI429545388	0.0367	0.000102	7.12	1.83256	-1.67
CUST_71628_PI429545388	0.0367	0.000102	7.11	1.83158	-1.55
A_24_P101226	0.0368	0.000104	-7.1	1.8215	1.5		FJ873968
A_24_P332218	0.0368	0.000104	-7.1	1.82134	1.08	GPR149	NM_001038705	G protein-coupled receptor 149
A_33_P3270360	0.0368	0.000104	-7.1	1.82033	0.981	OR1S1	NM_001004458	olfactory receptor, family 1, subfamily S, member 1
CUST_80964_PI429545402	0.0368	0.000104	-7.1	1.81475	0.914	NONHSAG017971
CUST_20521_PI429545395	0.0368	0.000105	7.09	1.81223	-1.27
A_23_P29384	0.0368	0.000105	7.09	1.8089	-1.36	ZNF502	NM_033210	zinc finger protein 502
CUST_42160_PI429545406	0.0368	0.000105	7.09	1.80681	-0.893
CUST_9279_PI429545384	0.0368	0.000106	-7.08	1.79638	1.36	RP11-645N11.2-001
A_23_P161968	0.0368	0.000107	-7.07	1.79327	1.91	SLC22A10	NM_001039752	solute carrier family 22, member 10
CUST_58405_PI429545380	0.0368	0.000108	7.06	1.78699	-2.17	FR362973
CUST_11476_PI429545395	0.0368	0.000108	-7.06	1.7861	1.69	GNPDA2
A_33_P3406110	0.0368	0.000108	7.06	1.78569	-1.33
CUST_48603_PI429545388	0.0368	0.000108	-7.06	1.78537	1.11	NONHSAG028469
A_32_P226786	0.0368	0.000108	7.06	1.77983	-1.44	FAM126B	NM_173822	family with sequence similarity 126, member B
CUST_39122_PI429545410	0.0368	0.000108	7.06	1.77973	-1.17	ENOSF1
CUST_5724_PI429545395	0.0368	0.000109	-7.05	1.77431	2.27	NONHSAG039159
CUST_30083_PI429545376	0.0368	0.000109	-7.05	1.77255	1.47	linc-ZPBP-1
CUST_91999_PI429545406	0.0368	0.000109	7.05	1.77128	-1.27
CUST_9069_PI429545380	0.0368	0.00011	-7.05	1.77021	1.3	FR204522
CUST_87074_PI429545395	0.0368	0.00011	7.04	1.76555	-1.86
CUST_25951_PI429545380	0.0368	0.00011	-7.04	1.76499	0.964	FR154611
CUST_53830_PI429545384	0.0368	0.00011	7.04	1.7632	-0.868	RP11-18F14.1-005
CUST_5311_PI429545376	0.0368	0.000111	7.03	1.7586	-1.55	linc-HIST3H3
CUST_44415_PI429545395	0.0368	0.000111	-7.03	1.75821	1.1	NR3C1
CUST_37037_PI429545388	0.0368	0.000111	7.03	1.75793	-1.76	ROCK2
CUST_74063_PI429545402	0.0372	0.000113	7.02	1.74489	-1.63
CUST_6829_PI429545380	0.0372	0.000113	-7.01	1.73904	1.05	FR262335
CUST_26339_PI429545406	0.0372	0.000114	-7.01	1.73695	1.17	WRAP53
CUST_4504_PI429545399	0.0372	0.000114	-7.01	1.73273	1.01	GCC1
A_21_P0010878	0.0372	0.000114	7	1.73111	-1.39	BMS1P5	BC065722	BMS1 pseudogene 5
A_33_P3364571	0.0372	0.000114	-7	1.73042	1.63	TNXB	NM_019105	tenascin XB
A_33_P3261902	0.0373	0.000115	7	1.72444	-0.944	ENOSF1	NM_001126123	enolase superfamily member 1
A_19_P00320974	0.0373	0.000115	-6.99	1.72247	1.15	STMN1	NM_001145454	stathmin 1
A_33_P3256550	0.0373	0.000116	6.99	1.72004	-1.21	MST152	AF190155	MSTP152
A_24_P226278	0.0374	0.000117	-6.98	1.71192	1.2	PHF15	NM_015288	PHD finger protein 15
A_23_P128323	0.0374	0.000117	-6.98	1.71038	1.48	SCNN1A	NM_001038	sodium channel, nonvoltage-gated 1 alpha
CUST_71978_PI429545380	0.0374	0.000117	-6.98	1.70878	1.97	LINC00982-007
CUST_26269_PI429545406	0.0374	0.000117	-6.98	1.7085	1.03	SAT2
CUST_24268_PI429545388	0.0377	0.000119	6.97	1.69578	-1.04
CUST_77527_PI429545376	0.0377	0.000119	6.97	1.69574	-0.956	linc-GUSB-3
CUST_62034_PI429545410	0.0377	0.000119	6.96	1.69295	-1.43	PLIN2
CUST_56425_PI429545410	0.0377	0.000119	6.96	1.69003	-0.988	LOC101928178
CUST_93742_PI429545376	0.0379	0.000121	-6.95	1.67874	1.13	linc-TNRC6C-4
CUST_84269_PI429545388	0.0379	0.000121	-6.94	1.67546	1.18	NONHSAG035674
CUST_67204_PI429545388	0.0379	0.000122	6.94	1.67416	-2.48
A_24_P941898	0.0379	0.000122	-6.94	1.67001	0.899	FAM22D	NM_001009610	family with sequence similarity 22, member D
CUST_44225_PI429545410	0.0379	0.000122	-6.94	1.66868	2.26	LOC101927026
A_33_P3278510	0.0379	0.000122	6.93	1.66756	-1.37		BC040680
A_33_P3396339	0.0379	0.000123	6.93	1.66558	-1.74
CUST_35537_PI429545399	0.0379	0.000123	-6.93	1.66311	1.12
A_33_P3368855	0.0379	0.000123	-6.93	1.66161	1.7	GPC5	NM_004466	glypican 5
CUST_76931_PI429545402	0.0379	0.000124	6.92	1.65426	-0.92	HMGB3P26
A_24_P119678	0.0379	0.000124	6.92	1.65296	-2		AJ295982
CUST_73764_PI429545410	0.0379	0.000124	6.92	1.65274	-2.01	LINC00597
CUST_15458_PI429545384	0.0379	0.000125	-6.91	1.64814	0.981	RP11-1C8.4-002
A_19_P00811460	0.0379	0.000125	-6.91	1.64735	2	VSTM4	NM_001031746
CUST_24392_PI429545410	0.0379	0.000126	-6.91	1.64448	2.65	LRAT
CUST_33043_PI429545410	0.0379	0.000126	-6.91	1.6438	1.11	TRANK1
CUST_24858_PI429545376	0.0379	0.000126	6.9	1.64007	-1.42	linc-LAMA2
A_32_P130630	0.0379	0.000126	6.9	1.63781	-1.25	SLC16A7	NM_004731	solute carrier family 16, member 7 (monocarboxylic acid transporter 2)
CUST_42873_PI429545410	0.0379	0.000127	6.9	1.635	-0.943	LOC101929955
CUST_89942_PI429545380	0.0379	0.000127	-6.9	1.63121	1.12	RP11-446H18.5-005
CUST_84814_PI429545384	0.0379	0.000128	6.89	1.62842	-1.2	CDK11A
CUST_29059_PI429545399	0.0379	0.000128	-6.89	1.62583	1.41
CUST_89479_PI429545406	0.0379	0.000128	-6.89	1.62563	1.27
CUST_60977_PI429545380	0.038	0.000129	-6.89	1.62168	0.848	FR320709
CUST_21318_PI429545402	0.038	0.000129	6.88	1.62013	-1.75	MDM2
A_33_P3240951	0.038	0.000129	-6.88	1.61587	1.24	DPF3	NM_012074	D4, zinc and double PHD fingers, family 3
CUST_98302_PI429545380	0.0382	0.00013	-6.87	1.61014	1.29	CTC-493L21.1-001
CUST_8929_PI429545380	0.0382	0.000131	-6.87	1.6084	1.02	FR123138
CUST_66036_PI429545402	0.0383	0.000132	-6.86	1.59872	1.33
CUST_33224_PI429545384	0.0383	0.000132	-6.86	1.59795	1.36	RP11-745O10.2-001
A_23_P76034	0.0383	0.000132	-6.86	1.59562	1.75	PVRL1	NM_203286	poliovirus receptor-related 1 (herpesvirus entry mediator C)
CUST_30205_PI429545384	0.0383	0.000132	6.86	1.59534	-1.78	SCARNA10-201
A_32_P15706	0.0383	0.000133	-6.85	1.59251	1.45
CUST_81623_PI429545388	0.0383	0.000133	6.85	1.58918	-2.22
A_23_P102731	0.0385	0.000134	-6.84	1.58132	1.43	SMOX	NM_175839	spermine oxidase
CUST_55311_PI429545395	0.0385	0.000135	6.84	1.57634	-1.17
A_33_P3387106	0.0385	0.000135	-6.83	1.5746	0.91
CUST_60175_PI429545380	0.0385	0.000135	6.83	1.57377	-1.48	FR290290
CUST_30563_PI429545376	0.0385	0.000136	6.83	1.57193	-1.51	linc-CCDC146-3
CUST_29371_PI429545406	0.0385	0.000136	6.83	1.57038	-1.86	EPN2
A_23_P167789	0.0386	0.000137	-6.82	1.56342	1.04	FAM53C	NM_016605	family with sequence similarity 53, member C
CUST_91286_PI429545402	0.0386	0.000137	-6.82	1.56323	0.835	COMMD4
A_24_P924836	0.0386	0.000138	6.82	1.55954	-1.58	CRYZL1	BC022827	crystallin, zeta (quinone reductase)-like 1
CUST_36317_PI429545388	0.0386	0.000138	-6.82	1.5579	0.715	AC010904.1
CUST_30880_PI429545376	0.0386	0.000138	6.81	1.55529	-1.57	linc-ORC5-2
CUST_57257_PI429545395	0.0386	0.000139	6.81	1.55343	-2.09
CUST_33345_PI429545406	0.0386	0.000139	6.81	1.55339	-1.61	NONHSAG021601
A_23_P301995	0.0386	0.000139	-6.81	1.54796	1.61	LIN9	NM_173083	lin-9 homolog (C. elegans)
CUST_65702_PI429545402	0.0386	0.000139	-6.81	1.54768	1	CIDEB
CUST_55785_PI429545388	0.0389	0.000141	-6.8	1.53864	1.58	NONHSAG029476
A_33_P3251860	0.039	0.000142	6.79	1.5322	-1.17		AF130091
CUST_67099_PI429545399	0.039	0.000142	6.79	1.52901	-1.32
A_23_P143143	0.039	0.000142	6.79	1.52885	-0.972	ID2	NM_002166	inhibitor of DNA binding 2, dominant negative helix-loop-helix protein
A_23_P126917	0.039	0.000143	-6.78	1.52107	1.32	IGSF3	NM_001542	immunoglobulin superfamily, member 3
CUST_58506_PI429545384	0.039	0.000143	-6.78	1.52067	0.871	LINC00910-006
CUST_61072_PI429545406	0.039	0.000144	-6.78	1.52037	1.29
CUST_69114_PI429545388	0.039	0.000144	6.77	1.5183	-1.11	MRPS10P2
CUST_24228_PI429545388	0.039	0.000144	6.77	1.51691	-1.75	NONHSAG004418
CUST_30341_PI429545380	0.039	0.000144	6.77	1.51654	-1.94	FR202950
CUST_65390_PI429545388	0.0391	0.000145	6.77	1.51097	-1.33	SP140L
CUST_69364_PI429545388	0.0391	0.000145	6.76	1.50845	-1.14	TBC1D5
A_23_P150931	0.0391	0.000146	-6.76	1.50645	0.768	LMBR1L	NM_018113	limb region 1 homolog (mouse)-like
A_23_P116235	0.0391	0.000146	-6.76	1.50412	1.1	MDK	NM_001012334	midkine (neurite growth-promoting factor 2)
A_33_P3367894	0.0392	0.000147	-6.75	1.49802	1.08	LOC100131657	AK127022	uncharacterized LOC100131657
CUST_24118_PI429545388	0.0392	0.000147	6.75	1.4968	-0.957
CUST_32196_PI429545402	0.0393	0.000148	-6.75	1.49352	2.29	NONHSAG011063
CUST_75121_PI429545376	0.0395	0.000149	-6.74	1.48522	0.855	linc-PRR16
CUST_41347_PI429545388	0.0395	0.000149	6.74	1.48421	-1.42	EML4
A_33_P3542911	0.0395	0.00015	-6.74	1.48143	1.29	SNAR-C4	BF570948	small ILF3/NF90-associated RNA C4
CUST_29713_PI429545376	0.0397	0.000151	6.73	1.47251	-1.86	linc-GARS-3
CUST_62180_PI429545384	0.0397	0.000151	6.72	1.47024	-1.86	RP11-678G15.1-001
CUST_42320_PI429545395	0.0397	0.000152	6.72	1.46903	-1.99
A_21_P0012438	0.0397	0.000152	-6.72	1.46871	1.32	TRANK1	NM_014831	tetratricopeptide repeat and ankyrin repeat containing 1
CUST_20533_PI429545376	0.0397	0.000152	6.72	1.4656	-2.24	linc-EGFLAM-2
CUST_40136_PI429545399	0.0398	0.000153	6.72	1.46198	-0.814	AGTPBP1
A_23_P148463	0.0398	0.000154	6.71	1.45535	-0.929	CUL4B	NM_003588	cullin 4B
CUST_63022_PI429545395	0.0398	0.000154	-6.71	1.45442	1.56	TNXB
CUST_57623_PI429545376	0.0398	0.000155	-6.7	1.4511	1.33	linc-LSR
CUST_51700_PI429545384	0.0398	0.000155	6.7	1.44835	-1.49	RP11-523L20.2-001
CUST_64684_PI429545376	0.0398	0.000156	6.7	1.44362	-0.725	linc-PRKACB-2
CUST_62170_PI429545384	0.0398	0.000156	6.7	1.44246	-1.94	RP11-678G15.2-001
CUST_22111_PI429545380	0.0398	0.000156	-6.69	1.44019	1.1	FR288150
CUST_77285_PI429545388	0.0398	0.000157	6.69	1.43642	-1.08	NKTR
CUST_61547_PI429545380	0.0398	0.000157	6.69	1.4355	-0.845	FR338926
A_21_P0013922	0.0398	0.000157	-6.69	1.43429	0.802	LOC100287437	XM_002342076	uncharacterized LOC100287437
CUST_7729_PI429545380	0.0398	0.000158	-6.69	1.4338	1.18	FR082382
CUST_25841_PI429545395	0.0398	0.000158	-6.69	1.43355	1.15	NONHSAG040813
CUST_15807_PI429545399	0.0398	0.000158	-6.68	1.43044	0.95	HR
A_33_P3328637	0.0398	0.000158	6.68	1.43	-0.782	PRRG1	NM_001173486	proline rich Gla (G-carboxyglutamic acid) 1
CUST_27343_PI429545410	0.0398	0.000158	-6.68	1.42951	2.11	VSTM4
CUST_75864_PI429545410	0.0403	0.000161	6.67	1.4153	-0.816	LINC01118
CUST_3989_PI429545388	0.0405	0.000162	6.66	1.40644	-1.6
A_33_P3232688	0.0405	0.000162	-6.66	1.40641	1.33
CUST_38245_PI429545402	0.0405	0.000163	-6.66	1.40482	1.02
CUST_17004_PI429545395	0.0405	0.000163	-6.65	1.40242	1.33	NONHSAG038584
CUST_67892_PI429545376	0.0405	0.000163	6.65	1.40099	-1.36	linc-NPAS2-2
A_24_P108863	0.0405	0.000164	6.65	1.3957	-1.3	SCML1	NM_001037540	sex comb on midleg-like 1 (Drosophila)
A_33_P3299958	0.0405	0.000164	-6.65	1.39477	2.36
A_33_P3293760	0.0405	0.000164	-6.64	1.39386	1.32	KRTAP10-8	NM_198695	keratin associated protein 10-8
CUST_81959_PI429545388	0.0405	0.000166	6.64	1.38483	-1.43	AC106827.1
CUST_4010_PI429545410	0.0405	0.000166	6.63	1.38391	-1.38	ATXN10
CUST_59103_PI429545376	0.0405	0.000166	-6.63	1.38365	1.63	linc-PLAGL2-2
A_33_P3227231	0.0405	0.000166	6.63	1.38331	-1.74	ZNF783	AK303492	zinc finger family member 783
CUST_33563_PI429545410	0.0405	0.000166	6.63	1.38271	-1.42	LOC101929594
CUST_42163_PI429545410	0.0405	0.000167	-6.63	1.3821	1.55	H2AFX
CUST_34560_PI429545410	0.0405	0.000167	-6.63	1.37796	0.884	RMST
CUST_41923_PI429545410	0.0405	0.000167	-6.63	1.37731	1	LOC101930610
CUST_3220_PI429545406	0.0407	0.000168	-6.62	1.3717	1.04
CUST_7840_PI429545395	0.0409	0.00017	-6.61	1.36225	1.13	NONHSAG037345
CUST_13261_PI429545399	0.0409	0.000171	6.61	1.36001	-1.19
CUST_17818_PI429545384	0.0409	0.000171	-6.61	1.3559	1.71	CDKN2B-AS1-008
CUST_51369_PI429545399	0.0409	0.000171	-6.6	1.35556	1.42	NONHSAG053918
CUST_69748_PI429545399	0.0409	0.000172	-6.6	1.34988	1.34
CUST_63888_PI429545406	0.0409	0.000172	6.6	1.34976	-0.847	HOOK2
A_32_P88262	0.0409	0.000172	-6.6	1.34953	0.909	SLC7A14	NM_020949	solute carrier family 7 (orphan transporter), member 14
A_23_P11644	0.0409	0.000173	-6.6	1.34872	1.47	SPRR2D	NM_006945	small proline-rich protein 2D
CUST_17234_PI429545380	0.0409	0.000173	6.59	1.34555	-1.58	FR331177
CUST_21603_PI429545376	0.0409	0.000174	6.59	1.34305	-0.993	linc-CDH18-2
CUST_62897_PI429545380	0.0409	0.000174	-6.59	1.34273	1.12	FR318556
A_33_P3217427	0.0409	0.000174	6.59	1.34197	-1.38	DNAJC16	AK091848	DnaJ (Hsp40) homolog, subfamily C, member 16
CUST_78753_PI429545395	0.0409	0.000174	6.59	1.34113	-1.06	NONHSAG046804
A_24_P316102	0.041	0.000175	6.58	1.3357	-0.845	MLLT10	NM_001195630	myeloid/lymphoid or mixed-lineage leukemia (trithorax homolog, Drosophila); translocated to, 10
CUST_35601_PI429545395	0.041	0.000176	6.58	1.33205	-1.87
CUST_81045_PI429545380	0.041	0.000177	-6.58	1.32772	1.22	SRD5A2-001
A_24_P83738	0.041	0.000177	-6.58	1.32728	0.836	ASTN2	NM_198188	astrotactin 2
CUST_13368_PI429545388	0.041	0.000177	-6.58	1.32715	0.725	ARHGEF2
A_23_P429425	0.041	0.000177	-6.57	1.32409	1.93	ST6GAL2	NM_032528	ST6 beta-galactosamide alpha-2,6-sialyltranferase 2
CUST_64636_PI429545380	0.041	0.000177	-6.57	1.32385	0.971	FR226797
CUST_72262_PI429545402	0.0411	0.000178	6.57	1.31891	-1.01	COQ6
CUST_25571_PI429545395	0.0411	0.000178	-6.57	1.31802	1.31	GTF2H2B
CUST_4714_PI429545395	0.0411	0.000179	6.56	1.31627	-1.64	ADH5
CUST_61193_PI429545376	0.0411	0.000179	-6.56	1.31475	1.23	linc-RIPK4
A_33_P3226557	0.0411	0.00018	-6.56	1.30957	0.792	PRR23B	NM_001013650	proline rich 23B
CUST_24058_PI429545376	0.0411	0.00018	-6.56	1.30711	0.977	linc-ARHGAP26-5
CUST_92605_PI429545388	0.0411	0.000181	6.55	1.30387	-0.906	TBL1XR1
CUST_96862_PI429545380	0.0411	0.000181	6.55	1.3031	-1.39	RP11-5N11.7-001
CUST_65387_PI429545399	0.0411	0.000182	-6.55	1.30143	1.86	RBMY2FP
A_23_P130281	0.0411	0.000182	6.55	1.30109	-1.16	OR1A2	NM_012352	olfactory receptor, family 1, subfamily A, member 2
CUST_80440_PI429545376	0.0411	0.000182	6.55	1.29839	-0.877	linc-DEFB105B-3
CUST_87878_PI429545376	0.0411	0.000183	-6.54	1.29602	1.29	linc-PRH2-1
CUST_28203_PI429545402	0.0411	0.000183	-6.54	1.29258	1.06	DUSP16
CUST_12850_PI429545384	0.0411	0.000183	6.54	1.2925	-1.38	RP11-503E24.2-001
CUST_12008_PI429545388	0.0411	0.000184	-6.54	1.28885	3.23	NONHSAG002965
A_33_P3725227	0.0411	0.000184	-6.54	1.28826	2.16	COBL	NM_015198	cordon-bleu homolog (mouse)
CUST_50984_PI429545406	0.0411	0.000185	6.53	1.28478	-1.72	RP11-773H22.1
A_33_P3399172	0.0411	0.000185	-6.53	1.28177	0.763
CUST_61293_PI429545376	0.0411	0.000186	-6.53	1.28042	1.44	linc-U2AF1-3
A_33_P3240078	0.0411	0.000186	-6.53	1.27772	1.05
CUST_680_PI429545406	0.0411	0.000187	-6.52	1.27421	1.24	ADAMTS17
CUST_7274_PI429545395	0.0411	0.000187	-6.52	1.27341	1.09	TACC3
CUST_72568_PI429545388	0.0411	0.000187	6.52	1.27316	-1.77	NONHSAG034314
CUST_55945_PI429545388	0.0411	0.000187	6.52	1.27298	-1.21	MBD5
CUST_36183_PI429545376	0.0411	0.000188	-6.52	1.26933	1.26	linc-NTNG2
CUST_1080_PI429545410	0.0411	0.000188	6.51	1.26649	-1.43
CUST_60127_PI429545395	0.0411	0.000188	-6.51	1.26639	0.762	CMAHP
A_33_P3249414	0.0411	0.000189	-6.51	1.26587	1.2	TRIM58	NM_015431	tripartite motif containing 58
CUST_70166_PI429545402	0.0411	0.000189	-6.51	1.26535	1.15
CUST_81694_PI429545384	0.0411	0.000189	6.51	1.26396	-1.55	RP11-418J17.1
CUST_86612_PI429545380	0.0411	0.000189	-6.51	1.26185	1.14	AC096772.6-001
CUST_45803_PI429545399	0.0411	0.00019	6.51	1.25994	-1.9
A_33_P3284404	0.0411	0.00019	-6.51	1.25971	0.922	SYNGR1	NM_145731	synaptogyrin 1
A_24_P65098	0.0413	0.000191	6.5	1.25286	-1.52	TMEM87A	NM_001110503	transmembrane protein 87A
A_33_P3238215	0.0413	0.000191	6.5	1.25189	-1.16	COBLL1	NM_014900	COBL-like 1
CUST_1799_PI429545406	0.0413	0.000192	6.49	1.24757	-1.56	NONHSAG018747
CUST_58515_PI429545388	0.0413	0.000192	-6.49	1.24728	0.932	AC073465.1
CUST_40059_PI429545376	0.0414	0.000194	6.49	1.23979	-1.14	linc-MBL2-2
CUST_37181_PI429545395	0.0414	0.000195	6.48	1.23664	-2.04	NONHSAG040868
CUST_3054_PI429545399	0.0414	0.000195	6.48	1.23595	-2.3	LAMB1
A_23_P55518	0.0414	0.000195	-6.48	1.23565	1.22	SMAD7	NM_005904	SMAD family member 7
CUST_26611_PI429545380	0.0414	0.000195	6.48	1.23506	-1.83	FR095248
A_24_P876408	0.0414	0.000195	-6.48	1.2349	1.28	C11orf95	NM_001144936	chromosome 11 open reading frame 95
A_21_P0013963	0.0415	0.000196	6.48	1.23047	-1.84	LOC100507445	XM_003118619	uncharacterized protein LOC100507445
CUST_80211_PI429545399	0.0416	0.000197	6.47	1.22525	-1.14
CUST_87721_PI429545388	0.0416	0.000197	6.47	1.22395	-1.12	NONHSAG036074
CUST_96082_PI429545380	0.0417	0.000198	6.47	1.21955	-0.841	RP11-402C9.1-001
CUST_21688_PI429545406	0.0417	0.000199	-6.46	1.21763	0.798	PELP1
CUST_46083_PI429545388	0.0417	0.000199	6.46	1.21756	-1.54	NONHSAG028183
A_21_P0000005	0.0417	0.000199	-6.46	1.21495	1.02	SMTNL1	NM_001105565	smoothelin-like 1
CUST_5381_PI429545406	0.0419	0.0002	-6.45	1.20847	1.21	PRSS21
CUST_92925_PI429545380	0.042	0.000201	6.45	1.20639	-1.64	AC055764.1-001
CUST_23561_PI429545395	0.042	0.000202	-6.45	1.19938	1.11
A_23_P88589	0.042	0.000203	-6.44	1.19836	1.68	NR2F2	NM_021005	nuclear receptor subfamily 2, group F, member 2
CUST_90677_PI429545388	0.042	0.000203	-6.44	1.19539	1.04	NONHSAG036476
A_33_P3366396	0.042	0.000203	-6.44	1.19507	0.874
A_33_P3212037	0.042	0.000204	6.44	1.19425	-2.1	RNGTT	AB012143	RNA guanylyltransferase and 5'-phosphatase
CUST_36812_PI429545380	0.042	0.000204	-6.44	1.19401	1.2	FR112208
CUST_44960_PI429545384	0.0423	0.000205	-6.43	1.18745	0.906	CTD-2382E5.2-001
CUST_33357_PI429545388	0.0423	0.000206	6.43	1.18179	-1.13	NONHSAG029704
CUST_60440_PI429545384	0.0423	0.000206	6.43	1.18083	-1.32	RP11-171G2.1-001
CUST_17043_PI429545384	0.0423	0.000207	-6.43	1.17882	1.47	RP11-273G15.2-004
CUST_59807_PI429545395	0.0423	0.000207	-6.42	1.17856	2.34
CUST_25153_PI429545402	0.0424	0.000208	-6.42	1.17587	1.85	TSPAN9
CUST_68660_PI429545380	0.0427	0.000209	6.41	1.16812	-1.06	FR380102
CUST_76927_PI429545384	0.0427	0.00021	6.41	1.16541	-0.85	RP13-216E22.5-001
CUST_2542_PI429545402	0.0427	0.000211	-6.41	1.16234	1.52	NONHSAG007953
CUST_40952_PI429545380	0.0427	0.000211	-6.41	1.15915	0.984	FR130040
CUST_50273_PI429545380	0.0427	0.000211	-6.41	1.15906	0.837	FR083986
CUST_60412_PI429545399	0.0427	0.000212	6.4	1.15724	-0.875	CUL4B
CUST_45844_PI429545384	0.0427	0.000212	-6.4	1.15627	1.19	RP11-30K9.4-001
CUST_87185_PI429545402	0.0427	0.000212	-6.4	1.15559	0.695
A_24_P37441	0.0427	0.000213	6.4	1.1532	-0.902	PDK1	NM_002610	pyruvate dehydrogenase kinase, isozyme 1
CUST_75853_PI429545395	0.0428	0.000213	-6.4	1.1502	0.999	NONHSAG045189
CUST_86664_PI429545395	0.0429	0.000214	-6.39	1.14537	1.43
A_23_P24135	0.0429	0.000215	-6.39	1.14452	1.47	TACR2	NM_001057	tachykinin receptor 2
A_23_P117782	0.043	0.000216	-6.39	1.14064	0.937	LARP6	NM_018357	La ribonucleoprotein domain family, member 6
CUST_72384_PI429545410	0.043	0.000216	-6.38	1.13633	0.977	SHROOM4
CUST_83684_PI429545384	0.043	0.000217	6.38	1.13535	-1.1
CUST_24687_PI429545384	0.043	0.000217	-6.38	1.1332	1.73	NAV2-AS1-001
CUST_82796_PI429545399	0.043	0.000217	-6.38	1.13314	0.805	LDB1
CUST_63886_PI429545380	0.0431	0.000218	6.38	1.13014	-1.11	FR151929
CUST_92527_PI429545410	0.0431	0.000219	6.37	1.12684	-1.41
A_33_P3325704	0.0431	0.000219	-6.37	1.12538	1.76	SPRR2E	NM_001024209	small proline-rich protein 2E
CUST_41062_PI429545380	0.0431	0.000219	-6.37	1.12345	1.32	FR407563
CUST_65414_PI429545410	0.0431	0.00022	6.37	1.12191	-0.891	LOC100506990
CUST_73757_PI429545399	0.0431	0.00022	6.37	1.12025	-2.04
A_23_P12733	0.0431	0.00022	-6.37	1.11978	1.01	H2AFY2	NM_018649	H2A histone family, member Y2
A_33_P3279600	0.0432	0.000222	-6.36	1.11465	3.44	FSHR	NM_000145	follicle stimulating hormone receptor
CUST_11539_PI429545384	0.0436	0.000227	6.34	1.09364	-1.03	RP11-419I17.1-001
A_33_P3413384	0.0436	0.000228	-6.34	1.08894	0.905
CUST_25281_PI429545395	0.0436	0.000228	6.33	1.08779	-1.04	NONHSAG040481
CUST_30699_PI429545406	0.0436	0.000229	-6.33	1.08387	3.37	NONHSAG021266
CUST_89309_PI429545380	0.0436	0.000229	-6.33	1.08275	1.68	WNT5A-AS1-001
CUST_49195_PI429545410	0.0436	0.00023	6.33	1.08107	-1.72	LOC101928699
CUST_33244_PI429545384	0.0436	0.00023	6.33	1.07985	-1.47	RP11-123O10.4-001
A_33_P3297818	0.0436	0.000231	6.32	1.07714	-1.19
A_23_P408285	0.0436	0.000231	-6.32	1.07707	2.43	PRICKLE1	NM_153026	prickle homolog 1 (Drosophila)
CUST_75425_PI429545388	0.0436	0.000231	6.32	1.07696	-3.17	RPS12P5
A_23_P116387	0.0436	0.000231	-6.32	1.07682	1.48	INCENP	NM_001040694	inner centromere protein antigens 135/155kDa
A_33_P3278813	0.0436	0.000231	6.32	1.07569	-1.03	LOC100127885	XM_001721771	uncharacterized LOC100127885
CUST_77438_PI429545406	0.0436	0.000231	-6.32	1.07431	1.36	HMGN1P32
A_24_P363087	0.0436	0.000232	-6.32	1.07321	0.997	C5orf45	NM_016175	chromosome 5 open reading frame 45
CUST_56145_PI429545399	0.0436	0.000232	6.32	1.07003	-1.34	PPP1R11P2
CUST_37687_PI429545388	0.0436	0.000233	-6.32	1.06915	1.35	RN7SKP168
A_23_P56787	0.0436	0.000233	-6.31	1.06801	1.74	CNTNAP5	NM_130773	contactin associated protein-like 5
CUST_13048_PI429545376	0.0436	0.000233	6.31	1.0677	-1.8	linc-OXNAD1
CUST_64422_PI429545395	0.0436	0.000234	6.31	1.06212	-0.962	RP11-420A21.1
CUST_53133_PI429545380	0.0436	0.000235	-6.31	1.0608	1.35	FR128287
A_23_P144096	0.0436	0.000235	-6.31	1.05978	2.04	CISH	NM_145071	cytokine inducible SH2-containing protein
CUST_81094_PI429545384	0.0436	0.000235	6.31	1.05909	-2.29	NONHSAG002073
CUST_83484_PI429545384	0.0436	0.000235	6.3	1.05822	-2.32	NONHSAG004776
CUST_69860_PI429545376	0.0436	0.000235	-6.3	1.05751	1.46	linc-DCLK3-2
A_23_P344194	0.0436	0.000235	-6.3	1.05711	1.35	C12orf68	NM_001013635	chromosome 12 open reading frame 68
A_33_P3635136	0.0436	0.000236	6.3	1.05696	-1.34		BF346224
A_33_P3291510	0.0436	0.000236	-6.3	1.05313	0.805	VCY	NM_004679	variable charge, Y-linked
CUST_14934_PI429545380	0.0436	0.000237	-6.3	1.05246	1.24	FR313373
CUST_48277_PI429545384	0.0436	0.000237	6.3	1.05056	-1.27	RP11-266O8.1-005
CUST_25391_PI429545395	0.0436	0.000237	6.3	1.05018	-1.55	ERBB2IP
A_33_P3324137	0.0436	0.000238	6.29	1.04813	-1.38	PRO0628	BC015320	uncharacterized LOC29053
CUST_89357_PI429545388	0.0436	0.000239	6.29	1.0414	-1.78	NONHSAG036288
CUST_17528_PI429545406	0.0436	0.00024	-6.29	1.04043	1.37	ZNF821
A_23_P90357	0.0436	0.00024	-6.29	1.0389	0.817	TBXA2R	NM_001060	thromboxane A2 receptor
CUST_81431_PI429545399	0.0436	0.00024	6.29	1.03823	-1.18
CUST_24453_PI429545410	0.0436	0.00024	6.28	1.0376	-1.89	LOC101929296
CUST_94962_PI429545380	0.0436	0.00024	-6.28	1.03729	1.48	RP11-21I10.2-001
CUST_55344_PI429545406	0.0436	0.000241	-6.28	1.03678	1.07
A_23_P12189	0.0436	0.000241	-6.28	1.03616	1.4	DFFA	NM_213566	DNA fragmentation factor, 45kDa, alpha polypeptide
A_24_P134834	0.0436	0.000241	-6.28	1.0356	1.05	RHBDD1	NM_032276	rhomboid domain containing 1
CUST_77046_PI429545395	0.0436	0.000241	-6.28	1.03538	1.05
A_33_P3384667	0.0436	0.000241	6.28	1.03518	-2.01	DCAF5	BC022967	DDB1 and CUL4 associated factor 5
CUST_32139_PI429545406	0.0436	0.000241	6.28	1.03441	-0.784	TEFM
CUST_10898_PI429545406	0.0436	0.000243	-6.28	1.02912	0.767	ALDOA
A_23_P134835	0.0436	0.000243	-6.27	1.0272	1.09	CSGALNACT1	NM_018371	chondroitin sulfate N-acetylgalactosaminyltransferase 1
CUST_90383_PI429545380	0.0436	0.000243	6.27	1.02624	-1.12	RP11-379B18.5-005
CUST_3582_PI429545402	0.0436	0.000244	6.27	1.02434	-1.13	RAG1
CUST_82425_PI429545376	0.0436	0.000244	6.27	1.02418	-0.986	linc-FAM75A7-25
CUST_73962_PI429545406	0.0436	0.000244	6.27	1.02318	-1.55	ZC3H4
CUST_66524_PI429545410	0.0436	0.000244	6.27	1.02284	-1.44	DBI
CUST_62601_PI429545402	0.0436	0.000244	-6.27	1.02237	1.21	NONHSAG015576
A_23_P109229	0.0436	0.000245	-6.27	1.01942	0.986	SUN5	NM_080675	Sad1 and UNC84 domain containing 5
CUST_27009_PI429545406	0.0436	0.000246	-6.26	1.01613	0.983
CUST_64374_PI429545384	0.0436	0.000246	-6.26	1.01462	0.837	RP11-659F24.1-001
A_23_P342668	0.0436	0.000247	-6.26	1.01368	0.959	AKAP17A	NM_005088	A kinase (PRKA) anchor protein 17A
CUST_72044_PI429545410	0.0436	0.000247	-6.26	1.01274	2.28	DACT1
CUST_42857_PI429545406	0.0436	0.000247	-6.26	1.01266	0.874
CUST_26625_PI429545399	0.0436	0.000247	-6.26	1.01225	1.43	MAL2
CUST_46117_PI429545395	0.0436	0.000247	-6.26	1.01187	1.06	CYFIP2
CUST_23447_PI429545384	0.0436	0.000248	-6.26	1.00992	1.25	RP11-109A6.3-001
A_33_P3244117	0.0436	0.000248	6.26	1.00895	-1.68		AK122666
CUST_47637_PI429545376	0.0436	0.000249	6.25	1.00533	-1.45	linc-CLN5-2
CUST_12018_PI429545388	0.0436	0.000249	-6.25	1.00515	1.49
CUST_3564_PI429545395	0.0436	0.000249	-6.25	1.00459	0.909	NONHSAG037724
CUST_30701_PI429545380	0.0436	0.000249	6.25	1.00423	-1.68	FR053144
CUST_1399_PI429545402	0.0437	0.00025	6.25	1.00223	-0.749	HPS5
CUST_35857_PI429545384	0.0437	0.00025	6.25	0.999156	-1.35	RP11-214K3.23-001
A_23_P100632	0.0438	0.000252	-6.24	0.994644	0.842	HN1	NM_001002033	hematological and neurological expressed 1
CUST_87138_PI429545376	0.0438	0.000252	6.24	0.994159	-1.49	linc-SCYL1-2
A_33_P3268910	0.0438	0.000252	-6.24	0.99404	0.937	SPRY1		sprouty homolog 1, antagonist of FGF signaling (Drosophila)
CUST_11940_PI429545402	0.0439	0.000253	6.24	0.989884	-1.87	RAB6A
A_21_P0013977	0.0439	0.000254	6.24	0.987262	-0.945	PCID2	XM_003118933	PCI domain containing 2
A_23_P89380	0.0441	0.000255	-6.23	0.98115	1.5	SLC4A1	NM_000342	solute carrier family 4, anion exchanger, member 1 (erythrocyte membrane protein band 3, Diego blood group)
CUST_4549_PI429545380	0.0441	0.000255	-6.23	0.980836	1.14	FR088242
CUST_30291_PI429545395	0.0441	0.000256	6.23	0.978838	-1.65	TRIO
CUST_87795_PI429545402	0.0441	0.000256	6.23	0.978328	-1.7
CUST_1200_PI429545395	0.0441	0.000257	-6.22	0.974453	1.44
CUST_12731_PI429545399	0.0441	0.000257	-6.22	0.97442	1.43	MAL2
CUST_9511_PI429545376	0.0441	0.000258	-6.22	0.971541	1.14	linc-FAHD2B-3
A_33_P3413224	0.0441	0.000258	-6.22	0.971034	0.928		BJ995728
A_33_P3344406	0.0441	0.000259	-6.22	0.968219	0.911	MEF2B	NM_001145785	myocyte enhancer factor 2B
CUST_74296_PI429545384	0.0441	0.000259	-6.22	0.967962	1.12	XXbac-B461K10.4-002
CUST_80394_PI429545384	0.0441	0.000259	-6.22	0.967363	0.89	SSBP3
CUST_73762_PI429545406	0.0441	0.000259	-6.22	0.967031	1.09
CUST_30343_PI429545410	0.0444	0.000261	6.21	0.959403	-0.9	LOC101927316
CUST_17348_PI429545406	0.0444	0.000262	-6.2	0.955609	1.35	CALB2
CUST_77724_PI429545410	0.0444	0.000262	6.2	0.955258	-1.02	LOC100505676
A_24_P170234	0.0444	0.000264	6.2	0.949844	-1.5	RNF148	NM_198085	ring finger protein 148
A_24_P50753	0.0444	0.000264	-6.2	0.949808	0.917	NUDT4	NM_199040	nudix (nucleoside diphosphate linked moiety X)-type motif 4
CUST_22997_PI429545384	0.0444	0.000264	-6.2	0.947828	0.807	RP11-25C19.3-001
A_23_P156907	0.0444	0.000264	-6.2	0.947635	1.8	SOBP	NM_018013	sine oculis binding protein homolog (Drosophila)
A_23_P127721	0.0444	0.000264	-6.2	0.947622	1.34	P2RX3	NM_002559	purinergic receptor P2X, ligand-gated ion channel, 3
CUST_79702_PI429545402	0.0444	0.000265	-6.2	0.946956	2.4	ALDH1A2
CUST_37605_PI429545406	0.0444	0.000265	6.19	0.944771	-1.46	NONHSAG022043
A_23_P500282	0.0444	0.000265	-6.19	0.943986	0.996	PACS1	NM_018026	phosphofurin acidic cluster sorting protein 1
CUST_32394_PI429545384	0.0444	0.000266	-6.19	0.942367	0.716	RP11-983P16.4-004
CUST_21567_PI429545402	0.0447	0.000268	-6.18	0.935503	0.651
CUST_48063_PI429545388	0.0447	0.000269	-6.18	0.932392	1.29	GNLY
CUST_6631_PI429545376	0.0447	0.000269	-6.18	0.931829	1.29	linc-PDCD1-4
CUST_93992_PI429545406	0.0447	0.000269	6.18	0.930709	-1.85
CUST_15068_PI429545384	0.0447	0.00027	-6.18	0.928487	1.25	RP11-31K23.2-001
CUST_73297_PI429545399	0.0449	0.000271	6.17	0.922855	-2.01	SVIL
A_21_P0012437	0.0449	0.000272	-6.17	0.922121	0.982	TRANK1	NM_014831	tetratricopeptide repeat and ankyrin repeat containing 1
CUST_65640_PI429545388	0.0451	0.000273	6.17	0.915722	-1.66	NONHSAG030759
A_23_P25445	0.0451	0.000274	-6.17	0.915262	0.969	FAM186B	NM_032130	family with sequence similarity 186, member B
CUST_1103_PI429545384	0.0452	0.000275	6.16	0.909458	-0.901	RP11-325L7.1-001
A_23_P51646	0.0452	0.000276	-6.16	0.908617	1.15	PLK3	NM_004073	polo-like kinase 3
CUST_3120_PI429545410	0.0452	0.000276	6.16	0.908113	-1.18	NONHSAG033047
CUST_16843_PI429545384	0.0452	0.000276	6.16	0.907187	-1.18	MIR151A-001
CUST_39294_PI429545402	0.0454	0.000278	6.15	0.899698	-1	NONHSAG011884
CUST_22028_PI429545376	0.0454	0.000278	-6.15	0.899129	1.69	linc-ZNF131-6
CUST_37723_PI429545410	0.0454	0.000279	-6.15	0.897193	1.73	LOC401164
CUST_36283_PI429545410	0.0454	0.000279	6.15	0.896678	-1.35	RAET1E
CUST_55755_PI429545410	0.0454	0.000279	-6.15	0.896304	0.765	LMBR1L
A_24_P143653	0.0454	0.00028	-6.14	0.892887	1.52
CUST_33447_PI429545399	0.0454	0.00028	-6.14	0.892601	1.16	RP11-307I14.4
CUST_37021_PI429545395	0.0455	0.000281	6.14	0.889136	-1.29	ZFYVE16
CUST_11999_PI429545380	0.0455	0.000282	6.14	0.887553	-1.52	FR312168
CUST_7058_PI429545384	0.0455	0.000283	-6.13	0.884131	1.61	SNORD45.4-001
CUST_36953_PI429545410	0.0455	0.000283	6.13	0.882545	-1.3	ZNF717
CUST_67872_PI429545376	0.0455	0.000283	6.13	0.881923	-1.26	linc-ZAP70
A_33_P3214412	0.0455	0.000284	-6.13	0.88095	1.62	OR4A5	NM_001005272	olfactory receptor, family 4, subfamily A, member 5
CUST_57986_PI429545402	0.0455	0.000284	6.13	0.880454	-2.28	FARP1
CUST_68559_PI429545395	0.0455	0.000284	6.13	0.879501	-1.27	DBIP1
A_23_P101054	0.0456	0.000285	6.13	0.8767	-1.42	KRT34	NM_021013	keratin 34
CUST_78274_PI429545410	0.0457	0.000286	6.13	0.874251	-1.07	FBXW10
CUST_18073_PI429545388	0.0458	0.000288	-6.12	0.867913	1.62	STX6
CUST_50365_PI429545399	0.0458	0.000288	-6.12	0.865746	1.05
CUST_54153_PI429545388	0.0458	0.000289	-6.12	0.864914	1.38	CCDC74B-AS1
A_33_P3422614	0.0458	0.000289	6.12	0.864769	-1.22	RSU1		Ras suppressor protein 1
CUST_51087_PI429545376	0.0458	0.000289	6.12	0.863369	-1.14	linc-CGNL1-2
CUST_27911_PI429545406	0.0458	0.00029	-6.11	0.859945	0.938	ZNF286A
CUST_38357_PI429545384	0.0458	0.000292	6.11	0.855195	-2.25	RP11-573N10.1-001
A_23_P215154	0.0458	0.000292	-6.11	0.854007	1.3	NUB1	NM_016118	negative regulator of ubiquitin-like proteins 1
CUST_10148_PI429545399	0.0458	0.000292	6.11	0.853387	-0.933	NONHSAG049461
CUST_56665_PI429545388	0.0458	0.000292	-6.1	0.852177	1.01	MTND5P30
CUST_31999_PI429545406	0.0458	0.000293	6.1	0.850839	-0.78
CUST_5190_PI429545410	0.0458	0.000293	-6.1	0.850208	0.896
CUST_78998_PI429545406	0.0458	0.000293	-6.1	0.849905	0.836	SIGLEC31P
CUST_62770_PI429545384	0.0458	0.000294	6.1	0.848585	-0.867	RP11-370A5.1-002
A_33_P3321993	0.0458	0.000294	6.1	0.848372	-1.25
CUST_64477_PI429545376	0.0458	0.000294	-6.1	0.847602	1.46	linc-SLC5A9-6
CUST_91051_PI429545395	0.0458	0.000295	6.1	0.844533	-1.26
CUST_13460_PI429545402	0.0458	0.000295	6.1	0.844427	-0.789	RP11-113K21.2
CUST_83494_PI429545384	0.0458	0.000295	6.1	0.844214	-1.01	CHRM3
CUST_7600_PI429545395	0.0458	0.000295	6.1	0.842697	-2.05	ADD1
CUST_94312_PI429545380	0.0458	0.000296	6.09	0.842262	-1.16	RP11-576N17.5-001
CUST_80883_PI429545395	0.046	0.000297	6.09	0.837688	-1.38	ST7-OT4
A_24_P363745	0.046	0.000297	-6.09	0.83718	1.67	LRRC14	NM_014665	leucine rich repeat containing 14
CUST_58018_PI429545402	0.046	0.000298	6.09	0.834146	-2.05
CUST_59985_PI429545380	0.046	0.000298	-6.09	0.832776	0.793	FR153568
A_23_P389588	0.0461	0.000299	-6.08	0.829806	0.987	TCF7L2	NM_030756	transcription factor 7-like 2 (T-cell specific, HMG-box)
CUST_26319_PI429545406	0.0461	0.000301	-6.08	0.824106	1.18	NONHSAG020729
CUST_68744_PI429545388	0.0461	0.000301	6.08	0.823625	-0.957
CUST_87638_PI429545384	0.0461	0.000302	6.08	0.823203	-1.09	DDI2
CUST_96426_PI429545384	0.0461	0.000302	6.07	0.821114	-1.72	NONHSAG001373
CUST_62222_PI429545402	0.0461	0.000303	6.07	0.819261	-1.33	RAD51B
A_33_P3256334	0.0461	0.000304	-6.07	0.815998	1.45	PRB3	NM_006249	proline-rich protein BstNI subfamily 3
CUST_44548_PI429545402	0.0461	0.000304	-6.07	0.815534	1.25	SPPL3
CUST_1130_PI429545376	0.0461	0.000304	-6.07	0.815216	0.897	linc-PLA2G2C-1
CUST_49021_PI429545402	0.0461	0.000305	-6.06	0.810773	1.07
A_23_P303181	0.0461	0.000306	-6.06	0.810527	1.34	SPHK2	NM_020126	sphingosine kinase 2
CUST_83874_PI429545410	0.0461	0.000306	6.06	0.81002	-0.825	IGFALS
CUST_90287_PI429545388	0.0461	0.000306	6.06	0.808328	-0.587	NONHSAG036411
CUST_9014_PI429545388	0.0461	0.000307	6.06	0.807262	-1.14
CUST_79993_PI429545395	0.0461	0.000307	6.06	0.807133	-2.19	AUTS2
CUST_68624_PI429545406	0.0461	0.000307	-6.06	0.806874	1.14
CUST_58660_PI429545384	0.0461	0.000307	-6.06	0.805646	0.703	RP11-1072C15.2-001
CUST_29096_PI429545388	0.0461	0.000308	6.06	0.803652	-0.68
CUST_44300_PI429545384	0.0461	0.000308	-6.06	0.803558	1.33	RP11-758N13.1-002
CUST_66686_PI429545399	0.0461	0.000308	6.06	0.803316	-0.765	NONHSAG005377
CUST_88378_PI429545399	0.0461	0.000308	-6.06	0.802384	0.695
A_23_P110266	0.0461	0.000308	-6.06	0.801531	1.51	NDNF	NM_024574	neuron-derived neurotrophic factor
CUST_58620_PI429545384	0.0461	0.000309	-6.06	0.800756	1.13	ASB16-AS1-003
A_33_P3411925	0.0461	0.000309	-6.06	0.800679	0.766	WDR18	NM_024100	WD repeat domain 18
A_24_P363548	0.0461	0.00031	-6.05	0.797432	1.28	HIP1	NM_005338	huntingtin interacting protein 1
A_23_P398044	0.0461	0.00031	-6.05	0.796268	0.813	CCDC97	NM_052848	coiled-coil domain containing 97
CUST_61082_PI429545406	0.0461	0.00031	-6.05	0.796208	1.46
A_33_P3262351	0.0461	0.00031	6.05	0.795962	-1.29	C5orf49	NM_001089584	chromosome 5 open reading frame 49
CUST_31103_PI429545410	0.0461	0.000311	6.05	0.794171	-1.56	LOC101928854
CUST_51953_PI429545399	0.0462	0.000312	-6.05	0.791121	1.44	SHROOM2
CUST_54918_PI429545399	0.0462	0.000313	-6.04	0.789162	1.25	WAS
CUST_31873_PI429545410	0.0464	0.000314	-6.04	0.78462	1.06	NELL2
A_33_P3306452	0.0464	0.000314	6.04	0.783955	-1.3		BC043420
CUST_74255_PI429545388	0.0464	0.000315	6.04	0.781373	-1.44	MRPS25
A_21_P0000190	0.0464	0.000315	-6.04	0.781246	1.05	AFF3	NM_002285	AF4/FMR2 family, member 3
CUST_78329_PI429545380	0.0464	0.000316	-6.03	0.778903	2.64	LEMD1-AS1-001
CUST_35722_PI429545380	0.0464	0.000316	6.03	0.778546	-1.75	FR085155
A_24_P316601	0.0464	0.000317	-6.03	0.776526	1.18	C9orf47	NM_001001938	chromosome 9 open reading frame 47
CUST_84274_PI429545384	0.0464	0.000317	-6.03	0.774256	1.1	AGRN
CUST_25627_PI429545384	0.0464	0.000317	6.03	0.774255	-1.26	RP11-702F3.1-001
A_23_P59099	0.0464	0.000318	-6.03	0.771261	1.42	OR11A1	NM_013937	olfactory receptor, family 11, subfamily A, member 1
CUST_7847_PI429545406	0.0464	0.000319	6.03	0.770696	-1.58	NONHSAG018663
CUST_32341_PI429545380	0.0465	0.00032	6.02	0.76798	-1.71	FR312050
CUST_72278_PI429545406	0.0465	0.00032	-6.02	0.766164	1.04	NONHSAG025928
CUST_5610_PI429545410	0.0465	0.000321	-6.02	0.763741	1.25
A_23_P66432	0.0465	0.000322	6.02	0.761681	-1.29	TTYH2	NM_032646	tweety homolog 2 (Drosophila)
A_32_P122240	0.0465	0.000322	-6.02	0.760957	1.57		XM_001719321
CUST_13663_PI429545410	0.0465	0.000322	-6.02	0.759526	1.91	NONHSAG034139
CUST_31581_PI429545380	0.0465	0.000323	6.01	0.758447	-1.26	FR275967
CUST_83383_PI429545402	0.0465	0.000323	6.01	0.756978	-1.87	MEIS2
CUST_77781_PI429545395	0.0465	0.000323	6.01	0.756767	-1.13
CUST_43918_PI429545402	0.0465	0.000324	-6.01	0.756015	0.841	NONHSAG012464
CUST_14767_PI429545399	0.0465	0.000324	6.01	0.753419	-0.828
CUST_63208_PI429545406	0.0465	0.000325	-6.01	0.751374	0.899	DOCK6
A_23_P131534	0.0465	0.000326	-6.01	0.750115	0.873	GPR45	NM_007227	G protein-coupled receptor 45
CUST_71582_PI429545402	0.0465	0.000326	6.01	0.748204	-1.64
CUST_79755_PI429545380	0.0465	0.000326	-6.01	0.748082	1.51	AC142528.1-001
CUST_75593_PI429545402	0.0465	0.000328	-6	0.743644	0.79
CUST_81472_PI429545384	0.0465	0.000328	-6	0.742646	0.649	NONHSAG002437
CUST_3044_PI429545399	0.0465	0.000328	6	0.742432	-2.65
CUST_36805_PI429545402	0.0465	0.000328	6	0.74214	-1.92
CUST_57000_PI429545384	0.0465	0.000328	-6	0.741805	2.15	AC010761.14-001
CUST_43355_PI429545380	0.0465	0.000329	6	0.741499	-1.05	FR098877
A_33_P3251369	0.0465	0.000329	6	0.741307	-1.96	GAB3	NM_001081573	GRB2-associated binding protein 3
A_24_P160969	0.0465	0.000329	-6	0.741237	1.52	TP53I11	NM_001076787	tumor protein p53 inducible protein 11
CUST_21416_PI429545384	0.0465	0.000329	6	0.740794	-0.815	LINC00843-001
CUST_40097_PI429545388	0.0466	0.00033	5.99	0.736838	-1.46
CUST_22489_PI429545406	0.0466	0.000331	5.99	0.73434	-2.16	NONHSAG022138
A_33_P3388883	0.0466	0.000331	-5.99	0.733074	1.11
CUST_16445_PI429545388	0.0466	0.000332	-5.99	0.730407	0.916	C1orf112
A_23_P109322	0.0466	0.000333	-5.99	0.728728	0.795	PCP4	NM_006198	Purkinje cell protein 4
A_23_P75707	0.0466	0.000334	5.98	0.725083	-0.965	OR8H1	NM_001005199	olfactory receptor, family 8, subfamily H, member 1
A_23_P108699	0.0466	0.000334	-5.98	0.724537	2.54	FSHR	NM_000145	follicle stimulating hormone receptor
CUST_64782_PI429545402	0.0466	0.000335	5.98	0.723866	-1.54	NONHSAG014485
CUST_33056_PI429545402	0.0466	0.000335	5.98	0.723483	-1.28	SLC11A2
CUST_13461_PI429545399	0.0466	0.000335	5.98	0.722987	-1.46
A_23_P129458	0.0466	0.000335	-5.98	0.722571	0.811	SDR42E1	NM_145168	short chain dehydrogenase/reductase family 42E, member 1
CUST_8619_PI429545384	0.0466	0.000335	-5.98	0.72239	1.08	RP5-1132H15.1-001
CUST_20033_PI429545410	0.0466	0.000336	-5.98	0.720975	1.03	LOC101927028
A_24_P312519	0.0466	0.000336	-5.98	0.720249	1.06	PBLD	NM_001033083	phenazine biosynthesis-like protein domain containing
CUST_43537_PI429545406	0.0466	0.000336	-5.98	0.719984	0.854	HN1
CUST_83323_PI429545402	0.0468	0.000338	5.97	0.71573	-2.42	C15orf41
CUST_48015_PI429545380	0.0469	0.00034	5.97	0.71009	-2.03	FR150319
CUST_41617_PI429545388	0.0469	0.00034	5.97	0.709459	-0.971	THADA
CUST_8394_PI429545410	0.0469	0.00034	5.97	0.708881	-1.74
A_33_P3210516	0.047	0.000341	5.97	0.706849	-1.1	C2orf43		chromosome 2 open reading frame 43
A_23_P108751	0.047	0.000343	-5.96	0.701706	0.799	FHL2	NM_001039492	four and a half LIM domains 2
CUST_91016_PI429545384	0.047	0.000343	-5.96	0.701588	1.48	FCN3
CUST_29212_PI429545410	0.047	0.000343	5.96	0.699873	-1.19	LOC101927056
CUST_38489_PI429545376	0.047	0.000343	-5.96	0.699531	1.45	linc-GTPBP4-3
CUST_49283_PI429545388	0.047	0.000344	-5.96	0.698564	0.948
CUST_44735_PI429545395	0.047	0.000344	5.96	0.697891	-1.44	DPYSL3
CUST_85138_PI429545376	0.0471	0.000345	-5.95	0.693906	0.771	linc-AMELY-16
CUST_67286_PI429545402	0.0471	0.000346	5.95	0.693109	-1.23	NONHSAG014775
CUST_91307_PI429545376	0.0471	0.000346	5.95	0.693055	-0.929	linc-BNC1-3
CUST_45793_PI429545399	0.0471	0.000346	5.95	0.692976	-1.49	PBX3
CUST_20083_PI429545410	0.0472	0.000347	-5.95	0.688765	1.21	LOC101929397
A_24_P787897	0.0472	0.000348	-5.95	0.686092	1.54	XYLT1	NM_022166	xylosyltransferase I
CUST_69354_PI429545388	0.0472	0.000349	5.95	0.68486	-1.26	TBC1D5
CUST_69390_PI429545395	0.0472	0.00035	-5.94	0.681759	1.38	RARS2
CUST_43808_PI429545402	0.0472	0.00035	-5.94	0.681195	1.09	VSIG10
CUST_92155_PI429545380	0.0472	0.00035	-5.94	0.68072	1.48	RP11-134F2.2-001
A_23_P212159	0.0472	0.000351	-5.94	0.678788	1.86	NUP210	NM_024923	nucleoporin 210kDa
A_33_P3292264	0.0472	0.000351	5.94	0.677937	-1.12	DISP1		dispatched homolog 1 (Drosophila)
CUST_69504_PI429545388	0.0472	0.000351	5.94	0.677765	-1.57	RBMS3
CUST_7389_PI429545380	0.0472	0.000352	5.94	0.67716	-0.768	FR194540
A_24_P38895	0.0472	0.000352	-5.94	0.675039	1.65	H2AFX	NM_002105	H2A histone family, member X
CUST_30775_PI429545384	0.0472	0.000353	5.93	0.673131	-1.45	RP11-392P7.6-002
CUST_81582_PI429545395	0.0472	0.000353	-5.93	0.672989	1.45	NONHSAG049232
CUST_41282_PI429545380	0.0472	0.000353	-5.93	0.671834	0.69	FR355078
CUST_48544_PI429545406	0.0472	0.000354	5.93	0.671517	-1.64	RP11-687F6.4
A_23_P212050	0.0472	0.000354	-5.93	0.66954	1.19	BCHE	NM_000055	butyrylcholinesterase
CUST_73727_PI429545399	0.0472	0.000355	5.93	0.666866	-2.31	HMGB1P7
CUST_54112_PI429545388	0.0472	0.000356	-5.93	0.666119	1.44	AC018865.5
CUST_77024_PI429545399	0.0472	0.000356	-5.93	0.663959	1.32	NEK4P3
A_19_P00809382	0.0472	0.000357	-5.93	0.66337	0.771	SETD1B	NM_015048	SET domain containing 1B
A_23_P353679	0.0472	0.000357	5.92	0.662407	-0.765	LENEP	NM_018655	lens epithelial protein
A_23_P258887	0.0472	0.000358	-5.92	0.660994	1.09	ALDH1L1	NM_012190	aldehyde dehydrogenase 1 family, member L1
CUST_61302_PI429545406	0.0472	0.000358	-5.92	0.658505	0.714
CUST_49934_PI429545406	0.0472	0.000359	5.92	0.657864	-0.791
CUST_92058_PI429545376	0.0472	0.000359	-5.92	0.657159	1.28	linc-ORC6-9
CUST_43688_PI429545402	0.0472	0.000359	5.92	0.656711	-0.865	FBXW8
CUST_23911_PI429545380	0.0472	0.00036	5.92	0.655476	-0.812	FR322177
CUST_37625_PI429545406	0.0472	0.000361	5.91	0.652049	-1.21	NPEPPS
A_23_P259901	0.0472	0.000362	5.91	0.649825	-1.3	TKTL1	NM_012253	transketolase-like 1
CUST_74177_PI429545399	0.0472	0.000362	-5.91	0.649821	1.43	NONHSAG005623
A_33_P3334185	0.0472	0.000362	5.91	0.649693	-1.33	AGTPBP1	NM_015239	ATP/GTP binding protein 1
CUST_94712_PI429545380	0.0472	0.000362	5.91	0.649458	-0.908	RP11-713M6.2-001
CUST_49097_PI429545399	0.0472	0.000362	-5.91	0.648621	0.744	LCN12
CUST_1979_PI429545380	0.0472	0.000362	5.91	0.648513	-0.818	linc-JAM2-10
A_33_P3389898	0.0472	0.000362	5.91	0.648313	-0.957	OR4D11	NM_001004706	olfactory receptor, family 4, subfamily D, member 11
A_23_P354591	0.0472	0.000363	-5.91	0.64771	1.14	FAM125B	NM_033446	family with sequence similarity 125, member B
A_33_P3253440	0.0472	0.000363	-5.91	0.645898	1.15	PQLC3	NM_152391	PQ loop repeat containing 3
CUST_4521_PI429545406	0.0472	0.000363	-5.91	0.645433	1.19	RPL3L
A_33_P3336657	0.0472	0.000364	-5.91	0.644158	0.981	PLEKHM3	NM_001080475	pleckstrin homology domain containing, family M, member 3
A_23_P112531	0.0472	0.000364	-5.91	0.642939	1.26	FAM102A	NM_001035254	family with sequence similarity 102, member A
CUST_19937_PI429545388	0.0472	0.000364	-5.91	0.642752	0.952
A_24_P90097	0.0473	0.000365	5.9	0.641221	-1.18	ADD3	NM_016824	adducin 3 (gamma)
CUST_24111_PI429545380	0.0474	0.000366	-5.9	0.637305	1.31	FR048103
A_33_P3395562	0.0474	0.000368	-5.9	0.634554	1.08	C1orf141	NM_001013674	chromosome 1 open reading frame 141
A_24_P913716	0.0474	0.000368	-5.9	0.634456	1.33	B3GNT7	NM_145236	UDP-GlcNAc:betaGal beta-1,3-N-acetylglucosaminyltransferase 7
A_33_P3417880	0.0474	0.000369	-5.9	0.631317	0.881	NKAPL	NM_001007531	NFKB activating protein-like
CUST_63872_PI429545402	0.0474	0.000369	-5.89	0.630319	1.2	NDRG2
CUST_25403_PI429545388	0.0474	0.00037	-5.89	0.628281	1.28	TRIM11
CUST_78145_PI429545410	0.0474	0.00037	-5.89	0.627571	0.619	DDX49
CUST_57996_PI429545402	0.0474	0.00037	5.89	0.627556	-1.97	FARP1
CUST_66679_PI429545395	0.0474	0.000371	5.89	0.626579	-1.64
CUST_66478_PI429545406	0.0474	0.000371	-5.89	0.624988	0.991	ZNF101
A_23_P351	0.0474	0.000372	-5.89	0.622167	0.993	EPB41	NM_203342	erythrocyte membrane protein band 4.1 (elliptocytosis 1, RH-linked)
A_33_P3388745	0.0474	0.000373	-5.89	0.621597	0.8	LOC100132207	AK123339	uncharacterized LOC100132207
A_32_P82623	0.0474	0.000373	-5.89	0.620104	0.721	AGBL3	NM_178563	ATP/GTP binding protein-like 3
CUST_22167_PI429545399	0.0474	0.000373	-5.88	0.619871	1.88	NONHSAG050505
CUST_28797_PI429545384	0.0474	0.000373	-5.88	0.619327	1.08	AP000797.4-001
A_33_P3371904	0.0474	0.000374	-5.88	0.618998	1.31	ASTN2	NM_198188	astrotactin 2
CUST_88440_PI429545384	0.0474	0.000374	-5.88	0.61732	0.812
A_23_P128375	0.0474	0.000375	-5.88	0.614468	0.743	C12orf34	NM_032829	chromosome 12 open reading frame 34
CUST_51408_PI429545402	0.0474	0.000376	5.88	0.613849	-1.19	ANKRD26P4
CUST_37442_PI429545380	0.0474	0.000376	-5.88	0.613523	1.16	FR363759
CUST_36106_PI429545399	0.0474	0.000376	-5.88	0.612561	0.919	PRSS3
CUST_18723_PI429545376	0.0474	0.000377	5.88	0.611321	-1.54	linc-SPRY1-1
A_23_P127233	0.0474	0.000377	-5.88	0.611091	0.652	SMNDC1	NM_005871	survival motor neuron domain containing 1
CUST_86913_PI429545388	0.0474	0.000377	-5.88	0.610406	0.744	RP11-605F14.2
A_23_P60517	0.0474	0.000377	-5.88	0.609664	0.864	FXN	NM_181425	frataxin
CUST_25477_PI429545384	0.0474	0.000378	-5.87	0.608259	1.45	RP11-613D13.8-001
A_19_P00315459	0.0474	0.000378	-5.87	0.607272	0.939		U66048
CUST_40652_PI429545384	0.0474	0.000378	5.87	0.606731	-2.04	CTD-2002H8.2-001
CUST_76213_PI429545380	0.0474	0.000379	-5.87	0.604367	1.66	RP4-565E6.1-008
A_33_P3421984	0.0474	0.00038	5.87	0.603479	-0.77	HYAL4	NM_012269	hyaluronoglucosaminidase 4
CUST_83613_PI429545388	0.0474	0.00038	5.87	0.602782	-1.89
CUST_27024_PI429545376	0.0474	0.00038	-5.87	0.602226	1.27	linc-MANEA-6
CUST_21823_PI429545376	0.0474	0.000381	-5.87	0.599642	0.785	linc-CDH9-4
A_23_P100654	0.0474	0.000382	-5.86	0.598068	0.886	ZBTB4	NM_020899	zinc finger and BTB domain containing 4
A_33_P3248439	0.0474	0.000382	-5.86	0.597247	1.32	FAM125B	NM_033446	family with sequence similarity 125, member B
CUST_3630_PI429545410	0.0474	0.000382	5.86	0.596643	-2.75	LSS
CUST_87758_PI429545406	0.0474	0.000382	-5.86	0.59658	0.895	NONHSAG031914
CUST_83483_PI429545402	0.0474	0.000383	5.86	0.595965	-1.32
A_33_P3323607	0.0475	0.000384	-5.86	0.592057	0.922	CCDC129		coiled-coil domain containing 129
CUST_12047_PI429545384	0.0475	0.000384	5.86	0.591679	-1.73	RP11-14I17.2-001
CUST_41222_PI429545380	0.0475	0.000385	5.86	0.590765	-1.62	FR269665
A_21_P0011967	0.0475	0.000385	-5.86	0.590203	2.56	SFRP4	NM_003014	secreted frizzled-related protein 4
CUST_71692_PI429545402	0.0475	0.000385	5.86	0.590108	-1.39	RP5-1163L11.3
CUST_82856_PI429545399	0.0475	0.000386	5.86	0.5878	-2
CUST_16347_PI429545399	0.0475	0.000386	-5.85	0.586558	0.888
CUST_56095_PI429545399	0.0475	0.000387	-5.85	0.585114	1.74
CUST_40013_PI429545410	0.0475	0.000387	5.85	0.584906	-1.66	LOC101927695
CUST_66186_PI429545402	0.0475	0.000387	5.85	0.584218	-0.947	SCFD1
CUST_33134_PI429545399	0.0475	0.000388	-5.85	0.582864	1.49
CUST_76555_PI429545388	0.0476	0.000389	-5.85	0.580159	0.813	DLEC1
CUST_82893_PI429545395	0.0476	0.00039	5.85	0.578789	-2.5	NONHSAG046823
CUST_85312_PI429545406	0.0477	0.000391	5.84	0.575709	-0.579	ITCH
CUST_6694_PI429545395	0.0478	0.000392	-5.84	0.572843	1.13	NONHSAG037225
CUST_64454_PI429545410	0.0478	0.000392	-5.84	0.572266	0.968	LINC00051
CUST_66756_PI429545402	0.0478	0.000393	5.84	0.571648	-1.18	NONHSAG014686
CUST_27401_PI429545380	0.0478	0.000393	-5.84	0.569946	1.14	FR075921
CUST_70628_PI429545399	0.0478	0.000394	-5.84	0.56697	0.691
A_33_P3243175	0.0478	0.000394	-5.84	0.56696	0.735	PNPO	NM_018129	pyridoxamine 5'-phosphate oxidase
CUST_764_PI429545384	0.0478	0.000395	5.83	0.565497	-2.18	CTC-228N24.3-007
A_33_P3347035	0.0478	0.000395	5.83	0.565154	-1.06		BC069659
CUST_14678_PI429545388	0.0478	0.000395	-5.83	0.564904	1.78	VANGL2
CUST_35721_PI429545395	0.0478	0.000396	5.83	0.564085	-1.23
CUST_26715_PI429545399	0.0478	0.000397	5.83	0.561556	-1.18
A_23_P201376	0.0478	0.000398	5.83	0.557553	-1.83	SSX2IP	NM_014021	synovial sarcoma, X breakpoint 2 interacting protein
CUST_8287_PI429545406	0.0478	0.000399	-5.83	0.555791	1.23
A_23_P373464	0.0478	0.000399	-5.83	0.555518	2.11	AFF3	NM_002285	AF4/FMR2 family, member 3
CUST_13448_PI429545388	0.0478	0.000399	-5.82	0.555051	2.35	MEX3A
CUST_33655_PI429545406	0.0478	0.0004	5.82	0.554468	-1.09	ACACA
CUST_78432_PI429545388	0.0478	0.0004	5.82	0.553695	-0.701	ELP6
A_24_P40907	0.0478	0.0004	-5.82	0.553236	0.846	PPAPDC2	NM_203453	phosphatidic acid phosphatase type 2 domain containing 2
CUST_73005_PI429545388	0.0478	0.000401	5.82	0.551771	-1.22	SETD5
CUST_67386_PI429545402	0.0478	0.000401	-5.82	0.5515	1.11	RP11-407N17.2
CUST_1684_PI429545410	0.0478	0.000401	5.82	0.550838	-1.12	LCA5L
A_33_P3335800	0.0478	0.000402	5.82	0.549645	-0.677	LOC100128219	AK095925	uncharacterized LOC100128219
CUST_19824_PI429545402	0.0478	0.000402	-5.82	0.549482	0.707	STT3A
A_33_P3298750	0.0478	0.000402	-5.82	0.54863	0.711		BC012881
CUST_69402_PI429545376	0.0478	0.000403	-5.82	0.547423	1.06	linc-DCLK3-3
CUST_1190_PI429545410	0.0478	0.000403	5.82	0.54632	-1.23	NONHSAG032807
CUST_80636_PI429545388	0.0478	0.000404	5.82	0.545209	-1.1	ITIH1
CUST_24253_PI429545410	0.0478	0.000404	-5.82	0.545172	0.883	LOC101928635
CUST_83913_PI429545402	0.0478	0.000404	5.81	0.543834	-1.47	LINC00594
A_32_P186731	0.0478	0.000405	-5.81	0.541611	1.76	ISM1	NM_080826	isthmin 1 homolog (zebrafish)
A_32_P113584	0.0478	0.000405	5.81	0.541252	-0.709	ZNF292	NM_015021	zinc finger protein 292
CUST_55353_PI429545410	0.0478	0.000405	-5.81	0.541139	1.28	LOC101929847
A_23_P5301	0.0478	0.000405	-5.81	0.540651	0.95	TFCP2L1	NM_014553	transcription factor CP2-like 1
A_23_P326893	0.0478	0.000407	-5.81	0.536728	0.961	CCDC151	NM_145045	coiled-coil domain containing 151
CUST_65689_PI429545384	0.0478	0.000407	-5.81	0.536483	0.924	TINCR-002
CUST_2082_PI429545384	0.0478	0.000408	-5.81	0.535788	1.33	CTC-340A15.2-014
CUST_34735_PI429545406	0.0478	0.000408	-5.81	0.534583	1.03	RARA
CUST_36787_PI429545388	0.0478	0.000409	5.8	0.532813	-1.32	NONHSAG026970
CUST_80313_PI429545376	0.0478	0.000409	-5.8	0.532514	1.17	linc-GIMAP8-2
CUST_44257_PI429545399	0.0478	0.00041	-5.8	0.528889	0.763
CUST_91347_PI429545410	0.0478	0.000411	5.8	0.527885	-1.56
A_23_P26810	0.0478	0.000411	-5.8	0.526814	1.03	TP53	NM_000546	tumor protein p53
CUST_45274_PI429545406	0.0478	0.000411	-5.8	0.526791	0.936
CUST_74213_PI429545402	0.0478	0.000412	-5.8	0.526322	1.37	CALM1
CUST_49337_PI429545399	0.0478	0.000412	5.8	0.52559	-1.12
CUST_13500_PI429545402	0.0478	0.000412	5.8	0.525532	-0.686	RP11-727A23.5
CUST_24458_PI429545376	0.0478	0.000412	5.8	0.525317	-0.783	linc-BOD1-2
CUST_4102_PI429545402	0.0482	0.000416	-5.79	0.517255	1.02	TP53I11
A_33_P3259203	0.0482	0.000417	-5.79	0.514384	0.7
A_33_P3229472	0.0482	0.000418	-5.79	0.512475	1.42	KRTAP5-10	NM_001012710	keratin associated protein 5-10
A_33_P3231065	0.0482	0.000418	5.79	0.512426	-1.99	MEMO1		mediator of cell motility 1
CUST_424_PI429545402	0.0482	0.000418	-5.78	0.511193	0.73	MICAL2
A_24_P182620	0.0482	0.000419	-5.78	0.510058	2.03	CELSR2	NM_001408	cadherin, EGF LAG seven-pass G-type receptor 2 (flamingo homolog, Drosophila)
CUST_76267_PI429545384	0.0482	0.000419	5.78	0.509708	-0.896	RP11-479I1.4-001
CUST_56738_PI429545402	0.0482	0.000419	-5.78	0.509038	1.08	NDFIP2
CUST_76114_PI429545399	0.0482	0.00042	5.78	0.506453	-0.736	SGMS1
CUST_39312_PI429545380	0.0482	0.00042	5.78	0.506201	-1.76	FR159251
CUST_30281_PI429545395	0.0482	0.000421	5.78	0.50438	-1.96	NONHSAG039944
CUST_13158_PI429545388	0.0482	0.000422	5.78	0.501892	-1.13	ASH1L
CUST_52253_PI429545388	0.0482	0.000422	-5.78	0.501871	1.34
CUST_30455_PI429545384	0.0482	0.000423	-5.78	0.500954	1.13	FAM66C-006
CUST_45894_PI429545384	0.0482	0.000423	5.77	0.499815	-1.21	RP11-356M20.3-001
CUST_56362_PI429545395	0.0482	0.000423	-5.77	0.499507	1.37	NONHSAG042756
A_33_P3265376	0.0482	0.000423	-5.77	0.499192	0.655	HOMER3	NM_001145724	homer homolog 3 (Drosophila)
CUST_63878_PI429545406	0.0482	0.000423	5.77	0.49915	-0.949	HOOK2
CUST_56573_PI429545376	0.0482	0.000424	5.77	0.498267	-1.26	linc-C18orf55-8
CUST_44970_PI429545384	0.0482	0.000424	5.77	0.496956	-1.41	RP11-546B15.1-001
CUST_73307_PI429545399	0.0482	0.000425	5.77	0.495377	-2.35
CUST_73079_PI429545376	0.0482	0.000425	5.77	0.495015	-2.41	linc-HHIP-2
A_23_P154338	0.0482	0.000426	-5.77	0.494204	1.45	EFHD1	NM_025202	EF-hand domain family, member D1
A_33_P3420466	0.0482	0.000426	-5.77	0.493156	1.68	MATN3	NM_002381	matrilin 3
A_23_P115161	0.0482	0.000427	-5.77	0.491264	1.21	DARC	NM_002036	Duffy blood group, chemokine receptor
CUST_64968_PI429545406	0.0482	0.000427	-5.77	0.490499	1.07
CUST_92425_PI429545388	0.0482	0.000427	-5.77	0.490457	1.43	RP11-521A24.1
CUST_77337_PI429545384	0.0484	0.00043	-5.76	0.484447	1.02	RP1-93I3.1-002
A_33_P3233947	0.0484	0.00043	5.76	0.483584	-0.833	FAM36A	NM_198076	family with sequence similarity 36, member A
CUST_81943_PI429545395	0.0484	0.000431	-5.76	0.482631	1.09
A_23_P40805	0.0484	0.000431	-5.76	0.482063	1.15	KLF15	NM_014079	Kruppel-like factor 15
CUST_81084_PI429545384	0.0484	0.000432	5.76	0.479612	-2.1	EVI5
A_33_P3290959	0.0484	0.000432	-5.76	0.479196	0.998
A_23_P41664	0.0484	0.000433	5.75	0.478798	-1.64	LRRC70	NM_181506	leucine rich repeat containing 70
A_32_P205110	0.0484	0.000433	-5.75	0.478254	1.45	FOXC1	NM_001453	forkhead box C1
CUST_46206_PI429545410	0.0484	0.000433	-5.75	0.476725	1.02	LOC101930026
CUST_61132_PI429545395	0.0484	0.000434	5.75	0.476599	-0.78	ZNF192P1
CUST_12518_PI429545388	0.0484	0.000434	-5.75	0.475224	1.01	ATP8B2
CUST_54798_PI429545399	0.0484	0.000435	-5.75	0.473144	1.21	PORCN
CUST_70134_PI429545406	0.0484	0.000435	-5.75	0.472797	2.12
A_33_P3360886	0.0484	0.000435	-5.75	0.472784	1.53
CUST_51163_PI429545380	0.0484	0.000436	-5.75	0.471937	0.945	FR346417
CUST_35432_PI429545380	0.0487	0.000439	-5.74	0.465008	0.892	FR050777
CUST_72555_PI429545399	0.0487	0.00044	5.74	0.463176	-1.54	ARHGAP21
CUST_72447_PI429545399	0.0487	0.00044	-5.74	0.46297	1.56	ARMC3
CUST_23519_PI429545406	0.0488	0.000441	5.74	0.459737	-1.37	ABR
A_23_P98205	0.0488	0.000442	-5.74	0.459007	2.38	CHST1	NM_003654	carbohydrate (keratan sulfate Gal-6) sulfotransferase 1
A_23_P99186	0.049	0.000443	-5.73	0.454947	1.14	UBE3B	NM_183415	ubiquitin protein ligase E3B
CUST_57768_PI429545402	0.049	0.000444	5.73	0.454355	-2.14
CUST_5770_PI429545410	0.049	0.000444	-5.73	0.45344	1.19
A_33_P3470781	0.049	0.000444	-5.73	0.452991	0.843	RALGAPA2	NM_020343	Ral GTPase activating protein, alpha subunit 2 (catalytic)
CUST_26653_PI429545402	0.049	0.000445	5.73	0.450813	-1.8	NONHSAG010360
CUST_26699_PI429545406	0.0491	0.000446	-5.73	0.449095	1.08	ARHGEF15
A_23_P7684	0.0491	0.000448	-5.72	0.446036	1.01	CCNJL	NM_024565	cyclin J-like
A_33_P3455790	0.0491	0.000448	-5.72	0.44534	1.12		BC042871
CUST_82599_PI429545380	0.0491	0.000449	5.72	0.442752	-0.776	PCBP1-AS1-002
CUST_27072_PI429545384	0.0491	0.000449	5.72	0.442606	-1.27	RP11-167J8.3-001
CUST_82235_PI429545376	0.0491	0.000449	-5.72	0.442497	1.64	linc-FAM75A7-17
A_23_P383118	0.0491	0.000449	-5.72	0.44212	1.36	ZSWIM5	NM_020883	zinc finger, SWIM-type containing 5
CUST_73046_PI429545406	0.0491	0.00045	-5.72	0.441094	1.56	APOC4-APOC2
A_33_P3260787	0.0491	0.000451	5.72	0.439366	-1.3	RUFY2	AK000925	RUN and FYVE domain containing 2
CUST_75005_PI429545388	0.0491	0.000451	5.72	0.43902	-1.59	UBE2E1
CUST_13323_PI429545410	0.0491	0.000451	-5.72	0.438833	1.02	NONHSAG034108
CUST_58585_PI429545410	0.0491	0.000452	5.72	0.437588	-0.825	LOC101930493
A_23_P200260	0.0491	0.000452	-5.72	0.437398	0.625	PCNXL2	NM_014801	pecanex-like 2 (Drosophila)
A_23_P302207	0.0491	0.000452	-5.72	0.436533	1.23	ZNF853	NM_017560	zinc finger protein 853
CUST_85834_PI429545402	0.0491	0.000453	5.72	0.43535	-2.15	RN7SKP139
A_21_P0011815	0.0491	0.000453	-5.71	0.433421	1.37	IGSF3	NM_001007237	immunoglobulin superfamily, member 3
CUST_52390_PI429545384	0.0491	0.000454	-5.71	0.43163	0.964	RP11-343H19.2-001
CUST_70914_PI429545410	0.0491	0.000454	5.71	0.4315	-0.966	ZFHX4-AS1
CUST_36271_PI429545395	0.0492	0.000455	-5.71	0.429791	1.52
CUST_72849_PI429545395	0.0492	0.000456	5.71	0.428614	-0.843
CUST_86088_PI429545376	0.0492	0.000456	5.71	0.427616	-1.86	linc-ANUBL1-1
A_33_P3389168	0.0494	0.000459	5.7	0.421813	-1.28	MTM1		myotubularin 1
CUST_81949_PI429545388	0.0497	0.000462	5.7	0.416275	-1.78	RPL17P17
A_33_P3315223	0.0497	0.000463	-5.7	0.41327	1.06	HNRNPA0	NM_006805	heterogeneous nuclear ribonucleoprotein A0
A_33_P3226177	0.0497	0.000463	-5.7	0.41315	0.871	CYFIP2	NM_001037332	cytoplasmic FMR1 interacting protein 2
A_23_P85004	0.0497	0.000464	5.69	0.41173	-0.763	DIAPH2	NM_007309	diaphanous homolog 2 (Drosophila)
CUST_3614_PI429545399	0.0497	0.000464	5.69	0.411644	-1.88
CUST_57515_PI429545380	0.0497	0.000464	-5.69	0.410712	0.8	FR048530
A_33_P3315764	0.0497	0.000464	-5.69	0.41057	0.874	TP53	NM_000546	tumor protein p53
A_33_P3369920	0.0497	0.000466	5.69	0.408188	-1.23	LOC100128402	AK124574	uncharacterized LOC100128402
A_23_P144123	0.0497	0.000467	-5.69	0.405554	1.14	SLC22A13	NM_004256	solute carrier family 22 (organic anion transporter), member 13
CUST_92996_PI429545402	0.0497	0.000467	5.69	0.405516	-1.96	HDGFRP3
CUST_59492_PI429545399	0.0497	0.000467	5.69	0.405207	-1.18	NONHSAG055085
A_33_P3378659	0.0497	0.000467	-5.69	0.405156	1.21	TARP	NM_001003799	TCR gamma alternate reading frame protein
A_33_P3248354	0.0498	0.00047	-5.68	0.399178	1.82	OLFM1	NM_006334	olfactomedin 1
A_33_P3259708	0.0498	0.00047	-5.68	0.398716	0.859	CMA1	NM_001836	chymase 1, mast cell
A_33_P3357651	0.0498	0.000471	-5.68	0.397291	1.91	KRTAP10-12	NM_198699	keratin associated protein 10-12
CUST_88435_PI429545402	0.0498	0.000471	5.68	0.396604	-0.777
CUST_49532_PI429545402	0.0498	0.000471	5.68	0.396359	-1.55
A_33_P3360565	0.0498	0.000472	-5.68	0.394924	0.986	ZNF474	NM_207317	zinc finger protein 474
CUST_69702_PI429545406	0.0498	0.000473	-5.68	0.392485	1.28	NONHSAG025648
CUST_44626_PI429545376	0.0498	0.000473	5.68	0.392451	-1.36	linc-GRIP1-1
A_33_P3263392	0.0498	0.000473	5.68	0.392427	-1.43	LOC729696	AK126149	uncharacterized LOC729696
CUST_6560_PI429545399	0.0498	0.000474	-5.67	0.390697	0.874	MTND1P3
CUST_21111_PI429545380	0.0498	0.000474	-5.67	0.390648	0.923	FR164507
CUST_23381_PI429545380	0.0498	0.000475	5.67	0.389807	-0.837	FR187778
CUST_74067_PI429545399	0.0498	0.000475	5.67	0.388207	-0.802	NONHSAG005607
A_23_P135669	0.0498	0.000476	5.67	0.387733	-0.931	SLCO5A1	NM_030958	solute carrier organic anion transporter family, member 5A1
A_21_P0013981	0.0498	0.000477	5.67	0.384933	-1.09	CHRM3	XM_003119158	cholinergic receptor, muscarinic 3
A_33_P3418716	0.0498	0.000477	-5.67	0.384314	1.76	EFHD1	NM_025202	EF-hand domain family, member D1
CUST_70758_PI429545388	0.0498	0.000477	5.67	0.384238	-1.28
CUST_42647_PI429545406	0.0498	0.000478	5.67	0.383602	-1.48	ABCA6
CUST_36247_PI429545388	0.0498	0.000478	-5.67	0.383369	1.27	NONHSAG026902
CUST_70838_PI429545388	0.0498	0.000478	5.67	0.38336	-1.92	RAB7A
CUST_40146_PI429545399	0.0498	0.000478	5.67	0.383185	-0.988	AGTPBP1
CUST_49553_PI429545388	0.0498	0.000478	-5.67	0.382885	1.25	NONHSAG028624
CUST_28993_PI429545376	0.0498	0.000478	-5.67	0.382098	1.69	linc-HTR5A-1
A_23_P74115	0.0498	0.000479	-5.67	0.379949	1.22	RAD54L	NM_003579	RAD54-like (S. cerevisiae)
A_23_P258748	0.0498	0.000479	-5.67	0.379879	0.91	C2orf83	NM_020161	chromosome 2 open reading frame 83
CUST_33376_PI429545402	0.0498	0.00048	-5.66	0.378607	0.799
CUST_93354_PI429545376	0.0498	0.00048	-5.66	0.37856	1.11	linc-NAGS
CUST_74364_PI429545410	0.0498	0.000481	-5.66	0.377518	1.36	RNF41
CUST_20853_PI429545410	0.0499	0.000482	-5.66	0.375422	1.43	LOC101928363
CUST_69980_PI429545380	0.0499	0.000482	-5.66	0.374378	0.732	FR203169
A_33_P3257460	0.0499	0.000482	-5.66	0.374223	0.772	DPM3	NM_018973	dolichyl-phosphate mannosyltransferase polypeptide 3
CUST_51148_PI429545402	0.0499	0.000483	-5.66	0.372779	0.624	MTUS2
CUST_8147_PI429545388	0.05	0.000484	5.66	0.370668	-1.8	MAGI3
CUST_15197_PI429545399	0.05	0.000485	-5.66	0.369198	1.03	MTUS1
CUST_94188_PI429545406	0.05	0.000485	-5.65	0.36795	1.69	NONHSAG032608
CUST_23253_PI429545410	0.05	0.000485	-5.65	0.367869	1.14	LOC101929775
A_23_P357717	0.05	0.000486	-5.65	0.367393	1.01	TCL1A	NM_021966	T-cell leukemia/lymphoma 1A
CUST_8742_PI429545402	0.05	0.000486	5.65	0.366589	-1.01
CUST_48495_PI429545380	0.05	0.000487	5.65	0.365348	-2.27	FR026282
CUST_43212_PI429545384	0.05	0.000487	-5.65	0.364188	1	CTD-2555C10.3-001
A_33_P3209476	0.05	0.000488	-5.65	0.363801	1.05	CCM2	NM_031443	cerebral cavernous malformation 2
CUST_23333_PI429545410	0.05	0.000488	5.65	0.362155	-0.859	LINC00843
CUST_55795_PI429545399	0.05	0.000489	-5.65	0.360662	1.51	HUWE1
CUST_30779_PI429545406	0.05	0.00049	-5.65	0.35978	2.63
A_23_P164179	0.05	0.00049	-5.65	0.359284	0.875	TOB1	NM_005749	transducer of ERBB2, 1
A_33_P3248108	0.05	0.000491	-5.65	0.357813	1.25	ZNF618	NM_133374	zinc finger protein 618
CUST_7567_PI429545406	0.05	0.000492	-5.64	0.355967	0.925	ZC3H7A
CUST_70344_PI429545376	0.05	0.000492	5.64	0.35575	-1.02	linc-COL6A5-3
CUST_38679_PI429545376	0.05	0.000492	5.64	0.355536	-1.79	linc-AKR1E2-12
CUST_75123_PI429545402	0.05	0.000493	5.64	0.353819	-1.26	NONHSAG015792
CUST_50264_PI429545406	0.05	0.000493	-5.64	0.353285	1.74	SOGA2

## Sheet: Table 5
Table 5. Pathway enrichment of differential expressed genes in PCOS with hyperandrogenism patients from GSE106724 using metascape
Gene Symbol	Description	Biological Process (GO)	Protein Function (Protein Atlas)	Pathway
AFMID	arylformamidase	GO:0019441 tryptophan catabolic process to kynurenine;GO:0034354 'de novo' NAD biosynthetic process from tryptophan;GO:0034627 'de novo' NAD biosynthetic process	Predicted intracellular proteins; Enzymes; ENZYME proteins:Hydrolases
AKR1C3	aldo-keto reductase family 1 member C3	GO:0006714 sesquiterpenoid metabolic process;GO:0016107 sesquiterpenoid catabolic process;GO:0016487 farnesol metabolic process	Predicted intracellular proteins; Enzymes; ENZYME proteins:Oxidoreductases	R-HSA-196854 Metabolism of vitamins and cofactors; WP4206 Hereditary leiomyomatosis and renal cell carcinoma pathway
LOC101928373	uncharacterized LOC101928373
ATP9B	ATPase phospholipid transporting 9B (putative)	GO:0045332 phospholipid translocation;GO:0006890 retrograde vesicle-mediated transport, Golgi to endoplasmic reticulum;GO:0034204 lipid translocation	Predicted intracellular proteins; Enzymes; ENZYME proteins
RAPGEF6	Rap guanine nucleotide exchange factor 6	GO:0030033 microvillus assembly;GO:0032528 microvillus organization;GO:0007265 Ras protein signal transduction	Predicted intracellular proteins	GO:0043087 regulation of GTPase activity
MEX3B	mex-3 RNA binding family member B	GO:0046777 protein autophosphorylation;GO:0006468 protein phosphorylation;GO:0016310 phosphorylation	Predicted intracellular proteins
FIBIN	fin bud initiation factor homolog	GO:0070528 protein kinase C signaling;GO:0010042 response to manganese ion;GO:0071548 response to dexamethasone	Predicted intracellular proteins
RUFY2	RUN and FYVE domain containing 2	GO:0030100 regulation of endocytosis;GO:0060627 regulation of vesicle-mediated transport;GO:0051049 regulation of transport	Predicted intracellular proteins
SLC30A7	solute carrier family 30 member 7	GO:1904257 zinc ion import into Golgi lumen;GO:0140820 cytosol to Golgi apparatus transport;GO:0032119 sequestering of zinc ion	Predicted intracellular proteins; Transporters:Electrochemical Potential-driven transporters
MYZAP	myocardial zonula adherens protein	GO:0035556 intracellular signal transduction;GO:0007165 signal transduction;GO:0023052 signaling	Predicted intracellular proteins
KCNQ1	potassium voltage-gated channel subfamily Q member 1	GO:0001698 gastrin-induced gastric acid secretion;GO:0035934 corticosterone secretion;GO:0035933 glucocorticoid secretion	Human disease related genes:Cardiovascular diseases:Cardiac diseases; FDA approved drug targets:Small molecule drugs; Voltage-gated ion channels:Voltage-Gated Potassium Channels; Human disease related genes:Endocrine and metabolic diseases:Diabetes; Transporters:Transporter channels and pores; Predicted intracellular proteins; Disease related genes; Human disease related genes:Congenital malforma…	GO:0097435 supramolecular fiber organization; GO:0007507 heart development; GO:0007389 pattern specification process; GO:0006939 smooth muscle contraction
DLG1	discs large MAGUK scaffold protein 1	GO:0099562 maintenance of postsynaptic density structure;GO:0043622 cortical microtubule organization;GO:1903760 regulation of voltage-gated potassium channel activity involved in ventricular cardiac muscle cell action potential repolarization	Predicted intracellular proteins; Transporters:Accessory Factors Involved in Transport	GO:0097435 supramolecular fiber organization; GO:0007507 heart development; GO:0007389 pattern specification process; GO:0006939 smooth muscle contraction
COBLL1	cordon-bleu WH2 repeat protein like 1		Predicted intracellular proteins
ATRX	ATRX chromatin remodeler	GO:0035120 post-embryonic appendage morphogenesis;GO:0035127 post-embryonic limb morphogenesis;GO:0035128 post-embryonic forelimb morphogenesis	Transcription factors:Zinc-coordinating DNA-binding domains; ENZYME proteins:Hydrolases; Enzymes; Human disease related genes:Cancers:Cancers of the digestive system; Human disease related genes:Cardiovascular diseases:Hematologic diseases; Human disease related genes:Congenital malformations:Other congenital malformations; Potential drug targets; Predicted intracellular proteins; Disease related…	GO:0007420 brain development; GO:0040007 growth; GO:0010639 negative regulation of organelle organization
MRPS25	mitochondrial ribosomal protein S25	GO:0032543 mitochondrial translation;GO:0140053 mitochondrial gene expression;GO:0006412 translation	Ribosomal proteins; Predicted intracellular proteins; Human disease related genes:Congenital disorders of metabolism:Mitochondrial diseases
NANP	N-acetylneuraminic acid phosphatase	GO:0046380 N-acetylneuraminate biosynthetic process;GO:0006045 N-acetylglucosamine biosynthetic process;GO:1901073 glucosamine-containing compound biosynthetic process	Predicted intracellular proteins; Enzymes; ENZYME proteins:Hydrolases
TNC	tenascin C	GO:0060739 mesenchymal-epithelial cell signaling involved in prostate gland development;GO:0014012 peripheral nervous system axon regeneration;GO:0060638 mesenchymal-epithelial cell signaling	Human disease related genes:Nervous system diseases:Ear disease; Predicted secreted proteins; Cancer-related genes:Candidate cancer biomarkers; Predicted intracellular proteins; Disease related genes	GO:0007507 heart development
L3MBTL4	L3MBTL histone methyl-lysine binding protein 4	GO:0006325 chromatin organization;GO:0045892 negative regulation of DNA-templated transcription;GO:1903507 negative regulation of nucleic acid-templated transcription	Predicted intracellular proteins
CLIC6	chloride intracellular channel 6	GO:1902476 chloride transmembrane transport;GO:0006821 chloride transport;GO:0098661 inorganic anion transmembrane transport	Predicted intracellular proteins; Transporters:Transporter channels and pores
GPR107	G protein-coupled receptor 107	GO:0072583 clathrin-dependent endocytosis;GO:0006898 receptor-mediated endocytosis;GO:0006897 endocytosis	Transporters
SPATA6L	spermatogenesis associated 6 like	GO:0007283 spermatogenesis;GO:0048232 male gamete generation;GO:0007276 gamete generation	Predicted intracellular proteins
TNN	tenascin N	GO:1905899 regulation of smooth muscle tissue development;GO:1905240 negative regulation of canonical Wnt signaling pathway involved in osteoblast differentiation;GO:1905239 regulation of canonical Wnt signaling pathway involved in osteoblast differentiation	Predicted secreted proteins	GO:0040007 growth; GO:0090090 negative regulation of canonical Wnt signaling pathway
NR3C1	nuclear receptor subfamily 3 group C member 1	GO:0043402 glucocorticoid mediated signaling pathway;GO:0042921 glucocorticoid receptor signaling pathway;GO:0031958 corticosteroid receptor signaling pathway	Transcription factors:Zinc-coordinating DNA-binding domains; Human disease related genes:Endocrine and metabolic diseases:Adrenal gland diseases; FDA approved drug targets:Small molecule drugs; Predicted intracellular proteins; Disease related genes; Human disease related genes:Musculoskeletal diseases:Skeletal diseases; Nuclear receptors	GO:0007507 heart development
FBXW10B	F-box and WD repeat domain containing 10B	GO:0008150 biological_process	Predicted intracellular proteins
BRWD1	bromodomain and WD repeat domain containing 1	GO:0008360 regulation of cell shape;GO:0022604 regulation of cell morphogenesis;GO:0022603 regulation of anatomical structure morphogenesis	Predicted intracellular proteins
FLYWCH1	FLYWCH-type zinc finger 1		Predicted intracellular proteins
GBE1	1,4-alpha-glucan branching enzyme 1	GO:0005978 glycogen biosynthetic process;GO:0009250 glucan biosynthetic process;GO:0000271 polysaccharide biosynthetic process	Enzymes; Potential drug targets; ENZYME proteins:Transferases; Predicted intracellular proteins; Disease related genes; Human disease related genes:Congenital disorders of metabolism:Congenital disorders of carbohydrate metabolism	GO:0030203 glycosaminoglycan metabolic process
NUP107	nucleoporin 107	GO:0000973 post-transcriptional tethering of RNA polymerase II gene DNA at nuclear periphery;GO:0000972 transcription-dependent tethering of RNA polymerase II gene DNA at nuclear periphery;GO:0051292 nuclear pore complex assembly	Human disease related genes:Reproductive system diseases:Reproductive system diseases; Human disease related genes:Urinary system diseases:Kidney diseases; Human disease related genes:Congenital malformations:Congenital malformations of the nervous system; Transporters:Transporter channels and pores; Potential drug targets; Predicted intracellular proteins; Disease related genes	R-HSA-9012999 RHO GTPase cycle; GO:0007507 heart development; GO:0000972 transcription-dependent tethering of RNA polymerase II gene DNA at nuclear periphery; GO:0030203 glycosaminoglycan metabolic process
AP3S2	adaptor related protein complex 3 subunit sigma 2	GO:0016183 synaptic vesicle coating;GO:0035652 clathrin-coated vesicle cargo loading;GO:0035654 clathrin-coated vesicle cargo loading, AP-3-mediated	Predicted intracellular proteins	GO:0042147 retrograde transport, endosome to Golgi
PPP1R26P2	protein phosphatase 1 regulatory subunit 26 pseudogene 2
HAT1	histone acetyltransferase 1	GO:0031509 subtelomeric heterochromatin formation;GO:0140719 constitutive heterochromatin formation;GO:0006335 DNA replication-dependent chromatin assembly	ENZYME proteins:Transferases; Predicted intracellular proteins; Enzymes
EOLA2-DT	EOLA2 divergent transcript
DAB2IP	DAB2 interacting protein	GO:0036324 vascular endothelial growth factor receptor-2 signaling pathway;GO:0043553 negative regulation of phosphatidylinositol 3-kinase activity;GO:1903896 positive regulation of IRE1-mediated unfolded protein response	Predicted intracellular proteins; Disease related genes	GO:0007420 brain development; GO:0090090 negative regulation of canonical Wnt signaling pathway; GO:0045732 positive regulation of protein catabolic process; GO:0007507 heart development; GO:0051056 regulation of small GTPase mediated signal transduction; GO:0010717 regulation of epithelial to mesenchymal transition; GO:0043087 regulation of GTPase activity
TRAPPC8	trafficking protein particle complex subunit 8	GO:0034497 protein localization to phagophore assembly site;GO:0048207 vesicle targeting, rough ER to cis-Golgi;GO:0048208 COPII vesicle coating	Predicted intracellular proteins
LPL	lipoprotein lipase	GO:0034371 chylomicron remodeling;GO:0055095 lipoprotein particle mediated signaling;GO:0055096 low-density lipoprotein particle mediated signaling	ENZYME proteins:Hydrolases; FDA approved drug targets:Small molecule drugs; Enzymes; Human disease related genes:Endocrine and metabolic diseases:Other endocrine and metabolic diseases; Human disease related genes:Congenital disorders of metabolism:Congenital disorders of lipid/glycolipid metabolism; Predicted secreted proteins; Candidate cardiovascular disease genes; Predicted intracellular prot…	R-HSA-196854 Metabolism of vitamins and cofactors
KCTD15	potassium channel tetramerization domain containing 15	GO:0051260 protein homooligomerization;GO:0051259 protein complex oligomerization;GO:0065003 protein-containing complex assembly	Predicted intracellular proteins
VPS53	VPS53 subunit of GARP complex	GO:0032456 endocytic recycling;GO:0042147 retrograde transport, endosome to Golgi;GO:0007041 lysosomal transport	Predicted intracellular proteins; Disease related genes; Human disease related genes:Congenital malformations:Congenital malformations of the nervous system	GO:0042147 retrograde transport, endosome to Golgi
ABHD5	abhydrolase domain containing 5, lysophosphatidic acid acyltransferase	GO:0010891 negative regulation of sequestering of triglyceride;GO:0010898 positive regulation of triglyceride catabolic process;GO:0051006 positive regulation of lipoprotein lipase activity	Enzymes; Human disease related genes:Congenital disorders of metabolism:Congenital disorders of lipid/glycolipid metabolism; Peptidases:Serine-type peptidases; Potential drug targets; ENZYME proteins:Transferases; Predicted intracellular proteins; Disease related genes	GO:0045732 positive regulation of protein catabolic process; GO:0043087 regulation of GTPase activity
GALK2	galactokinase 2	GO:0006012 galactose metabolic process;GO:0046835 carbohydrate phosphorylation;GO:0019318 hexose metabolic process	ENZYME proteins:Transferases; Predicted intracellular proteins; Enzymes
SPDYE1	speedy/RINGO cell cycle regulator family member E1	GO:0045737 positive regulation of cyclin-dependent protein serine/threonine kinase activity;GO:1904031 positive regulation of cyclin-dependent protein kinase activity;GO:0000079 regulation of cyclin-dependent protein serine/threonine kinase activity	Predicted intracellular proteins; Disease related genes; Human disease related genes:Other congenital disorders:Chromosomal abnormalities
CEACAM21	CEA cell adhesion molecule 21
USP48	ubiquitin specific peptidase 48	GO:0016579 protein deubiquitination;GO:0070646 protein modification by small protein removal;GO:0006511 ubiquitin-dependent protein catabolic process	Predicted intracellular proteins; Enzymes; ENZYME proteins:Hydrolases; Peptidases:Cysteine-type peptidases
LINGO1	leucine rich repeat and Ig domain containing 1		Transporters:Accessory Factors Involved in Transport; Human disease related genes:Other diseases:Mental and behavioural disorders; Potential drug targets; Predicted intracellular proteins; Disease related genes	R-HSA-9012999 RHO GTPase cycle
SMAD7	SMAD family member 7	GO:1903041 regulation of chondrocyte hypertrophy;GO:1903043 positive regulation of chondrocyte hypertrophy;GO:1902761 positive regulation of chondrocyte development	Predicted intracellular proteins; Disease related genes; Transcription factors:beta-Hairpin exposed by an alpha/beta-scaffold	GO:0007420 brain development; GO:0045732 positive regulation of protein catabolic process; GO:0007507 heart development; GO:0010717 regulation of epithelial to mesenchymal transition; GO:0006939 smooth muscle contraction
RGN	regucalcin	GO:1903011 negative regulation of bone development;GO:1903611 negative regulation of calcium-dependent ATPase activity;GO:1903627 regulation of dUTP diphosphatase activity	Predicted intracellular proteins; Enzymes; ENZYME proteins:Hydrolases	GO:0045732 positive regulation of protein catabolic process; GO:0007507 heart development; GO:0043087 regulation of GTPase activity
ERBIN	erbb2 interacting protein	GO:0045175 basal protein localization;GO:0070425 negative regulation of nucleotide-binding oligomerization domain containing signaling pathway;GO:0070433 negative regulation of nucleotide-binding oligomerization domain containing 2 signaling pathway	Predicted intracellular proteins	R-HSA-9012999 RHO GTPase cycle; GO:0051056 regulation of small GTPase mediated signal transduction; R-HSA-9035034 RHOF GTPase cycle
C6orf132	chromosome 6 open reading frame 132		Predicted intracellular proteins
LOC101927691	uncharacterized LOC101927691
IGHV3-50	immunoglobulin heavy variable 3-50 (pseudogene)
TPTE2P5	transmembrane phosphoinositide 3-phosphatase and tensin homolog 2 pseudogene 5
SNX29	sorting nexin 29		Predicted intracellular proteins
SH3PXD2A	SH3 and PX domains 2A	GO:0072675 osteoclast fusion;GO:0072674 multinuclear osteoclast differentiation;GO:0042554 superoxide anion generation	Predicted intracellular proteins	R-HSA-9012999 RHO GTPase cycle; GO:0007389 pattern specification process
RNF111	ring finger protein 111	GO:0070911 global genome nucleotide-excision repair;GO:0030579 ubiquitin-dependent SMAD protein catabolic process;GO:0030511 positive regulation of transforming growth factor beta receptor signaling pathway	ENZYME proteins:Transferases; Predicted intracellular proteins; Enzymes	GO:0007389 pattern specification process
SCMH1	Scm polycomb group protein homolog 1	GO:0031507 heterochromatin formation;GO:0070828 heterochromatin organization;GO:0045814 negative regulation of gene expression, epigenetic	Predicted intracellular proteins
VSTM4	V-set and transmembrane domain containing 4	GO:0097601 retina blood vessel maintenance;GO:0061298 retina vasculature development in camera-type eye;GO:0001935 endothelial cell proliferation	Predicted secreted proteins	GO:0007420 brain development; GO:0007507 heart development; GO:0007389 pattern specification process
SFMBT2	Scm like with four mbt domains 2	GO:0045892 negative regulation of DNA-templated transcription;GO:1903507 negative regulation of nucleic acid-templated transcription;GO:1902679 negative regulation of RNA biosynthetic process	Predicted intracellular proteins
ANKRD26	ankyrin repeat domain containing 26	GO:0045599 negative regulation of fat cell differentiation;GO:0045598 regulation of fat cell differentiation;GO:0045596 negative regulation of cell differentiation	Predicted intracellular proteins; Disease related genes; Human disease related genes:Cardiovascular diseases:Hematologic diseases	R-HSA-9012999 RHO GTPase cycle
PROP1	PROP paired-like homeobox 1	GO:0048850 hypophysis morphogenesis;GO:0048852 diencephalon morphogenesis;GO:0060126 somatotropin secreting cell differentiation	Transcription factors:Helix-turn-helix domains; Disease related genes; Predicted intracellular proteins; Human disease related genes:Endocrine and metabolic diseases:Hypothalamus and pituitary gland diseases	GO:0007420 brain development; GO:0007389 pattern specification process
TIMM23	translocase of inner mitochondrial membrane 23	GO:0030150 protein import into mitochondrial matrix;GO:0044743 protein transmembrane import into intracellular organelle;GO:0065002 intracellular protein transmembrane transport
ECT2L	epithelial cell transforming 2 like	GO:0050790 regulation of catalytic activity;GO:0065009 regulation of molecular function;GO:0065007 biological regulation	Predicted intracellular proteins
NUDCD3	NudC domain containing 3	GO:1905793 protein localization to pericentriolar material;GO:0071539 protein localization to centrosome;GO:1905508 protein localization to microtubule organizing center	Predicted intracellular proteins
HMGB1P41	high mobility group box 1 pseudogene 41
TMEM221	transmembrane protein 221
BDKRB1	bradykinin receptor B1	GO:0007205 protein kinase C-activating G protein-coupled receptor signaling pathway;GO:0051281 positive regulation of release of sequestered calcium ion into cytosol;GO:0045776 negative regulation of blood pressure	G-protein coupled receptors:GPCRs excl olfactory receptors
TSPAN7	tetraspanin 7		Transporters:Accessory Factors Involved in Transport; Human disease related genes:Other diseases:Mental and behavioural disorders; Potential drug targets; Disease related genes; CD markers
EVX2	even-skipped homeobox 2	GO:0035107 appendage morphogenesis;GO:0035108 limb morphogenesis;GO:0048736 appendage development	Transcription factors:Helix-turn-helix domains; Predicted intracellular proteins
TIMMDC1	translocase of inner mitochondrial membrane domain containing 1		Predicted intracellular proteins; Disease related genes; Human disease related genes:Congenital disorders of metabolism:Mitochondrial diseases
CRHBP	corticotropin releasing hormone binding protein	GO:0051460 negative regulation of corticotropin secretion;GO:1900010 regulation of corticotropin-releasing hormone receptor activity;GO:1900011 negative regulation of corticotropin-releasing hormone receptor activity	Predicted secreted proteins	GO:0006939 smooth muscle contraction
RBM20	RNA binding motif protein 20	GO:0060914 heart formation;GO:0048025 negative regulation of mRNA splicing, via spliceosome;GO:0050686 negative regulation of mRNA processing	Human disease related genes:Cardiovascular diseases:Cardiac diseases; Predicted intracellular proteins; Disease related genes	GO:0007507 heart development
RNASET2	ribonuclease T2	GO:0090502 RNA phosphodiester bond hydrolysis, endonucleolytic;GO:0090501 RNA phosphodiester bond hydrolysis;GO:0006401 RNA catabolic process	ENZYME proteins:Lyases; Enzymes; Human disease related genes:Congenital disorders of metabolism:Congenital disorders of lipid/glycolipid metabolism; Predicted secreted proteins; Human disease related genes:Nervous system diseases:Neurodegenerative diseases; Potential drug targets; Predicted intracellular proteins; Disease related genes
CCN2	cellular communication network factor 2	GO:0034059 response to anoxia;GO:0070278 extracellular matrix constituent secretion;GO:0070318 positive regulation of G0 to G1 transition	Cancer-related genes:Candidate cancer biomarkers; Predicted secreted proteins	GO:0007420 brain development; GO:0045732 positive regulation of protein catabolic process; GO:0007507 heart development; GO:0006939 smooth muscle contraction; GO:0043087 regulation of GTPase activity
PDE9A	phosphodiesterase 9A	GO:0046069 cGMP catabolic process;GO:0009214 cyclic nucleotide catabolic process;GO:0046068 cGMP metabolic process	Predicted intracellular proteins; Enzymes; ENZYME proteins:Hydrolases	GO:0006939 smooth muscle contraction
ACOX1	acyl-CoA oxidase 1	GO:0140493 very long-chain fatty acid beta-oxidation;GO:0042760 very long-chain fatty acid catabolic process;GO:0050665 hydrogen peroxide biosynthetic process	ENZYME proteins:Oxidoreductases; Enzymes; Human disease related genes:Congenital disorders of metabolism:Congenital disorders of lipid/glycolipid metabolism; Human disease related genes:Congenital disorders of metabolism:Peroxisomal diseases; Potential drug targets; Predicted intracellular proteins; Disease related genes
GDF3	growth differentiation factor 3	GO:0048859 formation of anatomical boundary;GO:0090009 primitive streak formation;GO:0032525 somite rostral/caudal axis specification	Human disease related genes:Congenital malformations:Congenital malformations of eye; Disease related genes; Human disease related genes:Congenital malformations:Congenital malformations of the musculoskeletal system; Predicted secreted proteins	GO:0007389 pattern specification process; GO:0010717 regulation of epithelial to mesenchymal transition
PLEKHA5	pleckstrin homology domain containing A5	GO:0061458 reproductive system development;GO:0048731 system development;GO:0007275 multicellular organism development	Predicted intracellular proteins
NFYA	nuclear transcription factor Y subunit alpha	GO:0080182 histone H3-K4 trimethylation;GO:0018023 peptidyl-lysine trimethylation;GO:0051568 histone H3-K4 methylation	Predicted intracellular proteins; Transcription factors:Other all-alpha-helical DNA-binding domains
ARHGEF10	Rho guanine nucleotide exchange factor 10	GO:0022011 myelination in peripheral nervous system;GO:0032292 peripheral nervous system axon ensheathment;GO:0014044 Schwann cell development	Predicted intracellular proteins; Disease related genes	GO:0097435 supramolecular fiber organization; R-HSA-9012999 RHO GTPase cycle; GO:0051056 regulation of small GTPase mediated signal transduction; GO:0043087 regulation of GTPase activity
DOCK6	dedicator of cytokinesis 6	GO:0007264 small GTPase mediated signal transduction;GO:0043547 positive regulation of GTPase activity;GO:0043087 regulation of GTPase activity	Predicted intracellular proteins; Disease related genes; Human disease related genes:Congenital malformations:Other congenital malformations	R-HSA-9012999 RHO GTPase cycle; GO:0043087 regulation of GTPase activity
MRPS36P4	mitochondrial ribosomal protein S36 pseudogene 4
ENOSF1	enolase superfamily member 1	GO:0044275 cellular carbohydrate catabolic process;GO:0016052 carbohydrate catabolic process;GO:0009063 cellular amino acid catabolic process	ENZYME proteins:Lyases; Predicted intracellular proteins; Enzymes
TNXB	tenascin XB	GO:1905935 positive regulation of cell fate determination;GO:1905933 regulation of cell fate determination;GO:1904028 positive regulation of collagen fibril organization	Predicted intracellular proteins; Predicted secreted proteins; Human disease related genes:Urinary system diseases:Kidney diseases; Human disease related genes:Congenital malformations:Congenital malformations of skin; Disease related genes	GO:0097435 supramolecular fiber organization
LMBR1L	limb development membrane protein 1 like	GO:0060218 hematopoietic stem cell differentiation;GO:0070231 T cell apoptotic process;GO:0070227 lymphocyte apoptotic process		GO:0090090 negative regulation of canonical Wnt signaling pathway
MT1E	metallothionein 1E	GO:0010273 detoxification of copper ion;GO:1990169 stress response to copper ion;GO:0061687 detoxification of inorganic compound	Predicted intracellular proteins
CHURC1	churchill domain containing 1	GO:0008543 fibroblast growth factor receptor signaling pathway;GO:0044344 cellular response to fibroblast growth factor stimulus;GO:0071774 response to fibroblast growth factor	Predicted intracellular proteins
MAGI1-IT1	MAGI1 intronic transcript 1
RARS2	arginyl-tRNA synthetase 2, mitochondrial	GO:0006420 arginyl-tRNA aminoacylation;GO:0006418 tRNA aminoacylation for protein translation;GO:0043039 tRNA aminoacylation	Predicted intracellular proteins; Enzymes; Human disease related genes:Congenital malformations:Congenital malformations of the nervous system; Potential drug targets; ENZYME proteins:Ligase; Disease related genes
COPS9	COP9 signalosome subunit 9	GO:2000435 negative regulation of protein neddylation;GO:2000434 regulation of protein neddylation;GO:0034644 cellular response to UV	Predicted intracellular proteins
IGKV1OR2-6	immunoglobulin kappa variable 1/OR2-6 (pseudogene)
PTTG4P	pituitary tumor-transforming 4 pseudogene
CCDC74B	coiled-coil domain containing 74B		Predicted intracellular proteins
ADD3	adducin 3	GO:0051016 barbed-end actin filament capping;GO:0051693 actin filament capping;GO:0030835 negative regulation of actin filament depolymerization	Predicted intracellular proteins; Disease related genes; Human disease related genes:Nervous system diseases:Other nervous and sensory system diseases	R-HSA-9012999 RHO GTPase cycle; GO:0010639 negative regulation of organelle organization; R-HSA-9035034 RHOF GTPase cycle
GCC2	GRIP and coiled-coil domain containing 2	GO:0071955 recycling endosome to Golgi transport;GO:0034499 late endosome to Golgi transport;GO:0090161 Golgi ribbon formation	Predicted intracellular proteins	GO:0042147 retrograde transport, endosome to Golgi
ADIPOR2	adiponectin receptor 2	GO:0033211 adiponectin-activated signaling pathway;GO:0061042 vascular wound healing;GO:0060055 angiogenesis involved in wound healing	Transporters:Transporter channels and pores	GO:0007420 brain development; GO:0007507 heart development
TBL1XR1	TBL1X/Y related 1	GO:0060613 fat pad development;GO:0050872 white fat cell differentiation;GO:0001835 blastocyst hatching	Cancer-related genes:Mutated cancer genes; Human disease related genes:Congenital malformations:Other congenital malformations; Human disease related genes:Other diseases:Mental and behavioural disorders; Predicted intracellular proteins; Disease related genes; Cancer-related genes:Mutational cancer driver genes	GO:0040007 growth; GO:0090090 negative regulation of canonical Wnt signaling pathway; GO:0007389 pattern specification process
PRRT1	proline rich transmembrane protein 1	GO:0060292 long-term synaptic depression;GO:2000311 regulation of AMPA receptor activity;GO:0034394 protein localization to cell surface
UBE2QL1	ubiquitin conjugating enzyme E2 Q family like 1	GO:0000209 protein polyubiquitination;GO:0016567 protein ubiquitination;GO:0032446 protein modification by small protein conjugation	Enzymes; Potential drug targets; ENZYME proteins:Transferases; Predicted intracellular proteins; Disease related genes
TRANK1	tetratricopeptide repeat and ankyrin repeat containing 1		Predicted intracellular proteins
RN7SKP126	RN7SK pseudogene 126
SYNGR1	synaptogyrin 1	GO:0048172 regulation of short-term neuronal synaptic plasticity;GO:0048499 synaptic vesicle membrane organization;GO:0048169 regulation of long-term neuronal synaptic plasticity
SPRR2A	small proline rich protein 2A	GO:0048874 host-mediated regulation of intestinal microbiota composition;GO:0019731 antibacterial humoral response;GO:0051851 modulation by host of symbiont process	Predicted intracellular proteins
MYO5B	myosin VB	GO:0030050 vesicle transport along actin filament;GO:0099515 actin filament-based transport;GO:0003091 renal water homeostasis	Predicted intracellular proteins; Disease related genes; Human disease related genes:Digestive system diseases:Gastrointestinal diseases	GO:0097435 supramolecular fiber organization; GO:0042147 retrograde transport, endosome to Golgi
LRAT	lecithin retinol acyltransferase	GO:0006776 vitamin A metabolic process;GO:0033189 response to vitamin A;GO:0006775 fat-soluble vitamin metabolic process	Enzymes; Human disease related genes:Nervous system diseases:Eye disease; Potential drug targets; ENZYME proteins:Transferases; Predicted intracellular proteins; Disease related genes	R-HSA-196854 Metabolism of vitamins and cofactors
SPAG8	sperm associated antigen 8	GO:0032092 positive regulation of protein binding;GO:0007338 single fertilization;GO:0051099 positive regulation of binding	Predicted intracellular proteins	GO:0051099 positive regulation of binding
KREMEN2	kringle containing transmembrane protein 2	GO:0030279 negative regulation of ossification;GO:0030278 regulation of ossification;GO:0048736 appendage development	Predicted intracellular proteins	GO:0090090 negative regulation of canonical Wnt signaling pathway; GO:0010717 regulation of epithelial to mesenchymal transition
ACSL5	acyl-CoA synthetase long chain family member 5	GO:0010747 positive regulation of long-chain fatty acid import across plasma membrane;GO:0140214 positive regulation of long-chain fatty acid import into cell;GO:0010746 regulation of long-chain fatty acid import across plasma membrane	ENZYME proteins:Ligase; Enzymes	WP4206 Hereditary leiomyomatosis and renal cell carcinoma pathway; GO:0030203 glycosaminoglycan metabolic process
FRA10AC1	FRA10A associated CGG repeat 1	GO:0016311 dephosphorylation;GO:0006796 phosphate-containing compound metabolic process;GO:0006793 phosphorus metabolic process	Predicted intracellular proteins
TLCD5	TLC domain containing 5
TRAPPC6B	trafficking protein particle complex subunit 6B	GO:0099022 vesicle tethering;GO:0006901 vesicle coating;GO:0006903 vesicle targeting	Predicted intracellular proteins; Disease related genes; Human disease related genes:Other diseases:Mental and behavioural disorders	GO:0043087 regulation of GTPase activity
OR5A2	olfactory receptor family 5 subfamily A member 2	GO:0050911 detection of chemical stimulus involved in sensory perception of smell;GO:0007608 sensory perception of smell;GO:0050907 detection of chemical stimulus involved in sensory perception	G-protein coupled receptors:Odorant/olfactory and gustatory receptors
BMS1P2	BMS1 pseudogene 2
PLIN2	perilipin 2	GO:1905691 lipid droplet disassembly;GO:0010890 positive regulation of sequestering of triglyceride;GO:0010889 regulation of sequestering of triglyceride	Predicted intracellular proteins
DPP6	dipeptidyl peptidase like 6	GO:1901379 regulation of potassium ion transmembrane transport;GO:0043266 regulation of potassium ion transport;GO:0072659 protein localization to plasma membrane	Human disease related genes:Cardiovascular diseases:Cardiac diseases; Enzymes; Transporters:Accessory Factors Involved in Transport; Peptidases:Serine-type peptidases; Human disease related genes:Other diseases:Mental and behavioural disorders; Potential drug targets; Disease related genes
TFDP2	transcription factor Dp-2	GO:0007507 heart development;GO:0072359 circulatory system development;GO:0051726 regulation of cell cycle	Transcription factors:Helix-turn-helix domains; Cancer-related genes:Candidate cancer biomarkers; Predicted intracellular proteins	GO:0007507 heart development
LOC101930434	putative golgin subfamily A member 8I
OR4V1P	olfactory receptor family 4 subfamily V member 1 pseudogene
CUL4B	cullin 4B	GO:0070914 UV-damage excision repair;GO:0035518 histone H2A monoubiquitination;GO:0033522 histone H2A ubiquitination	Human disease related genes:Other diseases:Mental and behavioural disorders; Disease related genes; Predicted intracellular proteins; Cancer-related genes:Mutated cancer genes	GO:0045732 positive regulation of protein catabolic process
BLACE	B cell acute lymphoblastic leukemia expressed
TNS3	tensin 3	GO:0016311 dephosphorylation;GO:0006796 phosphate-containing compound metabolic process;GO:0006793 phosphorus metabolic process	Predicted intracellular proteins
KCNK6	potassium two pore domain channel subfamily K member 6	GO:0060075 regulation of resting membrane potential;GO:0030322 stabilization of membrane potential;GO:0003085 negative regulation of systemic arterial blood pressure	Voltage-gated ion channels:Two-P Potassium Channels; Transporters:Transporter channels and pores
PDLIM2	PDZ and LIM domain 2	GO:0061061 muscle structure development;GO:0030036 actin cytoskeleton organization;GO:0007507 heart development	Predicted intracellular proteins	GO:0097435 supramolecular fiber organization; GO:0007507 heart development
WDR59	WD repeat domain 59	GO:1904263 positive regulation of TORC1 signaling;GO:1904262 negative regulation of TORC1 signaling;GO:1903432 regulation of TORC1 signaling	Predicted intracellular proteins
LOC100128002	uncharacterized LOC100128002
ID2	inhibitor of DNA binding 2	GO:0061031 endodermal digestive tract morphogenesis;GO:0071931 positive regulation of transcription involved in G1/S transition of mitotic cell cycle;GO:0061030 epithelial cell differentiation involved in mammary gland alveolus development	Predicted intracellular proteins; Cancer-related genes:Candidate cancer biomarkers; Transcription factors:Basic domains	GO:0007420 brain development; GO:0007507 heart development; GO:0007389 pattern specification process; GO:0010717 regulation of epithelial to mesenchymal transition
LOC101929633	uncharacterized LOC101929633
RIPOR3-AS1	RIPOR3 antisense RNA 1
GPR149	G protein-coupled receptor 149	GO:0060280 negative regulation of ovulation;GO:0001546 preantral ovarian follicle growth;GO:0048162 multi-layer follicle stage	G-protein coupled receptors:GPCRs excl olfactory receptors	GO:0040007 growth
OR1S1	olfactory receptor family 1 subfamily S member 1	GO:0050911 detection of chemical stimulus involved in sensory perception of smell;GO:0007608 sensory perception of smell;GO:0050907 detection of chemical stimulus involved in sensory perception	G-protein coupled receptors:Odorant/olfactory and gustatory receptors
ZNF502	zinc finger protein 502	GO:0044794 positive regulation by host of viral process;GO:0019076 viral release from host cell;GO:0035891 exit from host cell	Predicted intracellular proteins; Transcription factors:Zinc-coordinating DNA-binding domains
SLC22A10	solute carrier family 22 member 10	GO:0015711 organic anion transport;GO:0006820 anion transport;GO:0006811 ion transport	Transporters:Electrochemical Potential-driven transporters
GNPDA2	glucosamine-6-phosphate deaminase 2	GO:0006043 glucosamine catabolic process;GO:0006041 glucosamine metabolic process;GO:0006046 N-acetylglucosamine catabolic process	Predicted intracellular proteins; Enzymes; ENZYME proteins:Hydrolases	GO:0030203 glycosaminoglycan metabolic process
HYCC2	hyccin PI4KA lipid kinase complex subunit 2	GO:0046854 phosphatidylinositol phosphate biosynthetic process;GO:0006661 phosphatidylinositol biosynthetic process;GO:0046488 phosphatidylinositol metabolic process	Predicted intracellular proteins
ROCK2	Rho associated coiled-coil containing protein kinase 2	GO:0150033 negative regulation of protein localization to lysosome;GO:0032723 positive regulation of connective tissue growth factor production;GO:0110061 regulation of angiotensin-activated signaling pathway	FDA approved drug targets:Small molecule drugs; Enzymes; Kinases:AGC Ser/Thr protein kinases; ENZYME proteins:Transferases; Predicted intracellular proteins	GO:0097435 supramolecular fiber organization; R-HSA-9012999 RHO GTPase cycle; GO:0090090 negative regulation of canonical Wnt signaling pathway; GO:0045732 positive regulation of protein catabolic process; GO:0007507 heart development; GO:0007389 pattern specification process; GO:0010639 negative regulation of organelle organization; GO:0010717 regulation of epithelial to mesenchymal transition; …
WRAP53	WD repeat containing antisense to TP53	GO:0032203 telomere formation via telomerase;GO:0034337 RNA folding;GO:0090671 telomerase RNA localization to Cajal body	Human disease related genes:Other congenital disorders:Ribosomopathies; Predicted intracellular proteins; Disease related genes
GCC1	GRIP and coiled-coil domain containing 1		Predicted intracellular proteins	GO:0042147 retrograde transport, endosome to Golgi
BMS1P1	BMS1 pseudogene 1
STMN1	stathmin 1	GO:0070494 regulation of thrombin-activated receptor signaling pathway;GO:0070495 negative regulation of thrombin-activated receptor signaling pathway;GO:1905098 negative regulation of guanyl-nucleotide exchange factor activity	Predicted intracellular proteins; Cancer-related genes:Candidate cancer biomarkers	GO:0097435 supramolecular fiber organization; GO:0051099 positive regulation of binding; GO:0051056 regulation of small GTPase mediated signal transduction; GO:0010639 negative regulation of organelle organization; GO:0043087 regulation of GTPase activity
JADE2	jade family PHD finger 2	GO:0043983 histone H4-K12 acetylation;GO:0043981 histone H4-K5 acetylation;GO:0043982 histone H4-K8 acetylation	ENZYME proteins:Transferases; Predicted intracellular proteins; Enzymes
SCNN1A	sodium channel epithelial 1 subunit alpha	GO:0036253 response to amiloride;GO:0036254 cellular response to amiloride;GO:0050914 sensory perception of salty taste	Human disease related genes:Respiratory diseases:Tracheobronchial diseases; FDA approved drug targets:Small molecule drugs; Human disease related genes:Urinary system diseases:Kidney diseases; Transporters:Transporter channels and pores; Disease related genes; Human disease related genes:Cardiovascular diseases:Hypertensive diseases
SAT2	spermidine/spermine N1-acetyltransferase family member 2	GO:0032919 spermine acetylation;GO:0032920 putrescine acetylation;GO:0046204 nor-spermidine metabolic process	ENZYME proteins:Transferases; Predicted intracellular proteins; Enzymes	WP4206 Hereditary leiomyomatosis and renal cell carcinoma pathway
CFDP1	craniofacial development protein 1	GO:2000270 negative regulation of fibroblast apoptotic process;GO:0044346 fibroblast apoptotic process;GO:2000269 regulation of fibroblast apoptotic process	Predicted intracellular proteins
NUTM2D	NUT family member 2D		Predicted intracellular proteins; Cancer-related genes
LOC101927026	uncharacterized LOC101927026
GPC5	glypican 5	GO:0090263 positive regulation of canonical Wnt signaling pathway;GO:0030177 positive regulation of Wnt signaling pathway;GO:1905475 regulation of protein localization to membrane	Predicted intracellular proteins	R-HSA-196854 Metabolism of vitamins and cofactors; GO:0090090 negative regulation of canonical Wnt signaling pathway; GO:0030203 glycosaminoglycan metabolic process
HMGB3P26	high mobility group box 3 pseudogene 26
LINC00597	long intergenic non-protein coding RNA 597
SLC16A7	solute carrier family 16 member 7	GO:0006848 pyruvate transport;GO:1901475 pyruvate transmembrane transport;GO:0015727 lactate transport	Transporters:Electrochemical Potential-driven transporters
CDK11A	cyclin dependent kinase 11A	GO:0050684 regulation of mRNA processing;GO:1903311 regulation of mRNA metabolic process;GO:0001558 regulation of cell growth	ENZYME proteins:Transferases; Predicted intracellular proteins; Enzymes; Kinases:CMGC Ser/Thr protein kinases
MDM2	MDM2 proto-oncogene	GO:0036369 transcription factor catabolic process;GO:0007089 traversing start control point of mitotic cell cycle;GO:0072717 cellular response to actinomycin D	Predicted intracellular proteins; Enzymes; Cancer-related genes:Candidate cancer biomarkers; Human disease related genes:Cancers:Cancers of the breast and female genital organs; Human disease related genes:Cancers:Cancers of male genital organs; Human disease related genes:Cancers:Cancers of soft tissues and bone; Potential drug targets; ENZYME proteins:Transferases; Human disease related genes:C…	GO:0007420 brain development; GO:0097435 supramolecular fiber organization; GO:0045732 positive regulation of protein catabolic process; GO:0007507 heart development; GO:0010717 regulation of epithelial to mesenchymal transition; GO:0006939 smooth muscle contraction
DPF3	double PHD fingers 3	GO:2000819 regulation of nucleotide-excision repair;GO:0070316 regulation of G0 to G1 transition;GO:0045663 positive regulation of myoblast differentiation	Predicted intracellular proteins	GO:0007507 heart development
NECTIN1	nectin cell adhesion molecule 1	GO:0002934 desmosome organization;GO:0019062 virion attachment to host cell;GO:0044650 adhesion of symbiont to host cell	Disease related genes; Predicted secreted proteins; CD markers; Human disease related genes:Congenital malformations:Congenital malformations of face and neck	GO:0007389 pattern specification process
SMOX	spermine oxidase	GO:0046208 spermine catabolic process;GO:0006598 polyamine catabolic process;GO:0008215 spermine metabolic process	Predicted intracellular proteins; Enzymes; ENZYME proteins:Oxidoreductases
EPN2	epsin 2	GO:0030948 negative regulation of vascular endothelial growth factor receptor signaling pathway;GO:1903671 negative regulation of sprouting angiogenesis;GO:0030947 regulation of vascular endothelial growth factor receptor signaling pathway	Predicted intracellular proteins
FAM53C	family with sequence similarity 53 member C	GO:0006606 protein import into nucleus;GO:0051170 import into nucleus;GO:0034504 protein localization to nucleus	Predicted intracellular proteins
COMMD4	COMM domain containing 4		Predicted intracellular proteins
CRYZL1	crystallin zeta like 1	GO:1901661 quinone metabolic process;GO:0042180 cellular ketone metabolic process;GO:0044281 small molecule metabolic process	Predicted intracellular proteins
LIN9	lin-9 DREAM MuvB core complex component	GO:0071897 DNA biosynthetic process;GO:0006351 DNA-templated transcription;GO:0097659 nucleic acid-templated transcription	Predicted intracellular proteins
CIDEB	cell death inducing DFFA like effector b	GO:0038183 bile acid signaling pathway;GO:0097202 activation of cysteine-type endopeptidase activity;GO:0090200 positive regulation of release of cytochrome c from mitochondria	Predicted intracellular proteins	GO:0045732 positive regulation of protein catabolic process; GO:0043087 regulation of GTPase activity
IGSF3	immunoglobulin superfamily member 3	GO:0032808 lacrimal gland development;GO:0035272 exocrine system development;GO:0048732 gland development	Human disease related genes:Congenital malformations:Congenital malformations of eye; Disease related genes; Predicted intracellular proteins
MRPS10P2	mitochondrial ribosomal protein S10 pseudogene 2
SP140L	SP140 nuclear body protein like	GO:0006357 regulation of transcription by RNA polymerase II;GO:0006355 regulation of DNA-templated transcription;GO:1903506 regulation of nucleic acid-templated transcription	Predicted intracellular proteins; Transcription factors:alpha-Helices exposed by beta-structures
TBC1D5	TBC1 domain family member 5	GO:0002092 positive regulation of receptor internalization;GO:0048260 positive regulation of receptor-mediated endocytosis;GO:0002090 regulation of receptor internalization	Predicted intracellular proteins; Transporters:Accessory Factors Involved in Transport	GO:0042147 retrograde transport, endosome to Golgi; GO:0043087 regulation of GTPase activity
MDK	midkine	GO:0030421 defecation;GO:1905555 positive regulation of blood vessel branching;GO:0106016 positive regulation of inflammatory response to wounding	Cancer-related genes:Candidate cancer biomarkers; Predicted secreted proteins	GO:0007420 brain development; GO:0040007 growth; GO:0090090 negative regulation of canonical Wnt signaling pathway; GO:0010717 regulation of epithelial to mesenchymal transition
EML4	EMAP like 4	GO:0008608 attachment of spindle microtubules to kinetochore;GO:0007080 mitotic metaphase plate congression;GO:0051310 metaphase plate congression	Predicted intracellular proteins; Cancer-related genes
SNAR-C4	small NF90 (ILF3) associated RNA C4
AGTPBP1	ATP/GTP binding carboxypeptidase 1	GO:0098958 retrograde axonal transport of mitochondrion;GO:0098957 anterograde axonal transport of mitochondrion;GO:0035609 C-terminal protein deglutamylation	Peptidases:Metallopeptidases; Enzymes; Potential drug targets; Predicted intracellular proteins; Disease related genes	GO:0007420 brain development; GO:0045732 positive regulation of protein catabolic process; GO:0007389 pattern specification process
NKTR	natural killer cell triggering receptor	GO:0000413 protein peptidyl-prolyl isomerization;GO:0018208 peptidyl-proline modification;GO:0006457 protein folding	ENZYME proteins:Isomerase; Predicted intracellular proteins; Enzymes
HR	HR lysine demethylase and nuclear receptor corepressor	GO:0033169 histone H3-K9 demethylation;GO:0070076 histone lysine demethylation;GO:0016577 histone demethylation	Predicted intracellular proteins; ENZYME proteins:Oxidoreductases; Enzymes; Human disease related genes:Skin diseases:Skin and soft tissue diseases; Potential drug targets; Human disease related genes:Congenital malformations:Congenital malformations of skin; Disease related genes
PRRG1	proline rich and Gla domain 1		Predicted intracellular proteins
LINC01118	long intergenic non-protein coding RNA 1118
SCML1	Scm polycomb group protein like 1	GO:0045892 negative regulation of DNA-templated transcription;GO:1903507 negative regulation of nucleic acid-templated transcription;GO:1902679 negative regulation of RNA biosynthetic process	Predicted intracellular proteins
KRTAP10-8	keratin associated protein 10-8		Predicted intracellular proteins
ATXN10	ataxin 10	GO:0060271 cilium assembly;GO:0044782 cilium organization;GO:0120031 plasma membrane bounded cell projection assembly	Predicted intracellular proteins; Disease related genes; Human disease related genes:Nervous system diseases:Neurodegenerative diseases
ZNF783	zinc finger protein 783	GO:0006357 regulation of transcription by RNA polymerase II;GO:0006355 regulation of DNA-templated transcription;GO:1903506 regulation of nucleic acid-templated transcription	Predicted intracellular proteins
LOC101929594	uncharacterized LOC101929594
H2AX	H2A.X variant histone	GO:0071480 cellular response to gamma radiation;GO:0010332 response to gamma radiation;GO:0090398 cellular senescence	Predicted intracellular proteins	GO:0007420 brain development; R-HSA-9012999 RHO GTPase cycle
RMST	rhabdomyosarcoma 2 associated transcript
HOOK2	hook microtubule tethering protein 2	GO:1905719 protein localization to perinuclear region of cytoplasm;GO:0045022 early endosome to late endosome transport;GO:0098927 vesicle-mediated transport between endosomal compartments	Predicted intracellular proteins	GO:0097435 supramolecular fiber organization; GO:0042147 retrograde transport, endosome to Golgi
SLC7A14	solute carrier family 7 member 14	GO:0003333 amino acid transmembrane transport;GO:0006865 amino acid transport;GO:1905039 carboxylic acid transmembrane transport	Human disease related genes:Nervous system diseases:Eye disease; Disease related genes; Transporters:Electrochemical Potential-driven transporters; Potential drug targets
SPRR2D	small proline rich protein 2D	GO:0031424 keratinization;GO:0030216 keratinocyte differentiation;GO:0009913 epidermal cell differentiation	Predicted intracellular proteins
DNAJC16	DnaJ heat shock protein family (Hsp40) member C16		Human disease related genes:Nervous system diseases:Neurodegenerative diseases
MLLT10	MLLT10 histone lysine methyltransferase DOT1L cofactor	GO:0045944 positive regulation of transcription by RNA polymerase II;GO:0045893 positive regulation of DNA-templated transcription;GO:1903508 positive regulation of nucleic acid-templated transcription	Human disease related genes:Cancers:Cancers of haematopoietic and lymphoid tissues; Disease related genes; Predicted intracellular proteins; Cancer-related genes:Mutational cancer driver genes
ASTN2	astrotactin 2	GO:0048104 establishment of body hair or bristle planar orientation;GO:0048105 establishment of body hair planar orientation;GO:2000009 negative regulation of protein localization to cell surface	Predicted intracellular proteins	GO:0007507 heart development
ARHGEF2	Rho/Rac guanine nucleotide exchange factor 2	GO:1902219 negative regulation of intrinsic apoptotic signaling pathway in response to osmotic stress;GO:1902218 regulation of intrinsic apoptotic signaling pathway in response to osmotic stress;GO:0055059 asymmetric neuroblast division	Predicted intracellular proteins; Disease related genes; Human disease related genes:Congenital malformations:Congenital malformations of the nervous system	GO:0097435 supramolecular fiber organization; R-HSA-9012999 RHO GTPase cycle; GO:0051056 regulation of small GTPase mediated signal transduction; GO:0010639 negative regulation of organelle organization
ST6GAL2	ST6 beta-galactoside alpha-2,6-sialyltransferase 2	GO:0097503 sialylation;GO:0009311 oligosaccharide metabolic process;GO:0006486 protein glycosylation	ENZYME proteins:Transferases; Predicted intracellular proteins; Enzymes
COQ6	coenzyme Q6, monooxygenase	GO:0006744 ubiquinone biosynthetic process;GO:1901663 quinone biosynthetic process;GO:0006743 ubiquinone metabolic process	Predicted intracellular proteins; Disease related genes; Human disease related genes:Nervous system diseases:Neurodegenerative diseases	R-HSA-196854 Metabolism of vitamins and cofactors
GTF2H2B	general transcription factor IIH subunit 2B (pseudogene)
ADH5	alcohol dehydrogenase 5 (class III), chi polypeptide	GO:0046294 formaldehyde catabolic process;GO:0046292 formaldehyde metabolic process;GO:0010430 fatty acid omega-oxidation	Predicted intracellular proteins; Enzymes; ENZYME proteins:Oxidoreductases
PRR23B	proline rich 23B		Predicted intracellular proteins
RBMY2FP	RNA binding motif protein Y-linked family 2 member F, pseudogene
OR1A2	olfactory receptor family 1 subfamily A member 2	GO:0032467 positive regulation of cytokinesis;GO:0051781 positive regulation of cell division;GO:0032465 regulation of cytokinesis	G-protein coupled receptors:Odorant/olfactory and gustatory receptors
DUSP16	dual specificity phosphatase 16	GO:0045204 MAPK export from nucleus;GO:0043508 negative regulation of JUN kinase activity;GO:0006611 protein export from nucleus	Predicted intracellular proteins; Enzymes; ENZYME proteins:Hydrolases
COBL	cordon-bleu WH2 repeat protein	GO:0048669 collateral sprouting in absence of injury;GO:0001757 somite specification;GO:0033504 floor plate development	Predicted intracellular proteins	GO:0097435 supramolecular fiber organization; GO:0040007 growth; GO:0007507 heart development; GO:0007389 pattern specification process
ADAMTS17	ADAM metallopeptidase with thrombospondin type 1 motif 17	GO:0030198 extracellular matrix organization;GO:0043062 extracellular structure organization;GO:0045229 external encapsulating structure organization	Predicted intracellular proteins; Disease related genes; Predicted secreted proteins; Human disease related genes:Congenital malformations:Other congenital malformations
TACC3	transforming acidic coiled-coil containing protein 3	GO:0007091 metaphase/anaphase transition of mitotic cell cycle;GO:0044784 metaphase/anaphase transition of cell cycle;GO:0060236 regulation of mitotic spindle organization	Predicted intracellular proteins	GO:0007420 brain development
MBD5	methyl-CpG binding domain protein 5	GO:0060399 positive regulation of growth hormone receptor signaling pathway;GO:0060398 regulation of growth hormone receptor signaling pathway;GO:0040014 regulation of multicellular organism growth	Predicted intracellular proteins; Disease related genes; Human disease related genes:Other diseases:Mental and behavioural disorders
CMAHP	cytidine monophospho-N-acetylneuraminic acid hydroxylase, pseudogene	GO:0046381 CMP-N-acetylneuraminate metabolic process;GO:0009225 nucleotide-sugar metabolic process;GO:0030111 regulation of Wnt signaling pathway		GO:0090090 negative regulation of canonical Wnt signaling pathway
TRIM58	tripartite motif containing 58	GO:0061930 regulation of erythrocyte enucleation;GO:0061931 positive regulation of erythrocyte enucleation;GO:1902838 regulation of nuclear migration along microtubule	ENZYME proteins:Transferases; Predicted intracellular proteins; Enzymes
TMEM87A	transmembrane protein 87A	GO:0042147 retrograde transport, endosome to Golgi;GO:0016482 cytosolic transport;GO:0016197 endosomal transport	Predicted intracellular proteins	R-HSA-9012999 RHO GTPase cycle; GO:0042147 retrograde transport, endosome to Golgi
LAMB1	laminin subunit beta 1	GO:0021812 neuronal-glial interaction involved in cerebral cortex radial glia guided migration;GO:0070831 basement membrane assembly;GO:0110011 regulation of basement membrane organization	Predicted secreted proteins; Cancer-related genes:Candidate cancer biomarkers; Human disease related genes:Congenital malformations:Congenital malformations of the nervous system; Predicted intracellular proteins; Disease related genes	GO:0007420 brain development; GO:0007389 pattern specification process
ZFTA	zinc finger translocation associated	GO:0045892 negative regulation of DNA-templated transcription;GO:1903507 negative regulation of nucleic acid-templated transcription;GO:1902679 negative regulation of RNA biosynthetic process	Predicted intracellular proteins; Disease related genes
PELP1	proline, glutamate and leucine rich protein 1	GO:0071391 cellular response to estrogen stimulus;GO:0043627 response to estrogen;GO:0006364 rRNA processing	Predicted intracellular proteins
SMTNL1	smoothelin like 1	GO:0045907 positive regulation of vasoconstriction;GO:0042310 vasoconstriction;GO:0019229 regulation of vasoconstriction	Predicted intracellular proteins	GO:0097435 supramolecular fiber organization; GO:0007507 heart development; GO:0006939 smooth muscle contraction
PRSS21	serine protease 21	GO:0007283 spermatogenesis;GO:0048232 male gamete generation;GO:0007276 gamete generation	Predicted intracellular proteins; Enzymes; Peptidases:Serine-type peptidases
NR2F2	nuclear receptor subfamily 2 group F member 2	GO:0009956 radial pattern formation;GO:0060838 lymphatic endothelial cell fate commitment;GO:0060839 endothelial cell fate commitment	Transcription factors:Zinc-coordinating DNA-binding domains; Human disease related genes:Congenital malformations:Congenital malformations of the circulatory system; Predicted intracellular proteins; Disease related genes; Nuclear receptors	GO:0007420 brain development; GO:0007507 heart development; GO:0007389 pattern specification process
RNGTT	RNA guanylyltransferase and 5'-phosphatase	GO:0006370 7-methylguanosine mRNA capping;GO:0009452 7-methylguanosine RNA capping;GO:0036260 RNA capping	ENZYME proteins:Transferases; Predicted intracellular proteins; Enzymes; ENZYME proteins:Hydrolases
TSPAN9	tetraspanin 9	GO:0008150 biological_process	Transporters:Accessory Factors Involved in Transport
PDK1	pyruvate dehydrogenase kinase 1	GO:0010510 regulation of acetyl-CoA biosynthetic process from pyruvate;GO:0097411 hypoxia-inducible factor-1alpha signaling pathway;GO:0050812 regulation of acyl-CoA biosynthetic process	Kinases:Atypical kinases; FDA approved drug targets:Small molecule drugs; Enzymes; ENZYME proteins:Transferases; Predicted intracellular proteins	WP4206 Hereditary leiomyomatosis and renal cell carcinoma pathway
TACR2	tachykinin receptor 2	GO:0014057 positive regulation of acetylcholine secretion, neurotransmission;GO:0033685 negative regulation of luteinizing hormone secretion;GO:0014056 regulation of acetylcholine secretion, neurotransmission	G-protein coupled receptors:GPCRs excl olfactory receptors	GO:0006939 smooth muscle contraction
LARP6	La ribonucleoprotein 6, translational regulator	GO:1902416 positive regulation of mRNA binding;GO:1905216 positive regulation of RNA binding;GO:1902415 regulation of mRNA binding	Predicted intracellular proteins	GO:0051099 positive regulation of binding
SHROOM4	shroom family member 4	GO:0007015 actin filament organization;GO:0050890 cognition;GO:0030036 actin cytoskeleton organization	Predicted intracellular proteins; Disease related genes; Human disease related genes:Congenital malformations:Other congenital malformations	GO:0007420 brain development; GO:0097435 supramolecular fiber organization
LDB1	LIM domain binding 1	GO:0043973 histone H3-K4 acetylation;GO:0046985 positive regulation of hemoglobin biosynthetic process;GO:0000972 transcription-dependent tethering of RNA polymerase II gene DNA at nuclear periphery	Predicted intracellular proteins	GO:0007420 brain development; GO:0090090 negative regulation of canonical Wnt signaling pathway; GO:0000972 transcription-dependent tethering of RNA polymerase II gene DNA at nuclear periphery; GO:0007389 pattern specification process
SPRR2E	small proline rich protein 2E	GO:0018149 peptide cross-linking;GO:0031424 keratinization;GO:0030216 keratinocyte differentiation	Predicted intracellular proteins
FAM86B2-DT	FAM86B2 divergent transcript
MACROH2A2	macroH2A.2 histone	GO:1901837 negative regulation of transcription of nucleolar large rRNA by RNA polymerase I;GO:0016479 negative regulation of transcription by RNA polymerase I;GO:0071169 establishment of protein localization to chromatin	Predicted intracellular proteins	GO:0007420 brain development; GO:0010717 regulation of epithelial to mesenchymal transition
FSHR	follicle stimulating hormone receptor	GO:0042699 follicle-stimulating hormone signaling pathway;GO:0071372 cellular response to follicle-stimulating hormone stimulus;GO:0032354 response to follicle-stimulating hormone	Transporters; G-protein coupled receptors:GPCRs excl olfactory receptors; FDA approved drug targets:Biotech drugs; Human disease related genes:Reproductive system diseases:Reproductive system diseases; Predicted intracellular proteins; Disease related genes
PRICKLE1	prickle planar cell polarity protein 1	GO:2000690 regulation of cardiac muscle cell myoblast differentiation;GO:2000691 negative regulation of cardiac muscle cell myoblast differentiation;GO:0051892 negative regulation of cardioblast differentiation	Predicted intracellular proteins; Disease related genes; Human disease related genes:Nervous system diseases:Epilepsy	GO:0007420 brain development; GO:0090090 negative regulation of canonical Wnt signaling pathway; GO:0045732 positive regulation of protein catabolic process; GO:0007507 heart development; GO:0007389 pattern specification process
RPS12P5	ribosomal protein S12 pseudogene 5
INCENP	inner centromere protein	GO:0051257 meiotic spindle midzone assembly;GO:1903490 positive regulation of mitotic cytokinesis;GO:1902423 regulation of attachment of mitotic spindle microtubules to kinetochore	Predicted intracellular proteins	R-HSA-9012999 RHO GTPase cycle
HMGN1P32	high mobility group nucleosome binding domain 1 pseudogene 32
MRNIP	MRN complex interacting protein	GO:2001032 regulation of double-strand break repair via nonhomologous end joining;GO:0007095 mitotic G2 DNA damage checkpoint signaling;GO:1905168 positive regulation of double-strand break repair via homologous recombination	Predicted intracellular proteins
PPP1R11P2	protein phosphatase 1 regulatory inhibitor subunit 11 pseudogene 2
RN7SKP168	RN7SK pseudogene 168
CNTNAP5	contactin associated protein family member 5	GO:0007155 cell adhesion;GO:0009987 cellular process;GO:0008150 biological_process
CISH	cytokine inducible SH2 containing protein	GO:0007205 protein kinase C-activating G protein-coupled receptor signaling pathway;GO:0043551 regulation of phosphatidylinositol 3-kinase activity;GO:0046854 phosphatidylinositol phosphate biosynthetic process	Predicted intracellular proteins
CCDC184	coiled-coil domain containing 184		Predicted intracellular proteins
VCY	variable charge Y-linked	GO:0007420 brain development;GO:0060322 head development;GO:0007417 central nervous system development	Predicted intracellular proteins	GO:0007420 brain development
ZNF821	zinc finger protein 821	GO:0006357 regulation of transcription by RNA polymerase II;GO:0006355 regulation of DNA-templated transcription;GO:1903506 regulation of nucleic acid-templated transcription	Predicted intracellular proteins
TBXA2R	thromboxane A2 receptor	GO:0038193 thromboxane A2 signaling pathway;GO:0030194 positive regulation of blood coagulation;GO:1900048 positive regulation of hemostasis	G-protein coupled receptors:GPCRs excl olfactory receptors; Disease related genes; Human disease related genes:Cardiovascular diseases:Hematologic diseases	R-HSA-9012999 RHO GTPase cycle; GO:0006939 smooth muscle contraction
DFFA	DNA fragmentation factor subunit alpha	GO:0032076 negative regulation of deoxyribonuclease activity;GO:1902511 negative regulation of apoptotic DNA fragmentation;GO:1903625 negative regulation of DNA catabolic process	Predicted intracellular proteins	GO:0045732 positive regulation of protein catabolic process
RHBDD1	rhomboid domain containing 1	GO:1904211 membrane protein proteolysis involved in retrograde protein transport, ER to cytosol;GO:0031293 membrane protein intracellular domain proteolysis;GO:0030970 retrograde protein transport, ER to cytosol	ENZYME proteins:Hydrolases; Transporters; Enzymes; Peptidases:Serine-type peptidases; Predicted intracellular proteins	GO:0045732 positive regulation of protein catabolic process
DCAF5	DDB1 and CUL4 associated factor 5	GO:0016567 protein ubiquitination;GO:0032446 protein modification by small protein conjugation;GO:0070647 protein modification by small protein conjugation or removal	Predicted intracellular proteins
TEFM	transcription elongation factor, mitochondrial	GO:0006392 transcription elongation by mitochondrial RNA polymerase;GO:0006390 mitochondrial transcription;GO:0000959 mitochondrial RNA metabolic process	Predicted intracellular proteins
ALDOA	aldolase, fructose-bisphosphate A	GO:0030388 fructose 1,6-bisphosphate metabolic process;GO:0006000 fructose metabolic process;GO:0046716 muscle cell cellular homeostasis	ENZYME proteins:Lyases; Enzymes; Cancer-related genes:Candidate cancer biomarkers; Potential drug targets; Predicted intracellular proteins; Disease related genes; Human disease related genes:Congenital disorders of metabolism:Congenital disorders of carbohydrate metabolism	GO:0097435 supramolecular fiber organization; GO:0030203 glycosaminoglycan metabolic process
CSGALNACT1	chondroitin sulfate N-acetylgalactosaminyltransferase 1	GO:0046398 UDP-glucuronate metabolic process;GO:0050653 chondroitin sulfate proteoglycan biosynthetic process, polysaccharide chain biosynthetic process;GO:0019276 UDP-N-acetylgalactosamine metabolic process	Enzymes; Potential drug targets; ENZYME proteins:Transferases; Predicted intracellular proteins; Disease related genes	GO:0030203 glycosaminoglycan metabolic process
RAG1	recombination activating 1	GO:0002331 pre-B cell allelic exclusion;GO:0002329 pre-B cell differentiation;GO:0070244 negative regulation of thymocyte apoptotic process	Enzymes; Human disease related genes:Immune system diseases:Primary immunodeficiency; Potential drug targets; ENZYME proteins:Transferases; Predicted intracellular proteins; Disease related genes	GO:0045732 positive regulation of protein catabolic process
ZC3H4	zinc finger CCCH-type containing 4	GO:0140743 regulation of lncRNA transcription;GO:0140744 negative regulation of lncRNA transcription;GO:0110064 lncRNA catabolic process	Predicted intracellular proteins; Transcription factors:Zinc-coordinating DNA-binding domains
DBI	diazepam binding inhibitor, acyl-CoA binding protein	GO:1903060 negative regulation of protein lipidation;GO:0050748 negative regulation of lipoprotein metabolic process;GO:1905920 positive regulation of CoA-transferase activity	Predicted intracellular proteins; Cancer-related genes:Candidate cancer biomarkers
SUN5	Sad1 and UNC84 domain containing 5	GO:0006998 nuclear envelope organization;GO:0006997 nucleus organization;GO:0007286 spermatid development	Human disease related genes:Reproductive system diseases:Reproductive system diseases; Disease related genes; Predicted intracellular proteins
AKAP17A	A-kinase anchoring protein 17A	GO:0043484 regulation of RNA splicing;GO:0042113 B cell activation;GO:0008380 RNA splicing	Predicted intracellular proteins
DACT1	dishevelled binding antagonist of beta catenin 1	GO:1904863 regulation of beta-catenin-TCF complex assembly;GO:1904864 negative regulation of beta-catenin-TCF complex assembly;GO:0048619 embryonic hindgut morphogenesis	Predicted intracellular proteins; Disease related genes	GO:0051099 positive regulation of binding; GO:0090090 negative regulation of canonical Wnt signaling pathway; GO:0045732 positive regulation of protein catabolic process; GO:0007507 heart development; GO:0007389 pattern specification process; GO:0010639 negative regulation of organelle organization
MAL2	mal, T cell differentiation protein 2	GO:0045056 transcytosis;GO:0042552 myelination;GO:0007272 ensheathment of neurons
CYFIP2	cytoplasmic FMR1 interacting protein 2	GO:0051388 positive regulation of neurotrophin TRK receptor signaling pathway;GO:0097484 dendrite extension;GO:0051386 regulation of neurotrophin TRK receptor signaling pathway	Predicted intracellular proteins; Disease related genes; Human disease related genes:Nervous system diseases:Epilepsy	R-HSA-9012999 RHO GTPase cycle; GO:0040007 growth; GO:0045732 positive regulation of protein catabolic process; GO:0043087 regulation of GTPase activity
HPS5	HPS5 biogenesis of lysosomal organelles complex 2 subunit 2	GO:1903232 melanosome assembly;GO:0060155 platelet dense granule organization;GO:0032438 melanosome organization	Human disease related genes:Congenital disorders of metabolism:Congenital disorders of amino acid metabolism; Predicted intracellular proteins; Disease related genes
NOTCH1	notch receptor 1	GO:0003178 coronary sinus valve development;GO:0003182 coronary sinus valve morphogenesis;GO:0003270 Notch signaling pathway involved in regulation of secondary heart field cardioblast proliferation	Cancer-related genes:Mutated cancer genes; Transporters; Human disease related genes:Cancers:Cancers of haematopoietic and lymphoid tissues; Human disease related genes:Congenital malformations:Congenital malformations of the circulatory system; Cancer-related genes:Candidate cancer biomarkers; Human disease related genes:Congenital malformations:Other congenital malformations; Human disease rela…	GO:0007420 brain development; GO:0040007 growth; GO:0090090 negative regulation of canonical Wnt signaling pathway; GO:0007507 heart development; GO:0007389 pattern specification process; GO:0051056 regulation of small GTPase mediated signal transduction; GO:0010639 negative regulation of organelle organization; GO:0010717 regulation of epithelial to mesenchymal transition; GO:0006939 smooth musc…
SPRY1	sprouty RTK signaling antagonist 1	GO:0060940 epithelial to mesenchymal transition involved in cardiac fibroblast development;GO:0051387 negative regulation of neurotrophin TRK receptor signaling pathway;GO:0060938 epicardium-derived cardiac fibroblast cell differentiation	Predicted intracellular proteins; Cancer-related genes:Candidate cancer biomarkers	GO:0040007 growth; GO:0007507 heart development; GO:0051056 regulation of small GTPase mediated signal transduction; GO:0010717 regulation of epithelial to mesenchymal transition; GO:0043087 regulation of GTPase activity
RAB6A	RAB6A, member RAS oncogene family	GO:0018125 peptidyl-cysteine methylation;GO:0072385 minus-end-directed organelle transport along microtubule;GO:1903292 protein localization to Golgi membrane	Predicted intracellular proteins	GO:0042147 retrograde transport, endosome to Golgi
PCID2	PCI domain containing 2	GO:0000973 post-transcriptional tethering of RNA polymerase II gene DNA at nuclear periphery;GO:1900049 regulation of histone exchange;GO:1905457 negative regulation of lymphoid progenitor cell differentiation	Predicted intracellular proteins	GO:0045732 positive regulation of protein catabolic process; GO:0000972 transcription-dependent tethering of RNA polymerase II gene DNA at nuclear periphery; GO:0010717 regulation of epithelial to mesenchymal transition
SLC4A1	solute carrier family 4 member 1 (Diego blood group)	GO:0045852 pH elevation;GO:1904538 regulation of glycolytic process through fructose-6-phosphate;GO:1904539 negative regulation of glycolytic process through fructose-6-phosphate	CD markers; Blood group antigen proteins; Human disease related genes:Urinary system diseases:Kidney diseases; Transporters:Electrochemical Potential-driven transporters; Potential drug targets; Predicted intracellular proteins; Disease related genes; Human disease related genes:Cardiovascular diseases:Hematologic diseases
TRIO	trio Rho guanine nucleotide exchange factor	GO:0007185 transmembrane receptor protein tyrosine phosphatase signaling pathway;GO:0045599 negative regulation of fat cell differentiation;GO:0045598 regulation of fat cell differentiation	Enzymes; Kinases:CAMK Ser/Thr protein kinases; Human disease related genes:Other diseases:Mental and behavioural disorders; Potential drug targets; ENZYME proteins:Transferases; Predicted intracellular proteins; Disease related genes; Cancer-related genes:Mutational cancer driver genes	R-HSA-9012999 RHO GTPase cycle; GO:0051056 regulation of small GTPase mediated signal transduction; R-HSA-9035034 RHOF GTPase cycle
MEF2B	myocyte enhancer factor 2B	GO:0007517 muscle organ development;GO:0061061 muscle structure development;GO:0045944 positive regulation of transcription by RNA polymerase II	Human disease related genes:Cancers:Cancers of haematopoietic and lymphoid tissues; Transcription factors:alpha-Helices exposed by beta-structures; Predicted intracellular proteins	GO:0007507 heart development
SSBP3	single stranded DNA binding protein 3	GO:0021501 prechordal plate formation;GO:0021547 midbrain-hindbrain boundary initiation;GO:2000742 regulation of anterior head development	Predicted intracellular proteins	GO:0007420 brain development; GO:0007389 pattern specification process
CALB2	calbindin 2	GO:0099509 regulation of presynaptic cytosolic calcium ion concentration;GO:0070050 neuron cellular homeostasis;GO:1900271 regulation of long-term synaptic potentiation	Predicted intracellular proteins; Transporters:Accessory Factors Involved in Transport
RRS1-DT	RRS1 divergent transcript
RNF148	ring finger protein 148	GO:0006511 ubiquitin-dependent protein catabolic process;GO:0019941 modification-dependent protein catabolic process;GO:0043632 modification-dependent macromolecule catabolic process	Predicted intracellular proteins
NUDT4	nudix hydrolase 4	GO:0071543 diphosphoinositol polyphosphate metabolic process;GO:1901906 diadenosine pentaphosphate metabolic process;GO:1901907 diadenosine pentaphosphate catabolic process	Predicted intracellular proteins; Enzymes; ENZYME proteins:Hydrolases
SOBP	sine oculis binding protein homolog	GO:0090102 cochlea development;GO:0042472 inner ear morphogenesis;GO:0042471 ear morphogenesis	Predicted intracellular proteins; Disease related genes; Human disease related genes:Other diseases:Mental and behavioural disorders	GO:0007389 pattern specification process
P2RX3	purinergic receptor P2X 3	GO:0061366 behavioral response to chemical pain;GO:0061368 behavioral response to formalin induced pain;GO:1904058 positive regulation of sensory perception of pain	Transporters:Transporter channels and pores	GO:0090090 negative regulation of canonical Wnt signaling pathway; GO:0006939 smooth muscle contraction
ALDH1A2	aldehyde dehydrogenase 1 family member A2	GO:0090242 retinoic acid receptor signaling pathway involved in somitogenesis;GO:0042904 9-cis-retinoic acid biosynthetic process;GO:0042905 9-cis-retinoic acid metabolic process	Predicted intracellular proteins; Enzymes; ENZYME proteins:Oxidoreductases	GO:0007420 brain development; GO:0007507 heart development; GO:0007389 pattern specification process
PACS1	phosphofurin acidic cluster sorting protein 1	GO:0034067 protein localization to Golgi apparatus;GO:0072659 protein localization to plasma membrane;GO:1990778 protein localization to cell periphery	Predicted intracellular proteins; Disease related genes; Human disease related genes:Other diseases:Mental and behavioural disorders	GO:0042147 retrograde transport, endosome to Golgi
GNLY	granulysin	GO:0031640 killing of cells of another organism;GO:0006968 cellular defense response;GO:0050832 defense response to fungus	Predicted intracellular proteins; Predicted secreted proteins; Transporters:Transporter channels and pores
SVIL	supervillin	GO:0051014 actin filament severing;GO:0051016 barbed-end actin filament capping;GO:0051693 actin filament capping	Predicted intracellular proteins	GO:0097435 supramolecular fiber organization; GO:0007507 heart development; GO:0010639 negative regulation of organelle organization
FAM186B	family with sequence similarity 186 member B		Predicted intracellular proteins
PLK3	polo like kinase 3	GO:1904716 positive regulation of chaperone-mediated autophagy;GO:2000777 positive regulation of proteasomal ubiquitin-dependent protein catabolic process involved in cellular response to hypoxia;GO:0007113 endomitotic cell cycle	ENZYME proteins:Transferases; Kinases; Enzymes; Predicted intracellular proteins	GO:0097435 supramolecular fiber organization; GO:0045732 positive regulation of protein catabolic process
LINC01060	long intergenic non-protein coding RNA 1060
RAET1E	retinoic acid early transcript 1E	GO:0045954 positive regulation of natural killer cell mediated cytotoxicity;GO:0002717 positive regulation of natural killer cell mediated immunity;GO:0042267 natural killer cell mediated cytotoxicity	Predicted intracellular proteins
ZFYVE16	zinc finger FYVE-type containing 16	GO:0006622 protein targeting to lysosome;GO:0006623 protein targeting to vacuole;GO:0061462 protein localization to lysosome	Predicted intracellular proteins	GO:0042147 retrograde transport, endosome to Golgi
ZNF717	zinc finger protein 717	GO:0045944 positive regulation of transcription by RNA polymerase II;GO:0045893 positive regulation of DNA-templated transcription;GO:1903508 positive regulation of nucleic acid-templated transcription	Predicted intracellular proteins
OR4A5	olfactory receptor family 4 subfamily A member 5	GO:0050911 detection of chemical stimulus involved in sensory perception of smell;GO:0007608 sensory perception of smell;GO:0050907 detection of chemical stimulus involved in sensory perception	G-protein coupled receptors:Odorant/olfactory and gustatory receptors
FARP1	FERM, ARH/RhoGEF and pleckstrin domain protein 1	GO:0098942 retrograde trans-synaptic signaling by trans-synaptic protein complex;GO:0098917 retrograde trans-synaptic signaling;GO:0099545 trans-synaptic signaling by trans-synaptic complex	Predicted intracellular proteins	GO:0097435 supramolecular fiber organization; R-HSA-9012999 RHO GTPase cycle; R-HSA-9035034 RHOF GTPase cycle
DBIP1	DBI pseudogene 1
KRT34	keratin 34	GO:0045109 intermediate filament organization;GO:0045104 intermediate filament cytoskeleton organization;GO:0045103 intermediate filament-based process	Predicted intracellular proteins	GO:0097435 supramolecular fiber organization
FBXW10	F-box and WD repeat domain containing 10		Predicted intracellular proteins
STX6	syntaxin 6	GO:0016189 synaptic vesicle to endosome fusion;GO:0099532 synaptic vesicle endosomal processing;GO:0048278 vesicle docking	Transporters:Transporter channels and pores	GO:0042147 retrograde transport, endosome to Golgi
MED15P9	mediator complex subunit 15 pseudogene 9
RSU1	Ras suppressor protein 1	GO:0010811 positive regulation of cell-substrate adhesion;GO:0010810 regulation of cell-substrate adhesion;GO:0043547 positive regulation of GTPase activity	Predicted intracellular proteins	GO:0043087 regulation of GTPase activity
ZNF286A	zinc finger protein 286A	GO:0006357 regulation of transcription by RNA polymerase II;GO:0006355 regulation of DNA-templated transcription;GO:1903506 regulation of nucleic acid-templated transcription	Predicted intracellular proteins; Transcription factors:Zinc-coordinating DNA-binding domains
NUB1	negative regulator of ubiquitin like proteins 1	GO:0032436 positive regulation of proteasomal ubiquitin-dependent protein catabolic process;GO:2000060 positive regulation of ubiquitin-dependent protein catabolic process;GO:1901800 positive regulation of proteasomal protein catabolic process	Predicted intracellular proteins	GO:0045732 positive regulation of protein catabolic process
MTND5P30	MT-ND5 pseudogene 30
SIGLEC31P	sialic acid binding Ig like lectin 31, pseudogene
CHRM3	cholinergic receptor muscarinic 3	GO:0046541 saliva secretion;GO:0007197 adenylate cyclase-inhibiting G protein-coupled acetylcholine receptor signaling pathway;GO:0003056 regulation of vascular associated smooth muscle contraction	G-protein coupled receptors:GPCRs excl olfactory receptors; Disease related genes; Human disease related genes:Other diseases:Others; FDA approved drug targets:Small molecule drugs	GO:0006939 smooth muscle contraction
ADD1	adducin 1	GO:1903393 positive regulation of adherens junction organization;GO:1903391 regulation of adherens junction organization;GO:1901552 positive regulation of endothelial cell development	Predicted intracellular proteins	GO:0097435 supramolecular fiber organization; GO:0051099 positive regulation of binding; GO:0010639 negative regulation of organelle organization; GO:0010717 regulation of epithelial to mesenchymal transition
ST7-OT4	ST7 overlapping transcript 4
LRRC14	leucine rich repeat containing 14	GO:0034122 negative regulation of toll-like receptor signaling pathway;GO:0034121 regulation of toll-like receptor signaling pathway;GO:0032088 negative regulation of NF-kappaB transcription factor activity	Predicted intracellular proteins
TCF7L2	transcription factor 7 like 2	GO:0044334 canonical Wnt signaling pathway involved in positive regulation of epithelial to mesenchymal transition;GO:0010909 positive regulation of heparan sulfate proteoglycan biosynthetic process;GO:0010908 regulation of heparan sulfate proteoglycan biosynthetic process	Cancer-related genes:Mutated cancer genes; Transcription factors:Other all-alpha-helical DNA-binding domains; Human disease related genes:Endocrine and metabolic diseases:Diabetes; Predicted intracellular proteins; Disease related genes; Cancer-related genes:Mutational cancer driver genes	GO:0007420 brain development; GO:0051099 positive regulation of binding; GO:0090090 negative regulation of canonical Wnt signaling pathway; GO:0007507 heart development; GO:0010717 regulation of epithelial to mesenchymal transition
DDI2	DNA damage inducible 1 homolog 2	GO:0097752 regulation of DNA stability;GO:0072711 cellular response to hydroxyurea;GO:0072710 response to hydroxyurea	Predicted intracellular proteins
RAD51B	RAD51 paralog B	GO:0001832 blastocyst growth;GO:0010971 positive regulation of G2/M transition of mitotic cell cycle;GO:1902751 positive regulation of cell cycle G2/M phase transition	Predicted intracellular proteins; Disease related genes; Cancer-related genes	GO:0040007 growth; GO:0007389 pattern specification process
PRB3	proline rich protein BstNI subfamily 3	GO:0050829 defense response to Gram-negative bacterium;GO:0042742 defense response to bacterium;GO:0009617 response to bacterium	Predicted secreted proteins
SPPL3	signal peptide peptidase like 3	GO:0006465 signal peptide processing;GO:0070886 positive regulation of calcineurin-NFAT signaling cascade;GO:0106058 positive regulation of calcineurin-mediated signaling	Peptidases:Aspartic-type peptidases; Enzymes	GO:0051099 positive regulation of binding
SPHK2	sphingosine kinase 2	GO:0006669 sphinganine-1-phosphate biosynthetic process;GO:0043980 histone H2B-K12 acetylation;GO:0043977 histone H2A-K5 acetylation	Enzymes; Potential drug targets; ENZYME proteins:Transferases; Predicted intracellular proteins; Disease related genes	GO:0007420 brain development
IGFALS	insulin like growth factor binding protein acid labile subunit	GO:0007155 cell adhesion;GO:0007165 signal transduction;GO:0023052 signaling	Predicted intracellular proteins; Disease related genes; Predicted secreted proteins; Human disease related genes:Endocrine and metabolic diseases:Hypothalamus and pituitary gland diseases
AUTS2	activator of transcription and developmental regulator AUTS2	GO:2000620 positive regulation of histone H4-K16 acetylation;GO:0035022 positive regulation of Rac protein signal transduction;GO:2000618 regulation of histone H4-K16 acetylation	Predicted intracellular proteins; Disease related genes; Human disease related genes:Other diseases:Mental and behavioural disorders	GO:0097435 supramolecular fiber organization; GO:0040007 growth; GO:0051056 regulation of small GTPase mediated signal transduction
NDNF	neuron derived neurotrophic factor	GO:0019800 peptide cross-linking via chondroitin 4-sulfate glycosaminoglycan;GO:0021828 gonadotrophin-releasing hormone neuronal migration to the hypothalamus;GO:0021856 hypothalamic tangential migration using cell-axon interactions	Disease related genes; Predicted secreted proteins	GO:0007420 brain development; GO:0007507 heart development; GO:0030203 glycosaminoglycan metabolic process
WDR18	WD repeat domain 18	GO:0006261 DNA-templated DNA replication;GO:0006260 DNA replication;GO:0006364 rRNA processing	Predicted intracellular proteins
HIP1	huntingtin interacting protein 1	GO:2000588 positive regulation of platelet-derived growth factor receptor-beta signaling pathway;GO:0010641 positive regulation of platelet-derived growth factor receptor signaling pathway;GO:2000586 regulation of platelet-derived growth factor receptor-beta signaling pathway	Predicted intracellular proteins; Disease related genes; Cancer-related genes	GO:0097435 supramolecular fiber organization; GO:0045732 positive regulation of protein catabolic process; GO:0043087 regulation of GTPase activity
CCDC97	coiled-coil domain containing 97		Predicted intracellular proteins
C5orf49	chromosome 5 open reading frame 49		Predicted intracellular proteins
SHROOM2	shroom family member 2	GO:0008057 eye pigment granule organization;GO:0043476 pigment accumulation;GO:0043482 cellular pigment accumulation	Predicted intracellular proteins	GO:0007420 brain development; GO:0097435 supramolecular fiber organization; GO:0007389 pattern specification process
WAS	WASP actin nucleation promoting factor	GO:0002625 regulation of T cell antigen processing and presentation;GO:0032488 Cdc42 protein signal transduction;GO:2000601 positive regulation of Arp2/3 complex-mediated actin nucleation	Cancer-related genes; Human disease related genes:Immune system diseases:Primary immunodeficiency; Predicted intracellular proteins; Disease related genes; Human disease related genes:Cardiovascular diseases:Hematologic diseases	GO:0097435 supramolecular fiber organization; R-HSA-9012999 RHO GTPase cycle; GO:0042147 retrograde transport, endosome to Golgi; GO:0010639 negative regulation of organelle organization; R-HSA-9035034 RHOF GTPase cycle
NELL2	neural EGFL like 2	GO:0070050 neuron cellular homeostasis;GO:0009566 fertilization;GO:0060249 anatomical structure homeostasis	Predicted intracellular proteins; Predicted secreted proteins
AFF3	ALF transcription elongation factor 3	GO:0035116 embryonic hindlimb morphogenesis;GO:0035137 hindlimb morphogenesis;GO:0030326 embryonic limb morphogenesis	Predicted intracellular proteins; Cancer-related genes	GO:0007389 pattern specification process
S1PR3	sphingosine-1-phosphate receptor 3	GO:1901551 negative regulation of endothelial cell development;GO:1903141 negative regulation of establishment of endothelial barrier;GO:0045602 negative regulation of endothelial cell differentiation	G-protein coupled receptors:Lysolipids receptors; G-protein coupled receptors:GPCRs excl olfactory receptors; Predicted intracellular proteins; FDA approved drug targets:Small molecule drugs	GO:0010717 regulation of epithelial to mesenchymal transition
AGRN	agrin	GO:0045887 positive regulation of synaptic assembly at neuromuscular junction;GO:1904398 positive regulation of neuromuscular junction development;GO:0008582 regulation of synaptic assembly at neuromuscular junction	Human disease related genes:Nervous system diseases:Other nervous and sensory system diseases; Predicted secreted proteins; Transporters:Accessory Factors Involved in Transport; Potential drug targets; Predicted intracellular proteins; Disease related genes	R-HSA-196854 Metabolism of vitamins and cofactors; GO:0030203 glycosaminoglycan metabolic process; GO:0043087 regulation of GTPase activity
OR11A1	olfactory receptor family 11 subfamily A member 1	GO:0050911 detection of chemical stimulus involved in sensory perception of smell;GO:0007608 sensory perception of smell;GO:0050907 detection of chemical stimulus involved in sensory perception	G-protein coupled receptors:Odorant/olfactory and gustatory receptors
TTYH2	tweety family member 2	GO:1902476 chloride transmembrane transport;GO:0006821 chloride transport;GO:0098661 inorganic anion transmembrane transport	Transporters:Transporter channels and pores
MEIS2	Meis homeobox 2	GO:0110024 positive regulation of cardiac muscle myoblast proliferation;GO:0110022 regulation of cardiac muscle myoblast proliferation;GO:2000288 positive regulation of myoblast proliferation	Transcription factors:Helix-turn-helix domains; Disease related genes; Predicted intracellular proteins; Human disease related genes:Congenital malformations:Other congenital malformations	GO:0007420 brain development; GO:0007389 pattern specification process
GPR45	G protein-coupled receptor 45	GO:0007186 G protein-coupled receptor signaling pathway;GO:0007165 signal transduction;GO:0023052 signaling	G-protein coupled receptors:GPCRs excl olfactory receptors
GAB3	GRB2 associated binding protein 3	GO:0030225 macrophage differentiation;GO:0002573 myeloid leukocyte differentiation;GO:0030099 myeloid cell differentiation	Predicted intracellular proteins
TP53I11	tumor protein p53 inducible protein 11	GO:0008285 negative regulation of cell population proliferation;GO:0042127 regulation of cell population proliferation;GO:0048523 negative regulation of cellular process	Predicted intracellular proteins
C1orf112	chromosome 1 open reading frame 112		Predicted intracellular proteins
PCP4	Purkinje cell protein 4	GO:0099004 calmodulin dependent kinase signaling pathway;GO:0045666 positive regulation of neuron differentiation;GO:0045664 regulation of neuron differentiation	Predicted intracellular proteins
OR8H1	olfactory receptor family 8 subfamily H member 1	GO:0050911 detection of chemical stimulus involved in sensory perception of smell;GO:0007608 sensory perception of smell;GO:0050907 detection of chemical stimulus involved in sensory perception	G-protein coupled receptors:Odorant/olfactory and gustatory receptors
SLC11A2	solute carrier family 11 member 2	GO:0015692 lead ion transport;GO:0015675 nickel cation transport;GO:0035444 nickel cation transmembrane transport	Transporters:Electrochemical Potential-driven transporters; Potential drug targets; Predicted intracellular proteins; Disease related genes; Human disease related genes:Cardiovascular diseases:Hematologic diseases	WP4206 Hereditary leiomyomatosis and renal cell carcinoma pathway
SDR42E1	short chain dehydrogenase/reductase family 42E, member 1	GO:0006694 steroid biosynthetic process;GO:0008202 steroid metabolic process;GO:0008610 lipid biosynthetic process	Predicted intracellular proteins
MYLK-AS1	MYLK antisense RNA 1
PBLD	phenazine biosynthesis like protein domain containing	GO:0060392 negative regulation of SMAD protein signal transduction;GO:0030277 maintenance of gastrointestinal epithelium;GO:0010669 epithelial structure maintenance	Predicted intracellular proteins
CDIN1	CDAN1 interacting nuclease 1	GO:0030218 erythrocyte differentiation;GO:0034101 erythrocyte homeostasis;GO:0002262 myeloid cell homeostasis	Predicted intracellular proteins; Disease related genes; Human disease related genes:Cardiovascular diseases:Hematologic diseases
THADA	THADA armadillo repeat containing	GO:1901895 negative regulation of ATPase-coupled calcium transmembrane transporter activity;GO:0032471 negative regulation of endoplasmic reticulum calcium ion concentration;GO:1901894 regulation of ATPase-coupled calcium transmembrane transporter activity	Predicted intracellular proteins; Disease related genes
LDAH	lipid droplet associated hydrolase	GO:0019915 lipid storage;GO:0051235 maintenance of location;GO:0016042 lipid catabolic process	Predicted intracellular proteins
FHL2	four and a half LIM domains 2	GO:0055011 atrial cardiac muscle cell differentiation;GO:0055014 atrial cardiac muscle cell development;GO:0055015 ventricular cardiac muscle cell development	Predicted intracellular proteins	GO:0007507 heart development; GO:0010717 regulation of epithelial to mesenchymal transition
FCN3	ficolin 3	GO:0043654 recognition of apoptotic cell;GO:0002752 cell surface pattern recognition receptor signaling pathway;GO:1903028 positive regulation of opsonization	Disease related genes; Predicted secreted proteins
LINC02614	long intergenic non-protein coding RNA 2614
DPYSL3	dihydropyrimidinase like 3	GO:0051764 actin crosslink formation;GO:0051491 positive regulation of filopodium assembly;GO:0051489 regulation of filopodium assembly	Predicted intracellular proteins	GO:0097435 supramolecular fiber organization; GO:0010639 negative regulation of organelle organization
PBX3	PBX homeobox 3	GO:0007387 anterior compartment pattern formation;GO:0007388 posterior compartment specification;GO:0007386 compartment pattern specification	Transcription factors:Helix-turn-helix domains; Predicted intracellular proteins	GO:0007420 brain development; GO:0007389 pattern specification process; GO:0006939 smooth muscle contraction
LINC01518	long intergenic non-protein coding RNA 1518
XYLT1	xylosyltransferase 1	GO:0030206 chondroitin sulfate biosynthetic process;GO:0043931 ossification involved in bone maturation;GO:0070977 bone maturation	Enzymes; Human disease related genes:Congenital malformations:Congenital malformations of the musculoskeletal system; Predicted secreted proteins; Potential drug targets; ENZYME proteins:Transferases; Human disease related genes:Congenital malformations:Congenital malformations of skin; Disease related genes	GO:0007389 pattern specification process; GO:0030203 glycosaminoglycan metabolic process
VSIG10	V-set and immunoglobulin domain containing 10	GO:0098609 cell-cell adhesion;GO:0007155 cell adhesion;GO:0009987 cellular process	Predicted intracellular proteins
NUP210	nucleoporin 210	GO:0051028 mRNA transport;GO:0050657 nucleic acid transport;GO:0050658 RNA transport	Transporters:Transporter channels and pores	GO:0030203 glycosaminoglycan metabolic process
DISP1	dispatched RND transporter family member 1	GO:0007225 patched ligand maturation;GO:0060539 diaphragm development;GO:0016486 peptide hormone processing	Predicted intracellular proteins	GO:0007507 heart development; GO:0007389 pattern specification process
RBMS3	RNA binding motif single stranded interacting protein 3	GO:0002357 defense response to tumor cell;GO:0002347 response to tumor cell;GO:0090090 negative regulation of canonical Wnt signaling pathway	Predicted intracellular proteins	GO:0090090 negative regulation of canonical Wnt signaling pathway
BCHE	butyrylcholinesterase	GO:0046448 tropane alkaloid metabolic process;GO:0050783 cocaine metabolic process;GO:0006581 acetylcholine catabolic process	ENZYME proteins:Hydrolases; FDA approved drug targets:Small molecule drugs; Enzymes; Human disease related genes:Congenital disorders of metabolism:Congenital disorders of lipid/glycolipid metabolism; Predicted secreted proteins; Predicted intracellular proteins; Disease related genes
HMGB1P7	high mobility group box 1 pseudogene 7
NEK4P3	NIMA-related kinase 4 pseudogene 3
SETD1B	SET domain containing 1B, histone lysine methyltransferase	GO:0044648 histone H3-K4 dimethylation;GO:0097692 histone H3-K4 monomethylation;GO:0080182 histone H3-K4 trimethylation	ENZYME proteins:Transferases; Predicted intracellular proteins; Enzymes; Human disease related genes:Other diseases:Mental and behavioural disorders
LENEP	lens epithelial protein	GO:0002088 lens development in camera-type eye;GO:0043010 camera-type eye development;GO:0001654 eye development	Predicted intracellular proteins	GO:0007389 pattern specification process
ALDH1L1	aldehyde dehydrogenase 1 family member L1	GO:0009258 10-formyltetrahydrofolate catabolic process;GO:0009397 folic acid-containing compound catabolic process;GO:0042560 pteridine-containing compound catabolic process	Predicted intracellular proteins; Enzymes; ENZYME proteins:Oxidoreductases	R-HSA-196854 Metabolism of vitamins and cofactors
FBXW8	F-box and WD repeat domain containing 8	GO:1901483 regulation of transcription factor catabolic process;GO:1901485 positive regulation of transcription factor catabolic process;GO:0060716 labyrinthine layer blood vessel development	Predicted intracellular proteins	GO:0007420 brain development; GO:0045732 positive regulation of protein catabolic process; GO:0007389 pattern specification process
NPEPPS	aminopeptidase puromycin sensitive	GO:1903955 positive regulation of protein targeting to mitochondrion;GO:0043171 peptide catabolic process;GO:1903749 positive regulation of establishment of protein localization to mitochondrion	Predicted intracellular proteins; Peptidases:Metallopeptidases; Enzymes; ENZYME proteins:Hydrolases
TKTL1	transketolase like 1	GO:0006772 thiamine metabolic process;GO:0042723 thiamine-containing compound metabolic process;GO:0006007 glucose catabolic process	ENZYME proteins:Transferases; Predicted intracellular proteins; Enzymes	GO:0030203 glycosaminoglycan metabolic process
LCN12	lipocalin 12		Predicted intracellular proteins; Predicted secreted proteins
OR4D11	olfactory receptor family 4 subfamily D member 11	GO:0050911 detection of chemical stimulus involved in sensory perception of smell;GO:0007608 sensory perception of smell;GO:0050907 detection of chemical stimulus involved in sensory perception	G-protein coupled receptors:Odorant/olfactory and gustatory receptors
MVB12B	multivesicular body subunit 12B	GO:0019075 virus maturation;GO:0046755 viral budding;GO:0019068 virion assembly	Predicted intracellular proteins
SLC66A3	solute carrier family 66 member 3
RPL3L	ribosomal protein L3 like	GO:0006412 translation;GO:0043043 peptide biosynthetic process;GO:0043604 amide biosynthetic process	Ribosomal proteins; Predicted intracellular proteins
PLEKHM3	pleckstrin homology domain containing M3	GO:0045445 myoblast differentiation;GO:0061061 muscle structure development;GO:0030154 cell differentiation	Predicted intracellular proteins	GO:0007507 heart development
FAM102A	family with sequence similarity 102 member A		Predicted intracellular proteins
C1orf141	chromosome 1 open reading frame 141		Predicted intracellular proteins
B3GNT7	UDP-GlcNAc:betaGal beta-1,3-N-acetylglucosaminyltransferase 7	GO:0030311 poly-N-acetyllactosamine biosynthetic process;GO:0030309 poly-N-acetyllactosamine metabolic process;GO:0018146 keratan sulfate biosynthetic process	Predicted intracellular proteins	GO:0030203 glycosaminoglycan metabolic process
NKAPL	NFKB activating protein like	GO:0007283 spermatogenesis;GO:0048232 male gamete generation;GO:0007276 gamete generation	Predicted intracellular proteins
NDRG2	NDRG family member 2	GO:0090361 regulation of platelet-derived growth factor production;GO:1990874 vascular associated smooth muscle cell proliferation;GO:0048659 smooth muscle cell proliferation	Predicted intracellular proteins	GO:0007420 brain development; GO:0090090 negative regulation of canonical Wnt signaling pathway
TRIM11	tripartite motif containing 11	GO:0046598 positive regulation of viral entry into host cell;GO:0075294 positive regulation by symbiont of entry into host;GO:0032897 negative regulation of viral transcription	ENZYME proteins:Transferases; Predicted intracellular proteins; Enzymes
DDX49	DEAD-box helicase 49	GO:0044357 regulation of rRNA stability;GO:1902374 regulation of rRNA catabolic process;GO:0030307 positive regulation of cell growth	Predicted intracellular proteins; Enzymes; ENZYME proteins:Hydrolases	GO:0045732 positive regulation of protein catabolic process
ZNF101	zinc finger protein 101	GO:0006357 regulation of transcription by RNA polymerase II;GO:0006355 regulation of DNA-templated transcription;GO:1903506 regulation of nucleic acid-templated transcription	Predicted intracellular proteins; Transcription factors:Zinc-coordinating DNA-binding domains
EPB41	erythrocyte membrane protein band 4.1	GO:1904778 positive regulation of protein localization to cell cortex;GO:1904776 regulation of protein localization to cell cortex;GO:1904478 regulation of intestinal absorption	Transporters:Accessory Factors Involved in Transport; Potential drug targets; Predicted intracellular proteins; Disease related genes; Human disease related genes:Cardiovascular diseases:Hematologic diseases	GO:0097435 supramolecular fiber organization; GO:0051099 positive regulation of binding; GO:0006939 smooth muscle contraction
AGBL3	AGBL carboxypeptidase 3	GO:0035610 protein side chain deglutamylation;GO:0035608 protein deglutamylation;GO:0018200 peptidyl-glutamic acid modification	Predicted intracellular proteins; Peptidases:Metallopeptidases; Enzymes
FAM222A	family with sequence similarity 222 member A		Predicted intracellular proteins
ANKRD26P4	ankyrin repeat domain 26 pseudogene 4
PRSS3	serine protease 3	GO:0031638 zymogen activation;GO:0043542 endothelial cell migration;GO:0010631 epithelial cell migration	ENZYME proteins:Hydrolases; Enzymes; Predicted secreted proteins; Peptidases:Serine-type peptidases; Predicted intracellular proteins	R-HSA-196854 Metabolism of vitamins and cofactors
SMNDC1	survival motor neuron domain containing 1	GO:0000375 RNA splicing, via transesterification reactions;GO:0008380 RNA splicing;GO:0006397 mRNA processing	Predicted intracellular proteins
FXN	frataxin	GO:0010722 regulation of ferrochelatase activity;GO:0018282 metal incorporation into metallo-sulfur cluster;GO:0018283 iron incorporation into metallo-sulfur cluster	ENZYME proteins:Oxidoreductases; Transporters; Enzymes; Human disease related genes:Nervous system diseases:Neurodegenerative diseases; Potential drug targets; Predicted intracellular proteins; Disease related genes	GO:0040007 growth; GO:0007389 pattern specification process; GO:0010639 negative regulation of organelle organization; GO:0030203 glycosaminoglycan metabolic process
HYAL4	hyaluronidase 4	GO:0030207 chondroitin sulfate catabolic process;GO:0030214 hyaluronan catabolic process;GO:0030212 hyaluronan metabolic process	Predicted intracellular proteins; Enzymes; ENZYME proteins:Hydrolases	GO:0030203 glycosaminoglycan metabolic process
ZBTB4	zinc finger and BTB domain containing 4	GO:0006974 cellular response to DNA damage stimulus;GO:0000122 negative regulation of transcription by RNA polymerase II;GO:0045892 negative regulation of DNA-templated transcription	Predicted intracellular proteins; Transcription factors:Zinc-coordinating DNA-binding domains
LSS	lanosterol synthase	GO:0016104 triterpenoid biosynthetic process;GO:0006722 triterpenoid metabolic process;GO:0016114 terpenoid biosynthetic process	ENZYME proteins:Isomerase; Enzymes; Human disease related genes:Nervous system diseases:Eye disease; Human disease related genes:Skin diseases:Skin and soft tissue diseases; Potential drug targets; Predicted intracellular proteins; Disease related genes
ITPRID1	ITPR interacting domain containing 1		Predicted intracellular proteins
SFRP4	secreted frizzled related protein 4	GO:2000119 negative regulation of sodium-dependent phosphate transport;GO:1902174 positive regulation of keratinocyte apoptotic process;GO:2000118 regulation of sodium-dependent phosphate transport	Human disease related genes:Congenital malformations:Congenital malformations of the musculoskeletal system; Predicted secreted proteins; Predicted intracellular proteins; Disease related genes; Cancer-related genes	GO:0090090 negative regulation of canonical Wnt signaling pathway; GO:0010717 regulation of epithelial to mesenchymal transition
SCFD1	sec1 family domain containing 1	GO:0060628 regulation of ER to Golgi vesicle-mediated transport;GO:1902902 negative regulation of autophagosome assembly;GO:0016242 negative regulation of macroautophagy	Predicted intracellular proteins	R-HSA-9012999 RHO GTPase cycle; GO:0045732 positive regulation of protein catabolic process; GO:0010639 negative regulation of organelle organization
DLEC1	DLEC1 cilia and flagella associated protein	GO:0002357 defense response to tumor cell;GO:0002347 response to tumor cell;GO:0007283 spermatogenesis	Predicted intracellular proteins; Disease related genes
ITCH	itchy E3 ubiquitin protein ligase	GO:0002249 lymphocyte anergy;GO:0002870 T cell anergy;GO:0002669 positive regulation of T cell anergy	Enzymes; Human disease related genes:Immune system diseases:Allergies and autoimmune diseases; Potential drug targets; ENZYME proteins:Transferases; Predicted intracellular proteins; Disease related genes	GO:0045732 positive regulation of protein catabolic process; GO:0010717 regulation of epithelial to mesenchymal transition
LINC00051	long intergenic non-protein coding RNA 51
PNPO	pyridoxamine 5'-phosphate oxidase	GO:0042823 pyridoxal phosphate biosynthetic process;GO:0008614 pyridoxine metabolic process;GO:0008615 pyridoxine biosynthetic process	ENZYME proteins:Oxidoreductases; Enzymes; Human disease related genes:Nervous system diseases:Epilepsy; Potential drug targets; Predicted intracellular proteins; Disease related genes	R-HSA-196854 Metabolism of vitamins and cofactors
VANGL2	VANGL planar cell polarity protein 2	GO:0035787 cell migration involved in kidney development;GO:0045176 apical protein localization;GO:0001736 establishment of planar polarity	Disease related genes	R-HSA-9012999 RHO GTPase cycle; GO:0090090 negative regulation of canonical Wnt signaling pathway; GO:0007507 heart development; GO:0007389 pattern specification process
SSX2IP	SSX family member 2 interacting protein	GO:0035735 intraciliary transport involved in cilium assembly;GO:0035020 regulation of Rac protein signal transduction;GO:0042073 intraciliary transport	Predicted intracellular proteins	GO:0051056 regulation of small GTPase mediated signal transduction
MEX3A	mex-3 RNA binding family member A		Predicted intracellular proteins
ACACA	acetyl-CoA carboxylase alpha	GO:2001295 malonyl-CoA biosynthetic process;GO:2001293 malonyl-CoA metabolic process;GO:0071380 cellular response to prostaglandin E stimulus	Predicted intracellular proteins; Enzymes; Potential drug targets; ENZYME proteins:Ligase; Disease related genes	R-HSA-196854 Metabolism of vitamins and cofactors; WP4206 Hereditary leiomyomatosis and renal cell carcinoma pathway; GO:0030203 glycosaminoglycan metabolic process
ELP6	elongator acetyltransferase complex subunit 6	GO:0002098 tRNA wobble uridine modification;GO:0002097 tRNA wobble base modification;GO:0006400 tRNA modification	Predicted intracellular proteins
PLPP6	phospholipid phosphatase 6	GO:0045339 farnesyl diphosphate catabolic process;GO:1902247 geranylgeranyl diphosphate catabolic process;GO:0033385 geranylgeranyl diphosphate metabolic process
SETD5	SET domain containing 5	GO:0097198 histone H3-K36 trimethylation;GO:0010452 histone H3-K36 methylation;GO:0018023 peptidyl-lysine trimethylation	Enzymes; Human disease related genes:Other diseases:Mental and behavioural disorders; Potential drug targets; ENZYME proteins:Transferases; Predicted intracellular proteins; Disease related genes
LCA5L	lebercilin LCA5 like	GO:0042073 intraciliary transport;GO:0031503 protein-containing complex localization;GO:0010970 transport along microtubule	Predicted intracellular proteins
STT3A	STT3 oligosaccharyltransferase complex catalytic subunit A	GO:0043686 co-translational protein modification;GO:0018279 protein N-linked glycosylation via asparagine;GO:0018196 peptidyl-asparagine modification	Human disease related genes:Congenital disorders of metabolism:Congenital disorders of glycan/glycoprotein metabolism; Transporters; Enzymes; Cancer-related genes:Candidate cancer biomarkers; Potential drug targets; ENZYME proteins:Transferases; Disease related genes
ITIH1	inter-alpha-trypsin inhibitor heavy chain 1	GO:0030212 hyaluronan metabolic process;GO:1903510 mucopolysaccharide metabolic process;GO:0030203 glycosaminoglycan metabolic process	Predicted intracellular proteins; Predicted secreted proteins	GO:0045732 positive regulation of protein catabolic process; GO:0030203 glycosaminoglycan metabolic process
DISP2	dispatched RND transporter family member 2	GO:0007224 smoothened signaling pathway;GO:0055085 transmembrane transport;GO:0007166 cell surface receptor signaling pathway
ISM1	isthmin 1	GO:0016525 negative regulation of angiogenesis;GO:2000181 negative regulation of blood vessel morphogenesis;GO:1901343 negative regulation of vasculature development	Predicted secreted proteins
ZNF292	zinc finger protein 292	GO:0045944 positive regulation of transcription by RNA polymerase II;GO:0045893 positive regulation of DNA-templated transcription;GO:1903508 positive regulation of nucleic acid-templated transcription	Predicted intracellular proteins; Transcription factors:Zinc-coordinating DNA-binding domains
GOLGA2P7	GOLGA2 pseudogene 7
TFCP2L1	transcription factor CP2 like 1	GO:0007028 cytoplasm organization;GO:0008340 determination of adult lifespan;GO:0002070 epithelial cell maturation	Transcription factors:Immunoglobulin fold; Predicted intracellular proteins
ODAD3	outer dynein arm docking complex subunit 3	GO:0060287 epithelial cilium movement involved in determination of left/right asymmetry;GO:0090660 cerebrospinal fluid circulation;GO:0036158 outer dynein arm assembly	Predicted intracellular proteins; Disease related genes; Human disease related genes:Respiratory diseases:Tracheobronchial diseases	GO:0007420 brain development; GO:0040007 growth; GO:0007507 heart development; GO:0007389 pattern specification process
RARA	retinoic acid receptor alpha	GO:0060010 Sertoli cell fate commitment;GO:0060591 chondroblast differentiation;GO:0045630 positive regulation of T-helper 2 cell differentiation	Transcription factors:Zinc-coordinating DNA-binding domains; FDA approved drug targets:Small molecule drugs; Cancer-related genes:Candidate cancer biomarkers; Predicted intracellular proteins; Disease related genes; Nuclear receptors	GO:0007420 brain development; GO:0051099 positive regulation of binding; GO:0040007 growth; GO:0007507 heart development; GO:0007389 pattern specification process; GO:0010717 regulation of epithelial to mesenchymal transition
TP53	tumor protein p53	GO:1903451 negative regulation of G1 to G0 transition;GO:1905856 negative regulation of pentose-phosphate shunt;GO:1990248 regulation of transcription from RNA polymerase II promoter in response to DNA damage	Transcription factors:Immunoglobulin fold; Cancer-related genes:Mutated cancer genes; Human disease related genes:Cancers:Cancers of the breast and female genital organs; Human disease related genes:Cancers:Skin cancers; Cancer-related genes:Candidate cancer biomarkers; Human disease related genes:Cardiovascular diseases:Hematologic diseases; Human disease related genes:Nervous system diseases:Ot…	GO:0007420 brain development; GO:0040007 growth; GO:0090090 negative regulation of canonical Wnt signaling pathway; GO:0045732 positive regulation of protein catabolic process; GO:0007507 heart development; GO:0007389 pattern specification process; GO:0010639 negative regulation of organelle organization; GO:0010717 regulation of epithelial to mesenchymal transition; WP4206 Hereditary leiomyomato…
CALM1	calmodulin 1	GO:0051343 positive regulation of cyclic-nucleotide phosphodiesterase activity;GO:1905912 regulation of calcium ion export across plasma membrane;GO:1905913 negative regulation of calcium ion export across plasma membrane	Human disease related genes:Cardiovascular diseases:Cardiac diseases; FDA approved drug targets:Small molecule drugs; RAS pathway related proteins; Predicted intracellular proteins; Disease related genes	GO:0007420 brain development; R-HSA-9012999 RHO GTPase cycle; GO:0051099 positive regulation of binding; R-HSA-196854 Metabolism of vitamins and cofactors; GO:0006939 smooth muscle contraction; GO:0030203 glycosaminoglycan metabolic process; GO:0043087 regulation of GTPase activity
KRTAP5-10	keratin associated protein 5-10		Predicted intracellular proteins
MEMO1	Methylation modifier for class I HLA
MICAL2	microtubule associated monooxygenase, calponin and LIM domain containing 2	GO:0019417 sulfur oxidation;GO:0030042 actin filament depolymerization;GO:0051261 protein depolymerization	Predicted intracellular proteins; Enzymes; ENZYME proteins:Oxidoreductases	GO:0097435 supramolecular fiber organization; GO:0007507 heart development; GO:0007389 pattern specification process; GO:0030203 glycosaminoglycan metabolic process
CELSR2	cadherin EGF LAG seven-pass G-type receptor 2	GO:0033326 cerebrospinal fluid secretion;GO:0021999 neural plate anterior/posterior regionalization;GO:0060897 neural plate regionalization	G-protein coupled receptors:GPCRs excl olfactory receptors; G-protein coupled receptors:Family 2 (B) receptors	GO:0007420 brain development; GO:0090090 negative regulation of canonical Wnt signaling pathway; GO:0007389 pattern specification process
NDFIP2	Nedd4 family interacting protein 2	GO:0032410 negative regulation of transporter activity;GO:0031398 positive regulation of protein ubiquitination;GO:0051224 negative regulation of protein transport		GO:0042147 retrograde transport, endosome to Golgi
SGMS1	sphingomyelin synthase 1	GO:0006686 sphingomyelin biosynthetic process;GO:0006684 sphingomyelin metabolic process;GO:0046513 ceramide biosynthetic process	ENZYME proteins:Transferases; Predicted intracellular proteins; Enzymes
ASH1L	ASH1 like histone lysine methyltransferase	GO:1903699 tarsal gland development;GO:1903709 uterine gland development;GO:0097676 histone H3-K36 dimethylation	Enzymes; Human disease related genes:Other diseases:Mental and behavioural disorders; Potential drug targets; ENZYME proteins:Transferases; Predicted intracellular proteins; Disease related genes
HOMER3	homer scaffold protein 3	GO:0007216 G protein-coupled glutamate receptor signaling pathway;GO:0070885 negative regulation of calcineurin-NFAT signaling cascade;GO:0106057 negative regulation of calcineurin-mediated signaling	Predicted intracellular proteins	GO:0006939 smooth muscle contraction
EFHD1	EF-hand domain family member D1	GO:1900069 regulation of cellular hyperosmotic salinity response;GO:1901000 regulation of response to salt stress;GO:0106049 regulation of cellular response to osmotic stress	Predicted intracellular proteins
MATN3	matrilin 3	GO:0051216 cartilage development;GO:0061448 connective tissue development;GO:0030198 extracellular matrix organization	Disease related genes; Human disease related genes:Congenital malformations:Congenital malformations of the musculoskeletal system; Predicted secreted proteins
ACKR1	atypical chemokine receptor 1 (Duffy blood group)	GO:0070098 chemokine-mediated signaling pathway;GO:1990868 response to chemokine;GO:1990869 cellular response to chemokine	G-protein coupled receptors:GPCRs excl olfactory receptors; Blood group antigen proteins; G-protein coupled receptors:Chemokines and chemotactic factors receptors; CD markers
COX20	cytochrome c oxidase assembly factor COX20	GO:0033617 mitochondrial cytochrome c oxidase assembly;GO:0008535 respiratory chain complex IV assembly;GO:0017004 cytochrome complex assembly	Disease related genes; Human disease related genes:Congenital disorders of metabolism:Mitochondrial diseases
KLF15	KLF transcription factor 15	GO:0003299 muscle hypertrophy in response to stress;GO:0014887 cardiac muscle adaptation;GO:0014898 cardiac muscle hypertrophy in response to stress	Transcription factors:Zinc-coordinating DNA-binding domains; Predicted intracellular proteins; Disease related genes	GO:0090090 negative regulation of canonical Wnt signaling pathway; GO:0007507 heart development
EVI5	ecotropic viral integration site 5	GO:0042147 retrograde transport, endosome to Golgi;GO:0090630 activation of GTPase activity;GO:0016482 cytosolic transport	Predicted intracellular proteins; Disease related genes	GO:0042147 retrograde transport, endosome to Golgi; GO:0043087 regulation of GTPase activity
LRRC70	leucine rich repeat containing 70	GO:0060760 positive regulation of response to cytokine stimulus;GO:0060759 regulation of response to cytokine stimulus;GO:0048584 positive regulation of response to stimulus	Predicted intracellular proteins
FOXC1	forkhead box C1	GO:1902038 positive regulation of hematopoietic stem cell differentiation;GO:0003275 apoptotic process involved in outflow tract morphogenesis;GO:1902257 negative regulation of apoptotic process involved in outflow tract morphogenesis	Human disease related genes:Congenital malformations:Congenital malformations of eye; Disease related genes; Predicted intracellular proteins; Transcription factors:Helix-turn-helix domains	GO:0007420 brain development; GO:0097435 supramolecular fiber organization; GO:0051099 positive regulation of binding; GO:0040007 growth; GO:0007507 heart development; GO:0007389 pattern specification process; GO:0010717 regulation of epithelial to mesenchymal transition; GO:0030203 glycosaminoglycan metabolic process
LOC107987007	uncharacterized LOC107987007
ZKSCAN8P1	ZKSCAN8 pseudogene 1
ATP8B2	ATPase phospholipid transporting 8B2	GO:0045332 phospholipid translocation;GO:0034204 lipid translocation;GO:0097035 regulation of membrane lipid distribution	Enzymes; ENZYME proteins
PORCN	porcupine O-acyltransferase	GO:0045234 protein palmitoleylation;GO:0061355 Wnt protein secretion;GO:0018345 protein palmitoylation	Enzymes; Transporters:Electrochemical Potential-driven transporters; Potential drug targets; ENZYME proteins:Transferases; Human disease related genes:Congenital malformations:Congenital malformations of skin; Disease related genes	GO:0090090 negative regulation of canonical Wnt signaling pathway
ARHGAP21	Rho GTPase activating protein 21	GO:0051684 maintenance of Golgi location;GO:0051683 establishment of Golgi localization;GO:0051657 maintenance of organelle location	Predicted intracellular proteins	R-HSA-9012999 RHO GTPase cycle; GO:0051056 regulation of small GTPase mediated signal transduction; R-HSA-9035034 RHOF GTPase cycle
ARMC3	armadillo repeat containing 3		Predicted intracellular proteins
ABR	ABR activator of RhoGEF and GTPase	GO:0090630 activation of GTPase activity;GO:0007264 small GTPase mediated signal transduction;GO:0043547 positive regulation of GTPase activity	Predicted intracellular proteins	R-HSA-9012999 RHO GTPase cycle; GO:0051056 regulation of small GTPase mediated signal transduction; R-HSA-9035034 RHOF GTPase cycle; GO:0043087 regulation of GTPase activity
CHST1	carbohydrate sulfotransferase 1	GO:0006012 galactose metabolic process;GO:0018146 keratan sulfate biosynthetic process;GO:0006044 N-acetylglucosamine metabolic process	ENZYME proteins:Transferases; Predicted intracellular proteins; Enzymes	GO:0030203 glycosaminoglycan metabolic process
UBE3B	ubiquitin protein ligase E3B	GO:0000209 protein polyubiquitination;GO:0006511 ubiquitin-dependent protein catabolic process;GO:0019941 modification-dependent protein catabolic process	Enzymes; Potential drug targets; ENZYME proteins:Transferases; Predicted intracellular proteins; Disease related genes
RALGAPA2	Ral GTPase activating protein catalytic subunit alpha 2	GO:0090630 activation of GTPase activity;GO:0043547 positive regulation of GTPase activity;GO:0051056 regulation of small GTPase mediated signal transduction	Predicted intracellular proteins	GO:0051056 regulation of small GTPase mediated signal transduction; GO:0043087 regulation of GTPase activity
ARHGEF15	Rho guanine nucleotide exchange factor 15	GO:2000297 negative regulation of synapse maturation;GO:1905809 negative regulation of synapse organization;GO:0061299 retina vasculature morphogenesis in camera-type eye	Predicted intracellular proteins	GO:0007420 brain development; R-HSA-9012999 RHO GTPase cycle; GO:0007389 pattern specification process; GO:0051056 regulation of small GTPase mediated signal transduction; GO:0010639 negative regulation of organelle organization; GO:0043087 regulation of GTPase activity
CCNJL	cyclin J like	GO:0000079 regulation of cyclin-dependent protein serine/threonine kinase activity;GO:1904029 regulation of cyclin-dependent protein kinase activity;GO:0044772 mitotic cell cycle phase transition	Predicted intracellular proteins
ZSWIM5	zinc finger SWIM-type containing 5		Predicted intracellular proteins
APOC4-APOC2	APOC4-APOC2 readthrough (NMD candidate)
UBE2E1	ubiquitin conjugating enzyme E2 E1	GO:0032020 ISG15-protein conjugation;GO:0033523 histone H2B ubiquitination;GO:0010390 histone monoubiquitination	ENZYME proteins:Transferases; Predicted intracellular proteins; Enzymes
PCNX2	pecanex 2	GO:0008150 biological_process	Predicted intracellular proteins
ZNF853	zinc finger protein 853	GO:0006357 regulation of transcription by RNA polymerase II;GO:0006355 regulation of DNA-templated transcription;GO:1903506 regulation of nucleic acid-templated transcription	Predicted intracellular proteins; Transcription factors:Zinc-coordinating DNA-binding domains
RN7SKP139	RN7SK pseudogene 139
ZFHX4-AS1	ZFHX4 antisense RNA 1
MTM1	myotubularin 1	GO:0048630 skeletal muscle tissue growth;GO:0048633 positive regulation of skeletal muscle tissue growth;GO:0048631 regulation of skeletal muscle tissue growth	ENZYME proteins:Hydrolases; Human disease related genes:Musculoskeletal diseases:Muscular diseases; Enzymes; Potential drug targets; Predicted intracellular proteins; Disease related genes	GO:0097435 supramolecular fiber organization; GO:0040007 growth; GO:0042147 retrograde transport, endosome to Golgi; GO:0045732 positive regulation of protein catabolic process; GO:0007507 heart development; GO:0010639 negative regulation of organelle organization
RPL17P17	ribosomal protein L17 pseudogene 17
HNRNPA0	heterogeneous nuclear ribonucleoprotein A0	GO:0070935 3'-UTR-mediated mRNA stabilization;GO:0048255 mRNA stabilization;GO:0043489 RNA stabilization	Predicted intracellular proteins	GO:0045732 positive regulation of protein catabolic process
DIAPH2	diaphanous related formin 2	GO:0030041 actin filament polymerization;GO:0008154 actin polymerization or depolymerization;GO:0048477 oogenesis	Human disease related genes:Reproductive system diseases:Reproductive system diseases; Disease related genes; Predicted intracellular proteins	GO:0097435 supramolecular fiber organization; R-HSA-9012999 RHO GTPase cycle; R-HSA-9035034 RHOF GTPase cycle
SLC22A13	solute carrier family 22 member 13	GO:2001142 nicotinate transport;GO:0002852 regulation of T cell mediated cytotoxicity directed against tumor cell target;GO:0002854 positive regulation of T cell mediated cytotoxicity directed against tumor cell target	Transporters:Electrochemical Potential-driven transporters	R-HSA-196854 Metabolism of vitamins and cofactors
HDGFL3	HDGF like 3	GO:0007026 negative regulation of microtubule depolymerization;GO:0031114 regulation of microtubule depolymerization;GO:0046785 microtubule polymerization	Predicted intracellular proteins	GO:0097435 supramolecular fiber organization; GO:0010639 negative regulation of organelle organization
TARP	TCR gamma alternate reading frame protein
OLFM1	olfactomedin 1	GO:0023041 neuronal signal transduction;GO:0003190 atrioventricular valve formation;GO:0003188 heart valve formation	Predicted intracellular proteins; Predicted secreted proteins	GO:0007507 heart development; GO:0010717 regulation of epithelial to mesenchymal transition
CMA1	chymase 1	GO:0140447 cytokine precursor processing;GO:0034769 basement membrane disassembly;GO:0002003 angiotensin maturation	ENZYME proteins:Hydrolases; Enzymes; Predicted secreted proteins; Peptidases:Serine-type peptidases; Predicted intracellular proteins	GO:0007420 brain development
KRTAP10-12	keratin associated protein 10-12		Predicted intracellular proteins
ZNF474	zinc finger protein 474		Predicted intracellular proteins
MTND1P3	MT-ND1 pseudogene 3
SLCO5A1	solute carrier organic anion transporter family member 5A1	GO:0043252 sodium-independent organic anion transport;GO:0015711 organic anion transport;GO:0006820 anion transport	Transporters:Electrochemical Potential-driven transporters
ABCA6	ATP binding cassette subfamily A member 6	GO:0006869 lipid transport;GO:0010876 lipid localization;GO:0055085 transmembrane transport	Transporters:Primary Active Transporters; Predicted intracellular proteins
RAB7A	RAB7A, member RAS oncogene family	GO:0007174 epidermal growth factor catabolic process;GO:0061724 lipophagy;GO:1904979 negative regulation of endosome organization	ENZYME proteins:Hydrolases; Transporters; Enzymes; Human disease related genes:Nervous system diseases:Neurodegenerative diseases; Potential drug targets; Predicted intracellular proteins; Disease related genes	R-HSA-9012999 RHO GTPase cycle; GO:0042147 retrograde transport, endosome to Golgi; GO:0045732 positive regulation of protein catabolic process; GO:0010639 negative regulation of organelle organization; R-HSA-9035034 RHOF GTPase cycle
RAD54L	RAD54 like	GO:0045003 double-strand break repair via synthesis-dependent strand annealing;GO:0008340 determination of adult lifespan;GO:0007131 reciprocal meiotic recombination	Predicted intracellular proteins; Enzymes; ENZYME proteins:Hydrolases
C2orf83	folate transporter-like protein C2orf83	GO:0035461 vitamin transmembrane transport;GO:0051180 vitamin transport;GO:0055085 transmembrane transport
RNF41	ring finger protein 41	GO:1901525 negative regulation of mitophagy;GO:1903147 negative regulation of autophagy of mitochondrion;GO:1901524 regulation of mitophagy	ENZYME proteins:Transferases; Predicted intracellular proteins; Enzymes	GO:0045732 positive regulation of protein catabolic process; GO:0010639 negative regulation of organelle organization
EHD4-AS1	EHD4 antisense RNA 1
DPM3	dolichyl-phosphate mannosyltransferase subunit 3, regulatory	GO:0018103 protein C-linked glycosylation;GO:0018211 peptidyl-tryptophan modification;GO:0018317 protein C-linked glycosylation via tryptophan	Human disease related genes:Congenital disorders of metabolism:Congenital disorders of glycan/glycoprotein metabolism; Disease related genes
MTUS2	microtubule associated scaffold protein 2		Predicted intracellular proteins
MAGI3	membrane associated guanylate kinase, WW and PDZ domain containing 3	GO:0046710 GDP metabolic process;GO:0046037 GMP metabolic process;GO:0009167 purine ribonucleoside monophosphate metabolic process	Predicted intracellular proteins
MTUS1	microtubule associated scaffold protein 1	GO:0010758 regulation of macrophage chemotaxis;GO:1905521 regulation of macrophage migration;GO:0002688 regulation of leukocyte chemotaxis	Predicted intracellular proteins; Disease related genes
LOC101929775	C-Jun-amino-terminal kinase-interacting protein 1-like
TCL1A	TCL1 family AKT coactivator A	GO:0010918 positive regulation of mitochondrial membrane potential;GO:0045838 positive regulation of membrane potential;GO:0051881 regulation of mitochondrial membrane potential	Predicted intracellular proteins; Disease related genes; Cancer-related genes
CCM2	CCM2 scaffold protein	GO:0048845 venous blood vessel morphogenesis;GO:0060837 blood vessel endothelial cell differentiation;GO:0003159 morphogenesis of an endothelium	Predicted intracellular proteins; Disease related genes; Human disease related genes:Congenital malformations:Congenital malformations of the nervous system	GO:0007420 brain development; GO:0040007 growth; GO:0007507 heart development; GO:0007389 pattern specification process
TIMM23B-AGAP6	TIMM23B-AGAP6 readthrough (NMD candidate)		Predicted intracellular proteins
HUWE1	HECT, UBA and WWE domain containing E3 ubiquitin protein ligase 1	GO:0010637 negative regulation of mitochondrial fusion;GO:0098779 positive regulation of mitophagy in response to mitochondrial depolarization;GO:0010635 regulation of mitochondrial fusion	Enzymes; Human disease related genes:Other diseases:Mental and behavioural disorders; Potential drug targets; ENZYME proteins:Transferases; Predicted intracellular proteins; Disease related genes; Cancer-related genes:Mutational cancer driver genes	GO:0010639 negative regulation of organelle organization
TOB1	transducer of ERBB2, 1	GO:0060212 negative regulation of nuclear-transcribed mRNA poly(A) tail shortening;GO:1900152 negative regulation of nuclear-transcribed mRNA catabolic process, deadenylation-dependent decay;GO:0060213 positive regulation of nuclear-transcribed mRNA poly(A) tail shortening	Predicted intracellular proteins	GO:0045732 positive regulation of protein catabolic process
ZNF618	zinc finger protein 618	GO:0035563 positive regulation of chromatin binding;GO:0035561 regulation of chromatin binding;GO:0051099 positive regulation of binding	Predicted intracellular proteins; Transcription factors:Zinc-coordinating DNA-binding domains	GO:0051099 positive regulation of binding
ZC3H7A	zinc finger CCCH-type containing 7A	GO:0035196 miRNA processing;GO:0070918 small regulatory ncRNA processing;GO:0034470 ncRNA processing	Predicted intracellular proteins
MTCL1	microtubule crosslinking factor 1	GO:0090314 positive regulation of protein targeting to membrane;GO:0090313 regulation of protein targeting to membrane;GO:0045197 establishment or maintenance of epithelial cell apical/basal polarity	Predicted intracellular proteins	GO:0045732 positive regulation of protein catabolic process

## Sheet: Table 6
Table 6. Pathways involved in enriched pathways from PCOS with hyperandrogenism DEGs in GSE106724
Pathway	Pathway members	Genes
GO:0007420 brain development	GO:0007420 brain development	SHROOM2,ATRX,CALM1,CMA1,CELSR2,FOXC1,H2AX,ID2,LAMB1,MDK,MEIS2,NOTCH1,PBX3,PROP1,RARA,NR2F2,TP53,ALDH1A2,LDB1,VCY,TACC3,AGTPBP1,SSBP3,MACROH2A2,SPHK2,NDRG2,SHROOM4,NDNF,ODAD3,DAB2IP,CCN2,SMAD7,MDM2,TCF7L2,ARHGEF15,FBXW8,ADIPOR2,CCM2,PRICKLE1,VSTM4
	GO:0001944 vasculature development
	GO:0001568 blood vessel development
	GO:0030900 forebrain development
GO:0097435 supramolecular fiber organization	GO:0097435 supramolecular fiber organization	ADD1,ALDOA,SHROOM2,PLK3,DIAPH2,DLG1,DPYSL3,FOXC1,HIP1,KRT34,STMN1,MDM2,MTM1,MYO5B,SVIL,TNXB,WAS,ARHGEF2,MICAL2,COBL,HOOK2,HDGFL3,SHROOM4,EPB41,ROCK2,ARHGEF10,FARP1,AUTS2,PDLIM2,SMTNL1,KCNQ1
	GO:0030036 actin cytoskeleton organization
	GO:0030029 actin filament-based process
	GO:0007015 actin filament organization
	GO:0008154 actin polymerization or depolymerization
	GO:0030041 actin filament polymerization
R-HSA-9012999 RHO GTPase cycle	R-HSA-9012999 RHO GTPase cycle	ABR,ADD3,DIAPH2,TRIO,WAS,RAB7A,ARHGEF2,ROCK2,ARHGEF10,SH3PXD2A,FARP1,ANKRD26,ARHGEF15,SCFD1,TMEM87A,CYFIP2,ERBIN,VANGL2,DOCK6,ARHGAP21,CALM1,H2AX,INCENP,NUP107,TBXA2R,LINGO1
	R-HSA-8980692 RHOA GTPase cycle
	M68 PID RHOA REG PATHWAY
	R-HSA-9013149 RAC1 GTPase cycle
	R-HSA-194315 Signaling by Rho GTPases
	R-HSA-9013148 CDC42 GTPase cycle
	R-HSA-9716542 Signaling by Rho GTPases, Miro GTPases and RHOBTB3
	R-HSA-416482 G alpha (12/13) signalling events
	R-HSA-9013026 RHOB GTPase cycle
	R-HSA-193648 NRAGE signals death through JNK
	M241 PID RAC1 REG PATHWAY
	R-HSA-193704 p75 NTR receptor-mediated signalling
	R-HSA-9013106 RHOC GTPase cycle
	R-HSA-204998 Cell death signalling via NRAGE, NRIF and NADE
GO:0051099 positive regulation of binding	GO:0051099 positive regulation of binding	ADD1,CALM1,EPB41,FOXC1,STMN1,RARA,TCF7L2,SPAG8,DACT1,LARP6,ZNF618,SPPL3
	GO:0032092 positive regulation of protein binding
	GO:0051098 regulation of binding
R-HSA-196854 Metabolism of vitamins and cofactors	R-HSA-196854 Metabolism of vitamins and cofactors	ACACA,CALM1,GPC5,LPL,PRSS3,AKR1C3,LRAT,SLC22A13,ALDH1L1,COQ6,PNPO,AGRN
	R-HSA-975634 Retinoid metabolism and transport
	R-HSA-6806667 Metabolism of fat-soluble vitamins
	R-HSA-2187338 Visual phototransduction
GO:0040007 growth	GO:0040007 growth	ATRX,FOXC1,FXN,MDK,MTM1,NOTCH1,RAD51B,RARA,TP53,SPRY1,COBL,AUTS2,CYFIP2,TNN,TBL1XR1,CCM2,ODAD3,GPR149
	GO:0048589 developmental growth
	GO:0035264 multicellular organism growth
GO:0042147 retrograde transport, endosome to Golgi	GO:0042147 retrograde transport, endosome to Golgi	RAB6A,EVI5,RAB7A,GCC2,TBC1D5,STX6,TMEM87A,VPS53,HOOK2,MYO5B,WAS,ZFYVE16,GCC1,MTM1,AP3S2,NDFIP2,PACS1
	GO:0016482 cytosolic transport
	GO:0016197 endosomal transport
	R-HSA-6811440 Retrograde transport at the Trans-Golgi-Network
	GO:0007034 vacuolar transport
	GO:0006622 protein targeting to lysosome
	GO:0034067 protein localization to Golgi apparatus
	GO:0007041 lysosomal transport
GO:0090090 negative regulation of canonical Wnt signaling pathway	GO:0090090 negative regulation of canonical Wnt signaling pathway	MDK,NOTCH1,SFRP4,TCF7L2,RBMS3,DACT1,LMBR1L,TNN,PRICKLE1,DAB2IP,GPC5,CMAHP,KLF15,TBL1XR1,CELSR2,LDB1,VANGL2,NDRG2,PORCN,KREMEN2,TP53,ROCK2,P2RX3
	GO:0030178 negative regulation of Wnt signaling pathway
	GO:0030111 regulation of Wnt signaling pathway
	GO:0060828 regulation of canonical Wnt signaling pathway
	GO:0016055 Wnt signaling pathway
	GO:0198738 cell-cell signaling by wnt
	hsa04310 Wnt signaling pathway
	WP428 Wnt signaling
	GO:0035567 non-canonical Wnt signaling pathway
	GO:1905114 cell surface receptor signaling pathway involved in cell-cell signaling
	GO:0090175 regulation of establishment of planar polarity
GO:0045732 positive regulation of protein catabolic process	GO:0045732 positive regulation of protein catabolic process	PLK3,SMAD7,MDM2,RAB7A,CUL4B,RNF41,FBXW8,DACT1,NUB1,ITCH,PRICKLE1,DAB2IP,RGN,AGTPBP1,CCN2,HIP1,ROCK2,CYFIP2,CIDEB,RHBDD1,MTM1,ITIH1,RAG1,TP53,PCID2,TOB1,ABHD5,DFFA,HNRNPA0,MTCL1,SCFD1,DDX49
	GO:1903052 positive regulation of proteolysis involved in protein catabolic process
	GO:0045862 positive regulation of proteolysis
	GO:2000060 positive regulation of ubiquitin-dependent protein catabolic process
	GO:1901800 positive regulation of proteasomal protein catabolic process
	GO:1903050 regulation of proteolysis involved in protein catabolic process
	GO:0042176 regulation of protein catabolic process
	GO:0032436 positive regulation of proteasomal ubiquitin-dependent protein catabolic process
	GO:0030162 regulation of proteolysis
	GO:2000058 regulation of ubiquitin-dependent protein catabolic process
	GO:0009896 positive regulation of catabolic process
	GO:0032434 regulation of proteasomal ubiquitin-dependent protein catabolic process
	GO:0031329 regulation of cellular catabolic process
	GO:0061136 regulation of proteasomal protein catabolic process
GO:0007507 heart development	GO:0007507 heart development	FHL2,FOXC1,ID2,KCNQ1,SMAD7,MDM2,NOTCH1,RARA,TFDP2,TP53,ALDH1A2,ROCK2,MICAL2,SPRY1,OLFM1,VANGL2,PDLIM2,CCM2,ODAD3,PRICKLE1,RBM20,CCN2,DLG1,NR3C1,NR2F2,COBL,DACT1,ADIPOR2,NDNF,DAB2IP,VSTM4,KLF15,RGN,NUP107,TNC,MTM1,SVIL,TCF7L2,DPF3,DISP1,SMTNL1,PLEKHM3,MEF2B,ASTN2
	GO:0003007 heart morphogenesis
	GO:0035239 tube morphogenesis
	GO:0072073 kidney epithelium development
	GO:0001822 kidney development
	GO:0001655 urogenital system development
	GO:0072001 renal system development
	GO:0061061 muscle structure development
	GO:0048729 tissue morphogenesis
	GO:0001657 ureteric bud development
	GO:0060537 muscle tissue development
	GO:0072163 mesonephric epithelium development
	GO:0072164 mesonephric tubule development
	GO:0001823 mesonephros development
	WP5053 Development of ureteric collection system
GO:0000972 transcription-dependent tethering of RNA polymerase II gene DNA at nuclear periphery	GO:0000972 transcription-dependent tethering of RNA polymerase II gene DNA at nuclear periphery	LDB1,PCID2,NUP107
GO:0007389 pattern specification process	GO:0007389 pattern specification process	CELSR2,FOXC1,MEIS2,NOTCH1,PBX3,PROP1,NR2F2,TP53,ALDH1A2,LDB1,GDF3,MICAL2,COBL,SSBP3,RNF111,VANGL2,DISP1,ODAD3,DLG1,ID2,KCNQ1,RARA,FBXW8,SOBP,AFF3,LAMB1,ROCK2,DACT1,PRICKLE1,RAD51B,SHROOM2,NECTIN1,ARHGEF15,AGTPBP1,LENEP,VSTM4,FXN,SH3PXD2A,XYLT1,TBL1XR1,CCM2
	GO:0009952 anterior/posterior pattern specification
	GO:0048568 embryonic organ development
	GO:0048598 embryonic morphogenesis
	GO:0061053 somite development
	GO:0001654 eye development
	GO:0150063 visual system development
	GO:0003002 regionalization
	GO:0048880 sensory system development
	GO:0009792 embryo development ending in birth or egg hatching
	GO:0001756 somitogenesis
	GO:0021915 neural tube development
	GO:0043009 chordate embryonic development
	GO:0007423 sensory organ development
	GO:0043010 camera-type eye development
GO:0051056 regulation of small GTPase mediated signal transduction	GO:0051056 regulation of small GTPase mediated signal transduction	ABR,STMN1,NOTCH1,TRIO,ARHGEF2,ARHGEF10,SPRY1,ARHGEF15,AUTS2,ERBIN,RALGAPA2,ARHGAP21,SSX2IP,DAB2IP
	GO:0046578 regulation of Ras protein signal transduction
	GO:0032495 response to muramyl dipeptide
GO:0010639 negative regulation of organelle organization	GO:0010639 negative regulation of organelle organization	ADD1,ADD3,ATRX,FXN,STMN1,MTM1,SVIL,TP53,WAS,RAB7A,ARHGEF2,HUWE1,RNF41,SCFD1,HDGFL3,DPYSL3,NOTCH1,ROCK2,ARHGEF15,DACT1
	GO:0051129 negative regulation of cellular component organization
	GO:1901880 negative regulation of protein depolymerization
	GO:0051016 barbed-end actin filament capping
	GO:0043242 negative regulation of protein-containing complex disassembly
	GO:0051494 negative regulation of cytoskeleton organization
	GO:1901879 regulation of protein depolymerization
	GO:1902904 negative regulation of supramolecular fiber organization
GO:0010717 regulation of epithelial to mesenchymal transition	GO:0010717 regulation of epithelial to mesenchymal transition	FOXC1,SMAD7,MDK,NOTCH1,TCF7L2,SPRY1,OLFM1,DAB2IP,SFRP4,ROCK2,GDF3,MACROH2A2,RARA,PCID2,ITCH,ADD1,S1PR3,KREMEN2,MDM2,ID2,FHL2,TP53
	GO:0045604 regulation of epidermal cell differentiation
	GO:1901532 regulation of hematopoietic progenitor cell differentiation
	GO:0045682 regulation of epidermis development
	GO:0030856 regulation of epithelial cell differentiation
	GO:0045606 positive regulation of epidermal cell differentiation
	GO:0010718 positive regulation of epithelial to mesenchymal transition
	GO:0045684 positive regulation of epidermis development
	GO:0030279 negative regulation of ossification
	GO:0045616 regulation of keratinocyte differentiation
	GO:0045618 positive regulation of keratinocyte differentiation
	GO:0003181 atrioventricular valve morphogenesis
	GO:0003171 atrioventricular valve development
	GO:0060317 cardiac epithelial to mesenchymal transition
	GO:0003179 heart valve morphogenesis
	GO:0003229 ventricular cardiac muscle tissue development
	GO:0003206 cardiac chamber morphogenesis
WP4206 Hereditary leiomyomatosis and renal cell carcinoma pathway	WP4206 Hereditary leiomyomatosis and renal cell carcinoma pathway	ACACA,SLC11A2,PDK1,TP53,AKR1C3,ACSL5,SAT2
	WP4313 Ferroptosis
	hsa04216 Ferroptosis
GO:0006939 smooth muscle contraction	GO:0006939 smooth muscle contraction	CHRM3,DLG1,P2RX3,TACR2,TBXA2R,ROCK2,CCN2,KCNQ1,CALM1,SMAD7,NOTCH1,PDE9A,CRHBP,EPB41,MDM2,PBX3,HOMER3,SMTNL1
	GO:0045933 positive regulation of muscle contraction
	GO:0090257 regulation of muscle system process
	GO:0044057 regulation of system process
	GO:0014821 phasic smooth muscle contraction
	GO:0006937 regulation of muscle contraction
	GO:0055117 regulation of cardiac muscle contraction
	GO:0045987 positive regulation of smooth muscle contraction
GO:0030203 glycosaminoglycan metabolic process	GO:0030203 glycosaminoglycan metabolic process	FOXC1,ITIH1,CHST1,HYAL4,CSGALNACT1,XYLT1,NDNF,B3GNT7,ALDOA,CALM1,GPC5,GBE1,NUP210,NUP107,GNPDA2,AGRN,ACACA,FXN,TKTL1,MICAL2,ACSL5
	GO:1903510 mucopolysaccharide metabolic process
	GO:0006022 aminoglycan metabolic process
	GO:0030204 chondroitin sulfate metabolic process
	R-HSA-71387 Metabolism of carbohydrates
	GO:0050654 chondroitin sulfate proteoglycan metabolic process
	R-HSA-1793185 Chondroitin sulfate/dermatan sulfate metabolism
	R-HSA-1971475 A tetrasaccharide linker sequence is required for GAG synthesis
	GO:0006790 sulfur compound metabolic process
	R-HSA-1630316 Glycosaminoglycan metabolism
R-HSA-9035034 RHOF GTPase cycle	R-HSA-9035034 RHOF GTPase cycle	ADD3,DIAPH2,RAB7A,FARP1,ARHGAP21,TRIO,WAS,ABR,ERBIN
	R-HSA-9013405 RHOD GTPase cycle
	R-HSA-9013409 RHOJ GTPase cycle
	R-HSA-9013404 RAC2 GTPase cycle
GO:0043087 regulation of GTPase activity	GO:0043087 regulation of GTPase activity	ABR,STMN1,RSU1,EVI5,RGN,ARHGEF10,TBC1D5,SPRY1,ARHGEF15,RAPGEF6,RALGAPA2,DOCK6,TRAPPC6B,DAB2IP,AGRN,CALM1,CCN2,HIP1,ROCK2,CYFIP2,CIDEB,ABHD5
	GO:0051345 positive regulation of hydrolase activity
	GO:0043547 positive regulation of GTPase activity
	GO:0090630 activation of GTPase activity

## Sheet: Table 7
Table 7. Top 100 differential gene expression in PCOS with normal testosterone patients from GSE106724
ID	adj.P.Val	P.Value	t	B	logFC	ORF	GB_ACC	Gene Name
CUST_66793_PI429545384	0.0294	4.94e-07	14.4	5.16547	-1.86	CTD-2278I10.4-001
CUST_75478_PI429545395	0.0294	5.29e-07	14.3	5.13267	-2.11
A_23_P141447	0.0727	3.13e-06	11.3	4.1575	-1.8	RDM1	NM_001034836	RAD52 motif 1
CUST_52501_PI429545406	0.0727	3.21e-06	11.3	4.14309	-1.63	TRAPPC8
CUST_6848_PI429545384	0.0727	3.8e-06	11.1	4.03935	-1.84	RP3-403L10.3-001
A_33_P3338440	0.0727	4.34e-06	10.9	3.9554	-2.26	SNX29	BC029857	sorting nexin 29
CUST_42135_PI429545380	0.0727	4.73e-06	10.7	3.90068	-1.45	FR109373
CUST_61619_PI429545399	0.0727	5.24e-06	10.6	3.83604	-1.42
CUST_65390_PI429545388	0.0752	6.25e-06	10.3	3.72156	-1.61	SP140L
CUST_34735_PI429545384	0.0752	8.88e-06	9.87	3.48687	-2.76	RP11-650K20.2-001
CUST_62180_PI429545384	0.0752	9.99e-06	9.72	3.40732	-1.98	RP11-678G15.1-001
CUST_17234_PI429545402	0.0752	1.07e-05	9.64	3.36122	-1.92	SIK3
CUST_52120_PI429545384	0.0752	1.09e-05	9.61	3.3492	-1.82	RP11-357N13.1-001
A_21_P0013977	0.0752	1.23e-05	9.46	3.26516	-1.41	PCID2	XM_003118933	PCI domain containing 2
CUST_85758_PI429545399	0.0752	1.23e-05	9.45	3.26232	-1.77
A_33_P3358042	0.0752	1.28e-05	9.4	3.23494	-1.83	LOC100127885	XM_001721771	uncharacterized LOC100127885
CUST_12047_PI429545384	0.0752	1.28e-05	9.4	3.23397	-1.57	RP11-14I17.2-001
A_33_P3310198	0.0752	1.34e-05	9.35	3.20418	-1.38
CUST_91146_PI429545384	0.0752	1.36e-05	9.33	3.19382	-1.99
CUST_67399_PI429545399	0.0752	1.4e-05	9.29	3.17413	-1.17
CUST_70758_PI429545388	0.0752	1.42e-05	9.27	3.16129	-1.6
CUST_7420_PI429545399	0.078	1.55e-05	9.17	3.10015	-1.1	RP4-800G7.2
CUST_29212_PI429545410	0.078	1.62e-05	9.11	3.07025	-1.57	LOC101927056
CUST_40650_PI429545406	0.0785	1.81e-05	8.97	2.98842	-1.54	RP11-3K24.2
CUST_74063_PI429545402	0.0785	2e-05	8.86	2.91701	-1.59
A_21_P0001374	0.0785	2.05e-05	8.82	2.89703	-1.16	NBPF15	BX538005	neuroblastoma breakpoint family, member 15
CUST_24437_PI429545384	0.0785	2.11e-05	8.79	2.87627	-1.7	FAR1-IT1-001
CUST_3120_PI429545410	0.0785	2.22e-05	8.73	2.84081	-1.52	NONHSAG033047
CUST_76063_PI429545399	0.0785	2.23e-05	8.73	2.83806	-1.99	TIMM23
A_23_P219117	0.0785	2.26e-05	-8.71	2.8264	1.4	EPB49	NM_001978	erythrocyte membrane protein band 4.9 (dematin)
CUST_11539_PI429545384	0.0785	2.29e-05	8.7	2.8185	-1.44	RP11-419I17.1-001
CUST_55335_PI429545380	0.0785	2.34e-05	8.67	2.8022	-1.65	FR117046
A_33_P3275959	0.0785	2.47e-05	8.6	2.76179	-1.07	SLC25A16	BC001407	solute carrier family 25 (mitochondrial carrier; Graves disease autoantigen), member 16
CUST_50745_PI429545410	0.0785	2.47e-05	8.6	2.76066	-1.41	LOC100505736
CUST_65414_PI429545410	0.0785	2.65e-05	8.52	2.7084	-1.54	LOC100506990
A_24_P384569	0.0785	2.83e-05	8.45	2.66058	-1.28	EWSR1	NM_001163287	Ewing sarcoma breakpoint region 1
CUST_37752_PI429545380	0.0785	2.88e-05	-8.43	2.64697	1.32	FR347853
CUST_30070_PI429545388	0.0785	2.9e-05	-8.42	2.64132	1.25	NONHSAG027046
CUST_4248_PI429545384	0.0785	2.91e-05	8.41	2.63883	-1.35	RP11-385F7.1-001
CUST_24903_PI429545410	0.0785	2.97e-05	8.39	2.62444	-1.44	LOC101928874
CUST_79755_PI429545380	0.0785	2.97e-05	-8.39	2.62303	1.37	AC142528.1-001
CUST_9434_PI429545388	0.0785	2.99e-05	8.38	2.61894	-1.28
CUST_82183_PI429545402	0.0785	3.04e-05	8.36	2.6063	-2.64
CUST_32404_PI429545384	0.0785	3.11e-05	8.34	2.58916	-1.35	RP11-983P16.4-006
CUST_88947_PI429545388	0.0797	3.23e-05	8.29	2.56093	-1.38	RP11-764I5.1
A_33_P3278813	0.0807	3.37e-05	8.25	2.52812	-1.26	LOC100127885	XM_001721771	uncharacterized LOC100127885
CUST_36863_PI429545376	0.0807	3.46e-05	8.22	2.50841	-1.81	linc-WWC3
CUST_32949_PI429545399	0.0807	3.63e-05	8.16	2.4718	-2
CUST_40309_PI429545395	0.0807	3.7e-05	8.14	2.45795	-1.08	SEMA6A
CUST_86043_PI429545384	0.0807	3.73e-05	8.13	2.45213	-1.56	NOL9
CUST_5204_PI429545399	0.0807	3.77e-05	8.12	2.44292	-2.06
A_33_P3299209	0.0807	3.93e-05	8.07	2.41171	-1.42		XM_002342821
CUST_70458_PI429545388	0.0807	3.97e-05	8.06	2.40456	-1.71	ZPLD1
A_33_P3334121	0.0807	4.01e-05	8.05	2.39653	-2.4
CUST_35275_PI429545384	0.0807	4.04e-05	8.04	2.39049	-2.29	RP11-115H15.2-001
CUST_93883_PI429545384	0.0807	4.07e-05	8.04	2.38493	-1.23
CUST_93072_PI429545406	0.0829	4.26e-05	7.99	2.35011	-1.3
A_23_P370147	0.0844	4.49e-05	7.93	2.30892	-1.41
CUST_3114_PI429545395	0.0844	4.6e-05	7.9	2.29012	-1.67
A_33_P3685297	0.0844	4.77e-05	7.86	2.26267	-1.37		AJ276252
CUST_61004_PI429545410	0.0844	4.95e-05	7.82	2.23308	-2.31	HERC2P7
CUST_37037_PI429545388	0.0844	5.04e-05	7.8	2.21932	-1.9	ROCK2
CUST_91157_PI429545410	0.0844	5.07e-05	7.8	2.21475	-1.47
CUST_27072_PI429545384	0.0844	5.14e-05	7.78	2.20361	-1.76	RP11-167J8.3-001
CUST_81972_PI429545376	0.0844	5.2e-05	-7.77	2.19388	1.24	linc-RUSC2
CUST_50035_PI429545384	0.0844	5.23e-05	7.76	2.19001	-1.37	RP11-166B2.3-001
CUST_79013_PI429545376	0.0844	5.31e-05	7.74	2.1783	-1.22	linc-ZNF92-2
A_23_P259003	0.0844	5.33e-05	7.74	2.17488	-2.29	PEX5L	NM_016559	peroxisomal biogenesis factor 5-like
CUST_64421_PI429545402	0.0844	5.36e-05	7.73	2.17095	-1.27	NONHSAG014464
CUST_78753_PI429545395	0.0844	5.4e-05	7.73	2.16549	-1.36	NONHSAG046804
CUST_490_PI429545395	0.0844	5.62e-05	7.68	2.13374	-1.54	NONHSAG036976
CUST_22797_PI429545399	0.0844	5.75e-05	7.66	2.11586	-1.36
A_24_P263703	0.0844	5.75e-05	7.66	2.11563	-1.58		AF318327
CUST_92215_PI429545388	0.0844	5.79e-05	7.65	2.10948	-1.64
CUST_34261_PI429545395	0.0844	5.84e-05	7.64	2.10288	-1.21	RP11-631M6.3
CUST_10504_PI429545388	0.0844	5.96e-05	7.62	2.0878	-1.18
CUST_48495_PI429545380	0.0844	6.08e-05	7.6	2.07116	-2.59	FR026282
A_33_P3256550	0.0844	6.09e-05	7.6	2.0709	-1.33	MST152	AF190155	MSTP152
CUST_83494_PI429545384	0.0844	6.13e-05	7.59	2.06533	-1.19	CHRM3
A_33_P3245188	0.0844	6.15e-05	7.59	2.06225	-1.21		BC003386
A_24_P190877	0.0844	6.16e-05	-7.59	2.06179	1.18	TRMT1L	NM_030934	TRM1 tRNA methyltransferase 1-like
CUST_90891_PI429545395	0.0844	6.26e-05	7.57	2.04792	-1.42	NONHSAG047850
CUST_81383_PI429545388	0.0844	6.33e-05	7.56	2.03962	-1.76	FLNB-AS1
CUST_90788_PI429545376	0.0844	6.4e-05	7.55	2.03156	-1.44	linc-OTUD7A-4
CUST_22313_PI429545410	0.0844	6.52e-05	7.53	2.0163	-2.56	LOC101929092
CUST_8727_PI429545406	0.0844	6.53e-05	-7.52	2.01442	1.43
A_33_P3375127	0.0852	6.78e-05	7.48	1.985	-1.44	LOC100131581	AK092544	uncharacterized LOC100131581
CUST_4972_PI429545402	0.0852	6.79e-05	7.48	1.98367	-1.32	CELF1
CUST_23589_PI429545406	0.0852	6.92e-05	7.46	1.9687	-1.27	YWHAE
CUST_40490_PI429545406	0.0852	6.96e-05	7.46	1.96424	-1.69	NONHSAG022368
CUST_22379_PI429545406	0.0852	6.98e-05	7.45	1.96146	-2.32	NONHSAG021996
A_33_P3286929	0.0912	7.59e-05	-7.37	1.89437	1.34
CUST_80211_PI429545399	0.0912	7.64e-05	7.36	1.88972	-1.09
CUST_4010_PI429545410	0.0914	7.74e-05	7.35	1.87892	-1.02	ATXN10
CUST_64552_PI429545402	0.0914	7.82e-05	7.34	1.87118	-1.47	RBM23
CUST_10329_PI429545399	0.0926	8.06e-05	7.31	1.8471	-1.51
A_32_P224234	0.0926	8.09e-05	7.3	1.84362	-1.54	LOC645195	AK123450	uncharacterized LOC645195
CUST_26843_PI429545402	0.0932	8.23e-05	7.28	1.83013	-1.19
CUST_1300_PI429545395	0.0942	8.58e-05	7.24	1.79649	-1.28
A_24_P65098	0.0942	8.62e-05	7.24	1.79254	-1.65	TMEM87A	NM_001110503	transmembrane protein 87A

## Sheet: Table 8
Table 8. Pathway enrichment of differential expressed genes in PCOS with normal testosterone patients from GSE106724 using metascape
Gene Symbol	Description	Biological Process (GO)	Protein Function (Protein Atlas)	Pathways
RDM1	RAD52 motif containing 1		Predicted intracellular proteins
TRAPPC8	trafficking protein particle complex subunit 8	GO:0034497 protein localization to phagophore assembly site;GO:0048207 vesicle targeting, rough ER to cis-Golgi;GO:0048208 COPII vesicle coating	Predicted intracellular proteins
SNX29	sorting nexin 29		Predicted intracellular proteins
SP140L	SP140 nuclear body protein like	GO:0006357 regulation of transcription by RNA polymerase II;GO:0006355 regulation of DNA-templated transcription;GO:1903506 regulation of nucleic acid-templated transcription	Predicted intracellular proteins; Transcription factors:alpha-Helices exposed by beta-structures
SIK3	SIK family kinase 3	GO:1904515 positive regulation of TORC2 signaling;GO:1903939 regulation of TORC2 signaling;GO:1904263 positive regulation of TORC1 signaling	Enzymes; Human disease related genes:Congenital malformations:Congenital malformations of the musculoskeletal system; Kinases:CAMK Ser/Thr protein kinases; Potential drug targets; ENZYME proteins:Transferases; Predicted intracellular proteins; Disease related genes
PCID2	PCI domain containing 2	GO:0000973 post-transcriptional tethering of RNA polymerase II gene DNA at nuclear periphery;GO:1900049 regulation of histone exchange;GO:1905457 negative regulation of lymphoid progenitor cell differentiation	Predicted intracellular proteins	GO:1903311 regulation of mRNA metabolic process
LINC02614	long intergenic non-protein coding RNA 2614
NBPF15	NBPF member 15		Predicted intracellular proteins
TIMM23	translocase of inner mitochondrial membrane 23	GO:0030150 protein import into mitochondrial matrix;GO:0044743 protein transmembrane import into intracellular organelle;GO:0065002 intracellular protein transmembrane transport		GO:0006605 protein targeting
DMTN	dematin actin binding protein	GO:0070560 protein secretion by platelet;GO:0035585 calcium-mediated signaling using extracellular calcium source;GO:0090315 negative regulation of protein targeting to membrane	Predicted intracellular proteins	GO:0090066 regulation of anatomical structure size
SLC25A16	solute carrier family 25 member 16	GO:0015937 coenzyme A biosynthetic process;GO:0015936 coenzyme A metabolic process;GO:0033866 nucleoside bisphosphate biosynthetic process	Predicted intracellular proteins; Transporters:Electrochemical Potential-driven transporters
LOC100505736	uncharacterized LOC100505736
FAM86B2-DT	FAM86B2 divergent transcript
EWSR1	EWS RNA binding protein 1	GO:0006354 DNA-templated transcription elongation;GO:0006351 DNA-templated transcription;GO:0097659 nucleic acid-templated transcription	Predicted intracellular proteins; Disease related genes; Cancer-related genes:Mutational cancer driver genes	GO:0090066 regulation of anatomical structure size
SEMA6A	semaphorin 6A	GO:0106089 negative regulation of cell adhesion involved in sprouting angiogenesis;GO:0106088 regulation of cell adhesion involved in sprouting angiogenesis;GO:1900747 negative regulation of vascular endothelial growth factor signaling pathway	Predicted intracellular proteins	GO:0090066 regulation of anatomical structure size
NOL9	nucleolar protein 9	GO:0000448 cleavage in ITS2 between 5.8S rRNA and LSU-rRNA of tricistronic rRNA transcript (SSU-rRNA, 5.8S rRNA, LSU-rRNA);GO:0000463 maturation of LSU-rRNA from tricistronic rRNA transcript (SSU-rRNA, 5.8S rRNA, LSU-rRNA);GO:0000478 endonucleolytic cleavage involved in rRNA processing	Predicted intracellular proteins
ZPLD1	zona pellucida like domain containing 1	GO:0060005 vestibular reflex;GO:0060004 reflex;GO:0009605 response to external stimulus
HERC2P7	HERC2 pseudogene 7
ROCK2	Rho associated coiled-coil containing protein kinase 2	GO:0150033 negative regulation of protein localization to lysosome;GO:0032723 positive regulation of connective tissue growth factor production;GO:0110061 regulation of angiotensin-activated signaling pathway	FDA approved drug targets:Small molecule drugs; Enzymes; Kinases:AGC Ser/Thr protein kinases; ENZYME proteins:Transferases; Predicted intracellular proteins	GO:1903311 regulation of mRNA metabolic process; GO:0090066 regulation of anatomical structure size
PEX5L	peroxisomal biogenesis factor 5 like	GO:0016560 protein import into peroxisome matrix, docking;GO:0016558 protein import into peroxisome matrix;GO:0006625 protein targeting to peroxisome	Predicted intracellular proteins	GO:0006605 protein targeting
CHRM3	cholinergic receptor muscarinic 3	GO:0046541 saliva secretion;GO:0007197 adenylate cyclase-inhibiting G protein-coupled acetylcholine receptor signaling pathway;GO:0003056 regulation of vascular associated smooth muscle contraction	G-protein coupled receptors:GPCRs excl olfactory receptors; Disease related genes; Human disease related genes:Other diseases:Others; FDA approved drug targets:Small molecule drugs	GO:0090066 regulation of anatomical structure size
TRMT1L	tRNA methyltransferase 1 like	GO:0002940 tRNA N2-guanine methylation;GO:0030488 tRNA methylation;GO:0001510 RNA methylation	Predicted intracellular proteins
FLNB-AS1	FLNB antisense RNA 1
CELF1	CUGBP Elav-like family member 1	GO:0006376 mRNA splice site selection;GO:0000381 regulation of alternative mRNA splicing, via spliceosome;GO:0061157 mRNA destabilization	Predicted intracellular proteins	GO:1903311 regulation of mRNA metabolic process
YWHAE	tyrosine 3-monooxygenase/tryptophan 5-monooxygenase activation protein epsilon	GO:0003064 regulation of heart rate by hormone;GO:1902309 negative regulation of peptidyl-serine dephosphorylation;GO:1902308 regulation of peptidyl-serine dephosphorylation	Predicted intracellular proteins; Cancer-related genes:Candidate cancer biomarkers; Human disease related genes:Congenital malformations:Congenital malformations of the nervous system	GO:0090066 regulation of anatomical structure size; GO:0006605 protein targeting
ATXN10	ataxin 10	GO:0060271 cilium assembly;GO:0044782 cilium organization;GO:0120031 plasma membrane bounded cell projection assembly	Predicted intracellular proteins; Disease related genes; Human disease related genes:Nervous system diseases:Neurodegenerative diseases
RBM23	RNA binding motif protein 23	GO:0048024 regulation of mRNA splicing, via spliceosome;GO:0050684 regulation of mRNA processing;GO:0043484 regulation of RNA splicing	Predicted intracellular proteins	GO:1903311 regulation of mRNA metabolic process
TMEM87A	transmembrane protein 87A	GO:0042147 retrograde transport, endosome to Golgi;GO:0016482 cytosolic transport;GO:0016197 endosomal transport	Predicted intracellular proteins

## Sheet: Table 9
Table 9. Pathways involved in enriched pathways from PCOS with normal testosterone DEGs in GSE106724
Pathway	Pathway members	Genes
GO:1903311 regulation of mRNA metabolic process	GO:1903311 regulation of mRNA metabolic process	ROCK2,CELF1,RBM23,PCID2
	GO:0043488 regulation of mRNA stability
	GO:0043487 regulation of RNA stability
	GO:0061013 regulation of mRNA catabolic process
GO:0090066 regulation of anatomical structure size	GO:0090066 regulation of anatomical structure size	CHRM3,DMTN,ROCK2,SEMA6A,EWSR1,YWHAE
	WP3888 VEGFA-VEGFR2 signaling pathway
	GO:0045936 negative regulation of phosphate metabolic process
	GO:0010563 negative regulation of phosphorus metabolic process
	GO:0071407 cellular response to organic cyclic compound
	GO:0060284 regulation of cell development
	GO:0031400 negative regulation of protein modification process
GO:0006605 protein targeting	GO:0006605 protein targeting	YWHAE,PEX5L,TIMM23

[truncated: 3 more sheets: Table 10, Table 11, Table 12]
