# Supplementary material for: Transcriptomic analysis identifies four novel receptors potentially linking endometrial cancer with polycystic ovary syndrome and generates a transcriptomic atlas
Source: Oncotarget. 2023 Sep 22;14:825–35. doi: 10.18632/oncotarget.28513 (PMC10515731; doi:10.18632/oncotarget.28513)
Supplement: Supplementary file 5 [file oncotarget-14-28513-s005.xlsx]

## Sheet: Contents
Supplementary File 4: GSE98595
Table No.	Title
Table 1	Differential gene expression in PCOS patients from GSE98595
Table 2	Pathway enrichment of differential expressed genes in PCOS patients from GSE98595 using metascape
Table 3	Pathways involved in enriched pathways from PCOS DEGs in GSE98595
Table 4	Ligands secreted in the blood by PCOS DEG's in GSE98595
Table 5	Epithelial receptors for secreted ligands in PCOS in GSE98595

## Sheet: Table 1
Table 1. Differential gene expression in PCOS patients from GSE98595
ID	adj.P.Val	P.Value	t	B	logFC	Gene symbol	Gene title
8148304	0.0154	6.23e-07	14	5.7305	1.73	TRIB1	tribbles pseudokinase 1
8179322	0.0154	9.55e-07	13.3	5.4614	1.25	HSPA1B///HSPA1A	heat shock protein family A (Hsp70) member 1B///heat shock protein family A (Hsp70) member 1A
7955290	0.0251	2.54e-06	11.7	4.8015	1.39	AQP2	aquaporin 2
7930208	0.0251	3.79e-06	-11.1	4.5136	-0.751	INA	internexin neuronal intermediate filament protein alpha
7999553	0.0251	5.2e-06	10.6	4.2784	0.44	CPPED1	calcineurin like phosphoesterase domain containing 1
8048703	0.0251	5.76e-06	10.5	4.2005	0.51	LLPH///LLPH-AS1///LLPH	LLP homolog, long-term synaptic facilitation///LLPH antisense RNA 1 (head to head)///LLP homolog, long-term synaptic facilitation
8168868	0.0251	8.25e-06	10	3.9251	0.609	ARMCX1	armadillo repeat containing, X-linked 1
7933872	0.0251	8.64e-06	9.94	3.8895	2.28	EGR2	early growth response 2
7895153	0.0251	9.5e-06	9.82	3.8152	0.802
8097991	0.0251	1.11e-05	-9.62	3.6937	-2.17	TDO2	tryptophan 2,3-dioxygenase
8081055	0.0251	1.14e-05	9.58	3.6726	0.475	CHMP2B	charged multivesicular body protein 2B
7957177	0.0251	1.21e-05	9.51	3.6256	0.429	RAB21	RAB21, member RAS oncogene family
8180411	0.0251	1.21e-05	9.51	3.6244	0.411	ELMO1	engulfment and cell motility 1
7984001	0.0251	1.22e-05	9.49	3.6141	0.733	GCNT3	glucosaminyl (N-acetyl) transferase 3, mucin type
7893343	0.0251	1.24e-05	-9.47	3.6048	-1.51
7895390	0.0251	1.45e-05	9.28	3.4782	0.534
8001185	0.0251	1.48e-05	9.25	3.4638	0.643	DNAJA2///DNAJA2	DnaJ heat shock protein family (Hsp40) member A2///DnaJ heat shock protein family (Hsp40) member A2
8040362	0.0251	1.48e-05	9.25	3.4606	0.429
8177222	0.0251	1.56e-05	9.19	3.4209	1.56	CD24	CD24 molecule
7917255	0.0251	1.56e-05	9.18	3.4159	0.588	SSX2IP	SSX family member 2 interacting protein
7896259	0.0251	1.63e-05	-9.13	3.3812	-0.949
7922646	0.0277	1.98e-05	8.89	3.2219	0.486	TOR1AIP2	torsin 1A interacting protein 2
7894026	0.0277	2.03e-05	-8.86	3.2028	-0.95
8008754	0.0277	2.05e-05	8.85	3.193	0.545	RAD51C	RAD51 paralog C
8014437	0.0298	2.31e-05	-8.71	3.0969	-0.716	TBC1D3I///TBC1D3E///LOC101060389///TBC1D3L///TBC1D3K///TBC1D3G///TBC1D3H///TBC1D3///TBC1D3P2///TBC1D3C///TBC1D3B///TBC1D3F	TBC1 domain family member 3I///TBC1 domain family member 3E///TBC1 domain family member-like///TBC1 domain family member 3L///TBC1 domain family member 3K///TBC1 domain family member 3G///TBC1 domain family member 3H///TBC1 domain family member 3///TBC1 domain family member 3 pseudogene 2///TBC1 domain family member 3C///TBC1 domain family member 3B///TBC1 domain family member 3F
8085660	0.0306	2.46e-05	8.63	3.0422	0.451	DPH3	diphthamide biosynthesis 3
7973900	0.0316	2.66e-05	8.54	2.9762	0.615	IGBP1P1	immunoglobulin (CD79A) binding protein 1 pseudogene 1
7893552	0.0316	2.74e-05	8.51	2.9538	0.699
7928308	0.0351	3.3e-05	-8.29	2.796	-0.45	DDIT4	DNA damage inducible transcript 4
7896063	0.0351	3.32e-05	-8.29	2.7914	-0.871
8025601	0.0351	3.36e-05	-8.27	2.779	-0.915	ICAM1	intercellular adhesion molecule 1
7967870	0.0356	3.7e-05	8.16	2.6986	0.486
8011415	0.0356	3.85e-05	8.12	2.664	0.722	P2RX5-TAX1BP3///P2RX5	P2RX5-TAX1BP3 readthrough (NMD candidate)///purinergic receptor P2X 5
8128991	0.0356	3.87e-05	-8.11	2.6594	-0.975	LAMA4	laminin subunit alpha 4
7985259	0.0356	3.9e-05	8.1	2.6532	0.391	ZFAND6	zinc finger AN1-type containing 6
7938368	0.0356	3.97e-05	8.08	2.6369	0.367
8100547	0.0356	4.08e-05	-8.05	2.6138	-0.872
7893432	0.0365	4.29e-05	-8	2.5699	-0.602
8094301	0.0366	4.48e-05	-7.95	2.5343	-0.852	SLIT2	slit guidance ligand 2
7896101	0.0366	4.52e-05	7.94	2.5248	0.763
8150318	0.0382	4.93e-05	-7.85	2.4511	-0.357	FGFR1	fibroblast growth factor receptor 1
8069269	0.0382	4.96e-05	-7.84	2.4445	-0.371	COL6A1	collagen type VI alpha 1 chain
7895948	0.0386	5.34e-05	7.76	2.3808	1.68
7893913	0.0386	5.35e-05	7.76	2.3797	0.641
8050176	0.0386	5.38e-05	7.75	2.3746	0.357	ITGB1BP1	integrin subunit beta 1 binding protein 1
7940028	0.0403	5.73e-05	-7.68	2.3187	-1.22	SERPING1	serpin family G member 1
8020919	0.0405	5.94e-05	7.64	2.2879	0.462	C18orf21	chromosome 18 open reading frame 21
8163271	0.0405	6.02e-05	7.63	2.277	0.442
7896210	0.0409	6.44e-05	-7.56	2.2164	-0.302
7947989	0.0409	6.64e-05	-7.53	2.1904	-0.526
7918153	0.0409	6.72e-05	7.51	2.1802	0.31
8180212	0.0409	6.72e-05	7.51	2.18	0.559	TBCA	tubulin folding cofactor A
8084880	0.0409	6.94e-05	7.48	2.1507	2.97	HES1	hes family bHLH transcription factor 1
8109629	0.0409	7.12e-05	7.45	2.1283	0.707	FABP6	fatty acid binding protein 6
8179664	0.0409	7.23e-05	7.44	2.1145	0.448	PPP1R10	protein phosphatase 1 regulatory subunit 10
8166219	0.0409	7.35e-05	7.42	2.1006	0.555	SYAP1	synapse associated protein 1
7893119	0.0409	7.39e-05	7.41	2.0959	0.657
7969815	0.0409	7.47e-05	7.4	2.0858	0.52	CLYBL	citrate lyase beta like
8130867	0.0409	7.65e-05	-7.38	2.0649	-0.647	THBS2	thrombospondin 2
7955297	0.0409	7.76e-05	7.36	2.0524	0.655	AQP5	aquaporin 5
8011214	0.0409	7.77e-05	7.36	2.0511	0.45	RTN4RL1	reticulon 4 receptor like 1
8165698	0.0409	8.07e-05	7.32	2.0177	0.768
7896625	0.0409	8.12e-05	-7.32	2.012	-0.73
7895037	0.0409	8.15e-05	-7.31	2.0087	-1.84
8010983	0.0409	8.23e-05	-7.3	2	-0.465	ABR	active BCR-related
7895246	0.0434	8.99e-05	7.21	1.9217	0.437
7893925	0.0434	9e-05	-7.21	1.9201	-0.654
7895404	0.0439	9.24e-05	7.18	1.8968	0.841
8126337	0.0451	9.63e-05	-7.14	1.8598	-0.285	FRS3	fibroblast growth factor receptor substrate 3
7972217	0.0451	9.85e-05	7.12	1.8393	0.534	SPRY2	sprouty RTK signaling antagonist 2
7985983	0.0451	9.91e-05	7.11	1.8347	0.363	NGRN	neugrin, neurite outgrowth associated
7963988	0.046	0.000106	-7.04	1.7726	-0.324	SMARCC2	SWI/SNF related, matrix associated, actin dependent regulator of chromatin subfamily c member 2
7932160	0.046	0.000107	7.03	1.7647	0.557	FAM107B	family with sequence similarity 107 member B
7895416	0.046	0.000108	-7.03	1.757	-1.13
7894044	0.046	0.000109	7.02	1.7494	0.431
8127079	0.046	0.000109	7.01	1.7467	0.37	GSTA5	glutathione S-transferase alpha 5
8150698	0.046	0.00011	7.01	1.7443	0.755	SNAI2	snail family transcriptional repressor 2
7911341	0.0468	0.000113	6.98	1.7169	1.03
8049961	0.0474	0.000116	6.95	1.6932	0.361	LOC728323///FBXO25	uncharacterized LOC728323///F-box protein 25
8027884	0.0492	0.000122	6.91	1.6488	0.48
8027701	0.0494	0.000126	6.87	1.6195	0.3	GRAMD1A	GRAM domain containing 1A
8023995	0.0494	0.000127	6.86	1.6098	0.317	FSTL3	follistatin like 3
8157761	0.0494	0.000131	-6.83	1.5799	-0.495	NEK6	NIMA related kinase 6
8130499	0.0494	0.000132	6.83	1.5788	0.409	DYNLT1	dynein light chain Tctex-type 1
8121704	0.0494	0.000134	6.81	1.5619	0.292	NUS1	NUS1 dehydrodolichyl diphosphate synthase subunit
8030950	0.0494	0.000141	6.76	1.5149	0.335	ZNF701	zinc finger protein 701
7893040	0.0494	0.000144	-6.74	1.4985	-1.45
8102212	0.0494	0.000144	6.74	1.4946	0.363
7979980	0.0494	0.000145	-6.73	1.4902	-0.256
8130013	0.0494	0.000147	6.72	1.4779	0.291	EPM2A	epilepsy, progressive myoclonus type 2A, Lafora disease (laforin)
7893580	0.0494	0.000148	-6.71	1.469	-0.621
7961182	0.0494	0.000149	6.71	1.4664	0.267	KLRC2	killer cell lectin like receptor C2
8163002	0.0494	0.000151	6.7	1.4534	0.765	KLF4	Kruppel like factor 4
8078350	0.0494	0.000152	-6.69	1.4465	-0.331	TGFBR2	transforming growth factor beta receptor 2
8092849	0.0494	0.000153	-6.68	1.4387	-0.371	ATP13A3	ATPase 13A3
7991357	0.0494	0.000155	6.67	1.4285	0.384	C15orf38-AP3S2///AP3S2	C15orf38-AP3S2 readthrough///adaptor related protein complex 3 sigma 2 subunit
8129181	0.0494	0.000155	6.67	1.4277	0.333	GOPC	golgi associated PDZ and coiled-coil motif containing
8139228	0.0494	0.000156	6.66	1.4229	0.449	C7orf25	chromosome 7 open reading frame 25
7925320	0.0494	0.000158	-6.65	1.4093	-1.08	NID1	nidogen 1
7927267	0.0494	0.000159	6.64	1.4051	0.366	FAM35DP///FAM35BP///FAM35A	family with sequence similarity 35, member A pseudogene///family with sequence similarity 35, member A pseudogene///family with sequence similarity 35 member A
7988789	0.0494	0.00016	-6.64	1.3978	-0.409	DMXL2	Dmx like 2
8044189	0.0494	0.000161	6.64	1.3969	0.455
8112302	0.0494	0.000161	6.64	1.3966	0.331	SMIM15	small integral membrane protein 15
8084488	0.0494	0.000161	-6.64	1.3966	-0.297	POLR2H	RNA polymerase II subunit H
8127767	0.0494	0.000162	6.63	1.3918	0.482	ELOVL4	ELOVL fatty acid elongase 4
8149720	0.0494	0.000163	6.62	1.3823	1.19	EGR3	early growth response 3
8088348	0.0494	0.000164	6.61	1.3765	0.298	DENND6A	DENN domain containing 6A
8144667	0.0494	0.000167	6.6	1.3609	0.29
8150126	0.0494	0.000168	6.59	1.3574	0.455	PPP2CB	protein phosphatase 2 catalytic subunit beta
7927827	0.0494	0.000169	6.59	1.3494	0.382	MYPN	myopalladin
8065963	0.0494	0.00017	-6.58	1.3475	-0.249	RBM12///CPNE1	RNA binding motif protein 12///copine 1

## Sheet: Table 2
Table 2. Pathway enrichment of differential expressed genes in PCOS patients from GSE98595 using metascape
Gene Symbol	Description	Biological Process (GO)	Protein Function (Protein Atlas)	Pathway
TRIB1	tribbles pseudokinase 1	GO:0045643 regulation of eosinophil differentiation;GO:0045645 positive regulation of eosinophil differentiation;GO:0045659 negative regulation of neutrophil differentiation	Predicted intracellular proteins; Enzymes; Kinases:CAMK Ser/Thr protein kinases	R-HSA-9006934 Signaling by Receptor Tyrosine Kinases; GO:0060759 regulation of response to cytokine stimulus; GO:0044344 cellular response to fibroblast growth factor stimulus; GO:1902532 negative regulation of intracellular signal transduction; GO:0045785 positive regulation of cell adhesion; GO:0008285 negative regulation of cell population proliferation; GO:0090287 regulation of cellular respo…
HSPA1B	heat shock protein family A (Hsp70) member 1B	GO:0010286 heat acclimation;GO:0070370 cellular heat acclimation;GO:0070434 positive regulation of nucleotide-binding oligomerization domain containing 2 signaling pathway	Predicted intracellular proteins	GO:0060759 regulation of response to cytokine stimulus; GO:1902532 negative regulation of intracellular signal transduction; GO:0045785 positive regulation of cell adhesion; hsa04520 Adherens junction; GO:0008285 negative regulation of cell population proliferation; GO:0090287 regulation of cellular response to growth factor stimulus; GO:0051098 regulation of binding; GO:0010564 regulation of cel…
HSPA1A	heat shock protein family A (Hsp70) member 1A	GO:1902380 positive regulation of endoribonuclease activity;GO:0060699 regulation of endoribonuclease activity;GO:0010286 heat acclimation	Predicted intracellular proteins; Disease related genes	GO:0090630 activation of GTPase activity; GO:0060759 regulation of response to cytokine stimulus; GO:1902532 negative regulation of intracellular signal transduction; GO:0045785 positive regulation of cell adhesion; hsa04520 Adherens junction; GO:0008285 negative regulation of cell population proliferation; GO:0090287 regulation of cellular response to growth factor stimulus; GO:0051098 regulatio…
AQP2	aquaporin 2	GO:0071288 cellular response to mercury ion;GO:0042631 cellular response to water deprivation;GO:0071462 cellular response to water stimulus	Potential drug targets; Disease related genes; Transporters:Transporter channels and pores; Human disease related genes:Urinary system diseases:Kidney diseases	GO:0001822 kidney development; GO:0051289 protein homotetramerization
INA	internexin neuronal intermediate filament protein alpha	GO:0099185 postsynaptic intermediate filament cytoskeleton organization;GO:0060052 neurofilament cytoskeleton organization;GO:0098974 postsynaptic actin cytoskeleton organization	Predicted intracellular proteins	hsa04520 Adherens junction; GO:1990830 cellular response to leukemia inhibitory factor
CPPED1	calcineurin like phosphoesterase domain containing 1		Predicted intracellular proteins; Enzymes; ENZYME proteins:Hydrolases
LLPH	LLP homolog, long-term synaptic facilitation factor	GO:0097484 dendrite extension;GO:0060999 positive regulation of dendritic spine development;GO:0060998 regulation of dendritic spine development	Predicted intracellular proteins	GO:0060560 developmental growth involved in morphogenesis
LLPH-DT	LLPH divergent transcript
ARMCX1	armadillo repeat containing X-linked 1	GO:0061484 hematopoietic stem cell homeostasis;GO:0048872 homeostasis of number of cells;GO:0042592 homeostatic process
EGR2	early growth response 2	GO:0021595 rhombomere structural organization;GO:0021659 rhombomere 3 structural organization;GO:0021594 rhombomere formation	Transcription factors:Zinc-coordinating DNA-binding domains; Human disease related genes:Nervous system diseases:Other nervous and sensory system diseases; Human disease related genes:Nervous system diseases:Neurodegenerative diseases; Predicted intracellular proteins; Disease related genes	GO:0071363 cellular response to growth factor stimulus; R-HSA-9006934 Signaling by Receptor Tyrosine Kinases; GO:0060560 developmental growth involved in morphogenesis; hsa04520 Adherens junction; GO:1990830 cellular response to leukemia inhibitory factor; GO:0090287 regulation of cellular response to growth factor stimulus
TDO2	tryptophan 2,3-dioxygenase	GO:0019442 tryptophan catabolic process to acetyl-CoA;GO:1904842 response to nitroglycerin;GO:0019441 tryptophan catabolic process to kynurenine	ENZYME proteins:Oxidoreductases; Enzymes; Potential drug targets; Predicted intracellular proteins; Disease related genes	GO:0051289 protein homotetramerization
CHMP2B	charged multivesicular body protein 2B	GO:1904896 ESCRT complex disassembly;GO:1904903 ESCRT III complex disassembly;GO:0051469 vesicle fusion with vacuole	Predicted intracellular proteins; Disease related genes; Human disease related genes:Nervous system diseases:Neurodegenerative diseases	GO:0060759 regulation of response to cytokine stimulus; GO:0010564 regulation of cell cycle process
RAB21	RAB21, member RAS oncogene family	GO:2000643 positive regulation of early endosome to late endosome transport;GO:1903651 positive regulation of cytoplasmic transport;GO:0032482 Rab protein signal transduction	Predicted intracellular proteins	R-HSA-9007101 Rab regulation of trafficking; GO:0090287 regulation of cellular response to growth factor stimulus
ELMO1	engulfment and cell motility 1	GO:0016601 Rac protein signal transduction;GO:0006911 phagocytosis, engulfment;GO:0099024 plasma membrane invagination	Predicted intracellular proteins	R-HSA-9006934 Signaling by Receptor Tyrosine Kinases; M187 PID TRKR PATHWAY
GCNT3	glucosaminyl (N-acetyl) transferase 3, mucin type	GO:0050892 intestinal absorption;GO:0016266 O-glycan processing;GO:0022600 digestive system process	ENZYME proteins:Transferases; Enzymes	hsa04520 Adherens junction; GO:0001822 kidney development
DNAJA2	DnaJ heat shock protein family (Hsp40) member A2	GO:0042026 protein refolding;GO:0009408 response to heat;GO:0009266 response to temperature stimulus	Predicted intracellular proteins	GO:0060759 regulation of response to cytokine stimulus
CD24	CD24 molecule	GO:0032595 B cell receptor transport within lipid bilayer;GO:0032597 B cell receptor transport into membrane raft;GO:0032599 protein transport out of membrane raft	Disease related genes; Cancer-related genes:Candidate cancer biomarkers; Predicted intracellular proteins; CD markers	GO:0060759 regulation of response to cytokine stimulus; GO:0044344 cellular response to fibroblast growth factor stimulus; GO:0045785 positive regulation of cell adhesion; hsa04520 Adherens junction; GO:0001822 kidney development
SSX2IP	SSX family member 2 interacting protein	GO:0035735 intraciliary transport involved in cilium assembly;GO:0035020 regulation of Rac protein signal transduction;GO:0042073 intraciliary transport	Predicted intracellular proteins	GO:1902532 negative regulation of intracellular signal transduction; hsa04520 Adherens junction
TOR1AIP2	torsin 1A interacting protein 2	GO:0090435 protein localization to nuclear envelope;GO:0032781 positive regulation of ATP-dependent activity;GO:0043462 regulation of ATP-dependent activity	Predicted intracellular proteins
RAD51C	RAD51 paralog C	GO:0000707 meiotic DNA recombinase assembly;GO:0007066 female meiosis sister chromatid cohesion;GO:0000730 DNA recombinase assembly	Predicted intracellular proteins; Disease related genes; Human disease related genes:Cardiovascular diseases:Hematologic diseases	GO:0010564 regulation of cell cycle process
TBC1D3I	TBC1 domain family member 3I	GO:0090630 activation of GTPase activity;GO:0043547 positive regulation of GTPase activity;GO:0043087 regulation of GTPase activity	Predicted intracellular proteins	GO:0090630 activation of GTPase activity
TBC1D3E	TBC1 domain family member 3E	GO:0090630 activation of GTPase activity;GO:0043547 positive regulation of GTPase activity;GO:0043087 regulation of GTPase activity		GO:0090630 activation of GTPase activity
TBC1D3D	TBC1 domain family member 3D	GO:0090630 activation of GTPase activity;GO:0043547 positive regulation of GTPase activity;GO:0043087 regulation of GTPase activity		GO:0090630 activation of GTPase activity
TBC1D3L	TBC1 domain family member 3L	GO:0090630 activation of GTPase activity;GO:0043547 positive regulation of GTPase activity;GO:0043087 regulation of GTPase activity		GO:0090630 activation of GTPase activity
TBC1D3K	TBC1 domain family member 3K	GO:0090630 activation of GTPase activity;GO:0043547 positive regulation of GTPase activity;GO:0043087 regulation of GTPase activity		GO:0090630 activation of GTPase activity
TBC1D3G	TBC1 domain family member 3G	GO:0090630 activation of GTPase activity;GO:0043547 positive regulation of GTPase activity;GO:0043087 regulation of GTPase activity		GO:0090630 activation of GTPase activity
TBC1D3H	TBC1 domain family member 3H	GO:0090630 activation of GTPase activity;GO:0043547 positive regulation of GTPase activity;GO:0043087 regulation of GTPase activity		GO:0090630 activation of GTPase activity
TBC1D3	TBC1 domain family member 3	GO:0090630 activation of GTPase activity;GO:0043547 positive regulation of GTPase activity;GO:0043087 regulation of GTPase activity		GO:0090630 activation of GTPase activity; R-HSA-9007101 Rab regulation of trafficking
TBC1D3P2	TBC1 domain family member 3 pseudogene 2
TBC1D3C	TBC1 domain family member 3C	GO:0090630 activation of GTPase activity;GO:0043547 positive regulation of GTPase activity;GO:0043087 regulation of GTPase activity		GO:0090630 activation of GTPase activity; R-HSA-9007101 Rab regulation of trafficking
TBC1D3B	TBC1 domain family member 3B	GO:0090630 activation of GTPase activity;GO:0043547 positive regulation of GTPase activity;GO:0043087 regulation of GTPase activity	Predicted intracellular proteins	GO:0090630 activation of GTPase activity
TBC1D3F	TBC1 domain family member 3F	GO:0090630 activation of GTPase activity;GO:0043547 positive regulation of GTPase activity;GO:0043087 regulation of GTPase activity		GO:0090630 activation of GTPase activity
DPH3	diphthamide biosynthesis 3	GO:0002926 tRNA wobble base 5-methoxycarbonylmethyl-2-thiouridinylation;GO:0017182 peptidyl-diphthamide metabolic process;GO:0017183 peptidyl-diphthamide biosynthetic process from peptidyl-histidine	Predicted intracellular proteins	GO:0051098 regulation of binding
IGBP1P1	immunoglobulin (CD79A) binding protein 1 pseudogene 1
DDIT4	DNA damage inducible transcript 4	GO:0048011 neurotrophin TRK receptor signaling pathway;GO:0045820 negative regulation of glycolytic process;GO:0010801 negative regulation of peptidyl-threonine phosphorylation	Predicted intracellular proteins	GO:0071363 cellular response to growth factor stimulus; GO:0060759 regulation of response to cytokine stimulus; GO:1902532 negative regulation of intracellular signal transduction; M18 PID INTEGRIN1 PATHWAY; hsa04520 Adherens junction
ICAM1	intercellular adhesion molecule 1	GO:0002291 T cell activation via T cell receptor contact with antigen bound to MHC molecule on antigen presenting cell;GO:0002457 T cell antigen processing and presentation;GO:0022614 membrane to membrane docking	FDA approved drug targets:Small molecule drugs; Transporters:Accessory Factors Involved in Transport; Human disease related genes:Immune system diseases:Allergies and autoimmune diseases; Candidate cardiovascular disease genes; Predicted intracellular proteins; Cancer-related genes:Candidate cancer biomarkers; CD markers	GO:0071363 cellular response to growth factor stimulus; GO:0060759 regulation of response to cytokine stimulus; GO:1990830 cellular response to leukemia inhibitory factor; GO:0090287 regulation of cellular response to growth factor stimulus
P2RX5-TAX1BP3	P2RX5-TAX1BP3 readthrough (NMD candidate)
P2RX5	purinergic receptor P2X 5	GO:0010524 positive regulation of calcium ion transport into cytosol;GO:0010522 regulation of calcium ion transport into cytosol;GO:0035590 purinergic nucleotide receptor signaling pathway	Predicted intracellular proteins; Transporters:Transporter channels and pores
LAMA4	laminin subunit alpha 4	GO:0120163 negative regulation of cold-induced thermogenesis;GO:0045995 regulation of embryonic development;GO:0120161 regulation of cold-induced thermogenesis	Human disease related genes:Cardiovascular diseases:Cardiac diseases; Predicted intracellular proteins; Disease related genes; Predicted secreted proteins	R-HSA-9006934 Signaling by Receptor Tyrosine Kinases; GO:0060759 regulation of response to cytokine stimulus; M18 PID INTEGRIN1 PATHWAY
ZFAND6	zinc finger AN1-type containing 6	GO:0006625 protein targeting to peroxisome;GO:0072662 protein localization to peroxisome;GO:0072663 establishment of protein localization to peroxisome	Predicted intracellular proteins
SLIT2	slit guidance ligand 2	GO:0021972 corticospinal neuron axon guidance through spinal cord;GO:0050924 positive regulation of negative chemotaxis;GO:0050929 induction of negative chemotaxis	Predicted intracellular proteins; Predicted secreted proteins	GO:0071363 cellular response to growth factor stimulus; GO:0060759 regulation of response to cytokine stimulus; GO:1902532 negative regulation of intracellular signal transduction; GO:0060560 developmental growth involved in morphogenesis; GO:0006929 substrate-dependent cell migration; M18 PID INTEGRIN1 PATHWAY; hsa04520 Adherens junction; GO:0001822 kidney development; GO:0090287 regulation of c…
FGFR1	fibroblast growth factor receptor 1	GO:1904849 positive regulation of cell chemotaxis to fibroblast growth factor;GO:2000546 positive regulation of endothelial cell chemotaxis to fibroblast growth factor;GO:2000544 regulation of endothelial cell chemotaxis to fibroblast growth factor	FDA approved drug targets:Small molecule drugs; Enzymes; Human disease related genes:Congenital malformations:Congenital malformations of the musculoskeletal system; Transporters:Accessory Factors Involved in Transport; Cancer-related genes:Candidate cancer biomarkers; Human disease related genes:Congenital malformations:Other congenital malformations; Human disease related genes:Endocrine and me…	GO:0090630 activation of GTPase activity; GO:0071363 cellular response to growth factor stimulus; R-HSA-9006934 Signaling by Receptor Tyrosine Kinases; GO:0060759 regulation of response to cytokine stimulus; GO:0044344 cellular response to fibroblast growth factor stimulus; M18 PID INTEGRIN1 PATHWAY; hsa04520 Adherens junction; GO:1990830 cellular response to leukemia inhibitory factor; GO:009028…
COL6A1	collagen type VI alpha 1 chain	GO:0035987 endodermal cell differentiation;GO:0001706 endoderm formation;GO:0007492 endoderm development	Human disease related genes:Musculoskeletal diseases:Muscular diseases; Predicted secreted proteins; Cancer-related genes:Candidate cancer biomarkers; Disease related genes; Human disease related genes:Musculoskeletal diseases:Skeletal diseases	R-HSA-9006934 Signaling by Receptor Tyrosine Kinases; M18 PID INTEGRIN1 PATHWAY
ITGB1BP1	integrin subunit beta 1 binding protein 1	GO:0006933 negative regulation of cell adhesion involved in substrate-bound cell migration;GO:0090315 negative regulation of protein targeting to membrane;GO:0002043 blood vessel endothelial cell proliferation involved in sprouting angiogenesis	Predicted intracellular proteins	GO:0090630 activation of GTPase activity; GO:0071363 cellular response to growth factor stimulus; GO:0044344 cellular response to fibroblast growth factor stimulus; GO:1902532 negative regulation of intracellular signal transduction; GO:0045785 positive regulation of cell adhesion; GO:0006929 substrate-dependent cell migration; hsa04520 Adherens junction; GO:0008285 negative regulation of cell po…
SERPING1	serpin family G member 1	GO:0001868 regulation of complement activation, lectin pathway;GO:0001869 negative regulation of complement activation, lectin pathway;GO:0045916 negative regulation of complement activation	Human disease related genes:Cardiovascular diseases:Vascular diseases; Predicted secreted proteins; Candidate cardiovascular disease genes; Human disease related genes:Immune system diseases:Primary immunodeficiency; Predicted intracellular proteins; Disease related genes
C18orf21	chromosome 18 open reading frame 21		Predicted intracellular proteins
TBCA	tubulin folding cofactor A	GO:0007023 post-chaperonin tubulin folding pathway;GO:0007021 tubulin complex assembly;GO:0006457 protein folding	Predicted intracellular proteins	GO:0060759 regulation of response to cytokine stimulus
HES1	hes family bHLH transcription factor 1	GO:0045977 positive regulation of mitotic cell cycle, embryonic;GO:0061105 regulation of stomach neuroendocrine cell differentiation;GO:0061106 negative regulation of stomach neuroendocrine cell differentiation	Predicted intracellular proteins; Transcription factors:Basic domains	GO:0071363 cellular response to growth factor stimulus; GO:0044344 cellular response to fibroblast growth factor stimulus; GO:0045785 positive regulation of cell adhesion; GO:0060560 developmental growth involved in morphogenesis; M18 PID INTEGRIN1 PATHWAY; hsa04520 Adherens junction; GO:0008285 negative regulation of cell population proliferation; GO:0001822 kidney development; GO:0090287 regula…
FABP6	fatty acid binding protein 6	GO:0015908 fatty acid transport;GO:0015849 organic acid transport;GO:0006869 lipid transport	Predicted intracellular proteins	GO:0008285 negative regulation of cell population proliferation
PPP1R10	protein phosphatase 1 regulatory subunit 10	GO:1904290 negative regulation of mitotic DNA damage checkpoint;GO:1904289 regulation of mitotic DNA damage checkpoint;GO:2000002 negative regulation of DNA damage checkpoint	Predicted intracellular proteins	GO:1902532 negative regulation of intracellular signal transduction; GO:0010564 regulation of cell cycle process
SYAP1	synapse associated protein 1	GO:0038203 TORC2 signaling;GO:1990314 cellular response to insulin-like growth factor stimulus;GO:0048172 regulation of short-term neuronal synaptic plasticity	Predicted intracellular proteins	GO:0071363 cellular response to growth factor stimulus; GO:0044344 cellular response to fibroblast growth factor stimulus; hsa04520 Adherens junction
CLYBL	citramalyl-CoA lyase	GO:0106064 regulation of cobalamin metabolic process;GO:0106121 positive regulation of cobalamin metabolic process;GO:1901403 positive regulation of tetrapyrrole metabolic process	ENZYME proteins:Hydrolases; ENZYME proteins:Lyases; Enzymes; ENZYME proteins:Transferases; Predicted intracellular proteins	GO:0051289 protein homotetramerization
THBS2	thrombospondin 2	GO:0051965 positive regulation of synapse assembly;GO:0051963 regulation of synapse assembly;GO:1901890 positive regulation of cell junction assembly	Disease related genes; Cancer-related genes:Candidate cancer biomarkers; Predicted secreted proteins	R-HSA-9006934 Signaling by Receptor Tyrosine Kinases; M18 PID INTEGRIN1 PATHWAY; GO:0090287 regulation of cellular response to growth factor stimulus
AQP5	aquaporin 5	GO:0046541 saliva secretion;GO:0030157 pancreatic juice secretion;GO:0071476 cellular hypotonic response	Potential drug targets; Human disease related genes:Congenital malformations:Congenital malformations of skin; Disease related genes; Transporters:Transporter channels and pores	GO:0051289 protein homotetramerization
RTN4RL1	reticulon 4 receptor like 1	GO:0022038 corpus callosum development;GO:0048681 negative regulation of axon regeneration;GO:0070571 negative regulation of neuron projection regeneration	Predicted intracellular proteins	GO:0060560 developmental growth involved in morphogenesis; hsa04520 Adherens junction; GO:0090287 regulation of cellular response to growth factor stimulus
ABR	ABR activator of RhoGEF and GTPase	GO:0090630 activation of GTPase activity;GO:0007264 small GTPase mediated signal transduction;GO:0043547 positive regulation of GTPase activity	Predicted intracellular proteins	GO:0090630 activation of GTPase activity; GO:1902532 negative regulation of intracellular signal transduction
FRS3	fibroblast growth factor receptor substrate 3	GO:0008543 fibroblast growth factor receptor signaling pathway;GO:0044344 cellular response to fibroblast growth factor stimulus;GO:0071774 response to fibroblast growth factor	Predicted intracellular proteins	GO:0071363 cellular response to growth factor stimulus; R-HSA-9006934 Signaling by Receptor Tyrosine Kinases; GO:0044344 cellular response to fibroblast growth factor stimulus; M187 PID TRKR PATHWAY
SPRY2	sprouty RTK signaling antagonist 2	GO:0051387 negative regulation of neurotrophin TRK receptor signaling pathway;GO:1902747 negative regulation of lens fiber cell differentiation;GO:0060449 bud elongation involved in lung branching	Disease related genes	GO:0090630 activation of GTPase activity; GO:0071363 cellular response to growth factor stimulus; R-HSA-9006934 Signaling by Receptor Tyrosine Kinases; GO:0060759 regulation of response to cytokine stimulus; GO:0044344 cellular response to fibroblast growth factor stimulus; GO:1902532 negative regulation of intracellular signal transduction; GO:0060560 developmental growth involved in morphogenes…
NGRN	neugrin, neurite outgrowth associated	GO:0061668 mitochondrial ribosome assembly;GO:0070131 positive regulation of mitochondrial translation;GO:0070129 regulation of mitochondrial translation	Predicted intracellular proteins
SMARCC2	SWI/SNF related, matrix associated, actin dependent regulator of chromatin subfamily c member 2	GO:0006337 nucleosome disassembly;GO:0032986 protein-DNA complex disassembly;GO:2000819 regulation of nucleotide-excision repair	Transcription factors:Helix-turn-helix domains; Disease related genes; Predicted intracellular proteins; Human disease related genes:Congenital malformations:Other congenital malformations	GO:0045785 positive regulation of cell adhesion; GO:0010564 regulation of cell cycle process
FAM107B	family with sequence similarity 107 member B		Predicted intracellular proteins
GSTA5	glutathione S-transferase alpha 5	GO:0006749 glutathione metabolic process;GO:0006805 xenobiotic metabolic process;GO:0006575 cellular modified amino acid metabolic process	ENZYME proteins:Transferases; Predicted intracellular proteins; Enzymes	hsa04520 Adherens junction
SNAI2	snail family transcriptional repressor 2	GO:0035921 desmosome disassembly;GO:0150147 cell-cell junction disassembly;GO:0070563 negative regulation of vitamin D receptor signaling pathway	Transcription factors:Zinc-coordinating DNA-binding domains; Human disease related genes:Congenital disorders of metabolism:Other congenital disorders of metabolism; Human disease related genes:Congenital disorders of metabolism:Congenital disorders of amino acid metabolism; Predicted intracellular proteins; Disease related genes	GO:0071363 cellular response to growth factor stimulus; GO:0060759 regulation of response to cytokine stimulus; GO:1902532 negative regulation of intracellular signal transduction; GO:0045785 positive regulation of cell adhesion; GO:0006929 substrate-dependent cell migration; hsa04520 Adherens junction; GO:0008285 negative regulation of cell population proliferation; GO:1990830 cellular response …
LINC01881	long intergenic non-protein coding RNA 1881
FBXO25	F-box protein 25	GO:0016567 protein ubiquitination;GO:0032446 protein modification by small protein conjugation;GO:0070647 protein modification by small protein conjugation or removal	Predicted intracellular proteins; Disease related genes
GRAMD1A	GRAM domain containing 1A	GO:0071397 cellular response to cholesterol;GO:0036315 cellular response to sterol;GO:0032366 intracellular sterol transport	Predicted intracellular proteins
FSTL3	follistatin like 3	GO:0032926 negative regulation of activin receptor signaling pathway;GO:0032925 regulation of activin receptor signaling pathway;GO:0045671 negative regulation of osteoclast differentiation	Predicted intracellular proteins; Disease related genes; Predicted secreted proteins; Cancer-related genes	GO:0060759 regulation of response to cytokine stimulus; GO:1902532 negative regulation of intracellular signal transduction; GO:0045785 positive regulation of cell adhesion; GO:0008285 negative regulation of cell population proliferation; GO:0090287 regulation of cellular response to growth factor stimulus
NEK6	NIMA related kinase 6	GO:0007077 mitotic nuclear membrane disassembly;GO:0051081 nuclear membrane disassembly;GO:0030397 membrane disassembly	Enzymes; Kinases:NEK Ser/Thr protein kinases; Transporters:Transporter channels and pores; ENZYME proteins:Transferases; Predicted intracellular proteins	M187 PID TRKR PATHWAY; GO:0010564 regulation of cell cycle process
DYNLT1	dynein light chain Tctex-type 1	GO:0075519 microtubule-dependent intracellular transport of viral material;GO:0075521 microtubule-dependent intracellular transport of viral material towards nucleus;GO:0075606 transport of viral material towards nucleus	Predicted intracellular proteins	GO:0060759 regulation of response to cytokine stimulus; GO:0008285 negative regulation of cell population proliferation; GO:0090287 regulation of cellular response to growth factor stimulus; M187 PID TRKR PATHWAY
NUS1	NUS1 dehydrodolichyl diphosphate synthase subunit	GO:0019408 dolichol biosynthetic process;GO:0016094 polyprenol biosynthetic process;GO:0006489 dolichyl diphosphate biosynthetic process	Human disease related genes:Congenital disorders of metabolism:Congenital disorders of glycan/glycoprotein metabolism; Enzymes; Human disease related genes:Other diseases:Mental and behavioural disorders; Potential drug targets; ENZYME proteins:Transferases; Disease related genes	GO:0071363 cellular response to growth factor stimulus
ZNF701	zinc finger protein 701	GO:0006357 regulation of transcription by RNA polymerase II;GO:0006355 regulation of DNA-templated transcription;GO:1903506 regulation of nucleic acid-templated transcription	Predicted intracellular proteins; Transcription factors:Zinc-coordinating DNA-binding domains
EPM2A	EPM2A glucan phosphatase, laforin	GO:0032007 negative regulation of TOR signaling;GO:0016239 positive regulation of macroautophagy;GO:0032006 regulation of TOR signaling	ENZYME proteins:Hydrolases; Enzymes; Human disease related genes:Nervous system diseases:Epilepsy; Potential drug targets; Predicted intracellular proteins; Disease related genes	GO:1902532 negative regulation of intracellular signal transduction
KLRC2	killer cell lectin like receptor C2	GO:0043321 regulation of natural killer cell degranulation;GO:0043323 positive regulation of natural killer cell degranulation;GO:0002223 stimulatory C-type lectin receptor signaling pathway	Predicted intracellular proteins; CD markers	GO:0060759 regulation of response to cytokine stimulus; GO:0045785 positive regulation of cell adhesion
KLF4	KLF transcription factor 4	GO:1904998 negative regulation of leukocyte adhesion to arterial endothelial cell;GO:0007500 mesodermal cell fate determination;GO:0035166 post-embryonic hemopoiesis	Transcription factors:Zinc-coordinating DNA-binding domains; Human disease related genes:Cancers:Cancers of eye, brain, and central nervous system; Cancer-related genes:Candidate cancer biomarkers; Predicted intracellular proteins	GO:0071363 cellular response to growth factor stimulus; GO:0060759 regulation of response to cytokine stimulus; GO:0044344 cellular response to fibroblast growth factor stimulus; GO:0045785 positive regulation of cell adhesion; GO:0006929 substrate-dependent cell migration; hsa04520 Adherens junction; GO:0008285 negative regulation of cell population proliferation; GO:1990830 cellular response to…
TGFBR2	transforming growth factor beta receptor 2	GO:0002649 regulation of tolerance induction to self antigen;GO:0002651 positive regulation of tolerance induction to self antigen;GO:1905317 inferior endocardial cushion morphogenesis	Cancer-related genes:Mutated cancer genes; Enzymes; Human disease related genes:Cancers:Cancers of the digestive system; Human disease related genes:Cardiovascular diseases:Vascular diseases; FDA approved drug targets:Biotech drugs; Human disease related genes:Congenital malformations:Congenital malformations of the circulatory system; ENZYME proteins:Transferases; Kinases:TKL Ser/Thr protein kin…	GO:0071363 cellular response to growth factor stimulus; GO:0060759 regulation of response to cytokine stimulus; GO:0044344 cellular response to fibroblast growth factor stimulus; GO:1902532 negative regulation of intracellular signal transduction; GO:0045785 positive regulation of cell adhesion; GO:0060560 developmental growth involved in morphogenesis; hsa04520 Adherens junction; GO:0008285 nega…
ATP13A3	ATPase 13A3	GO:0015847 putrescine transport;GO:1902047 polyamine transmembrane transport;GO:0015846 polyamine transport
ARPIN-AP3S2	ARPIN-AP3S2 readthrough		Predicted intracellular proteins
AP3S2	adaptor related protein complex 3 subunit sigma 2	GO:0016183 synaptic vesicle coating;GO:0035652 clathrin-coated vesicle cargo loading;GO:0035654 clathrin-coated vesicle cargo loading, AP-3-mediated	Predicted intracellular proteins
GOPC	golgi associated PDZ and coiled-coil motif containing	GO:0042999 regulation of Golgi to plasma membrane CFTR protein transport;GO:0043002 negative regulation of Golgi to plasma membrane CFTR protein transport;GO:0043004 cytoplasmic sequestering of CFTR protein	Transporters:Accessory Factors Involved in Transport; Potential drug targets; Predicted intracellular proteins; Disease related genes; Cancer-related genes
C7orf25	chromosome 7 open reading frame 25		Predicted intracellular proteins
NID1	nidogen 1	GO:0032836 glomerular basement membrane development;GO:0110011 regulation of basement membrane organization;GO:2001046 positive regulation of integrin-mediated signaling pathway	Predicted secreted proteins	GO:0045785 positive regulation of cell adhesion; M18 PID INTEGRIN1 PATHWAY; GO:0001822 kidney development
SHLD2P3	shieldin complex subunit 2 pseudogene 3
SHLD2P1	shieldin complex subunit 2 pseudogene 1
SHLD2	shieldin complex subunit 2	GO:0043247 telomere maintenance in response to DNA damage;GO:2001034 positive regulation of double-strand break repair via nonhomologous end joining;GO:2000042 negative regulation of double-strand break repair via homologous recombination	Predicted intracellular proteins	GO:0045785 positive regulation of cell adhesion
DMXL2	Dmx like 2	GO:0007035 vacuolar acidification;GO:0051452 intracellular pH reduction;GO:0051453 regulation of intracellular pH	Human disease related genes:Nervous system diseases:Ear disease; Human disease related genes:Nervous system diseases:Epilepsy; Transporters:Accessory Factors Involved in Transport; Potential drug targets; Disease related genes
SMIM15	small integral membrane protein 15		Predicted intracellular proteins
POLR2H	RNA polymerase II, I and III subunit H	GO:0006366 transcription by RNA polymerase II;GO:0006351 DNA-templated transcription;GO:0097659 nucleic acid-templated transcription	RNA polymerase related proteins; Predicted intracellular proteins	R-HSA-9006934 Signaling by Receptor Tyrosine Kinases; GO:0044344 cellular response to fibroblast growth factor stimulus
ELOVL4	ELOVL fatty acid elongase 4	GO:0019367 fatty acid elongation, saturated fatty acid;GO:0019368 fatty acid elongation, unsaturated fatty acid;GO:0034625 fatty acid elongation, monounsaturated fatty acid	FDA approved drug targets:Small molecule drugs; Enzymes; Human disease related genes:Nervous system diseases:Eye disease; ENZYME proteins:Transferases; Disease related genes
EGR3	early growth response 3	GO:0035767 endothelial cell chemotaxis;GO:0045586 regulation of gamma-delta T cell differentiation;GO:0033089 positive regulation of T cell differentiation in thymus	Predicted intracellular proteins; Transcription factors:Zinc-coordinating DNA-binding domains	GO:0071363 cellular response to growth factor stimulus; R-HSA-9006934 Signaling by Receptor Tyrosine Kinases; GO:0044344 cellular response to fibroblast growth factor stimulus; GO:0045785 positive regulation of cell adhesion; GO:0006929 substrate-dependent cell migration
DENND6A	DENN domain containing 6A	GO:2000049 positive regulation of cell-cell adhesion mediated by cadherin;GO:2000047 regulation of cell-cell adhesion mediated by cadherin;GO:0022409 positive regulation of cell-cell adhesion	Predicted intracellular proteins	GO:0045785 positive regulation of cell adhesion; R-HSA-9007101 Rab regulation of trafficking
PPP2CB	protein phosphatase 2 catalytic subunit beta	GO:1904528 positive regulation of microtubule binding;GO:1904526 regulation of microtubule binding;GO:0070262 peptidyl-serine dephosphorylation	Predicted intracellular proteins; Enzymes; ENZYME proteins:Hydrolases	R-HSA-9006934 Signaling by Receptor Tyrosine Kinases; GO:0060759 regulation of response to cytokine stimulus; GO:0044344 cellular response to fibroblast growth factor stimulus; GO:1902532 negative regulation of intracellular signal transduction; GO:0006929 substrate-dependent cell migration; M18 PID INTEGRIN1 PATHWAY; GO:0051098 regulation of binding
MYPN	myopalladin	GO:0070593 dendrite self-avoidance;GO:0045214 sarcomere organization;GO:0008038 neuron recognition	Human disease related genes:Cardiovascular diseases:Cardiac diseases; Predicted intracellular proteins; Disease related genes; Human disease related genes:Musculoskeletal diseases:Muscular diseases	GO:0060560 developmental growth involved in morphogenesis
RBM12	RNA binding motif protein 12	GO:0043484 regulation of RNA splicing;GO:0051252 regulation of RNA metabolic process;GO:0019219 regulation of nucleobase-containing compound metabolic process	Predicted intracellular proteins; Disease related genes
CPNE1	copine 1	GO:1903265 positive regulation of tumor necrosis factor-mediated signaling pathway;GO:1901223 negative regulation of NIK/NF-kappaB signaling;GO:0043392 negative regulation of DNA binding	Predicted intracellular proteins	GO:0060759 regulation of response to cytokine stimulus; GO:0044344 cellular response to fibroblast growth factor stimulus; GO:1902532 negative regulation of intracellular signal transduction; GO:0060560 developmental growth involved in morphogenesis; GO:0051098 regulation of binding

## Sheet: Table 3
Table 3. Pathways involved in enriched pathways from PCOS DEGs in GSE98595
Pathway	Pathway member	Gene
GO:0090630 activation of GTPase activity	GO:0090630 activation of GTPase activity	ABR,TBC1D3F,TBC1D3B,TBC1D3C,TBC1D3,TBC1D3H,TBC1D3G,TBC1D3K,TBC1D3L,TBC1D3D,TBC1D3E,TBC1D3I,ITGB1BP1,SPRY2,FGFR1,HSPA1A
	GO:0043087 regulation of GTPase activity
	GO:0043547 positive regulation of GTPase activity
	GO:0051345 positive regulation of hydrolase activity
GO:0071363 cellular response to growth factor stimulus	GO:0071363 cellular response to growth factor stimulus	EGR3,FGFR1,HES1,SNAI2,TGFBR2,ITGB1BP1,KLF4,SPRY2,FRS3,DDIT4,SYAP1,NUS1,SLIT2,ICAM1,EGR2
	GO:0070848 response to growth factor
	GO:0035924 cellular response to vascular endothelial growth factor stimulus
	GO:0010632 regulation of epithelial cell migration
	GO:0040017 positive regulation of locomotion
	GO:0010594 regulation of endothelial cell migration
	GO:0001568 blood vessel development
	GO:0043535 regulation of blood vessel endothelial cell migration
	GO:0001944 vasculature development
	GO:0030335 positive regulation of cell migration
	GO:0048514 blood vessel morphogenesis
	GO:0010634 positive regulation of epithelial cell migration
	GO:2000147 positive regulation of cell motility
	GO:0001525 angiogenesis
	GO:0007167 enzyme-linked receptor protein signaling pathway
	GO:0035239 tube morphogenesis
	GO:0010595 positive regulation of endothelial cell migration
	GO:0007169 transmembrane receptor protein tyrosine kinase signaling pathway
R-HSA-9006934 Signaling by Receptor Tyrosine Kinases	R-HSA-9006934 Signaling by Receptor Tyrosine Kinases	COL6A1,EGR2,EGR3,FGFR1,LAMA4,POLR2H,PPP2CB,THBS2,ELMO1,TRIB1,SPRY2,FRS3
	R-HSA-198725 Nuclear Events (kinase and transcription factor activation)
	R-HSA-166520 Signaling by NTRKs
	R-HSA-9031628 NGF-stimulated transcription
	R-HSA-187037 Signaling by NTRK1 (TRKA)
GO:0060759 regulation of response to cytokine stimulus	GO:0060759 regulation of response to cytokine stimulus	HSPA1A,HSPA1B,PPP2CB,CPNE1,KLF4,SLIT2,CD24,FGFR1,SNAI2,CHMP2B,DNAJA2,ICAM1,DYNLT1,KLRC2,TGFBR2,DDIT4,SPRY2,TRIB1,FSTL3,TBCA,LAMA4
	GO:1903265 positive regulation of tumor necrosis factor-mediated signaling pathway
	GO:2001239 regulation of extrinsic apoptotic signaling pathway in absence of ligand
	GO:0001959 regulation of cytokine-mediated signaling pathway
	GO:0010803 regulation of tumor necrosis factor-mediated signaling pathway
	GO:1901673 regulation of mitotic spindle assembly
	GO:0042026 protein refolding
	GO:0044000 movement in host
	GO:0051701 biological process involved in interaction with host
	GO:2001236 regulation of extrinsic apoptotic signaling pathway
	GO:0090169 regulation of spindle assembly
	GO:1901099 negative regulation of signal transduction in absence of ligand
	GO:2001240 negative regulation of extrinsic apoptotic signaling pathway in absence of ligand
	GO:0019058 viral life cycle
	GO:2001237 negative regulation of extrinsic apoptotic signaling pathway
	GO:0060236 regulation of mitotic spindle organization
	GO:0046718 viral entry into host cell
	GO:0044409 entry into host
	GO:0090224 regulation of spindle organization
	R-HSA-3371497 HSP90 chaperone cycle for steroid hormone receptors (SHR) in the presence of ligand
	GO:0001961 positive regulation of cytokine-mediated signaling pathway
	GO:0016032 viral process
	GO:0060760 positive regulation of response to cytokine stimulus
	GO:0044403 biological process involved in symbiotic interaction
	hsa04612 Antigen processing and presentation
	GO:0048545 response to steroid hormone
	GO:0031397 negative regulation of protein ubiquitination
	GO:0032436 positive regulation of proteasomal ubiquitin-dependent protein catabolic process
	GO:1903321 negative regulation of protein modification by small protein conjugation or removal
	GO:0009408 response to heat
	GO:0032677 regulation of interleukin-8 production
	GO:0045639 positive regulation of myeloid cell differentiation
	GO:0045637 regulation of myeloid cell differentiation
	GO:0006457 protein folding
	GO:2000060 positive regulation of ubiquitin-dependent protein catabolic process
	hsa05145 Toxoplasmosis
	GO:1901800 positive regulation of proteasomal protein catabolic process
	GO:2001234 negative regulation of apoptotic signaling pathway
	GO:2001233 regulation of apoptotic signaling pathway
	WP382 MAPK signaling pathway
	GO:0045926 negative regulation of growth
	hsa04144 Endocytosis
	GO:1903052 positive regulation of proteolysis involved in protein catabolic process
	GO:0032434 regulation of proteasomal ubiquitin-dependent protein catabolic process
GO:0044344 cellular response to fibroblast growth factor stimulus	GO:0044344 cellular response to fibroblast growth factor stimulus	EGR3,FGFR1,ITGB1BP1,SPRY2,FRS3,POLR2H,PPP2CB,CPNE1,TGFBR2,SYAP1,CD24,HES1,KLF4,TRIB1
	R-HSA-190236 Signaling by FGFR
	GO:0071774 response to fibroblast growth factor
	R-HSA-5654736 Signaling by FGFR1
	R-HSA-5654738 Signaling by FGFR2
	R-HSA-5654726 Negative regulation of FGFR1 signaling
	R-HSA-5654741 Signaling by FGFR3
	R-HSA-5654743 Signaling by FGFR4
	GO:0051897 positive regulation of protein kinase B signaling
	GO:0008543 fibroblast growth factor receptor signaling pathway
	GO:0045860 positive regulation of protein kinase activity
	R-HSA-5663202 Diseases of signal transduction by growth factor receptors and second messengers
	GO:0051347 positive regulation of transferase activity
	GO:0043405 regulation of MAP kinase activity
	GO:0051896 regulation of protein kinase B signaling
	GO:0033674 positive regulation of kinase activity
	GO:0045859 regulation of protein kinase activity
	GO:0071902 positive regulation of protein serine/threonine kinase activity
	GO:0071900 regulation of protein serine/threonine kinase activity
	GO:0001934 positive regulation of protein phosphorylation
GO:1902532 negative regulation of intracellular signal transduction	GO:1902532 negative regulation of intracellular signal transduction	HSPA1A,PPP1R10,PPP2CB,SNAI2,EPM2A,CPNE1,ITGB1BP1,SLIT2,SPRY2,DDIT4,HSPA1B,TRIB1,ABR,SSX2IP,FSTL3,TGFBR2
	GO:0051058 negative regulation of small GTPase mediated signal transduction
	GO:0031400 negative regulation of protein modification process
	GO:0051056 regulation of small GTPase mediated signal transduction
	GO:0001933 negative regulation of protein phosphorylation
	GO:0090288 negative regulation of cellular response to growth factor stimulus
	GO:0042326 negative regulation of phosphorylation
	GO:0048754 branching morphogenesis of an epithelial tube
GO:0045785 positive regulation of cell adhesion	GO:0045785 positive regulation of cell adhesion	EGR3,HES1,NID1,SMARCC2,TGFBR2,ITGB1BP1,FSTL3,DENND6A,CD24,HSPA1A,HSPA1B,SNAI2,TRIB1,KLF4,KLRC2,SHLD2
	GO:1903706 regulation of hemopoiesis
	GO:0022409 positive regulation of cell-cell adhesion
	GO:0022407 regulation of cell-cell adhesion
	GO:0051251 positive regulation of lymphocyte activation
	GO:0002696 positive regulation of leukocyte activation
	GO:0050867 positive regulation of cell activation
	GO:0050870 positive regulation of T cell activation
	GO:1903037 regulation of leukocyte cell-cell adhesion
	GO:1903039 positive regulation of leukocyte cell-cell adhesion
	GO:0051249 regulation of lymphocyte activation
	GO:1902107 positive regulation of leukocyte differentiation
	GO:1903708 positive regulation of hemopoiesis
	GO:1902105 regulation of leukocyte differentiation
	GO:0002694 regulation of leukocyte activation
	GO:0045582 positive regulation of T cell differentiation
	GO:0050863 regulation of T cell activation
	GO:0050865 regulation of cell activation
	GO:0045621 positive regulation of lymphocyte differentiation
GO:0060560 developmental growth involved in morphogenesis	GO:0060560 developmental growth involved in morphogenesis	TGFBR2,CPNE1,SLIT2,SPRY2,LLPH,EGR2,HES1,MYPN,RTN4RL1
	GO:0048588 developmental cell growth
	GO:0016049 cell growth
	GO:1990138 neuron projection extension
	GO:0031175 neuron projection development
	GO:0040007 growth
	GO:0048589 developmental growth
GO:0006929 substrate-dependent cell migration	GO:0006929 substrate-dependent cell migration	SNAI2,ITGB1BP1,SLIT2,EGR3,PPP2CB,KLF4
	GO:0002040 sprouting angiogenesis
	GO:0043542 endothelial cell migration
	GO:0060761 negative regulation of response to cytokine stimulus
	GO:0010596 negative regulation of endothelial cell migration
	GO:0010631 epithelial cell migration
	GO:0090132 epithelium migration
	GO:0090130 tissue migration
	GO:0010633 negative regulation of epithelial cell migration
M18 PID INTEGRIN1 PATHWAY	M18 PID INTEGRIN1 PATHWAY	COL6A1,LAMA4,NID1,THBS2,FGFR1,PPP2CB,DDIT4,SLIT2,HES1
	M5887 NABA BASEMENT MEMBRANES
	WP2911 miRNA targets in ECM and membrane receptors
	WP4172 PI3K-Akt signaling pathway
	hsa04151 PI3K-Akt signaling pathway
	M5884 NABA CORE MATRISOME
	WP3932 Focal adhesion: PI3K-Akt-mTOR-signaling pathway
	hsa04512 ECM-receptor interaction
	M3008 NABA ECM GLYCOPROTEINS
	hsa05165 Human papillomavirus infection
hsa04520 Adherens junction	hsa04520 Adherens junction	FGFR1,SNAI2,TGFBR2,SSX2IP,SLIT2,HES1,ITGB1BP1,EGR2,HSPA1A,HSPA1B,DDIT4,SYAP1,CD24,GCNT3,KLF4,SPRY2,GSTA5,INA,RTN4RL1
	M33 PID GLYPICAN 1PATHWAY
	GO:0060412 ventricular septum morphogenesis
	GO:0007219 Notch signaling pathway
	GO:0009725 response to hormone
	GO:0003179 heart valve morphogenesis
	GO:0003170 heart valve development
	GO:0060411 cardiac septum morphogenesis
	GO:0003281 ventricular septum development
	WP4674 Head and neck squamous cell carcinoma
	GO:0048729 tissue morphogenesis
	WP2882 Nuclear receptors meta-pathway
	WP2064 Neural crest differentiation
	GO:0003279 cardiac septum development
	GO:0060485 mesenchyme development
	GO:0003206 cardiac chamber morphogenesis
	GO:0003231 cardiac ventricle development
	GO:0003007 heart morphogenesis
	GO:0007420 brain development
	WP2884 NRF2 pathway
GO:0008285 negative regulation of cell population proliferation	GO:0008285 negative regulation of cell population proliferation	FABP6,HES1,HSPA1A,HSPA1B,SNAI2,TGFBR2,ITGB1BP1,KLF4,TRIB1,SPRY2,FSTL3,DYNLT1
	GO:1903707 negative regulation of hemopoiesis
	GO:0045596 negative regulation of cell differentiation
GO:1990830 cellular response to leukemia inhibitory factor	GO:1990830 cellular response to leukemia inhibitory factor	ICAM1,INA,KLF4,SPRY2,FGFR1,SNAI2,EGR2
	GO:1990823 response to leukemia inhibitory factor
	WP5055 Burn wound healing
	GO:0045444 fat cell differentiation
GO:0001822 kidney development	GO:0001822 kidney development	AQP2,HES1,NID1,GCNT3,SLIT2,CD24,TGFBR2
	GO:0072001 renal system development
	GO:0032835 glomerulus development
	GO:0001655 urogenital system development
	GO:0042102 positive regulation of T cell proliferation
	GO:0072006 nephron development
	GO:0072073 kidney epithelium development
R-HSA-9007101 Rab regulation of trafficking	R-HSA-9007101 Rab regulation of trafficking	RAB21,DENND6A,TBC1D3C,TBC1D3
GO:0090287 regulation of cellular response to growth factor stimulus	GO:0090287 regulation of cellular response to growth factor stimulus	FGFR1,HES1,HSPA1A,SLIT2,SPRY2,FSTL3,EGR2,DYNLT1,ITGB1BP1,TRIB1,RAB21,THBS2,TGFBR2,RTN4RL1,ICAM1,KLF4,HSPA1B
	GO:0060284 regulation of cell development
	GO:0051962 positive regulation of nervous system development
	GO:0090092 regulation of transmembrane receptor protein serine/threonine kinase signaling pathway
	GO:0010720 positive regulation of cell development
	GO:0051960 regulation of nervous system development
	GO:0031345 negative regulation of cell projection organization
	GO:0031344 regulation of cell projection organization
	GO:0050769 positive regulation of neurogenesis
	GO:0051129 negative regulation of cellular component organization
	GO:0050767 regulation of neurogenesis
	GO:0010977 negative regulation of neuron projection development
GO:0051289 protein homotetramerization	GO:0051289 protein homotetramerization	AQP2,AQP5,TDO2,CLYBL
	GO:0051262 protein tetramerization
	GO:0051260 protein homooligomerization
	GO:0051259 protein complex oligomerization
M187 PID TRKR PATHWAY	M187 PID TRKR PATHWAY	DYNLT1,ELMO1,FRS3,HES1,SPRY2,NEK6
	GO:0030010 establishment of cell polarity
	GO:1902850 microtubule cytoskeleton organization involved in mitosis
GO:0051098 regulation of binding	GO:0051098 regulation of binding	HES1,PPP2CB,CPNE1,ITGB1BP1,KLF4,DPH3,HSPA1A,HSPA1B,TRIB1
	GO:0051099 positive regulation of binding
	GO:0051090 regulation of DNA-binding transcription factor activity
	GO:0043433 negative regulation of DNA-binding transcription factor activity
	GO:0051101 regulation of DNA binding
GO:0010564 regulation of cell cycle process	GO:0010564 regulation of cell cycle process	HSPA1A,HSPA1B,PPP1R10,RAD51C,SMARCC2,KLF4,NEK6,CHMP2B,HES1
	GO:0007346 regulation of mitotic cell cycle
	GO:0045931 positive regulation of mitotic cell cycle

## Sheet: Table 4
Table 4. Ligands secreted in the blood by PCOS DEG's in GSE98595
Ligands
HSPA1A
CD24
LAMA4
SLIT2
COL6A1
SERPING1
FABP6
SYAP1
THBS2
RTN4RL1
NGRN
FSTL3
NID1

## Sheet: Table 5
Table 5. Epithelial receptors for secreted ligands in PCOS in GSE98595
Ligand	Receptor
HSPA1A	GRIN2D
LAMA4	ITGA3
LAMA4	ITGA6
LAMA4	ITGAV
LAMA4	ITGB1
SLIT2	GPC1
SLIT2	ROBO1
SLIT2	ROBO2
SLIT2	SDC1
COL6A1	ITGA1
COL6A1	ITGA2
COL6A1	ITGA6
COL6A1	ITGB1
SERPING1	LRP1
THBS2	ITGA6
THBS2	ITGB1
THBS2	NOTCH3
THBS2	CD47
THBS2	NOTCH4
NID1	COL13A1
NID1	ITGA3
NID1	ITGB1
NID1	PTPRF
NID1	ITGB3
NID1	ITGAV
