# Supplementary material for: Transcriptomic analysis identifies four novel receptors potentially linking endometrial cancer with polycystic ovary syndrome and generates a transcriptomic atlas
Source: Oncotarget. 2023 Sep 22;14:825–35. doi: 10.18632/oncotarget.28513 (PMC10515731; doi:10.18632/oncotarget.28513)
Supplement: Supplementary file 6 [file oncotarget-14-28513-s006.xlsx]

## Sheet: Content
Supplementary File 5: GSE1615
Table No.	Title
Table 1	Differential gene expression in PCOS patients from GSE1615 using platform U133A
Table 2	Pathway enrichment of differential expressed genes in PCOS patients from GSE1615 (platform U133A) using metascpae
Table 3	Pathways involved in enriched pathways from PCOS DEGs in GSE1615 (platform U133A)
Table 4	Differential gene expression in PCOS patients from GSE1615 using platform U133B
Table 5	Pathway enrichment of differential expressed genes in PCOS patients from GSE1615 (platform U133B) using metascpae
Table 6	Pathways involved in enriched pathways from PCOS DEGs in GSE1615 (platform U133B)
Table 7	Intersected and common PCOS DEGS between the different platforms in GSE1615
Table 8	Ligands secreted in the blood by PCOS DEG's in GSE1615
Table 9	Epithelial receptors for secreted ligands in PCOS from GSE1615

## Sheet: Table 1
Table 1. Differential gene expression in PCOS patients from GSE1615 using platform U133A
ID	adj.P.Val	P.Value	t	B	logFC	Gene symbol	Gene title
220943_s_at	0.00766	4.87e-07	-11.7932	5.91141	3.32669	NDUFAF7	NADH:ubiquinone oxidoreductase complex assembly factor 7
222351_at	0.00766	6.88e-07	-11.3509	5.67811	3.50095	PPP2R1B	protein phosphatase 2 scaffold subunit Abeta
AFFX-BioB-M_at	0.02077	2.8e-06	-9.69909	4.66843	2.28197
216702_x_at	0.02509	4.5e-06	-9.18572	4.30357	2.41632
221354_s_at	0.03078	7.52e-06	8.65889	3.90018	-2.16528	MCHR1	melanin concentrating hormone receptor 1
222314_x_at	0.03078	8.29e-06	8.56159	3.82227	-2.57136	EGOT	eosinophil granule ontogeny transcript (non-protein coding)
203824_at	0.03608	1.13e-05	-8.25462	3.56917	2.88063	TSPAN8	tetraspanin 8
211876_x_at	0.03654	1.41e-05	8.04652	3.39107	-3.19654	PCDHGA3///PCDHGA5///PCDHGA6///PCDHGA10///PCDHGA11///PCDHGA12///PCDHGC3	protocadherin gamma subfamily A, 3///protocadherin gamma subfamily A, 5///protocadherin gamma subfamily A, 6///protocadherin gamma subfamily A, 10///protocadherin gamma subfamily A, 11///protocadherin gamma subfamily A, 12///protocadherin gamma subfamily C, 3
200679_x_at	0.03654	1.57e-05	-7.94637	3.30343	2.27688	HMGB1	high mobility group box 1
AFFX-BioB-3_at	0.03654	1.64e-05	-7.90355	3.26557	2.00427
208450_at	0.03679	2.28e-05	-7.60184	2.99201	1.91955	LGALS2	galectin 2
AFFX-r2-Ec-bioB-3_at	0.03679	2.39e-05	-7.55864	2.95185	2.28786
210916_s_at	0.03679	2.39e-05	7.55764	2.95092	-1.5591	CD44	CD44 molecule (Indian blood group)
214270_s_at	0.03679	2.82e-05	7.40834	2.81015	-1.47283	MAPRE3	microtubule associated protein RP/EB family member 3
214726_x_at	0.03679	2.95e-05	7.36774	2.77134	-1.42548	ADD1	adducin 1
206429_at	0.03679	3.18e-05	7.30331	2.70929	-1.84186	F2RL1	F2R like trypsin receptor 1
209339_at	0.03679	3.26e-05	7.28092	2.68758	-1.24643	SIAH2	siah E3 ubiquitin protein ligase 2
208465_at	0.03679	3.28e-05	7.27406	2.68092	-2.81313	GRM2	glutamate metabotropic receptor 2
215665_at	0.03679	3.28e-05	7.27379	2.68066	-2.90967
204359_at	0.03679	3.3e-05	-7.26897	2.67597	1.38171	LOC100506718///FLRT2	uncharacterized LOC100506718///fibronectin leucine rich transmembrane protein 2
216352_x_at	0.0402	3.79e-05	7.14789	2.55719	-2.62537	PCDHGA3	protocadherin gamma subfamily A, 3
208110_x_at	0.0402	3.97e-05	7.10862	2.51821	-2.27257	MED25	mediator complex subunit 25
203534_at	0.04053	4.26e-05	-7.04752	2.45713	1.54856	LSM1	LSM1 homolog, mRNA degradation associated
202690_s_at	0.04053	4.36e-05	-7.02662	2.4361	1.22486	SNRPD1	small nuclear ribonucleoprotein D1 polypeptide
200879_s_at	0.04298	4.97e-05	6.91653	2.32433	-1.559	EPAS1	endothelial PAS domain protein 1
36920_at	0.04298	5.02e-05	-6.90678	2.31434	2.99071	MTM1	myotubularin 1
AFFX-r2-Ec-bioB-M_at	0.04298	5.3e-05	-6.86219	2.2685	1.75515
211708_s_at	0.04298	5.42e-05	6.84331	2.249	-3.79855	SCD	stearoyl-CoA desaturase
202567_at	0.04298	5.59e-05	-6.81601	2.22071	1.57438	SNRPD3	small nuclear ribonucleoprotein D3 polypeptide
210935_s_at	0.04315	5.82e-05	6.78262	2.18595	-1.52094	WDR1	WD repeat domain 1
205292_s_at	0.04315	6.2e-05	-6.72945	2.13027	1.47038	HNRNPA2B1	heterogeneous nuclear ribonucleoprotein A2/B1
210734_x_at	0.04315	6.21e-05	6.72861	2.12939	-1.45306	MAX	MYC associated factor X
209037_s_at	0.04315	6.39e-05	6.70483	2.10434	-1.79931	EHD1	EH domain containing 1
216721_at	0.04457	6.85e-05	6.64729	2.04338	-1.82107	SLC25A30	solute carrier family 25 member 30
203626_s_at	0.04457	7.48e-05	6.57506	1.96614	-2.06677	SKP2	S-phase kinase-associated protein 2, E3 ubiquitin protein ligase
AFFX-r2-Ec-bioB-5_at	0.04457	7.52e-05	-6.5705	1.96123	1.86667
219430_at	0.04457	7.56e-05	6.56575	1.95613	-2.41934	GPR137	G protein-coupled receptor 137
216932_at	0.04457	7.6e-05	6.56181	1.95189	-1.8591
AFFX-BioC-3_at	0.04526	8.15e-05	-6.50447	1.88988	1.13231
221795_at	0.04526	8.43e-05	-6.47745	1.86048	2.33722	NTRK2	neurotrophic receptor tyrosine kinase 2
204170_s_at	0.04526	8.47e-05	-6.47358	1.85627	1.8536	CKS2	CDC28 protein kinase regulatory subunit 2
209066_x_at	0.04526	8.53e-05	-6.46777	1.84993	1.41519	UQCRB	ubiquinol-cytochrome c reductase binding protein
208917_x_at	0.04552	8.83e-05	6.44032	1.81991	-2.14838	NADK	NAD kinase
214886_s_at	0.04552	9.16e-05	-6.4104	1.78706	1.90542	N4BP2L1	NEDD4 binding protein 2 like 1
215847_at	0.04552	9.2e-05	6.40665	1.78293	-2.08835	LOC101930458///HERC2P3	uncharacterized LOC101930458///hect domain and RLD 2 pseudogene 3
206521_s_at	0.04552	9.55e-05	-6.37659	1.74976	2.0073	GTF2A1	general transcription factor IIA subunit 1
216626_at	0.04552	9.6e-05	-6.37245	1.74518	2.30796
208117_s_at	0.04719	0.000102	-6.3267	1.6944	1.65619	LAS1L	LAS1 like, ribosome biogenesis factor
206551_x_at	0.05026	0.000111	-6.26013	1.61991	1.27914	KLHL24	kelch like family member 24
214266_s_at	0.05155	0.000116	6.22401	1.5792	-1.34114	PDLIM7	PDZ and LIM domain 7
212113_at	0.05326	0.000126	6.15555	1.50147	-2.32305	ATXN7L3B	ataxin 7 like 3B
209835_x_at	0.05326	0.000127	6.14792	1.49276	-1.25518	CD44	CD44 molecule (Indian blood group)
208202_s_at	0.05326	0.000129	6.13801	1.48142	-2.59144	JADE2	jade family PHD finger 2
200796_s_at	0.05326	0.000129	6.13773	1.4811	-1.38523	MCL1	BCL2 family apoptosis regulator
212758_s_at	0.0545	0.000135	-6.10436	1.44284	2.12502	ZEB1	zinc finger E-box binding homeobox 1
209595_at	0.0545	0.000138	-6.08378	1.41916	1.4872	GTF2F2	general transcription factor IIF subunit 2
218886_at	0.0545	0.000142	-6.06228	1.39434	2.64354	PAK1IP1	PAK1 interacting protein 1
213176_s_at	0.0545	0.000142	6.061	1.39287	-2.08831	LTBP4	latent transforming growth factor beta binding protein 4
217466_x_at	0.0545	0.000144	-6.05075	1.381	1.72295	SNORA64///RPS2	small nucleolar RNA, H/ACA box 64///ribosomal protein S2
221320_at	0.05454	0.000147	-6.03499	1.36273	1.66267	BCL2L10	BCL2 like 10
207221_at	0.05454	0.000152	-6.01129	1.33519	2.39068	F2RL3	F2R like thrombin/trypsin receptor 3
210892_s_at	0.05454	0.000152	6.00939	1.33297	-1.39277	GTF2I	general transcription factor IIi
210093_s_at	0.05454	0.000154	-5.99929	1.3212	1.31549	MAGOHB///MAGOH	mago homolog B, exon junction complex core component///mago homolog, exon junction complex core component
206050_s_at	0.05475	0.000157	5.98415	1.30353	-1.10604	RNH1	ribonuclease/angiogenin inhibitor 1
201262_s_at	0.06001	0.000176	5.89975	1.20431	-3.79607	BGN	biglycan
212630_at	0.06001	0.000178	5.89019	1.19299	-2.0972	EXOC3	exocyst complex component 3
206340_at	0.06426	0.000194	-5.82183	1.11166	2.0601	NR1H4	nuclear receptor subfamily 1 group H member 4
213575_at	0.06426	0.000197	-5.81289	1.10096	1.98673	TRA2A	transformer 2 alpha homolog
205235_s_at	0.06426	0.000199	-5.80428	1.09065	2.28519	KIF20B	kinesin family member 20B
210637_at	0.06467	0.000203	5.78868	1.07193	-1.70034	TACR1	tachykinin receptor 1
AFFX-BioC-5_at	0.06532	0.000213	-5.75244	1.02831	0.987141
217430_x_at	0.06532	0.000217	5.7393	1.01243	-2.03311	COL1A1	collagen type I alpha 1 chain
214975_s_at	0.06532	0.000219	5.73254	1.00425	-1.30962	MTMR1	myotubularin related protein 1
214903_at	0.06532	0.00022	5.72925	1.00028	-1.55635	SYT2	synaptotagmin 2
212199_at	0.06532	0.00022	-5.72911	1.00011	1.30132	MRFAP1L1	Morf4 family associated protein 1 like 1
207824_s_at	0.06633	0.000226	5.70761	0.974037	-3.61889	MAZ	MYC associated zinc finger protein
205464_at	0.06697	0.000231	5.6907	0.953476	-1.38634	SCNN1B	sodium channel epithelial 1 beta subunit
220864_s_at	0.06843	0.000243	-5.6538	0.908447	1.57099	NDUFA13	NADH:ubiquinone oxidoreductase subunit A13
203676_at	0.06843	0.000245	5.64689	0.899992	-1.69898	GNS	glucosamine (N-acetyl)-6-sulfatase
201461_s_at	0.06843	0.000246	5.64607	0.898985	-1.62994	MAPKAPK2	mitogen-activated protein kinase-activated protein kinase 2
206158_s_at	0.06893	0.000251	-5.63144	0.881047	0.986928	CNBP	CCHC-type zinc finger nucleic acid binding protein
221919_at	0.07027	0.000262	-5.59918	0.841371	1.18672	HNRNPA1	heterogeneous nuclear ribonucleoprotein A1
206201_s_at	0.07027	0.000262	-5.59901	0.84116	2.64626	MEOX2	mesenchyme homeobox 2
201719_s_at	0.07181	0.000272	-5.57073	0.806241	1.37054	EPB41L2	erythrocyte membrane protein band 4.1 like 2
213827_at	0.07181	0.000276	5.55984	0.792755	-1.13915	ARHGAP33	Rho GTPase activating protein 33
213498_at	0.07181	0.000281	5.54701	0.77684	-1.6672	CREB3L1	cAMP responsive element binding protein 3 like 1
208550_x_at	0.07181	0.000281	5.54661	0.776346	-1.74047	KCNG2	potassium voltage-gated channel modifier subfamily G member 2
200043_at	0.07181	0.000287	-5.53209	0.758314	0.983613	ERH	enhancer of rudimentary homolog (Drosophila)
205341_at	0.07181	0.00029	5.52418	0.748465	-2.26113	EHD2	EH domain containing 2
208269_s_at	0.07181	0.000294	-5.5145	0.736405	1.82617	ADAM28	ADAM metallopeptidase domain 28
211026_s_at	0.07181	0.000301	5.49706	0.714639	-1.19935	MGLL	monoglyceride lipase
212210_at	0.07181	0.000302	5.49395	0.710754	-2.25762	INTS1	integrator complex subunit 1
AFFX-r2-Ec-bioC-5_at	0.07181	0.000304	-5.48901	0.704564	1.18981
202473_x_at	0.07181	0.000308	5.47978	0.693021	-1.22542	HCFC1	host cell factor C1
206184_at	0.07181	0.00031	5.47405	0.685837	-1.2477	CRKL	CRK like proto-oncogene, adaptor protein
213746_s_at	0.07181	0.000312	5.46929	0.67986	-1.17737	FLNA	filamin A
220530_at	0.07181	0.000317	-5.45738	0.664915	2.68872
204162_at	0.07181	0.000321	-5.44915	0.654565	2.25309	NDC80	NDC80, kinetochore complex component
210841_s_at	0.07181	0.000329	5.43097	0.631676	-1.12757	NRP2	neuropilin 2
217801_at	0.07181	0.00033	-5.42876	0.628887	1.06995	ATP5E	ATP synthase, H+ transporting, mitochondrial F1 complex, epsilon subunit

## Sheet: Table 2
Table 2. Pathway enrichment of differential expressed genes in PCOS patients from GSE1615 (platform U133A) using metascpae
Gene Symbol	Description	Biological Process (GO)	Protein Function (Protein Atlas)	Pathways
NDUFAF7	NADH:ubiquinone oxidoreductase complex assembly factor 7	GO:0019918 peptidyl-arginine methylation, to symmetrical-dimethyl arginine;GO:0035247 peptidyl-arginine omega-N-methylation;GO:0035246 peptidyl-arginine N-methylation	Enzymes; Potential drug targets; ENZYME proteins:Transferases; Predicted intracellular proteins; Disease related genes	hsa04714 Thermogenesis; R-HSA-72165 mRNA Splicing - Minor Pathway
PPP2R1B	protein phosphatase 2 scaffold subunit Abeta	GO:2001241 positive regulation of extrinsic apoptotic signaling pathway in absence of ligand;GO:0060561 apoptotic process involved in morphogenesis;GO:1902742 apoptotic process involved in development	Predicted intracellular proteins	R-HSA-72163 mRNA Splicing - Major Pathway; GO:0071363 cellular response to growth factor stimulus; GO:2001234 negative regulation of apoptotic signaling pathway; R-HSA-109582 Hemostasis; GO:0007204 positive regulation of cytosolic calcium ion concentration; R-HSA-1280215 Cytokine Signaling in Immune system
MCHR1	melanin concentrating hormone receptor 1	GO:0007193 adenylate cyclase-inhibiting G protein-coupled receptor signaling pathway;GO:0007631 feeding behavior;GO:0007218 neuropeptide signaling pathway	G-protein coupled receptors:GPCRs excl olfactory receptors; Transporters	GO:0007204 positive regulation of cytosolic calcium ion concentration; GO:0007193 adenylate cyclase-inhibiting G protein-coupled receptor signaling pathway
EGOT	eosinophil granule ontogeny transcript
TSPAN8	tetraspanin 8	GO:0030195 negative regulation of blood coagulation;GO:1900047 negative regulation of hemostasis;GO:0050819 negative regulation of coagulation	Cancer-related genes:Candidate cancer biomarkers	GO:0007204 positive regulation of cytosolic calcium ion concentration
PCDHGA3	protocadherin gamma subfamily A, 3	GO:0060989 lipid tube assembly involved in organelle fusion;GO:0060988 lipid tube assembly;GO:0065005 protein-lipid complex assembly		GO:0007156 homophilic cell adhesion via plasma membrane adhesion molecules
PCDHGA5	protocadherin gamma subfamily A, 5	GO:0007156 homophilic cell adhesion via plasma membrane adhesion molecules;GO:0098742 cell-cell adhesion via plasma-membrane adhesion molecules;GO:0098609 cell-cell adhesion		GO:0007156 homophilic cell adhesion via plasma membrane adhesion molecules
PCDHGA6	protocadherin gamma subfamily A, 6	GO:0007156 homophilic cell adhesion via plasma membrane adhesion molecules;GO:0098742 cell-cell adhesion via plasma-membrane adhesion molecules;GO:0098609 cell-cell adhesion		GO:0007156 homophilic cell adhesion via plasma membrane adhesion molecules
PCDHGA10	protocadherin gamma subfamily A, 10	GO:0007156 homophilic cell adhesion via plasma membrane adhesion molecules;GO:0098742 cell-cell adhesion via plasma-membrane adhesion molecules;GO:0098609 cell-cell adhesion		GO:0007156 homophilic cell adhesion via plasma membrane adhesion molecules
PCDHGA11	protocadherin gamma subfamily A, 11	GO:0007156 homophilic cell adhesion via plasma membrane adhesion molecules;GO:0098742 cell-cell adhesion via plasma-membrane adhesion molecules;GO:0098609 cell-cell adhesion	Predicted intracellular proteins	GO:0007156 homophilic cell adhesion via plasma membrane adhesion molecules
PCDHGA12	protocadherin gamma subfamily A, 12	GO:0007156 homophilic cell adhesion via plasma membrane adhesion molecules;GO:0098742 cell-cell adhesion via plasma-membrane adhesion molecules;GO:0098609 cell-cell adhesion		GO:0007156 homophilic cell adhesion via plasma membrane adhesion molecules
PCDHGC3	protocadherin gamma subfamily C, 3	GO:0016339 calcium-dependent cell-cell adhesion via plasma membrane cell adhesion molecules;GO:0043524 negative regulation of neuron apoptotic process;GO:0007156 homophilic cell adhesion via plasma membrane adhesion molecules	Predicted intracellular proteins	GO:0007156 homophilic cell adhesion via plasma membrane adhesion molecules; GO:0030834 regulation of actin filament depolymerization
HMGB1	high mobility group box 1	GO:0032072 regulation of restriction endodeoxyribonuclease activity;GO:0017055 negative regulation of RNA polymerase II transcription preinitiation complex assembly;GO:0035711 T-helper 1 cell activation	Predicted intracellular proteins; Predicted secreted proteins	GO:2001234 negative regulation of apoptotic signaling pathway; GO:0006954 inflammatory response; GO:0097435 supramolecular fiber organization; GO:0007204 positive regulation of cytosolic calcium ion concentration; R-HSA-1280215 Cytokine Signaling in Immune system; GO:0060260 regulation of transcription initiation by RNA polymerase II; R-HSA-190236 Signaling by FGFR
LGALS2	galectin 2	GO:0043029 T cell homeostasis;GO:0002260 lymphocyte homeostasis;GO:0001776 leukocyte homeostasis	Predicted intracellular proteins	GO:0007156 homophilic cell adhesion via plasma membrane adhesion molecules
CD44	CD44 molecule (Indian blood group)	GO:0070487 monocyte aggregation;GO:1900623 regulation of monocyte aggregation;GO:1900625 positive regulation of monocyte aggregation	FDA approved drug targets:Small molecule drugs; Blood group antigen proteins; Predicted secreted proteins; Predicted intracellular proteins; Cancer-related genes:Candidate cancer biomarkers; CD markers	GO:0007156 homophilic cell adhesion via plasma membrane adhesion molecules; GO:0071363 cellular response to growth factor stimulus; GO:2001234 negative regulation of apoptotic signaling pathway; R-HSA-109582 Hemostasis; GO:0006954 inflammatory response; R-HSA-1280215 Cytokine Signaling in Immune system; GO:0051216 cartilage development
MAPRE3	microtubule associated protein RP/EB family member 3	GO:1903031 regulation of microtubule plus-end binding;GO:1903033 positive regulation of microtubule plus-end binding;GO:1904825 protein localization to microtubule plus-end	Predicted intracellular proteins	GO:0030834 regulation of actin filament depolymerization; GO:0060260 regulation of transcription initiation by RNA polymerase II
ADD1	adducin 1	GO:1903393 positive regulation of adherens junction organization;GO:1903391 regulation of adherens junction organization;GO:1901552 positive regulation of endothelial cell development	Predicted intracellular proteins	GO:0097435 supramolecular fiber organization; GO:0030834 regulation of actin filament depolymerization; GO:0060260 regulation of transcription initiation by RNA polymerase II
F2RL1	F2R like trypsin receptor 1	GO:0070962 positive regulation of neutrophil mediated killing of bacterium;GO:0070963 positive regulation of neutrophil mediated killing of gram-negative bacterium;GO:0070960 positive regulation of neutrophil mediated cytotoxicity	G-protein coupled receptors:GPCRs excl olfactory receptors; Transporters	GO:2001234 negative regulation of apoptotic signaling pathway; R-HSA-109582 Hemostasis; GO:0006954 inflammatory response; GO:0007204 positive regulation of cytosolic calcium ion concentration; R-HSA-1280215 Cytokine Signaling in Immune system; GO:0030834 regulation of actin filament depolymerization; GO:0014068 positive regulation of phosphatidylinositol 3-kinase signaling
SIAH2	siah E3 ubiquitin protein ligase 2	GO:1990000 amyloid fibril formation;GO:0043154 negative regulation of cysteine-type endopeptidase activity involved in apoptotic process;GO:2000117 negative regulation of cysteine-type endopeptidase activity	ENZYME proteins:Transferases; Predicted intracellular proteins; Enzymes; Transporters:Accessory Factors Involved in Transport	R-HSA-72163 mRNA Splicing - Major Pathway; GO:2001234 negative regulation of apoptotic signaling pathway; GO:0097435 supramolecular fiber organization
GRM2	glutamate metabotropic receptor 2	GO:0090461 glutamate homeostasis;GO:0014047 glutamate secretion;GO:0035095 behavioral response to nicotine	G-protein coupled receptors:Family 3 (C) receptors; G-protein coupled receptors:GPCRs excl olfactory receptors; Predicted intracellular proteins; Transporters	GO:0007204 positive regulation of cytosolic calcium ion concentration; GO:0046903 secretion; GO:0007193 adenylate cyclase-inhibiting G protein-coupled receptor signaling pathway; GO:0014068 positive regulation of phosphatidylinositol 3-kinase signaling
FLRT2	fibronectin leucine rich transmembrane protein 2	GO:0061343 cell adhesion involved in heart morphogenesis;GO:0071711 basement membrane organization;GO:0050919 negative chemotaxis		GO:0071363 cellular response to growth factor stimulus; R-HSA-190236 Signaling by FGFR
FLRT2	fibronectin leucine rich transmembrane protein 2	GO:0061343 cell adhesion involved in heart morphogenesis;GO:0071711 basement membrane organization;GO:0050919 negative chemotaxis		GO:0071363 cellular response to growth factor stimulus; R-HSA-190236 Signaling by FGFR
MED25	mediator complex subunit 25	GO:2001176 regulation of mediator complex assembly;GO:2001178 positive regulation of mediator complex assembly;GO:0035563 positive regulation of chromatin binding	Predicted intracellular proteins; Disease related genes; Human disease related genes:Congenital malformations:Other congenital malformations	GO:0006366 transcription by RNA polymerase II; GO:0060260 regulation of transcription initiation by RNA polymerase II
LSM1	LSM1 homolog, mRNA degradation associated	GO:0000290 deadenylation-dependent decapping of nuclear-transcribed mRNA;GO:0071044 histone mRNA catabolic process;GO:0110156 methylguanosine-cap decapping	Predicted intracellular proteins	R-HSA-72163 mRNA Splicing - Major Pathway
SNRPD1	small nuclear ribonucleoprotein D1 polypeptide	GO:0036261 7-methylguanosine cap hypermethylation;GO:0036260 RNA capping;GO:1903241 U2-type prespliceosome assembly	Predicted intracellular proteins	R-HSA-72163 mRNA Splicing - Major Pathway; R-HSA-72165 mRNA Splicing - Minor Pathway
EPAS1	endothelial PAS domain protein 1	GO:0048625 myoblast fate commitment;GO:0043619 regulation of transcription from RNA polymerase II promoter in response to oxidative stress;GO:0042415 norepinephrine metabolic process	Human disease related genes:Cancers:Cancers of endocrine organs; Human disease related genes:Cardiovascular diseases:Hematologic diseases; Cancer-related genes:Candidate cancer biomarkers; Predicted intracellular proteins; Disease related genes; Transcription factors:Basic domains	R-HSA-72163 mRNA Splicing - Major Pathway; GO:0071363 cellular response to growth factor stimulus; GO:0006366 transcription by RNA polymerase II; GO:0030834 regulation of actin filament depolymerization
MTM1	myotubularin 1	GO:0048630 skeletal muscle tissue growth;GO:0048633 positive regulation of skeletal muscle tissue growth;GO:0048631 regulation of skeletal muscle tissue growth	ENZYME proteins:Hydrolases; Human disease related genes:Musculoskeletal diseases:Muscular diseases; Enzymes; Potential drug targets; Predicted intracellular proteins; Disease related genes	GO:2001234 negative regulation of apoptotic signaling pathway; GO:0097435 supramolecular fiber organization; GO:0014068 positive regulation of phosphatidylinositol 3-kinase signaling
SCD	stearoyl-CoA desaturase	GO:1903966 monounsaturated fatty acid biosynthetic process;GO:1903964 monounsaturated fatty acid metabolic process;GO:0006636 unsaturated fatty acid biosynthetic process	Enzymes; ENZYME proteins:Oxidoreductases
SNRPD3	small nuclear ribonucleoprotein D3 polypeptide	GO:0036261 7-methylguanosine cap hypermethylation;GO:0036260 RNA capping;GO:1903241 U2-type prespliceosome assembly	Predicted intracellular proteins	R-HSA-72163 mRNA Splicing - Major Pathway; R-HSA-72165 mRNA Splicing - Minor Pathway
WDR1	WD repeat domain 1	GO:0016333 morphogenesis of follicular epithelium;GO:0016334 establishment or maintenance of polarity of follicular epithelium;GO:0042247 establishment of planar polarity of follicular epithelium	Predicted intracellular proteins	R-HSA-109582 Hemostasis; GO:0006954 inflammatory response; GO:0097435 supramolecular fiber organization; GO:0030834 regulation of actin filament depolymerization
HNRNPA2B1	heterogeneous nuclear ribonucleoprotein A2/B1	GO:1905663 positive regulation of telomerase RNA reverse transcriptase activity;GO:1905661 regulation of telomerase RNA reverse transcriptase activity;GO:1990428 miRNA transport	Predicted intracellular proteins; Disease related genes; Cancer-related genes; Human disease related genes:Musculoskeletal diseases:Muscular diseases	R-HSA-72163 mRNA Splicing - Major Pathway; hsa04714 Thermogenesis; R-HSA-1280215 Cytokine Signaling in Immune system; R-HSA-190236 Signaling by FGFR
MAX	MYC associated factor X	GO:0048678 response to axon injury;GO:0051402 neuron apoptotic process;GO:0070997 neuron death	Human disease related genes:Cancers:Cancers of endocrine organs; Cancer-related genes:Mutational cancer driver genes; Predicted intracellular proteins; Disease related genes; Transcription factors:Basic domains	GO:0071363 cellular response to growth factor stimulus; R-HSA-109582 Hemostasis; R-HSA-1280215 Cytokine Signaling in Immune system; GO:1901699 cellular response to nitrogen compound
EHD1	EH domain containing 1	GO:2001137 positive regulation of endocytic recycling;GO:0010886 positive regulation of cholesterol storage;GO:0034383 low-density lipoprotein particle clearance	Predicted intracellular proteins	GO:0071363 cellular response to growth factor stimulus; R-HSA-109582 Hemostasis
SLC25A30	solute carrier family 25 member 30	GO:0015709 thiosulfate transport;GO:0015743 malate transport;GO:0071423 malate transmembrane transport	Predicted intracellular proteins; Transporters:Electrochemical Potential-driven transporters	GO:0046903 secretion
SKP2	S-phase kinase associated protein 2	GO:0033148 positive regulation of intracellular estrogen receptor signaling pathway;GO:0033145 positive regulation of intracellular steroid hormone receptor signaling pathway;GO:1902916 positive regulation of protein polyubiquitination	Predicted intracellular proteins; Cancer-related genes:Candidate cancer biomarkers
GPR137	G protein-coupled receptor 137	GO:0045779 negative regulation of bone resorption;GO:0046851 negative regulation of bone remodeling;GO:0034104 negative regulation of tissue remodeling	Predicted intracellular proteins
NTRK2	neurotrophic receptor tyrosine kinase 2	GO:0099540 trans-synaptic signaling by neuropeptide;GO:0099551 trans-synaptic signaling by neuropeptide, modulating synaptic transmission;GO:0099538 synaptic signaling via neuropeptide	FDA approved drug targets:Small molecule drugs; Enzymes; Human disease related genes:Nervous system diseases:Epilepsy; Cancer-related genes:Candidate cancer biomarkers; Kinases:Tyr protein kinases; RAS pathway related proteins; ENZYME proteins:Transferases; Human disease related genes:Cancers:Cancers of eye, brain, and central nervous system; Disease related genes	GO:0071363 cellular response to growth factor stimulus; GO:0007204 positive regulation of cytosolic calcium ion concentration; R-HSA-1280215 Cytokine Signaling in Immune system; GO:1901699 cellular response to nitrogen compound; GO:0046903 secretion; GO:0014068 positive regulation of phosphatidylinositol 3-kinase signaling
CKS2	CDC28 protein kinase regulatory subunit 2	GO:0048144 fibroblast proliferation;GO:0045737 positive regulation of cyclin-dependent protein serine/threonine kinase activity;GO:1904031 positive regulation of cyclin-dependent protein kinase activity	Predicted intracellular proteins; Cancer-related genes:Candidate cancer biomarkers
UQCRB	ubiquinol-cytochrome c reductase binding protein	GO:0006122 mitochondrial electron transport, ubiquinol to cytochrome c;GO:0019646 aerobic electron transport chain;GO:0042773 ATP synthesis coupled electron transport	Predicted intracellular proteins; Disease related genes; Human disease related genes:Congenital disorders of metabolism:Mitochondrial diseases	hsa04714 Thermogenesis
NADK	NAD kinase	GO:0006741 NADP biosynthetic process;GO:0019674 NAD metabolic process;GO:0019359 nicotinamide nucleotide biosynthetic process	ENZYME proteins:Transferases; Predicted intracellular proteins; Enzymes
N4BP2L1	NEDD4 binding protein 2 like 1		Predicted intracellular proteins
HERC2P3	HERC2 pseudogene 3	GO:0016567 protein ubiquitination;GO:0032446 protein modification by small protein conjugation;GO:0070647 protein modification by small protein conjugation or removal
GTF2A1	general transcription factor IIA subunit 1	GO:0051123 RNA polymerase II preinitiation complex assembly;GO:0060261 positive regulation of transcription initiation by RNA polymerase II;GO:2000144 positive regulation of DNA-templated transcription initiation	Predicted intracellular proteins	GO:0006366 transcription by RNA polymerase II; GO:0060260 regulation of transcription initiation by RNA polymerase II
LAS1L	LAS1 like ribosome biogenesis factor	GO:0000470 maturation of LSU-rRNA;GO:0000460 maturation of 5.8S rRNA;GO:0042273 ribosomal large subunit biogenesis	Predicted intracellular proteins; Disease related genes; Human disease related genes:Congenital malformations:Other congenital malformations	R-HSA-72163 mRNA Splicing - Major Pathway
KLHL24	kelch like family member 24	GO:2000312 regulation of kainate selective glutamate receptor activity;GO:2000649 regulation of sodium ion transmembrane transporter activity;GO:0099601 regulation of neurotransmitter receptor activity	Human disease related genes:Congenital malformations:Congenital malformations of skin; Disease related genes; Predicted intracellular proteins	GO:0097435 supramolecular fiber organization; GO:0007193 adenylate cyclase-inhibiting G protein-coupled receptor signaling pathway
PDLIM7	PDZ and LIM domain 7	GO:0045669 positive regulation of osteoblast differentiation;GO:0045667 regulation of osteoblast differentiation;GO:0006898 receptor-mediated endocytosis	Predicted intracellular proteins	R-HSA-72163 mRNA Splicing - Major Pathway; GO:0030834 regulation of actin filament depolymerization
ATXN7L3B	ataxin 7 like 3B	GO:0010468 regulation of gene expression;GO:0060255 regulation of macromolecule metabolic process;GO:0019222 regulation of metabolic process	Predicted intracellular proteins; Disease related genes
JADE2	jade family PHD finger 2	GO:0043983 histone H4-K12 acetylation;GO:0043981 histone H4-K5 acetylation;GO:0043982 histone H4-K8 acetylation	ENZYME proteins:Transferases; Predicted intracellular proteins; Enzymes	R-HSA-72163 mRNA Splicing - Major Pathway
MCL1	MCL1 apoptosis regulator, BCL2 family member	GO:1903378 positive regulation of oxidative stress-induced neuron intrinsic apoptotic signaling pathway;GO:1902177 positive regulation of oxidative stress-induced intrinsic apoptotic signaling pathway;GO:1903223 positive regulation of oxidative stress-induced neuron death	Predicted intracellular proteins; Cancer-related genes:Candidate cancer biomarkers	GO:2001234 negative regulation of apoptotic signaling pathway; R-HSA-1280215 Cytokine Signaling in Immune system
ZEB1	zinc finger E-box binding homeobox 1	GO:0048752 semicircular canal morphogenesis;GO:0060872 semicircular canal development;GO:0045602 negative regulation of endothelial cell differentiation	Human disease related genes:Nervous system diseases:Eye disease; Transcription factors:Helix-turn-helix domains; Disease related genes; Predicted intracellular proteins	GO:0071363 cellular response to growth factor stimulus; R-HSA-1280215 Cytokine Signaling in Immune system; GO:1901699 cellular response to nitrogen compound; GO:0051216 cartilage development
GTF2F2	general transcription factor IIF subunit 2	GO:0006368 transcription elongation by RNA polymerase II promoter;GO:0006367 transcription initiation at RNA polymerase II promoter;GO:0032508 DNA duplex unwinding	Predicted intracellular proteins; Enzymes; ENZYME proteins:Hydrolases	R-HSA-72163 mRNA Splicing - Major Pathway; GO:0071363 cellular response to growth factor stimulus; GO:0006366 transcription by RNA polymerase II; R-HSA-72165 mRNA Splicing - Minor Pathway; R-HSA-190236 Signaling by FGFR
PAK1IP1	PAK1 interacting protein 1	GO:0042273 ribosomal large subunit biogenesis;GO:0060021 roof of mouth development;GO:1901796 regulation of signal transduction by p53 class mediator	Predicted intracellular proteins
LTBP4	latent transforming growth factor beta binding protein 4	GO:0046879 hormone secretion;GO:0007179 transforming growth factor beta receptor signaling pathway;GO:0009914 hormone transport	Predicted intracellular proteins; Human disease related genes:Respiratory diseases:Lung diseases; Predicted secreted proteins; Human disease related genes:Skin diseases:Skin and soft tissue diseases; Human disease related genes:Congenital malformations:Congenital malformations of skin; Disease related genes	GO:0071363 cellular response to growth factor stimulus; GO:1901699 cellular response to nitrogen compound; GO:0046903 secretion
SNORA64	small nucleolar RNA, H/ACA box 64	GO:0006396 RNA processing;GO:0016070 RNA metabolic process;GO:0090304 nucleic acid metabolic process
RPS2	ribosomal protein S2	GO:0051443 positive regulation of ubiquitin-protein transferase activity;GO:0051438 regulation of ubiquitin-protein transferase activity;GO:0031398 positive regulation of protein ubiquitination	Ribosomal proteins; Predicted intracellular proteins; Cancer-related genes:Mutated cancer genes	R-HSA-72163 mRNA Splicing - Major Pathway; R-HSA-72165 mRNA Splicing - Minor Pathway
BCL2L10	BCL2 like 10	GO:0038034 signal transduction in absence of ligand;GO:0097192 extrinsic apoptotic signaling pathway in absence of ligand;GO:0008630 intrinsic apoptotic signaling pathway in response to DNA damage	Predicted intracellular proteins	GO:2001234 negative regulation of apoptotic signaling pathway
F2RL3	F2R like thrombin or trypsin receptor 3	GO:0070493 thrombin-activated receptor signaling pathway;GO:0060155 platelet dense granule organization;GO:0051482 positive regulation of cytosolic calcium ion concentration involved in phospholipase C-activating G protein-coupled signaling pathway	G-protein coupled receptors:GPCRs excl olfactory receptors; Predicted intracellular proteins	R-HSA-109582 Hemostasis; GO:0007204 positive regulation of cytosolic calcium ion concentration; GO:0007193 adenylate cyclase-inhibiting G protein-coupled receptor signaling pathway
GTF2I	general transcription factor IIi	GO:0016525 negative regulation of angiogenesis;GO:2000181 negative regulation of blood vessel morphogenesis;GO:1901343 negative regulation of vasculature development	Predicted intracellular proteins; Disease related genes; Human disease related genes:Other congenital disorders:Chromosomal abnormalities	GO:0006366 transcription by RNA polymerase II
MAGOHB	mago homolog B, exon junction complex subunit	GO:0000184 nuclear-transcribed mRNA catabolic process, nonsense-mediated decay;GO:0006406 mRNA export from nucleus;GO:0006405 RNA export from nucleus	Predicted intracellular proteins	R-HSA-72163 mRNA Splicing - Major Pathway
MAGOH	mago homolog, exon junction complex subunit	GO:2000622 regulation of nuclear-transcribed mRNA catabolic process, nonsense-mediated decay;GO:0000184 nuclear-transcribed mRNA catabolic process, nonsense-mediated decay;GO:0000381 regulation of alternative mRNA splicing, via spliceosome	Transporters:Primary Active Transporters; Predicted intracellular proteins	R-HSA-72163 mRNA Splicing - Major Pathway; R-HSA-72165 mRNA Splicing - Minor Pathway
RNH1	ribonuclease/angiogenin inhibitor 1	GO:0006402 mRNA catabolic process;GO:0006401 RNA catabolic process;GO:0034655 nucleobase-containing compound catabolic process	Predicted intracellular proteins	R-HSA-72163 mRNA Splicing - Major Pathway
BGN	biglycan	GO:0061975 articular cartilage development;GO:0019800 peptide cross-linking via chondroitin 4-sulfate glycosaminoglycan;GO:0030204 chondroitin sulfate metabolic process	Disease related genes; Human disease related genes:Congenital malformations:Congenital malformations of the musculoskeletal system; Predicted secreted proteins	GO:0051216 cartilage development
EXOC3	exocyst complex component 3	GO:0051601 exocyst localization;GO:0090522 vesicle tethering involved in exocytosis;GO:0099022 vesicle tethering	Predicted intracellular proteins; Transporters:Transporter channels and pores	GO:0046903 secretion
NR1H4	nuclear receptor subfamily 1 group H member 4	GO:0001079 nitrogen catabolite regulation of transcription from RNA polymerase II promoter;GO:0001080 nitrogen catabolite activation of transcription from RNA polymerase II promoter;GO:0090293 nitrogen catabolite regulation of transcription	Transcription factors:Zinc-coordinating DNA-binding domains; Transporters; FDA approved drug targets:Small molecule drugs; Human disease related genes:Digestive system diseases:Liver diseases; Predicted intracellular proteins; Disease related genes; Nuclear receptors	GO:2001234 negative regulation of apoptotic signaling pathway; GO:0006366 transcription by RNA polymerase II; GO:0006954 inflammatory response; GO:0097435 supramolecular fiber organization; R-HSA-72165 mRNA Splicing - Minor Pathway; GO:0030834 regulation of actin filament depolymerization; GO:1901699 cellular response to nitrogen compound
TRA2A	transformer 2 alpha homolog	GO:0048026 positive regulation of mRNA splicing, via spliceosome;GO:0050685 positive regulation of mRNA processing;GO:0033120 positive regulation of RNA splicing	Predicted intracellular proteins	R-HSA-72163 mRNA Splicing - Major Pathway
KIF20B	kinesin family member 20B	GO:1903436 regulation of mitotic cytokinetic process;GO:1903438 positive regulation of mitotic cytokinetic process;GO:0032954 regulation of cytokinetic process	Predicted intracellular proteins	GO:0071363 cellular response to growth factor stimulus; R-HSA-109582 Hemostasis; GO:0006954 inflammatory response
TACR1	tachykinin receptor 1	GO:0003051 angiotensin-mediated drinking behavior;GO:0046878 positive regulation of saliva secretion;GO:0060083 smooth muscle contraction involved in micturition	G-protein coupled receptors:GPCRs excl olfactory receptors; FDA approved drug targets:Small molecule drugs	GO:0006954 inflammatory response; GO:0007204 positive regulation of cytosolic calcium ion concentration; GO:0030834 regulation of actin filament depolymerization
COL1A1	collagen type I alpha 1 chain	GO:0071306 cellular response to vitamin E;GO:1902618 cellular response to fluoride;GO:1902617 response to fluoride	Predicted intracellular proteins; Human disease related genes:Congenital malformations:Congenital malformations of the musculoskeletal system; Predicted secreted proteins; FDA approved drug targets:Biotech drugs; Cancer-related genes:Candidate cancer biomarkers; Human disease related genes:Congenital malformations:Congenital malformations of skin; Disease related genes; Human disease related gene…	GO:0071363 cellular response to growth factor stimulus; R-HSA-109582 Hemostasis; hsa04714 Thermogenesis; GO:0006954 inflammatory response; GO:0097435 supramolecular fiber organization; GO:1901699 cellular response to nitrogen compound; GO:0051216 cartilage development
MTMR1	myotubularin related protein 1	GO:0060304 regulation of phosphatidylinositol dephosphorylation;GO:0046856 phosphatidylinositol dephosphorylation;GO:1903725 regulation of phospholipid metabolic process	Predicted intracellular proteins; Enzymes; ENZYME proteins:Hydrolases
SYT2	synaptotagmin 2	GO:0048791 calcium ion-regulated exocytosis of neurotransmitter;GO:1903861 positive regulation of dendrite extension;GO:1903859 regulation of dendrite extension	Disease related genes; Human disease related genes:Nervous system diseases:Other nervous and sensory system diseases; FDA approved drug targets:Biotech drugs	R-HSA-109582 Hemostasis; GO:0046903 secretion; GO:0007193 adenylate cyclase-inhibiting G protein-coupled receptor signaling pathway
MRFAP1L1	Morf4 family associated protein 1 like 1		Predicted intracellular proteins
MAZ	MYC associated zinc finger protein	GO:0006369 termination of RNA polymerase II transcription;GO:0006353 DNA-templated transcription termination;GO:0006367 transcription initiation at RNA polymerase II promoter	Predicted intracellular proteins; Transcription factors:Zinc-coordinating DNA-binding domains	GO:2001234 negative regulation of apoptotic signaling pathway; GO:0006366 transcription by RNA polymerase II; GO:0006954 inflammatory response; GO:0014068 positive regulation of phosphatidylinositol 3-kinase signaling
SCNN1B	sodium channel epithelial 1 subunit beta	GO:0097274 urea homeostasis;GO:0036253 response to amiloride;GO:0036254 cellular response to amiloride	Human disease related genes:Respiratory diseases:Tracheobronchial diseases; FDA approved drug targets:Small molecule drugs; Human disease related genes:Urinary system diseases:Kidney diseases; Transporters:Transporter channels and pores; Predicted intracellular proteins; Disease related genes; Human disease related genes:Cardiovascular diseases:Hypertensive diseases	GO:0006954 inflammatory response; GO:0007204 positive regulation of cytosolic calcium ion concentration; GO:1901699 cellular response to nitrogen compound; GO:0046903 secretion
NDUFA13	NADH:ubiquinone oxidoreductase subunit A13	GO:0045039 protein insertion into mitochondrial inner membrane;GO:0035458 cellular response to interferon-beta;GO:0051204 protein insertion into mitochondrial membrane	Disease related genes; Human disease related genes:Congenital disorders of metabolism:Mitochondrial diseases	GO:2001234 negative regulation of apoptotic signaling pathway; hsa04714 Thermogenesis
GNS	glucosamine (N-acetyl)-6-sulfatase	GO:0042340 keratan sulfate catabolic process;GO:0042339 keratan sulfate metabolic process;GO:0006027 glycosaminoglycan catabolic process	Human disease related genes:Congenital disorders of metabolism:Congenital disorders of glycan/glycoprotein metabolism; ENZYME proteins:Hydrolases; Enzymes; Potential drug targets; Predicted intracellular proteins; Disease related genes; Human disease related genes:Congenital disorders of metabolism:Lysosomal storage diseases	GO:0051216 cartilage development
MAPKAPK2	MAPK activated protein kinase 2	GO:0044351 macropinocytosis;GO:0006907 pinocytosis;GO:0038066 p38MAPK cascade	ENZYME proteins:Transferases; Cancer-related genes:Candidate cancer biomarkers; Enzymes; Kinases:CAMK Ser/Thr protein kinases	R-HSA-72163 mRNA Splicing - Major Pathway; GO:0071363 cellular response to growth factor stimulus; GO:0006954 inflammatory response; R-HSA-1280215 Cytokine Signaling in Immune system
CNBP	CCHC-type zinc finger nucleic acid binding protein	GO:0071919 G-quadruplex DNA formation;GO:2000767 positive regulation of cytoplasmic translation;GO:2000765 regulation of cytoplasmic translation	Predicted intracellular proteins; Disease related genes; Cancer-related genes; Human disease related genes:Musculoskeletal diseases:Muscular diseases	R-HSA-72165 mRNA Splicing - Minor Pathway
HNRNPA1	heterogeneous nuclear ribonucleoprotein A1	GO:1903936 cellular response to sodium arsenite;GO:1903935 response to sodium arsenite;GO:1902075 cellular response to salt	Predicted intracellular proteins; Disease related genes; Human disease related genes:Nervous system diseases:Neurodegenerative diseases; Human disease related genes:Musculoskeletal diseases:Muscular diseases	R-HSA-72163 mRNA Splicing - Major Pathway; GO:0071363 cellular response to growth factor stimulus; hsa04714 Thermogenesis; GO:0097435 supramolecular fiber organization; GO:1901699 cellular response to nitrogen compound; R-HSA-190236 Signaling by FGFR
MEOX2	mesenchyme homeobox 2	GO:0001757 somite specification;GO:0007379 segment specification;GO:0090051 negative regulation of cell migration involved in sprouting angiogenesis	Transcription factors:Helix-turn-helix domains; Predicted intracellular proteins	GO:0071363 cellular response to growth factor stimulus
EPB41L2	erythrocyte membrane protein band 4.1 like 2	GO:1904778 positive regulation of protein localization to cell cortex;GO:1904776 regulation of protein localization to cell cortex;GO:0030866 cortical actin cytoskeleton organization	Predicted intracellular proteins	GO:0030834 regulation of actin filament depolymerization
ARHGAP33	Rho GTPase activating protein 33	GO:0007264 small GTPase mediated signal transduction;GO:0015031 protein transport;GO:0045184 establishment of protein localization	Predicted intracellular proteins
CREB3L1	cAMP responsive element binding protein 3 like 1	GO:0070278 extracellular matrix constituent secretion;GO:1990440 positive regulation of transcription from RNA polymerase II promoter in response to endoplasmic reticulum stress;GO:0036003 positive regulation of transcription from RNA polymerase II promoter in response to stress	Human disease related genes:Congenital malformations:Congenital malformations of the musculoskeletal system; Cancer-related genes; Predicted intracellular proteins; Disease related genes; Transcription factors:Basic domains	GO:2001234 negative regulation of apoptotic signaling pathway; hsa04714 Thermogenesis; R-HSA-1280215 Cytokine Signaling in Immune system; GO:0046903 secretion
KCNG2	potassium voltage-gated channel modifier subfamily G member 2	GO:0071805 potassium ion transmembrane transport;GO:0006813 potassium ion transport;GO:0051260 protein homooligomerization	Voltage-gated ion channels:Voltage-Gated Potassium Channels	GO:0007193 adenylate cyclase-inhibiting G protein-coupled receptor signaling pathway
ERH	ERH mRNA splicing and mitosis factor	GO:0006213 pyrimidine nucleoside metabolic process;GO:0009116 nucleoside metabolic process;GO:1901657 glycosyl compound metabolic process	Predicted intracellular proteins
EHD2	EH domain containing 2	GO:2001137 positive regulation of endocytic recycling;GO:0097320 plasma membrane tubulation;GO:1901741 positive regulation of myoblast fusion	Predicted intracellular proteins	R-HSA-109582 Hemostasis; GO:0030834 regulation of actin filament depolymerization
ADAM28	ADAM metallopeptidase domain 28	GO:0007283 spermatogenesis;GO:0048232 male gamete generation;GO:0007276 gamete generation	Predicted secreted proteins; Transporters:Accessory Factors Involved in Transport
MGLL	monoglyceride lipase	GO:2000124 regulation of endocannabinoid signaling pathway;GO:0052651 monoacylglycerol catabolic process;GO:0046462 monoacylglycerol metabolic process	Predicted intracellular proteins; Enzymes; ENZYME proteins:Hydrolases	R-HSA-109582 Hemostasis; hsa04714 Thermogenesis; GO:0006954 inflammatory response; GO:0007204 positive regulation of cytosolic calcium ion concentration
INTS1	integrator complex subunit 1	GO:0034474 U2 snRNA 3'-end processing;GO:0001833 inner cell mass cell proliferation;GO:0001832 blastocyst growth	Predicted intracellular proteins; Disease related genes; Human disease related genes:Other diseases:Mental and behavioural disorders	GO:2001234 negative regulation of apoptotic signaling pathway; GO:0006366 transcription by RNA polymerase II
HCFC1	host cell factor C1	GO:0019045 latent virus replication;GO:0019046 release from viral latency;GO:0019042 viral latency	Human disease related genes:Other diseases:Mental and behavioural disorders; Disease related genes; Predicted intracellular proteins; Human disease related genes:Congenital disorders of metabolism:Congenital disorders of cofactor/vitamin metabolism	R-HSA-1280215 Cytokine Signaling in Immune system; R-HSA-72165 mRNA Splicing - Minor Pathway; GO:0060260 regulation of transcription initiation by RNA polymerase II
CRKL	CRK like proto-oncogene, adaptor protein	GO:0035685 helper T cell diapedesis;GO:0035684 helper T cell extravasation;GO:0098749 cerebellar neuron development	Predicted intracellular proteins	GO:0071363 cellular response to growth factor stimulus; R-HSA-109582 Hemostasis; GO:0006954 inflammatory response; R-HSA-1280215 Cytokine Signaling in Immune system; GO:0030834 regulation of actin filament depolymerization; GO:1901699 cellular response to nitrogen compound
FLNA	filamin A	GO:1905000 regulation of membrane repolarization during atrial cardiac muscle cell action potential;GO:0090042 tubulin deacetylation;GO:0007195 adenylate cyclase-inhibiting dopamine receptor signaling pathway	Human disease related genes:Digestive system diseases:Gastrointestinal diseases; Human disease related genes:Congenital malformations:Congenital malformations of the musculoskeletal system; Human disease related genes:Congenital malformations:Congenital malformations of the circulatory system; Human disease related genes:Congenital malformations:Other congenital malformations; Transporters:Access…	GO:0007156 homophilic cell adhesion via plasma membrane adhesion molecules; GO:0071363 cellular response to growth factor stimulus; R-HSA-109582 Hemostasis; GO:0097435 supramolecular fiber organization; GO:0007204 positive regulation of cytosolic calcium ion concentration; R-HSA-1280215 Cytokine Signaling in Immune system; GO:0030834 regulation of actin filament depolymerization; GO:1901699 cellu…
NDC80	NDC80 kinetochore complex component	GO:0008315 G2/MI transition of meiotic cell cycle;GO:0044771 meiotic cell cycle phase transition;GO:0007057 spindle assembly involved in female meiosis I	Predicted intracellular proteins	GO:0097435 supramolecular fiber organization
NRP2	neuropilin 2	GO:0021649 vestibulocochlear nerve structural organization;GO:1903375 facioacoustic ganglion development;GO:0061552 ganglion morphogenesis	Cancer-related genes:Candidate cancer biomarkers; Predicted secreted proteins	R-HSA-72163 mRNA Splicing - Major Pathway; GO:0071363 cellular response to growth factor stimulus; GO:0006954 inflammatory response
ATP5F1E	ATP synthase F1 subunit epsilon	GO:0042776 proton motive force-driven mitochondrial ATP synthesis;GO:0015986 proton motive force-driven ATP synthesis;GO:0006754 ATP biosynthetic process	Predicted intracellular proteins; Disease related genes; Human disease related genes:Congenital disorders of metabolism:Mitochondrial diseases	hsa04714 Thermogenesis

## Sheet: Table 3
Table 3. Pathways involved in enriched pathways from PCOS DEGs in GSE1615 (platform U133A)
Pathway	Pathway members	Symbols
GO:0007156 homophilic cell adhesion via plasma membrane adhesion molecules	GO:0007156 homophilic cell adhesion via plasma membrane adhesion molecules	PCDHGC3,PCDHGA12,PCDHGA11,PCDHGA10,PCDHGA6,PCDHGA5,PCDHGA3,CD44,FLNA,LGALS2
	GO:0098609 cell-cell adhesion
	GO:0098742 cell-cell adhesion via plasma-membrane adhesion molecules
R-HSA-72163 mRNA Splicing - Major Pathway	R-HSA-72163 mRNA Splicing - Major Pathway	GTF2F2,HNRNPA1,HNRNPA2B1,MAGOH,SNRPD1,SNRPD3,MAGOHB,LSM1,TRA2A,RPS2,MAPKAPK2,LAS1L,EPAS1,RNH1,PPP2R1B,JADE2,SIAH2,NRP2,PDLIM7
	GO:0000375 RNA splicing, via transesterification reactions
	R-HSA-72172 mRNA Splicing
	CORUM:1181 C complex spliceosome
	hsa03040 Spliceosome
	R-HSA-8953854 Metabolism of RNA
	R-HSA-72203 Processing of Capped Intron-Containing Pre-mRNA
	GO:0000377 RNA splicing, via transesterification reactions with bulged adenosine as nucleophile
	GO:0000398 mRNA splicing, via spliceosome
	GO:0016071 mRNA metabolic process
	GO:0008380 RNA splicing
	GO:0006397 mRNA processing
	GO:0006405 RNA export from nucleus
	GO:0048024 regulation of mRNA splicing, via spliceosome
	GO:1903311 regulation of mRNA metabolic process
	GO:0006402 mRNA catabolic process
	WP411 mRNA processing
	GO:0051028 mRNA transport
	GO:0051168 nuclear export
	GO:0050684 regulation of mRNA processing
	GO:0006406 mRNA export from nucleus
	R-HSA-73856 RNA Polymerase II Transcription Termination
	GO:0050657 nucleic acid transport
	GO:0050658 RNA transport
	GO:0051236 establishment of RNA localization
	GO:0006401 RNA catabolic process
	GO:0006403 RNA localization
	GO:0043484 regulation of RNA splicing
	hsa03015 mRNA surveillance pathway
	GO:0000956 nuclear-transcribed mRNA catabolic process
	GO:0015931 nucleobase-containing compound transport
	R-HSA-927802 Nonsense-Mediated Decay (NMD)
	R-HSA-975957 Nonsense Mediated Decay (NMD) enhanced by the Exon Junction Complex (EJC)
	GO:2000278 regulation of DNA biosynthetic process
	GO:0006913 nucleocytoplasmic transport
	GO:0051169 nuclear transport
	R-HSA-422475 Axon guidance
	R-HSA-9675108 Nervous system development
GO:0071363 cellular response to growth factor stimulus	GO:0071363 cellular response to growth factor stimulus	CD44,COL1A1,CRKL,NTRK2,ZEB1,LTBP4,NRP2,MAPKAPK2,EHD1,FLRT2,GTF2F2,HNRNPA1,PPP2R1B,EPAS1,FLNA,MEOX2,MAX,KIF20B
	GO:0070848 response to growth factor
	R-HSA-9006934 Signaling by Receptor Tyrosine Kinases
	GO:0044344 cellular response to fibroblast growth factor stimulus
	GO:0071774 response to fibroblast growth factor
	R-HSA-187037 Signaling by NTRK1 (TRKA)
	R-HSA-166520 Signaling by NTRKs
	GO:0001568 blood vessel development
	WP382 MAPK signaling pathway
	GO:0001944 vasculature development
	GO:0007169 transmembrane receptor protein tyrosine kinase signaling pathway
	hsa04010 MAPK signaling pathway
	GO:0007167 enzyme-linked receptor protein signaling pathway
	GO:0035239 tube morphogenesis
	hsa04722 Neurotrophin signaling pathway
	GO:0003007 heart morphogenesis
	GO:0001764 neuron migration
	GO:0048514 blood vessel morphogenesis
GO:2001234 negative regulation of apoptotic signaling pathway	GO:2001234 negative regulation of apoptotic signaling pathway	CD44,MAZ,MCL1,SIAH2,BCL2L10,NDUFA13,CREB3L1,PPP2R1B,HMGB1,INTS1,F2RL1,MTM1,NR1H4
	GO:2001243 negative regulation of intrinsic apoptotic signaling pathway
	GO:2001233 regulation of apoptotic signaling pathway
	GO:0043281 regulation of cysteine-type endopeptidase activity involved in apoptotic process
	GO:2000116 regulation of cysteine-type endopeptidase activity
	GO:2001242 regulation of intrinsic apoptotic signaling pathway
	GO:1902532 negative regulation of intracellular signal transduction
	GO:0043154 negative regulation of cysteine-type endopeptidase activity involved in apoptotic process
	GO:0052548 regulation of endopeptidase activity
	GO:2000117 negative regulation of cysteine-type endopeptidase activity
	GO:0052547 regulation of peptidase activity
	GO:0097191 extrinsic apoptotic signaling pathway
	GO:0043280 positive regulation of cysteine-type endopeptidase activity involved in apoptotic process
	GO:0030162 regulation of proteolysis
	GO:2001056 positive regulation of cysteine-type endopeptidase activity
R-HSA-109582 Hemostasis	R-HSA-109582 Hemostasis	CD44,COL1A1,FLNA,PPP2R1B,F2RL3,KIF20B,WDR1,EHD1,MGLL,EHD2,F2RL1,MAX,CRKL,SYT2
	R-HSA-76002 Platelet activation, signaling and aggregation
	GO:0009611 response to wounding
	GO:0022604 regulation of cell morphogenesis
	GO:0042060 wound healing
hsa04714 Thermogenesis	hsa04714 Thermogenesis	ATP5F1E,UQCRB,MGLL,NDUFA13,NDUFAF7,CREB3L1,COL1A1,HNRNPA1,HNRNPA2B1
	R-HSA-163200 Respiratory electron transport, ATP synthesis by chemiosmotic coupling, and heat production by uncoupling proteins.
	R-HSA-1428517 The citric acid (TCA) cycle and respiratory electron transport
	hsa05415 Diabetic cardiomyopathy
	R-HSA-611105 Respiratory electron transport
	hsa05014 Amyotrophic lateral sclerosis
	GO:0006119 oxidative phosphorylation
	hsa00190 Oxidative phosphorylation
GO:0006366 transcription by RNA polymerase II	GO:0006366 transcription by RNA polymerase II	EPAS1,GTF2A1,GTF2F2,GTF2I,MAZ,NR1H4,MED25,INTS1
	GO:0006367 transcription initiation at RNA polymerase II promoter
	hsa03022 Basal transcription factors
	GO:0006352 DNA-templated transcription initiation
	R-HSA-6807505 RNA polymerase II transcribes snRNA genes
	GO:0006351 DNA-templated transcription
	GO:0097659 nucleic acid-templated transcription
	GO:0032774 RNA biosynthetic process
GO:0006954 inflammatory response	GO:0006954 inflammatory response	CD44,F2RL1,HMGB1,SCNN1B,TACR1,MAPKAPK2,NR1H4,MGLL,COL1A1,CRKL,MAZ,NRP2,KIF20B,WDR1
	GO:0030335 positive regulation of cell migration
	GO:2000147 positive regulation of cell motility
	GO:0040017 positive regulation of locomotion
	GO:0032675 regulation of interleukin-6 production
	GO:0032642 regulation of chemokine production
	GO:0070374 positive regulation of ERK1 and ERK2 cascade
	GO:0002685 regulation of leukocyte migration
	GO:0032649 regulation of interferon-gamma production
	GO:0050900 leukocyte migration
	GO:0032652 regulation of interleukin-1 production
GO:0097435 supramolecular fiber organization	GO:0097435 supramolecular fiber organization	ADD1,COL1A1,FLNA,HNRNPA1,MTM1,SIAH2,WDR1,KLHL24,HMGB1,NR1H4,NDC80
	GO:0051129 negative regulation of cellular component organization
GO:0007204 positive regulation of cytosolic calcium ion concentration	GO:0007204 positive regulation of cytosolic calcium ion concentration	F2RL1,MCHR1,HMGB1,TACR1,F2RL3,MGLL,FLNA,SCNN1B,TSPAN8,NTRK2,GRM2,PPP2R1B
	R-HSA-416476 G alpha (q) signalling events
	GO:0050878 regulation of body fluid levels
	GO:0007631 feeding behavior
	R-HSA-388396 GPCR downstream signalling
	R-HSA-375276 Peptide ligand-binding receptors
	GO:0007200 phospholipase C-activating G protein-coupled receptor signaling pathway
	hsa04080 Neuroactive ligand-receptor interaction
	R-HSA-372790 Signaling by GPCR
R-HSA-1280215 Cytokine Signaling in Immune system	R-HSA-1280215 Cytokine Signaling in Immune system	CD44,CRKL,FLNA,HMGB1,HNRNPA2B1,MCL1,PPP2R1B,ZEB1,MAPKAPK2,HCFC1,MAX,NTRK2,F2RL1,CREB3L1
	WP5087 Malignant pleural mesothelioma
	R-HSA-449147 Signaling by Interleukins
	R-HSA-168142 Toll Like Receptor 10 (TLR10) Cascade
	R-HSA-168176 Toll Like Receptor 5 (TLR5) Cascade
	R-HSA-975871 MyD88 cascade initiated on plasma membrane
	R-HSA-975138 TRAF6 mediated induction of NFkB and MAP kinases upon TLR7/8 or 9 activation
	R-HSA-975155 MyD88 dependent cascade initiated on endosome
	R-HSA-168164 Toll Like Receptor 3 (TLR3) Cascade
	R-HSA-168181 Toll Like Receptor 7/8 (TLR7/8) Cascade
	R-HSA-168138 Toll Like Receptor 9 (TLR9) Cascade
	R-HSA-166166 MyD88-independent TLR4 cascade
	R-HSA-937061 TRIF(TICAM1)-mediated TLR4 signaling
	R-HSA-166058 MyD88:MAL(TIRAP) cascade initiated on plasma membrane
	R-HSA-168188 Toll Like Receptor TLR6:TLR2 Cascade
	R-HSA-168179 Toll Like Receptor TLR1:TLR2 Cascade
	R-HSA-181438 Toll Like Receptor 2 (TLR2) Cascade
	GO:0080135 regulation of cellular response to stress
R-HSA-72165 mRNA Splicing - Minor Pathway	R-HSA-72165 mRNA Splicing - Minor Pathway	GTF2F2,SNRPD1,SNRPD3,RPS2,HCFC1,NR1H4,NDUFAF7,CNBP,MAGOH
	R-HSA-9754678 SARS-CoV-2 modulates host translation machinery
	GO:0006479 protein methylation
	GO:0008213 protein alkylation
	GO:0043414 macromolecule methylation
	GO:0032259 methylation
	R-HSA-9705683 SARS-CoV-2-host interactions
	CORUM:351 Spliceosome
GO:0030834 regulation of actin filament depolymerization	GO:0030834 regulation of actin filament depolymerization	ADD1,F2RL1,WDR1,EPB41L2,EHD2,FLNA,TACR1,MAPRE3,NR1H4,CRKL,PCDHGC3,PDLIM7,EPAS1
	GO:0030865 cortical cytoskeleton organization
	GO:1902903 regulation of supramolecular fiber organization
	GO:0110053 regulation of actin filament organization
	GO:0045216 cell-cell junction organization
	GO:1901879 regulation of protein depolymerization
	GO:0034330 cell junction organization
	GO:0032956 regulation of actin cytoskeleton organization
	GO:0051493 regulation of cytoskeleton organization
	GO:0030036 actin cytoskeleton organization
	GO:0043244 regulation of protein-containing complex disassembly
	GO:0032970 regulation of actin filament-based process
	GO:0030099 myeloid cell differentiation
GO:1901699 cellular response to nitrogen compound	GO:1901699 cellular response to nitrogen compound	COL1A1,CRKL,FLNA,MAX,NTRK2,SCNN1B,ZEB1,NR1H4,LTBP4,HNRNPA1
	GO:0071560 cellular response to transforming growth factor beta stimulus
	GO:0071559 response to transforming growth factor beta
	GO:0071230 cellular response to amino acid stimulus
	GO:0071417 cellular response to organonitrogen compound
	GO:0071229 cellular response to acid chemical
	GO:0031667 response to nutrient levels
	GO:0009991 response to extracellular stimulus
	GO:0031669 cellular response to nutrient levels
	GO:0043200 response to amino acid
	GO:0031668 cellular response to extracellular stimulus
	GO:0001101 response to acid chemical
GO:0046903 secretion	GO:0046903 secretion	GRM2,NTRK2,SCNN1B,LTBP4,EXOC3,CREB3L1,SYT2,SLC25A30
	GO:0006835 dicarboxylic acid transport
	GO:0032940 secretion by cell
	GO:0140352 export from cell
GO:0060260 regulation of transcription initiation by RNA polymerase II	GO:0060260 regulation of transcription initiation by RNA polymerase II	GTF2A1,HMGB1,MED25,ADD1,MAPRE3,HCFC1
	GO:2000142 regulation of DNA-templated transcription initiation
	GO:0051099 positive regulation of binding
	GO:0043254 regulation of protein-containing complex assembly
GO:0007193 adenylate cyclase-inhibiting G protein-coupled receptor signaling pathway	GO:0007193 adenylate cyclase-inhibiting G protein-coupled receptor signaling pathway	FLNA,MCHR1,GRM2,F2RL3,KCNG2,KLHL24,SYT2
	GO:0043269 regulation of ion transport
GO:0051216 cartilage development	GO:0051216 cartilage development	BGN,CD44,COL1A1,ZEB1,GNS
	GO:1903510 mucopolysaccharide metabolic process
	GO:0061448 connective tissue development
	GO:0030203 glycosaminoglycan metabolic process
	R-HSA-1630316 Glycosaminoglycan metabolism
	GO:0006022 aminoglycan metabolic process
GO:0014068 positive regulation of phosphatidylinositol 3-kinase signaling	GO:0014068 positive regulation of phosphatidylinositol 3-kinase signaling	F2RL1,MAZ,NTRK2,GRM2,MTM1
	GO:0051896 regulation of protein kinase B signaling
	GO:0014066 regulation of phosphatidylinositol 3-kinase signaling
R-HSA-190236 Signaling by FGFR	R-HSA-190236 Signaling by FGFR	GTF2F2,HNRNPA1,FLRT2,HMGB1,HNRNPA2B1
	GO:0032392 DNA geometric change
	GO:0071103 DNA conformation change

## Sheet: Table 4
Table 4. Differential gene expression in PCOS patients from GSE1615 using platform U133B
ID	adj.P.Val	P.Value	t	B	logFC	Gene symbol	Gene title
236883_at	0.00389	3.27e-07	-11.99	6.14991	3.3416
225713_at	0.00389	4.7e-07	11.53	5.91072	-3.03724	STK11IP	serine/threonine kinase 11 interacting protein
224506_s_at	0.00389	5.15e-07	11.4149	5.84844	-3.28705	PLPP7	phospholipid phosphatase 7 (inactive)
235287_at	0.01169	2.06e-06	9.80896	4.86694	-3.55154	CDK6	cyclin dependent kinase 6
236312_at	0.02001	4.45e-06	-9.00539	4.28534	2.65434	MAD2L1	MAD2 mitotic arrest deficient-like 1 (yeast)
226983_at	0.02001	6.63e-06	8.60782	3.97175	-2.90518	ZNF777	zinc finger protein 777
235250_at	0.02001	7.07e-06	8.54622	3.92153	-1.95001	FLCN	folliculin
225701_at	0.02001	7.07e-06	8.54609	3.92143	-2.70867	AKNA	AT-hook transcription factor
237711_at	0.0268	1.06e-05	-8.15562	3.59244	2.46932	ZNF705G	zinc finger protein 705G
229197_at	0.0275	1.21e-05	8.03341	3.48558	-2.76749	ING5	inhibitor of growth family member 5
230882_at	0.02896	1.51e-05	-7.83137	3.30471	2.25184	DLX6-AS1	DLX6 antisense RNA 1
238627_at	0.02896	1.53e-05	7.81911	3.29357	-2.14238	TRAPPC2L	trafficking protein particle complex 2 like
240551_at	0.02996	1.72e-05	7.71621	3.19922	-3.83424	ZBTB45	zinc finger and BTB domain containing 45
234619_at	0.03606	2.23e-05	-7.48614	2.9831	2.22876
242723_at	0.04295	3.12e-05	-7.19518	2.69924	2.01081
233493_at	0.04295	3.12e-05	7.19416	2.69822	-2.1608	OR2A4	olfactory receptor family 2 subfamily A member 4
241780_at	0.04295	3.34e-05	-7.13715	2.64118	2.72294
227175_at	0.04295	3.64e-05	7.06382	2.56711	-2.26578	MCL1	BCL2 family apoptosis regulator
223143_s_at	0.04295	4.13e-05	6.95955	2.46043	-2.68898	AKIRIN2	akirin 2
228490_at	0.04295	4.39e-05	6.90832	2.40742	-3.47745	ABHD2	abhydrolase domain containing 2
243646_at	0.04295	4.51e-05	-6.8852	2.38337	2.04282
224668_at	0.04295	4.62e-05	6.86493	2.36223	-2.46375	SYS1	Sys1 golgi trafficking protein
244612_at	0.04295	4.67e-05	-6.85602	2.35291	2.34883
224422_x_at	0.04295	4.69e-05	-6.85372	2.35051	2.38867	PMCHL2	pro-melanin concentrating hormone like 2 (pseudogene)
228905_at	0.04295	4.74e-05	-6.84436	2.3407	2.72773	PCM1	pericentriolar material 1
225400_at	0.04565	5.42e-05	6.73501	2.22518	-3.29192	TSEN15	tRNA splicing endonuclease subunit 15
232383_at	0.04565	5.44e-05	-6.73137	2.22131	2.73592	TFEC	transcription factor EC
225347_at	0.05572	6.89e-05	6.54111	2.01584	-3.51362	ARL8A	ADP ribosylation factor like GTPase 8A
240772_at	0.05603	7.36e-05	-6.48841	1.95793	2.34984
222511_x_at	0.05603	7.62e-05	6.46128	1.92795	-3.52795	FAF1	Fas associated factor 1
222671_s_at	0.05603	7.67e-05	6.45574	1.92182	-2.08534	JMJD4	jumonji domain containing 4
230921_s_at	0.05606	8.02e-05	6.42056	1.88274	-2.6268	MAP3K12	mitogen-activated protein kinase kinase kinase 12
241653_x_at	0.05606	8.17e-05	-6.40588	1.86637	2.26439
243133_at	0.05833	9.33e-05	6.30182	1.74939	-2.00471	TSC22D1	TSC22 domain family member 1
236647_at	0.05833	9.36e-05	-6.29953	1.74679	2.54957
235153_at	0.05833	9.52e-05	-6.28636	1.73185	1.58166	RNF183	ring finger protein 183
231299_at	0.05833	0.000102	6.23126	1.66907	-3.44982	AGAP3	ArfGAP with GTPase domain, ankyrin repeat and PH domain 3
AFFX-BioB-3_at	0.05833	0.000102	-6.23029	1.66796	1.7355
235999_at	0.05833	0.000103	-6.22719	1.66442	2.15596
240637_at	0.05833	0.000103	-6.2246	1.66144	2.78287	WDR41	WD repeat domain 41
240693_at	0.0584	0.000106	6.19984	1.63305	-1.97009
237497_at	0.0584	0.000108	6.18599	1.61712	-2.24978
232923_at	0.06456	0.000124	6.0824	1.49699	-2.58375
234068_s_at	0.06456	0.000128	6.06054	1.47142	-1.71028	AP2A1	adaptor related protein complex 2 alpha 1 subunit
234981_x_at	0.06456	0.000129	-6.04994	1.45898	1.25041	CMBL	carboxymethylenebutenolidase homolog
226624_at	0.06456	0.000131	-6.03793	1.44489	1.70088	RAD54L2	RAD54-like 2 (S. cerevisiae)
233036_at	0.06456	0.000135	-6.01785	1.42124	1.35084
231200_at	0.06456	0.000139	5.99421	1.39335	-1.91262	LSM14B	LSM family member 14B
223589_at	0.06456	0.000147	5.95183	1.34307	-2.7052	ZNF416	zinc finger protein 416
222979_s_at	0.06456	0.000148	5.94777	1.33824	-1.5785	SURF4	surfeit 4
240294_at	0.06456	0.000149	-5.94389	1.33362	1.55435	HIPK2	homeodomain interacting protein kinase 2
237175_at	0.06456	0.000149	5.94369	1.33338	-1.99909
238784_at	0.06456	0.000151	-5.93275	1.32035	2.30579	DPY19L2	dpy-19 like 2
232918_at	0.06469	0.000154	5.91711	1.30168	-2.17825	MIR4435-2HG	MIR4435-2 host gene
AFFX-BioB-M_at	0.06502	0.000162	-5.87914	1.25616	1.71902
236903_at	0.06502	0.000166	-5.86012	1.23329	2.13837
225555_x_at	0.06502	0.000167	5.85905	1.23199	-2.23904	AURKAIP1	aurora kinase A interacting protein 1
AFFX-r2-Ec-bioB-3_at	0.06502	0.000171	-5.83819	1.20682	1.69409
237293_at	0.06502	0.000172	5.83573	1.20385	-2.08657
244468_at	0.06502	0.000174	-5.82629	1.19243	2.50101
243102_at	0.06502	0.000175	5.82236	1.18767	-1.93519
243865_x_at	0.06525	0.000181	-5.79714	1.15708	2.48729
222705_s_at	0.06525	0.000184	5.78476	1.14202	-1.66905	SLC25A15	solute carrier family 25 member 15
236573_at	0.06525	0.000184	-5.78418	1.14131	2.17309	MIR133A1HG///MIR133A1///MIR1-2	MIR133A1 host gene///microRNA 133a-1///microRNA 1-2
241308_at	0.06591	0.000189	-5.76528	1.11828	2.57515	LINC01255	long intergenic non-protein coding RNA 1255
238146_at	0.06947	0.000202	-5.71521	1.05695	1.98219
222501_s_at	0.06966	0.00021	5.68797	1.02341	-2.00463	REPIN1	replication initiator 1
230635_at	0.06966	0.000218	5.66113	0.99024	-2.92679	TUG1	taurine up-regulated 1 (non-protein coding)
236051_at	0.06966	0.000218	5.66106	0.99016	-1.74858
235036_at	0.06966	0.000225	5.63813	0.96172	-2.80391	LIX1L	limb and CNS expressed 1 like
225723_at	0.06966	0.000227	5.63056	0.95232	-2.64595	CCDC167	coiled-coil domain containing 167
230749_s_at	0.06966	0.000228	5.62928	0.95072	-2.07958	CAMK2D	calcium/calmodulin dependent protein kinase II delta
240821_at	0.06966	0.000229	-5.62547	0.94598	2.43004
231341_at	0.06966	0.000232	5.61659	0.93493	-2.22261	SLC35D3	solute carrier family 35 member D3
237305_at	0.06966	0.000233	-5.61397	0.93167	2.28859
224152_s_at	0.06966	0.000234	5.6102	0.92697	-3.25246	PBRM1	polybromo 1
242405_at	0.06995	0.000239	-5.59265	0.90507	1.50093
225549_at	0.06995	0.000244	-5.57954	0.88867	1.51802	DDX6	DEAD-box helicase 6
240328_at	0.06995	0.000247	5.56946	0.87605	-2.27822
224681_at	0.06995	0.000251	5.55876	0.86263	-1.22172	GNA12	G protein subunit alpha 12
227617_at	0.06995	0.000254	5.55119	0.85311	-1.7212	TMEM201	transmembrane protein 201
234759_at	0.06995	0.000258	-5.53981	0.8388	2.56088	LOC100287497	septin 7 pseudogene
223510_at	0.06995	0.000258	5.53937	0.83825	-1.35425	NRP2	neuropilin 2
226746_s_at	0.06995	0.000259	5.53467	0.83233	-1.62746	UBE4B	ubiquitination factor E4B
227874_at	0.07056	0.000268	-5.51247	0.80433	2.12952	EMCN	endomucin
238485_at	0.07056	0.000269	-5.50953	0.80062	1.53298	IQCH-AS1	IQCH antisense RNA 1
241141_at	0.07056	0.000271	5.50313	0.79253	-2.38224	BMP6	bone morphogenetic protein 6
239756_at	0.0711	0.00028	-5.48116	0.76469	1.70674
230662_at	0.0711	0.000281	5.47778	0.76041	-2.103	RNF187	ring finger protein 187
238691_at	0.0711	0.000283	-5.47326	0.75467	2.74627	SCARNA13///SNHG10	small Cajal body-specific RNA 13///small nucleolar RNA host gene 10
AFFX-BioB-5_at	0.07125	0.000286	-5.46388	0.74276	1.51967
227459_at	0.0727	0.0003	5.43145	0.70144	-1.93449
227707_at	0.0727	0.000304	-5.42125	0.68839	2.21901	MYLIP	myosin regulatory light chain interacting protein
223083_s_at	0.0727	0.000304	5.42038	0.68728	-1.95052	RAB4B-EGLN2///EGLN2///RAB4B	RAB4B-EGLN2 readthrough (NMD candidate)///egl-9 family hypoxia inducible factor 2///RAB4B, member RAS oncogene family
AFFX-r2-Ec-bioB-M_at	0.0727	0.000308	-5.4117	0.67618	1.55811
238906_s_at	0.0727	0.000314	5.39814	0.6588	-1.37606	RHOJ	ras homolog family member J
240444_x_at	0.0727	0.000315	-5.39517	0.655	2.37219	CLIP1	CAP-Gly domain containing linker protein 1
240413_at	0.0727	0.000315	-5.39479	0.65451	2.62568	PYHIN1	pyrin and HIN domain family member 1
228417_at	0.0727	0.000318	-5.38936	0.64753	2.52781	ISYNA1	inositol-3-phosphate synthase 1
224078_at	0.07497	0.000331	5.36046	0.61035	-2.04259	MFSD14C	major facilitator superfamily domain containing 14C

## Sheet: Table 5
Table 5. Pathway enrichment of differential expressed genes in PCOS patients from GSE1615 (platform U133B) using metascpae
Gene Symbol	Description	Biological Process (GO)	Protein Function (Protein Atlas)	Pathways
STK11IP	serine/threonine kinase 11 interacting protein	GO:0008104 protein localization;GO:0070727 cellular macromolecule localization;GO:0033036 macromolecule localization	Predicted intracellular proteins
PLPP7	phospholipid phosphatase 7 (inactive)	GO:0010832 negative regulation of myotube differentiation;GO:0051154 negative regulation of striated muscle cell differentiation;GO:0010830 regulation of myotube differentiation	Predicted intracellular proteins	GO:0051147 regulation of muscle cell differentiation
CDK6	cyclin dependent kinase 6	GO:0043696 dedifferentiation;GO:0043697 cell dedifferentiation;GO:0045656 negative regulation of monocyte differentiation	FDA approved drug targets:Small molecule drugs; Enzymes; Cancer-related genes:Candidate cancer biomarkers; Human disease related genes:Congenital malformations:Congenital malformations of the nervous system; Kinases:CMGC Ser/Thr protein kinases; ENZYME proteins:Transferases; Predicted intracellular proteins; Disease related genes	M195 PID CMYB PATHWAY; GO:0030900 forebrain development; GO:0008285 negative regulation of cell population proliferation; hsa05206 MicroRNAs in cancer
MAD2L1	mitotic arrest deficient 2 like 1	GO:0051660 establishment of centrosome localization;GO:0090232 positive regulation of spindle checkpoint;GO:0090267 positive regulation of mitotic cell cycle spindle assembly checkpoint	Predicted intracellular proteins; Cancer-related genes:Candidate cancer biomarkers	GO:2001235 positive regulation of apoptotic signaling pathway; GO:0042176 regulation of protein catabolic process; GO:0008285 negative regulation of cell population proliferation; GO:0010970 transport along microtubule
ZNF777	zinc finger protein 777	GO:0051291 protein heterooligomerization;GO:0051259 protein complex oligomerization;GO:0008285 negative regulation of cell population proliferation	Predicted intracellular proteins; Transcription factors:Zinc-coordinating DNA-binding domains	GO:0008285 negative regulation of cell population proliferation
FLCN	folliculin	GO:1901859 negative regulation of mitochondrial DNA metabolic process;GO:1903444 negative regulation of brown fat cell differentiation;GO:1901874 negative regulation of post-translational protein modification	Human disease related genes:Respiratory diseases:Lung diseases; Human disease related genes:Other diseases:Others; Predicted intracellular proteins; Disease related genes; Cancer-related genes; Human disease related genes:Cancers:Cancers of the urinary system	GO:2001235 positive regulation of apoptotic signaling pathway; GO:0042176 regulation of protein catabolic process; GO:0008285 negative regulation of cell population proliferation; GO:0031329 regulation of cellular catabolic process; GO:0010970 transport along microtubule
AKNA	AT-hook transcription factor	GO:0060234 neuroblast delamination;GO:0021849 neuroblast division in subventricular zone;GO:0060232 delamination	Predicted intracellular proteins	GO:0030900 forebrain development
ZNF705G	zinc finger protein 705G	GO:0000122 negative regulation of transcription by RNA polymerase II;GO:0045892 negative regulation of DNA-templated transcription;GO:1903507 negative regulation of nucleic acid-templated transcription	Predicted intracellular proteins; Transcription factors:Zinc-coordinating DNA-binding domains
ING5	inhibitor of growth family member 5	GO:0043983 histone H4-K12 acetylation;GO:0043981 histone H4-K5 acetylation;GO:0043982 histone H4-K8 acetylation	Predicted intracellular proteins	GO:2001235 positive regulation of apoptotic signaling pathway; GO:0008285 negative regulation of cell population proliferation
DLX6-AS1	DLX6 antisense RNA 1
TRAPPC2L	trafficking protein particle complex subunit 2L	GO:0048207 vesicle targeting, rough ER to cis-Golgi;GO:0048208 COPII vesicle coating;GO:0048199 vesicle targeting, to, from or within Golgi	Predicted intracellular proteins; Disease related genes; Human disease related genes:Nervous system diseases:Epilepsy	GO:0010970 transport along microtubule
ZBTB45	zinc finger and BTB domain containing 45	GO:0000122 negative regulation of transcription by RNA polymerase II;GO:0045892 negative regulation of DNA-templated transcription;GO:1903507 negative regulation of nucleic acid-templated transcription	Predicted intracellular proteins; Transcription factors:Zinc-coordinating DNA-binding domains
OR2A4	olfactory receptor family 2 subfamily A member 4	GO:0032467 positive regulation of cytokinesis;GO:0051781 positive regulation of cell division;GO:0032465 regulation of cytokinesis	G-protein coupled receptors:Odorant/olfactory and gustatory receptors	GO:0008285 negative regulation of cell population proliferation
MCL1	MCL1 apoptosis regulator, BCL2 family member	GO:1903378 positive regulation of oxidative stress-induced neuron intrinsic apoptotic signaling pathway;GO:1902177 positive regulation of oxidative stress-induced intrinsic apoptotic signaling pathway;GO:1903223 positive regulation of oxidative stress-induced neuron death	Predicted intracellular proteins; Cancer-related genes:Candidate cancer biomarkers	GO:2001235 positive regulation of apoptotic signaling pathway; GO:0018107 peptidyl-threonine phosphorylation; GO:0031329 regulation of cellular catabolic process; hsa05206 MicroRNAs in cancer
AKIRIN2	akirin 2	GO:0031144 proteasome localization;GO:0071630 nuclear protein quality control by the ubiquitin-proteasome system;GO:0071218 cellular response to misfolded protein	Predicted intracellular proteins	GO:0043161 proteasome-mediated ubiquitin-dependent protein catabolic process; GO:0030900 forebrain development; GO:0051147 regulation of muscle cell differentiation
ABHD2	abhydrolase domain containing 2, acylglycerol lipase	GO:0051793 medium-chain fatty acid catabolic process;GO:0051792 medium-chain fatty acid biosynthetic process;GO:0014909 smooth muscle cell migration	Enzymes; ENZYME proteins:Hydrolases
SYS1	SYS1 golgi trafficking protein	GO:0006895 Golgi to endosome transport;GO:0043001 Golgi to plasma membrane protein transport;GO:0034067 protein localization to Golgi apparatus
PMCHL2	pro-melanin concentrating hormone like 2 (pseudogene)	GO:0007268 chemical synaptic transmission;GO:0098916 anterograde trans-synaptic signaling;GO:0099537 trans-synaptic signaling
PCM1	pericentriolar material 1	GO:0022027 interkinetic nuclear migration;GO:0035735 intraciliary transport involved in cilium assembly;GO:0034454 microtubule anchoring at centrosome	Predicted intracellular proteins; Disease related genes; Cancer-related genes:Mutational cancer driver genes	GO:0030900 forebrain development; GO:0010970 transport along microtubule
TSEN15	tRNA splicing endonuclease subunit 15	GO:0006388 tRNA splicing, via endonucleolytic cleavage and ligation;GO:0000394 RNA splicing, via endonucleolytic cleavage and ligation;GO:0008033 tRNA processing	Predicted intracellular proteins; Disease related genes; Human disease related genes:Congenital malformations:Congenital malformations of the nervous system
TFEC	transcription factor EC	GO:0034605 cellular response to heat;GO:0009408 response to heat;GO:0009266 response to temperature stimulus	Predicted intracellular proteins; Transcription factors:Basic domains	M195 PID CMYB PATHWAY
ARL8A	ADP ribosylation factor like GTPase 8A	GO:0008089 anterograde axonal transport;GO:0098930 axonal transport;GO:0008088 axo-dendritic transport	Predicted intracellular proteins	GO:0010970 transport along microtubule
FAF1	Fas associated factor 1	GO:0007253 cytoplasmic sequestering of NF-kappaB;GO:1902043 positive regulation of extrinsic apoptotic signaling pathway via death domain receptors;GO:0042994 cytoplasmic sequestering of transcription factor	Predicted intracellular proteins; Cancer-related genes:Candidate cancer biomarkers	GO:2001235 positive regulation of apoptotic signaling pathway; GO:0043161 proteasome-mediated ubiquitin-dependent protein catabolic process; GO:0042176 regulation of protein catabolic process
JMJD4	jumonji domain containing 4	GO:0045905 positive regulation of translational termination;GO:0006449 regulation of translational termination;GO:0018126 protein hydroxylation	Predicted intracellular proteins
MAP3K12	mitogen-activated protein kinase kinase kinase 12	GO:2000672 negative regulation of motor neuron apoptotic process;GO:2000671 regulation of motor neuron apoptotic process;GO:0043507 positive regulation of JUN kinase activity	ENZYME proteins:Transferases; Predicted intracellular proteins; Enzymes; Kinases:STE Ser/Thr protein kinases	GO:0018107 peptidyl-threonine phosphorylation
TSC22D1	TSC22 domain family member 1	GO:0006366 transcription by RNA polymerase II;GO:0006351 DNA-templated transcription;GO:0097659 nucleic acid-templated transcription	Predicted intracellular proteins; Transcription factors:Basic domains
RNF183	ring finger protein 183	GO:1902237 positive regulation of endoplasmic reticulum stress-induced intrinsic apoptotic signaling pathway;GO:1902235 regulation of endoplasmic reticulum stress-induced intrinsic apoptotic signaling pathway;GO:1905898 positive regulation of response to endoplasmic reticulum stress	ENZYME proteins:Transferases; Enzymes	GO:2001235 positive regulation of apoptotic signaling pathway; GO:0031329 regulation of cellular catabolic process
AGAP3	ArfGAP with GTPase domain, ankyrin repeat and PH domain 3	GO:0034614 cellular response to reactive oxygen species;GO:0090630 activation of GTPase activity;GO:0000302 response to reactive oxygen species	Predicted intracellular proteins	GO:0043161 proteasome-mediated ubiquitin-dependent protein catabolic process
WDR41	WD repeat domain 41	GO:0045920 negative regulation of exocytosis;GO:1903531 negative regulation of secretion by cell;GO:0051048 negative regulation of secretion	Predicted intracellular proteins	GO:0031329 regulation of cellular catabolic process
AP2A1	adaptor related protein complex 2 subunit alpha 1	GO:1900126 negative regulation of hyaluronan biosynthetic process;GO:0098884 postsynaptic neurotransmitter receptor internalization;GO:0140239 postsynaptic endocytosis	Predicted intracellular proteins; Transporters	GO:0030900 forebrain development
CMBL	carboxymethylenebutenolidase homolog	GO:0006805 xenobiotic metabolic process;GO:0071466 cellular response to xenobiotic stimulus;GO:0009410 response to xenobiotic stimulus	Predicted intracellular proteins
RAD54L2	RAD54 like 2	GO:0032508 DNA duplex unwinding;GO:0032392 DNA geometric change;GO:0071103 DNA conformation change	Predicted intracellular proteins; Enzymes; ENZYME proteins:Hydrolases
LSM14B	LSM family member 14B	GO:0006417 regulation of translation;GO:0034248 regulation of cellular amide metabolic process;GO:2000112 regulation of cellular macromolecule biosynthetic process	Predicted intracellular proteins
ZNF416	zinc finger protein 416	GO:0006357 regulation of transcription by RNA polymerase II;GO:0006355 regulation of DNA-templated transcription;GO:1903506 regulation of nucleic acid-templated transcription	Predicted intracellular proteins; Transcription factors:Zinc-coordinating DNA-binding domains
SURF4	surfeit 4	GO:0042953 lipoprotein transport;GO:0044872 lipoprotein localization;GO:0007030 Golgi organization	Transporters
HIPK2	homeodomain interacting protein kinase 2	GO:0060235 lens induction in camera-type eye;GO:0060059 embryonic retina morphogenesis in camera-type eye;GO:0030578 PML body organization	ENZYME proteins:Transferases; Enzymes; Kinases:CMGC Ser/Thr protein kinases	GO:2001235 positive regulation of apoptotic signaling pathway; GO:0018107 peptidyl-threonine phosphorylation; M195 PID CMYB PATHWAY; GO:0031329 regulation of cellular catabolic process
DPY19L2	dpy-19 like 2	GO:0018103 protein C-linked glycosylation;GO:0018211 peptidyl-tryptophan modification;GO:0018317 protein C-linked glycosylation via tryptophan	Human disease related genes:Reproductive system diseases:Reproductive system diseases; Disease related genes; Predicted intracellular proteins
MIR4435-2HG	MIR4435-2 host gene
AURKAIP1	aurora kinase A interacting protein 1	GO:0045839 negative regulation of mitotic nuclear division;GO:0051784 negative regulation of nuclear division;GO:0032543 mitochondrial translation	Ribosomal proteins; Predicted intracellular proteins	GO:0008285 negative regulation of cell population proliferation
SLC25A15	solute carrier family 25 member 15	GO:1990575 mitochondrial L-ornithine transmembrane transport;GO:1903352 L-ornithine transmembrane transport;GO:0015822 ornithine transport	Human disease related genes:Congenital disorders of metabolism:Other congenital disorders of metabolism; Human disease related genes:Congenital disorders of metabolism:Congenital disorders of amino acid metabolism; Transporters:Electrochemical Potential-driven transporters; Potential drug targets; Predicted intracellular proteins; Disease related genes
MIR133A1HG	MIR133A1 host gene	GO:0035195 miRNA-mediated gene silencing;GO:0035194 post-transcriptional gene silencing by RNA;GO:0016441 post-transcriptional gene silencing
MIR133A1	microRNA 133a-1	GO:0031586 negative regulation of inositol 1,4,5-trisphosphate-sensitive calcium-release channel activity;GO:1905282 regulation of epidermal growth factor receptor signaling pathway involved in heart process;GO:1905283 negative regulation of epidermal growth factor receptor signaling pathway involved in heart process		GO:0008285 negative regulation of cell population proliferation; GO:0031329 regulation of cellular catabolic process; hsa05206 MicroRNAs in cancer; GO:0051147 regulation of muscle cell differentiation
MIR1-2	microRNA 1-2	GO:0035195 miRNA-mediated gene silencing;GO:0035194 post-transcriptional gene silencing by RNA;GO:0016441 post-transcriptional gene silencing		hsa05206 MicroRNAs in cancer
LINC01255	long intergenic non-protein coding RNA 1255
REPIN1	replication initiator 1	GO:0006260 DNA replication;GO:0006259 DNA metabolic process;GO:0044260 cellular macromolecule metabolic process	Predicted intracellular proteins
TUG1	taurine up-regulated 1
LIX1L	limb and CNS expressed 1 like	GO:0097352 autophagosome maturation;GO:0032984 protein-containing complex disassembly;GO:0016236 macroautophagy	Predicted intracellular proteins
CCDC167	coiled-coil domain containing 167
CAMK2D	calcium/calmodulin dependent protein kinase II delta	GO:1901897 regulation of relaxation of cardiac muscle;GO:0098909 regulation of cardiac muscle cell action potential involved in regulation of contraction;GO:1901725 regulation of histone deacetylase activity	ENZYME proteins:Transferases; Predicted intracellular proteins; Enzymes; Kinases:CAMK Ser/Thr protein kinases	GO:2001235 positive regulation of apoptotic signaling pathway; GO:0018107 peptidyl-threonine phosphorylation
SLC35D3	solute carrier family 35 member D3	GO:0015787 UDP-glucuronic acid transmembrane transport;GO:0015789 UDP-N-acetylgalactosamine transmembrane transport;GO:1990569 UDP-N-acetylglucosamine transmembrane transport	Transporters:Electrochemical Potential-driven transporters
PBRM1	polybromo 1	GO:2000819 regulation of nucleotide-excision repair;GO:0070316 regulation of G0 to G1 transition;GO:0045663 positive regulation of myoblast differentiation	Cancer-related genes:Mutated cancer genes; Transcription factors:Other all-alpha-helical DNA-binding domains; Predicted intracellular proteins; Disease related genes; Cancer-related genes:Mutational cancer driver genes	GO:0008285 negative regulation of cell population proliferation; GO:0031329 regulation of cellular catabolic process
DDX6	DEAD-box helicase 6	GO:0019072 viral genome packaging;GO:0019074 viral RNA genome packaging;GO:0033962 P-body assembly	ENZYME proteins:Hydrolases; Enzymes; Human disease related genes:Other diseases:Mental and behavioural disorders; Potential drug targets; Predicted intracellular proteins; Disease related genes; Cancer-related genes
GNA12	G protein subunit alpha 12	GO:0032516 positive regulation of phosphoprotein phosphatase activity;GO:0010259 multicellular organism aging;GO:1904753 negative regulation of vascular associated smooth muscle cell migration	Human disease related genes:Cancers:Cancers of haematopoietic and lymphoid tissues; Predicted intracellular proteins	GO:0042176 regulation of protein catabolic process; GO:0008285 negative regulation of cell population proliferation; GO:0031329 regulation of cellular catabolic process
TMEM201	transmembrane protein 201	GO:0030473 nuclear migration along microtubule;GO:0010761 fibroblast migration;GO:0007097 nuclear migration		GO:0010970 transport along microtubule
SEPTIN7P13	septin 7 pseudogene 13
NRP2	neuropilin 2	GO:0021649 vestibulocochlear nerve structural organization;GO:1903375 facioacoustic ganglion development;GO:0061552 ganglion morphogenesis	Cancer-related genes:Candidate cancer biomarkers; Predicted secreted proteins	GO:0030900 forebrain development
UBE4B	ubiquitination factor E4B	GO:0008626 granzyme-mediated apoptotic signaling pathway;GO:0140507 granzyme-mediated programmed cell death signaling pathway;GO:0030433 ubiquitin-dependent ERAD pathway	ENZYME proteins:Transferases; Predicted intracellular proteins; Enzymes	GO:2001235 positive regulation of apoptotic signaling pathway; GO:0043161 proteasome-mediated ubiquitin-dependent protein catabolic process
EMCN	endomucin	GO:0061484 hematopoietic stem cell homeostasis;GO:0048872 homeostasis of number of cells;GO:0042592 homeostatic process	Predicted intracellular proteins
IQCH-AS1	IQCH antisense RNA 1
BMP6	bone morphogenetic protein 6	GO:0032346 positive regulation of aldosterone metabolic process;GO:0032349 positive regulation of aldosterone biosynthetic process;GO:1903392 negative regulation of adherens junction organization	Predicted secreted proteins	GO:2001235 positive regulation of apoptotic signaling pathway
RNF187	ring finger protein 187	GO:0070936 protein K48-linked ubiquitination;GO:0051865 protein autoubiquitination;GO:0000209 protein polyubiquitination	ENZYME proteins:Transferases; Predicted intracellular proteins; Enzymes	GO:0043161 proteasome-mediated ubiquitin-dependent protein catabolic process
SCARNA13	small Cajal body-specific RNA 13	GO:0006396 RNA processing;GO:0016070 RNA metabolic process;GO:0090304 nucleic acid metabolic process
SNHG10	small nucleolar RNA host gene 10	GO:0006396 RNA processing;GO:0016070 RNA metabolic process;GO:0090304 nucleic acid metabolic process
MYLIP	myosin regulatory light chain interacting protein	GO:0032803 regulation of low-density lipoprotein particle receptor catabolic process;GO:2000644 regulation of receptor catabolic process;GO:0010989 negative regulation of low-density lipoprotein particle clearance	ENZYME proteins:Transferases; Predicted intracellular proteins; Enzymes	GO:0043161 proteasome-mediated ubiquitin-dependent protein catabolic process; GO:0042176 regulation of protein catabolic process; GO:0031329 regulation of cellular catabolic process
RAB4B-EGLN2	RAB4B-EGLN2 readthrough (NMD candidate)
EGLN2	egl-9 family hypoxia inducible factor 2	GO:0018401 peptidyl-proline hydroxylation to 4-hydroxy-L-proline;GO:0019511 peptidyl-proline hydroxylation;GO:0030520 intracellular estrogen receptor signaling pathway	Predicted intracellular proteins; Enzymes; ENZYME proteins:Oxidoreductases	GO:0018107 peptidyl-threonine phosphorylation; GO:0042176 regulation of protein catabolic process
RAB4B	RAB4B, member RAS oncogene family	GO:0032482 Rab protein signal transduction;GO:0046323 glucose import;GO:1904659 glucose transmembrane transport	Predicted intracellular proteins; Enzymes; ENZYME proteins:Hydrolases
RHOJ	ras homolog family member J	GO:0032488 Cdc42 protein signal transduction;GO:0061299 retina vasculature morphogenesis in camera-type eye;GO:0061298 retina vasculature development in camera-type eye	Predicted intracellular proteins
CLIP1	CAP-Gly domain containing linker protein 1	GO:0031116 positive regulation of microtubule polymerization;GO:0031112 positive regulation of microtubule polymerization or depolymerization;GO:0031113 regulation of microtubule polymerization	Predicted intracellular proteins; Cancer-related genes:Candidate cancer biomarkers; Cancer-related genes:Mutational cancer driver genes
PYHIN1	pyrin and HIN domain family member 1	GO:1902164 positive regulation of DNA damage response, signal transduction by p53 class mediator resulting in transcription of p21 class mediator;GO:1902162 regulation of DNA damage response, signal transduction by p53 class mediator resulting in transcription of p21 class mediator;GO:0035457 cellular response to interferon-alpha	Predicted intracellular proteins	GO:0042176 regulation of protein catabolic process; GO:0031329 regulation of cellular catabolic process
ISYNA1	inositol-3-phosphate synthase 1	GO:0006021 inositol biosynthetic process;GO:0006020 inositol metabolic process;GO:0046173 polyol biosynthetic process	ENZYME proteins:Isomerase; Predicted intracellular proteins; Enzymes
MFSD14CP	major facilitator superfamily domain containing 14C, pseudogene	GO:0055085 transmembrane transport;GO:0006810 transport;GO:0051234 establishment of localization

## Sheet: Table 6
Table 6. Pathways involved in enriched pathways from PCOS DEGs in GSE1615 (platform U133B)
Pathway	Pathway members	Genes
GO:2001235 positive regulation of apoptotic signaling pathway	GO:2001235 positive regulation of apoptotic signaling pathway	MCL1,FAF1,ING5,RNF183,FLCN,UBE4B,HIPK2,CAMK2D,BMP6,MAD2L1
	GO:2001244 positive regulation of intrinsic apoptotic signaling pathway
	GO:0097190 apoptotic signaling pathway
	GO:0043065 positive regulation of apoptotic process
	GO:0043068 positive regulation of programmed cell death
	GO:2001233 regulation of apoptotic signaling pathway
	GO:0090100 positive regulation of transmembrane receptor protein serine/threonine kinase signaling pathway
	GO:0010942 positive regulation of cell death
	GO:0097193 intrinsic apoptotic signaling pathway
	GO:0009895 negative regulation of catabolic process
	GO:2001242 regulation of intrinsic apoptotic signaling pathway
GO:0018107 peptidyl-threonine phosphorylation	GO:0018107 peptidyl-threonine phosphorylation	CAMK2D,MAP3K12,HIPK2,MCL1,EGLN2
	GO:0018210 peptidyl-threonine modification
	GO:0043523 regulation of neuron apoptotic process
	GO:1901214 regulation of neuron death
	GO:0018105 peptidyl-serine phosphorylation
M195 PID CMYB PATHWAY	M195 PID CMYB PATHWAY	CDK6,TFEC,HIPK2
GO:0043161 proteasome-mediated ubiquitin-dependent protein catabolic process	GO:0043161 proteasome-mediated ubiquitin-dependent protein catabolic process	UBE4B,FAF1,AKIRIN2,AGAP3,RNF187,MYLIP
	GO:0010498 proteasomal protein catabolic process
	GO:0006511 ubiquitin-dependent protein catabolic process
	GO:0019941 modification-dependent protein catabolic process
	GO:0043632 modification-dependent macromolecule catabolic process
	GO:0051603 proteolysis involved in protein catabolic process
	GO:0030163 protein catabolic process
GO:0042176 regulation of protein catabolic process	GO:0042176 regulation of protein catabolic process	GNA12,MAD2L1,FAF1,MYLIP,EGLN2,PYHIN1,FLCN
	GO:0009896 positive regulation of catabolic process
GO:0030900 forebrain development	GO:0030900 forebrain development	CDK6,PCM1,NRP2,AKIRIN2,AKNA,AP2A1
	GO:0031503 protein-containing complex localization
GO:0008285 negative regulation of cell population proliferation	GO:0008285 negative regulation of cell population proliferation	CDK6,GNA12,ZNF777,PBRM1,ING5,FLCN,MIR133A1,MAD2L1,AURKAIP1,OR2A4
	GO:0010564 regulation of cell cycle process
GO:0031329 regulation of cellular catabolic process	GO:0031329 regulation of cellular catabolic process	GNA12,MCL1,HIPK2,MYLIP,WDR41,PYHIN1,FLCN,PBRM1,RNF183,MIR133A1
	GO:0080135 regulation of cellular response to stress
	GO:2000058 regulation of ubiquitin-dependent protein catabolic process
hsa05206 MicroRNAs in cancer	hsa05206 MicroRNAs in cancer	CDK6,MCL1,MIR1-2,MIR133A1
GO:0051147 regulation of muscle cell differentiation	GO:0051147 regulation of muscle cell differentiation	AKIRIN2,PLPP7,MIR133A1
GO:0010970 transport along microtubule	GO:0010970 transport along microtubule	PCM1,ARL8A,TMEM201,MAD2L1,TRAPPC2L,FLCN
	GO:0051640 organelle localization

## Sheet: Table 7
Table 7. Intersected and common PCOS DEGS between the different platforms in GSE1615
U133A platform	U133B platform	U133A and U133B platform
NDUFAF7	STK11IP	MCL1
PPP2R1B	PLPP7	NRP2
MCHR1	CDK6
EGOT	MAD2L1
TSPAN8	ZNF777
PCDHGA3///PCDHGA5///PCDHGA6///PCDHGA10///PCDHGA11///PCDHGA12///PCDHGC3	FLCN
HMGB1	AKNA
LGALS2	ZNF705G
CD44	ING5
MAPRE3	DLX6-AS1
ADD1	TRAPPC2L
F2RL1	ZBTB45
SIAH2	OR2A4
GRM2	AKIRIN2
LOC100506718///FLRT2	ABHD2
PCDHGA3	SYS1
MED25	PMCHL2
LSM1	PCM1
SNRPD1	TSEN15
EPAS1	TFEC
MTM1	ARL8A
SCD	FAF1
SNRPD3	JMJD4
WDR1	MAP3K12
HNRNPA2B1	TSC22D1
MAX	RNF183
EHD1	AGAP3
SLC25A30	WDR41
SKP2	AP2A1
GPR137	CMBL
NTRK2	RAD54L2
CKS2	LSM14B
UQCRB	ZNF416
NADK	SURF4
N4BP2L1	HIPK2
LOC101930458///HERC2P3	DPY19L2
GTF2A1	MIR4435-2HG
LAS1L	AURKAIP1
KLHL24	SLC25A15
PDLIM7	MIR133A1HG///MIR133A1///MIR1-2
ATXN7L3B	LINC01255
JADE2	REPIN1
ZEB1	TUG1
GTF2F2	LIX1L
PAK1IP1	CCDC167
LTBP4	CAMK2D
SNORA64///RPS2	SLC35D3
BCL2L10	PBRM1
F2RL3	DDX6
GTF2I	GNA12
MAGOHB///MAGOH	TMEM201
RNH1	LOC100287497
BGN	UBE4B
EXOC3	EMCN
NR1H4	IQCH-AS1
TRA2A	BMP6
KIF20B	RNF187
TACR1	SCARNA13///SNHG10
COL1A1	MYLIP
MTMR1	RAB4B-EGLN2///EGLN2///RAB4B
SYT2	RHOJ
MRFAP1L1	CLIP1
MAZ	PYHIN1
SCNN1B	ISYNA1
NDUFA13	MFSD14C
GNS
MAPKAPK2
CNBP
HNRNPA1
MEOX2
EPB41L2
ARHGAP33
CREB3L1
KCNG2
ERH
EHD2
ADAM28
MGLL
INTS1
HCFC1
CRKL
FLNA
NDC80
ATP5E

## Sheet: Table 8
Table 8. Ligands secreted in the blood by PCOS DEG's in GSE1615
U133A ligands	U133B ligands
PCDHGA11	NRP2
HMGB1	EMCN
CD44	BMP6
FLRT2
HNRNPA2B1
LTBP4
BGN
COL1A1
MAZ
GNS
ADAM28
NRP2

## Sheet: Table 9
Table 9. Epithelial receptors for secreted ligands in PCOS from GSE1615
Platform	Ligand	Receptor
Platform U133A	BGN	TLR1
	BGN	TLR2
	COL1A1	CD44
	COL1A1	FLT4
	COL1A1	ITGA1
	COL1A1	ITGA2
	COL1A1	ITGA5
	COL1A1	ITGAV
	COL1A1	ITGB1
	COL1A1	DDR1
	COL1A1	TMPRSS6
Platform U133B	BMP6	ACVR1
	BMP6	ACVR2A
	BMP6	BMPR1A
	BMP6	BMPR1B
	BMP6	BMPR2
	BMP6	ACVR2B
