# Supplementary material for: Transcriptomic analysis identifies four novel receptors potentially linking endometrial cancer with polycystic ovary syndrome and generates a transcriptomic atlas
Source: Oncotarget. 2023 Sep 22;14:825–35. doi: 10.18632/oncotarget.28513 (PMC10515731; doi:10.18632/oncotarget.28513)
Supplement: Supplementary file 7 [file oncotarget-14-28513-s007.xlsx]

## Sheet: Content
Supplementary File 6: GSE40400
Table No	Title
Table 1	Differential gene expression in PCOS patients undergoing metaphase II from GSE40400
Table 2	Pathway enrichment of differential expressed genes in PCOS patients undergoing metaphase II from GSE40400 using metascape
Table 3	Pathways involved in enriched pathways from PCOS DEGs in GSE40400
Table 4	Ligands secreted in the blood by PCOS metaphase II DEG's in GSE40400
Table 5	Epithelial receptors for secreted ligands in PCOS undergoing metaphase II DEG

## Sheet: Table 1
Table 1. Differential gene expression in PCOS patients undergoing metaphase II from GSE40400
ID	adj.P.Val	P.Value	t	B	logFC	Gene symbol	Gene title
204426_at	0.0384	7.35e-07	-13.9	4.78602	1.47	TMED2	transmembrane p24 trafficking protein 2
208047_s_at	0.0384	1.41e-06	-12.8	4.46183	1.17	NAB1	NGFI-A binding protein 1
218748_s_at	0.0608	3.34e-06	-11.4	3.98487	1.29	EXOC5	exocyst complex component 5
233230_s_at	0.08	6.65e-06	-10.4	3.56779	1.04	SLAIN2	SLAIN motif family member 2
212122_at	0.08	8.85e-06	-10	3.38509	0.898	RHOQ	ras homolog family member Q
1553685_s_at	0.08	9.26e-06	-9.95	3.35589	0.945	SP1	Sp1 transcription factor
229523_at	0.08	1.03e-05	-9.81	3.28907	1.14	TMEM200C	transmembrane protein 200C
201337_s_at	0.0923	1.35e-05	-9.45	3.10497	0.972	VAMP3	vesicle associated membrane protein 3
222008_at	0.0933	1.69e-05	9.17	2.95222	-1.35	COL9A1	collagen type IX alpha 1 chain
202855_s_at	0.0933	1.85e-05	-9.06	2.89002	1.12	MIR6787///SLC16A3	microRNA 6787///solute carrier family 16 member 3
1553219_a_at	0.0933	1.88e-05	-9.04	2.87857	1.1	AMMECR1	Alport syndrome, mental retardation, midface hypoplasia and elliptocytosis chromosomal region gene 1
206667_s_at	0.1003	2.22e-05	-8.83	2.76072	1.01	SCAMP1	secretory carrier membrane protein 1
241808_at	0.1003	2.42e-05	-8.73	2.6997	1.02	ZC2HC1A	zinc finger C2HC-type containing 1A
237732_at	0.1003	2.71e-05	8.59	2.61835	-1.87	PRR9	proline rich 9
225453_x_at	0.1003	2.75e-05	-8.58	2.60771	0.761	CCDC124	coiled-coil domain containing 124
61734_at	0.1005	3.17e-05	8.41	2.507	-0.772	RCN3	reticulocalbin 3
226346_at	0.1005	3.72e-05	8.23	2.38772	-0.732	MEX3A	mex-3 RNA binding family member A
224875_at	0.1005	3.92e-05	-8.17	2.35008	1.11	C5orf24	chromosome 5 open reading frame 24
213109_at	0.1005	4.06e-05	-8.13	2.32324	1.2	TNIK	TRAF2 and NCK interacting kinase
219102_at	0.1005	4.15e-05	8.1	2.30666	-0.747	RCN3	reticulocalbin 3
219313_at	0.1005	4.18e-05	-8.09	2.30157	1.22	GRAMD1C	GRAM domain containing 1C
211597_s_at	0.1005	4.21e-05	8.09	2.29669	-1.13	HOPX	HOP homeobox
235331_x_at	0.1005	4.32e-05	-8.06	2.2778	1.13	PCGF5	polycomb group ring finger 5
1555229_a_at	0.1005	4.42e-05	-8.03	2.26098	1.35	C1S	complement component 1, s subcomponent
204427_s_at	0.1057	5.02e-05	-7.89	2.16406	1.04	TMED2	transmembrane p24 trafficking protein 2
229334_at	0.1057	5.23e-05	-7.84	2.13276	0.931	RUFY3	RUN and FYVE domain containing 3
243634_at	0.1057	5.25e-05	-7.84	2.13031	0.931	SMIM14	small integral membrane protein 14
231773_at	0.1057	5.42e-05	-7.81	2.10658	1.11	ANGPTL1	angiopoietin like 1
238421_at	0.109	6.19e-05	-7.66	2.00482	0.924	RC3H2	ring finger and CCCH-type domains 2
222846_at	0.109	6.39e-05	-7.63	1.98076	1.23	RAB8B	RAB8B, member RAS oncogene family
1558014_s_at	0.109	6.58e-05	-7.59	1.95761	0.951	FAR1	fatty acyl-CoA reductase 1
1554411_at	0.109	6.69e-05	-7.58	1.94478	1.22	CTNNB1	catenin beta 1
210935_s_at	0.109	6.86e-05	-7.55	1.92495	0.706	WDR1	WD repeat domain 1
223400_s_at	0.109	7.06e-05	-7.52	1.90351	1.25	PBRM1	polybromo 1
224361_s_at	0.109	7.33e-05	7.48	1.87422	-0.707	IL17RB	interleukin 17 receptor B
206061_s_at	0.109	7.41e-05	-7.47	1.8659	0.951	DICER1	dicer 1, ribonuclease III
1557326_at	0.109	7.98e-05	-7.39	1.80736	0.773
238804_at	0.109	8e-05	7.39	1.80538	-0.679
224173_s_at	0.109	8.17e-05	-7.37	1.78975	1.08	MRPL30	mitochondrial ribosomal protein L30
212930_at	0.109	8.46e-05	-7.33	1.7621	0.751	ATP2B1	ATPase plasma membrane Ca2+ transporting 1
220892_s_at	0.109	8.51e-05	-7.32	1.75731	0.897	PSAT1	phosphoserine aminotransferase 1
225571_at	0.109	8.58e-05	-7.31	1.75115	0.962	LIFR	leukemia inhibitory factor receptor alpha
201939_at	0.109	8.94e-05	7.27	1.71847	-1.03	PLK2	polo like kinase 2
214895_s_at	0.109	8.97e-05	-7.27	1.71552	0.866	ADAM10	ADAM metallopeptidase domain 10
36920_at	0.109	8.98e-05	-7.27	1.71472	0.715	MTM1	myotubularin 1
235111_at	0.1096	9.23e-05	-7.24	1.69325	0.815	LSAMP	limbic system-associated membrane protein
233999_s_at	0.1123	0.000101	-7.15	1.62496	0.678	TTC26	tetratricopeptide repeat domain 26
235125_x_at	0.1123	0.000104	-7.11	1.59688	0.738	MIGA1	mitoguardin 1
213299_at	0.1123	0.000106	-7.1	1.58357	0.948	ZBTB7A	zinc finger and BTB domain containing 7A
203124_s_at	0.1123	0.000106	-7.1	1.58252	0.946	SLC11A2	solute carrier family 11 member 2
209506_s_at	0.1123	0.000107	7.09	1.57513	-0.765	NR2F2///NR2F1	nuclear receptor subfamily 2 group F member 2///nuclear receptor subfamily 2 group F member 1
229299_at	0.1123	0.000109	-7.06	1.55864	0.709	NADK2	NAD kinase 2, mitochondrial
232023_at	0.1123	0.000112	-7.04	1.53829	1.02	TMEM67	transmembrane protein 67
205550_s_at	0.1123	0.000112	7.04	1.53638	-0.906	BRE	brain and reproductive organ-expressed (TNFRSF1A modulator)
213229_at	0.1123	0.000114	-7.02	1.5249	0.695	DICER1	dicer 1, ribonuclease III
212645_x_at	0.1123	0.000119	6.98	1.49279	-0.816	BRE	brain and reproductive organ-expressed (TNFRSF1A modulator)
238011_at	0.1123	0.000121	-6.97	1.48047	0.698	C16orf72	chromosome 16 open reading frame 72
208029_s_at	0.1123	0.000122	6.96	1.47315	-0.888	LAPTM4B	lysosomal protein transmembrane 4 beta
203890_s_at	0.1123	0.000122	-6.96	1.47296	0.922	MIR637///DAPK3	microRNA 637///death associated protein kinase 3
216262_s_at	0.1123	0.000123	6.94	1.46175	-0.641	TGIF2	TGFB induced factor homeobox 2
1558322_a_at	0.1135	0.000127	-6.92	1.43987	0.676	PAQR9	progestin and adipoQ receptor family member 9
218665_at	0.1148	0.000132	6.88	1.40957	-0.927	FZD4	frizzled class receptor 4
205478_at	0.1148	0.000132	6.87	1.40434	-0.818	PPP1R1A	protein phosphatase 1 regulatory inhibitor subunit 1A
227802_at	0.1171	0.000142	-6.8	1.34963	0.955	RUFY3	RUN and FYVE domain containing 3
1555106_a_at	0.1171	0.000143	-6.8	1.3433	0.838	CTDSPL2	CTD small phosphatase like 2
207855_s_at	0.1171	0.000144	-6.79	1.33494	0.736	CLCC1	chloride channel CLIC like 1
200906_s_at	0.1171	0.000146	6.78	1.32707	-0.953	PALLD	palladin, cytoskeletal associated protein
209629_s_at	0.1171	0.000146	-6.78	1.32529	0.867	NXT2	nuclear transport factor 2 like export factor 2
238609_at	0.1171	0.00015	-6.75	1.30239	0.589	FAM200A	family with sequence similarity 200 member A
219003_s_at	0.1171	0.000154	-6.73	1.28434	0.675	MANEA	mannosidase endo-alpha
202871_at	0.1171	0.000154	6.72	1.28279	-0.623	TRAF4	TNF receptor associated factor 4
228106_at	0.1171	0.000154	-6.72	1.27988	0.759	DCAF16	DDB1 and CUL4 associated factor 16
209023_s_at	0.1194	0.00016	-6.68	1.24877	1.39	STAG2	stromal antigen 2
222385_x_at	0.1194	0.000164	-6.66	1.23095	0.656	SEC61A1	Sec61 translocon alpha 1 subunit
214022_s_at	0.1194	0.000164	6.66	1.23077	-0.894	IFITM1	interferon induced transmembrane protein 1
217376_at	0.1195	0.000166	6.65	1.21904	-0.601	LOC100289473	cytoskeleton associated protein 2-like pseudogene
211566_x_at	0.122	0.000173	6.61	1.1881	-0.746	BRE	brain and reproductive organ-expressed (TNFRSF1A modulator)
218967_s_at	0.122	0.000174	-6.6	1.18103	1.22	PTER	phosphotriesterase related
204052_s_at	0.1223	0.000179	6.58	1.16086	-2.13	SFRP4	secreted frizzled related protein 4
232164_s_at	0.1223	0.000179	-6.58	1.15804	0.789	EPPK1	epiplakin 1
214691_x_at	0.1228	0.000182	-6.56	1.14434	0.652	FAM63B	family with sequence similarity 63 member B
207782_s_at	0.1232	0.000185	-6.55	1.13175	0.587	PSEN1	presenilin 1
210220_at	0.1291	0.000198	6.48	1.07541	-0.851	FZD2	frizzled class receptor 2
202422_s_at	0.1291	0.000199	-6.48	1.07271	0.697	ACSL4	acyl-CoA synthetase long-chain family member 4
1554697_at	0.1303	0.000203	-6.46	1.05547	1.31	ADAMTS9	ADAM metallopeptidase with thrombospondin type 1 motif 9
1565886_at	0.1323	0.000208	-6.43	1.03305	0.858
203425_s_at	0.1342	0.000216	6.4	1.00312	-0.606	IGFBP5	insulin like growth factor binding protein 5
218532_s_at	0.1342	0.000217	-6.39	0.99857	0.721	FAM134B	family with sequence similarity 134 member B
244261_at	0.1342	0.00022	-6.38	0.98712	0.608	IFNLR1	interferon lambda receptor 1
205375_at	0.1342	0.000222	6.37	0.97941	-0.848	MDFI	MyoD family inhibitor
1553710_at	0.1342	0.000228	-6.35	0.95761	0.799	FAM218A	family with sequence similarity 218 member A
210635_s_at	0.1342	0.000232	-6.33	0.94306	0.807	KLHL20	kelch like family member 20
232038_at	0.1342	0.000235	-6.32	0.93426	0.584	TBC1D32	TBC1 domain family member 32
205579_at	0.1342	0.000236	-6.32	0.92959	1.05	HRH1	histamine receptor H1
235296_at	0.1342	0.000237	-6.31	0.92692	0.642	EIF5A2	eukaryotic translation initiation factor 5A2
224339_s_at	0.1342	0.000238	-6.31	0.92269	0.955	ANGPTL1	angiopoietin like 1
220816_at	0.1342	0.000242	-6.29	0.90908	0.778	LPAR3	lysophosphatidic acid receptor 3
205729_at	0.1342	0.000242	-6.29	0.90861	0.976	OSMR	oncostatin M receptor
212220_at	0.1342	0.000245	-6.28	0.89944	0.844	PSME4	proteasome activator subunit 4
209551_at	0.1342	0.000246	-6.28	0.89508	0.807	YIPF4	Yip1 domain family member 4

## Sheet: Table 2
Table 2. Pathway enrichment of differential expressed genes in PCOS patients undergoing metaphase II from GSE40400 using metascape
Gene Symbol	Description	Biological Process (GO)	Protein Function (Protein Atlas)	Pathways
TMED2	transmembrane p24 trafficking protein 2	GO:1905069 allantois development;GO:1903912 negative regulation of endoplasmic reticulum stress-induced eIF2 alpha phosphorylation;GO:0035964 COPI-coated vesicle budding	Predicted intracellular proteins; Transporters	GO:0009792 embryo development ending in birth or egg hatching; GO:0030323 respiratory tube development; GO:0048193 Golgi vesicle transport; hsa04550 Signaling pathways regulating pluripotency of stem cells; GO:0010498 proteasomal protein catabolic process; GO:0008285 negative regulation of cell population proliferation
NAB1	NGFI-A binding protein 1	GO:0001958 endochondral ossification;GO:0036075 replacement ossification;GO:0014037 Schwann cell differentiation	Predicted intracellular proteins	GO:0009792 embryo development ending in birth or egg hatching; GO:0000902 cell morphogenesis
EXOC5	exocyst complex component 5	GO:0090522 vesicle tethering involved in exocytosis;GO:0001736 establishment of planar polarity;GO:0007164 establishment of tissue polarity	Predicted intracellular proteins; Transporters:Transporter channels and pores	GO:0009792 embryo development ending in birth or egg hatching; GO:0048193 Golgi vesicle transport; GO:0120031 plasma membrane bounded cell projection assembly
SLAIN2	SLAIN motif family member 2	GO:0007020 microtubule nucleation;GO:0031116 positive regulation of microtubule polymerization;GO:0031112 positive regulation of microtubule polymerization or depolymerization	Predicted intracellular proteins
RHOQ	ras homolog family member Q	GO:0046039 GTP metabolic process;GO:1903077 negative regulation of protein localization to plasma membrane;GO:1904376 negative regulation of protein localization to cell periphery	Predicted intracellular proteins	GO:1901861 regulation of muscle tissue development; GO:0031344 regulation of cell projection organization
SP1	Sp1 transcription factor	GO:1904828 positive regulation of hydrogen sulfide biosynthetic process;GO:1904826 regulation of hydrogen sulfide biosynthetic process;GO:0051176 positive regulation of sulfur metabolic process	Transcription factors:Zinc-coordinating DNA-binding domains; Predicted intracellular proteins; Cancer-related genes:Candidate cancer biomarkers	GO:0030323 respiratory tube development; WP236 Adipogenesis; hsa04550 Signaling pathways regulating pluripotency of stem cells; GO:1901861 regulation of muscle tissue development; WP3286 Copper homeostasis; M256 PID TAP63 PATHWAY; GO:0010632 regulation of epithelial cell migration
TMEM200C	transmembrane protein 200C
VAMP3	vesicle associated membrane protein 3	GO:0001921 positive regulation of receptor recycling;GO:0035493 SNARE complex assembly;GO:0001919 regulation of receptor recycling	Cancer-related genes:Candidate cancer biomarkers; Transporters:Transporter channels and pores	GO:0009792 embryo development ending in birth or egg hatching; GO:0048193 Golgi vesicle transport; hsa04550 Signaling pathways regulating pluripotency of stem cells; GO:0000902 cell morphogenesis; GO:0019221 cytokine-mediated signaling pathway; R-HSA-1236974 ER-Phagosome pathway
COL9A1	collagen type IX alpha 1 chain	GO:0030198 extracellular matrix organization;GO:0043062 extracellular structure organization;GO:0045229 external encapsulating structure organization	Disease related genes; Human disease related genes:Congenital malformations:Congenital malformations of the musculoskeletal system; Predicted secreted proteins; Human disease related genes:Congenital malformations:Other congenital malformations	hsa04550 Signaling pathways regulating pluripotency of stem cells; R-HSA-1474228 Degradation of the extracellular matrix
MIR6787	microRNA 6787
SLC16A3	solute carrier family 16 member 3	GO:0035879 plasma membrane lactate transport;GO:0006848 pyruvate transport;GO:1901475 pyruvate transmembrane transport	Transporters:Electrochemical Potential-driven transporters
AMMECR1	AMMECR nuclear protein 1	GO:0008150 biological_process	Predicted intracellular proteins; Disease related genes; Human disease related genes:Congenital malformations:Other congenital malformations
SCAMP1	secretory carrier membrane protein 1	GO:0006892 post-Golgi vesicle-mediated transport;GO:0006887 exocytosis;GO:0048193 Golgi vesicle transport	Predicted intracellular proteins; Transporters:Accessory Factors Involved in Transport	GO:0048193 Golgi vesicle transport
ZC2HC1A	zinc finger C2HC-type containing 1A		Predicted intracellular proteins
PRR9	proline rich 9		Predicted intracellular proteins
CCDC124	coiled-coil domain containing 124	GO:0006366 transcription by RNA polymerase II;GO:0051301 cell division;GO:0006351 DNA-templated transcription	Predicted intracellular proteins
RCN3	reticulocalbin 3	GO:0032964 collagen biosynthetic process;GO:0043129 surfactant homeostasis;GO:0055091 phospholipid homeostasis	Predicted intracellular proteins	GO:0030323 respiratory tube development; GO:0048193 Golgi vesicle transport; GO:0010498 proteasomal protein catabolic process; GO:0060249 anatomical structure homeostasis
MEX3A	mex-3 RNA binding family member A		Predicted intracellular proteins
C5orf24	chromosome 5 open reading frame 24		Predicted intracellular proteins
TNIK	TRAF2 and NCK interacting kinase	GO:0030033 microvillus assembly;GO:0032528 microvillus organization;GO:0048814 regulation of dendrite morphogenesis	Kinases:STE Ser/Thr protein kinases; Enzymes; Human disease related genes:Other diseases:Mental and behavioural disorders; Potential drug targets; ENZYME proteins:Transferases; Predicted intracellular proteins; Disease related genes	GO:0048193 Golgi vesicle transport; hsa04550 Signaling pathways regulating pluripotency of stem cells; GO:0000902 cell morphogenesis; GO:0031344 regulation of cell projection organization; GO:0120031 plasma membrane bounded cell projection assembly
GRAMD1C	GRAM domain containing 1C	GO:0071397 cellular response to cholesterol;GO:0036315 cellular response to sterol;GO:0032366 intracellular sterol transport	Predicted intracellular proteins	GO:0060249 anatomical structure homeostasis
HOPX	HOP homeobox	GO:0043415 positive regulation of skeletal muscle tissue regeneration;GO:0003166 bundle of His development;GO:1903598 positive regulation of gap junction assembly	Transcription factors:Helix-turn-helix domains; Predicted intracellular proteins	GO:0009792 embryo development ending in birth or egg hatching; GO:0030323 respiratory tube development; GO:0000902 cell morphogenesis; GO:0040008 regulation of growth; GO:0044057 regulation of system process
PCGF5	polycomb group ring finger 5	GO:0060819 inactivation of X chromosome by genomic imprinting;GO:0036353 histone H2A-K119 monoubiquitination;GO:0006349 regulation of gene expression by genomic imprinting	Predicted intracellular proteins	hsa04550 Signaling pathways regulating pluripotency of stem cells
C1S	complement C1s	GO:0006958 complement activation, classical pathway;GO:0002455 humoral immune response mediated by circulating immunoglobulin;GO:0006956 complement activation	Predicted intracellular proteins; ENZYME proteins:Hydrolases; Enzymes; Predicted secreted proteins; FDA approved drug targets:Biotech drugs; Peptidases:Serine-type peptidases; Human disease related genes:Immune system diseases:Primary immunodeficiency; Human disease related genes:Congenital malformations:Congenital malformations of skin; Disease related genes
RUFY3	RUN and FYVE domain containing 3	GO:2000114 regulation of establishment of cell polarity;GO:0032878 regulation of establishment or maintenance of cell polarity;GO:0045773 positive regulation of axon extension	Predicted intracellular proteins	GO:0000902 cell morphogenesis; WP3286 Copper homeostasis; GO:0040008 regulation of growth; GO:0031344 regulation of cell projection organization
SMIM14	small integral membrane protein 14	GO:0001835 blastocyst hatching;GO:0035188 hatching;GO:0071684 organism emergence from protective structure	Predicted intracellular proteins	GO:0009792 embryo development ending in birth or egg hatching
ANGPTL1	angiopoietin like 1	GO:0007169 transmembrane receptor protein tyrosine kinase signaling pathway;GO:0007167 enzyme-linked receptor protein signaling pathway;GO:0007166 cell surface receptor signaling pathway	Predicted secreted proteins	GO:1901861 regulation of muscle tissue development
RC3H2	ring finger and CCCH-type domains 2	GO:0061470 T follicular helper cell differentiation;GO:2000320 negative regulation of T-helper 17 cell differentiation;GO:2000317 negative regulation of T-helper 17 type immune response	ENZYME proteins:Transferases; Predicted intracellular proteins; Transcription factors:Zinc-coordinating DNA-binding domains; Enzymes	GO:0009792 embryo development ending in birth or egg hatching; GO:0030323 respiratory tube development; GO:0010498 proteasomal protein catabolic process; GO:0000902 cell morphogenesis
RAB8B	RAB8B, member RAS oncogene family	GO:0051461 positive regulation of corticotropin secretion;GO:0048210 Golgi vesicle fusion to target membrane;GO:0051459 regulation of corticotropin secretion	Predicted intracellular proteins	GO:0009792 embryo development ending in birth or egg hatching; GO:0048193 Golgi vesicle transport; GO:0031344 regulation of cell projection organization; GO:0044057 regulation of system process
FAR1	fatty acyl-CoA reductase 1	GO:0010025 wax biosynthetic process;GO:0010166 wax metabolic process;GO:0008611 ether lipid biosynthetic process	ENZYME proteins:Oxidoreductases; Enzymes; Human disease related genes:Congenital malformations:Congenital malformations of the musculoskeletal system; Human disease related genes:Congenital disorders of metabolism:Peroxisomal diseases; Potential drug targets; Predicted intracellular proteins; Disease related genes
CTNNB1	catenin beta 1	GO:0007403 glial cell fate determination;GO:0044336 canonical Wnt signaling pathway involved in negative regulation of apoptotic process;GO:0061324 canonical Wnt signaling pathway involved in positive regulation of cardiac outflow tract cell proliferation	Human disease related genes:Cancers:Cancers of endocrine organs; Predicted intracellular proteins; Cancer-related genes:Mutated cancer genes; Human disease related genes:Cancers:Cancers of the digestive system; Cancer-related genes:Candidate cancer biomarkers; Human disease related genes:Cancers:Cancers of the breast and female genital organs; Human disease related genes:Skin diseases:Skin and so…	GO:0009792 embryo development ending in birth or egg hatching; GO:0030323 respiratory tube development; GO:0048193 Golgi vesicle transport; WP236 Adipogenesis; hsa04550 Signaling pathways regulating pluripotency of stem cells; GO:0010498 proteasomal protein catabolic process; GO:0000902 cell morphogenesis; GO:1901861 regulation of muscle tissue development; GO:0008285 negative regulation of cell …
WDR1	WD repeat domain 1	GO:0016333 morphogenesis of follicular epithelium;GO:0016334 establishment or maintenance of polarity of follicular epithelium;GO:0042247 establishment of planar polarity of follicular epithelium	Predicted intracellular proteins	GO:0009792 embryo development ending in birth or egg hatching; GO:0000902 cell morphogenesis; GO:1901861 regulation of muscle tissue development; GO:0120031 plasma membrane bounded cell projection assembly
PBRM1	polybromo 1	GO:2000819 regulation of nucleotide-excision repair;GO:0070316 regulation of G0 to G1 transition;GO:0045663 positive regulation of myoblast differentiation	Cancer-related genes:Mutated cancer genes; Transcription factors:Other all-alpha-helical DNA-binding domains; Predicted intracellular proteins; Disease related genes; Cancer-related genes:Mutational cancer driver genes	hsa04550 Signaling pathways regulating pluripotency of stem cells; GO:0008285 negative regulation of cell population proliferation
IL17RB	interleukin 17 receptor B	GO:0019221 cytokine-mediated signaling pathway;GO:0001558 regulation of cell growth;GO:0040008 regulation of growth		GO:0040008 regulation of growth; GO:0019221 cytokine-mediated signaling pathway
DICER1	dicer 1, ribonuclease III	GO:0014040 positive regulation of Schwann cell differentiation;GO:0014038 regulation of Schwann cell differentiation;GO:0032290 peripheral nervous system myelin formation	ENZYME proteins:Hydrolases; Human disease related genes:Endocrine and metabolic diseases:Adrenal gland diseases; Enzymes; Human disease related genes:Endocrine and metabolic diseases:Hypothalamus and pituitary gland diseases; Potential drug targets; Predicted intracellular proteins; Disease related genes; Cancer-related genes:Mutational cancer driver genes	GO:0010498 proteasomal protein catabolic process; GO:0000902 cell morphogenesis; M256 PID TAP63 PATHWAY; GO:0008285 negative regulation of cell population proliferation; GO:0044057 regulation of system process
MRPL30	mitochondrial ribosomal protein L30	GO:0032543 mitochondrial translation;GO:0140053 mitochondrial gene expression;GO:0006412 translation	Ribosomal proteins; Predicted intracellular proteins
ATP2B1	ATPase plasma membrane Ca2+ transporting 1	GO:1901660 calcium ion export;GO:0071386 cellular response to corticosterone stimulus;GO:1990034 calcium ion export across plasma membrane	Transporters:Primary Active Transporters; Enzymes; ENZYME proteins; FDA approved drug targets:Small molecule drugs	GO:0009792 embryo development ending in birth or egg hatching; GO:0048193 Golgi vesicle transport; GO:0060249 anatomical structure homeostasis; GO:0044057 regulation of system process
PSAT1	phosphoserine aminotransferase 1	GO:0008614 pyridoxine metabolic process;GO:0008615 pyridoxine biosynthetic process;GO:0042819 vitamin B6 biosynthetic process	Enzymes; Human disease related genes:Congenital disorders of metabolism:Congenital disorders of amino acid metabolism; Potential drug targets; ENZYME proteins:Transferases; Predicted intracellular proteins; Disease related genes
LIFR	LIF receptor subunit alpha	GO:0070120 ciliary neurotrophic factor-mediated signaling pathway;GO:0038165 oncostatin-M-mediated signaling pathway;GO:0048861 leukemia inhibitory factor signaling pathway	CD markers; Human disease related genes:Congenital malformations:Congenital malformations of the musculoskeletal system; Predicted intracellular proteins; Disease related genes; Cancer-related genes:Mutational cancer driver genes	WP236 Adipogenesis; hsa04550 Signaling pathways regulating pluripotency of stem cells; GO:1901861 regulation of muscle tissue development; GO:0019221 cytokine-mediated signaling pathway
PLK2	polo like kinase 2	GO:0071866 negative regulation of apoptotic process in bone marrow cell;GO:0071865 regulation of apoptotic process in bone marrow cell;GO:0032486 Rap protein signal transduction	ENZYME proteins:Transferases; Kinases; Enzymes; Predicted intracellular proteins	WP3286 Copper homeostasis; GO:0010632 regulation of epithelial cell migration
ADAM10	ADAM metallopeptidase domain 10	GO:0051089 constitutive protein ectodomain proteolysis;GO:0038004 epidermal growth factor receptor ligand maturation;GO:0098696 regulation of neurotransmitter receptor localization to postsynaptic specialization membrane	ENZYME proteins:Hydrolases; CD markers; Enzymes; Transporters:Accessory Factors Involved in Transport; Potential drug targets; Predicted intracellular proteins; Disease related genes; Cancer-related genes:Mutational cancer driver genes	GO:0009792 embryo development ending in birth or egg hatching; hsa04550 Signaling pathways regulating pluripotency of stem cells; WP3286 Copper homeostasis; GO:0040008 regulation of growth; R-HSA-1474228 Degradation of the extracellular matrix; GO:0010632 regulation of epithelial cell migration
MTM1	myotubularin 1	GO:0048630 skeletal muscle tissue growth;GO:0048633 positive regulation of skeletal muscle tissue growth;GO:0048631 regulation of skeletal muscle tissue growth	ENZYME proteins:Hydrolases; Human disease related genes:Musculoskeletal diseases:Muscular diseases; Enzymes; Potential drug targets; Predicted intracellular proteins; Disease related genes	GO:0009792 embryo development ending in birth or egg hatching; GO:0010498 proteasomal protein catabolic process; GO:0000902 cell morphogenesis; GO:1901861 regulation of muscle tissue development; GO:0040008 regulation of growth; GO:0120031 plasma membrane bounded cell projection assembly; GO:0060249 anatomical structure homeostasis
LSAMP	limbic system associated membrane protein	GO:0007155 cell adhesion;GO:0007399 nervous system development;GO:0048731 system development	Predicted intracellular proteins
TTC26	tetratricopeptide repeat domain 26	GO:1905198 manchette assembly;GO:0035735 intraciliary transport involved in cilium assembly;GO:0035720 intraciliary anterograde transport	Predicted intracellular proteins	GO:0120031 plasma membrane bounded cell projection assembly
MIGA1	mitoguardin 1	GO:0008053 mitochondrial fusion;GO:0048284 organelle fusion;GO:0007005 mitochondrion organization		GO:0048193 Golgi vesicle transport
ZBTB7A	zinc finger and BTB domain containing 7A	GO:0097680 double-strand break repair via classical nonhomologous end joining;GO:0060766 negative regulation of androgen receptor signaling pathway;GO:0043249 erythrocyte maturation	Predicted intracellular proteins; Transcription factors:Zinc-coordinating DNA-binding domains	GO:0009792 embryo development ending in birth or egg hatching; hsa04550 Signaling pathways regulating pluripotency of stem cells
SLC11A2	solute carrier family 11 member 2	GO:0015692 lead ion transport;GO:0015675 nickel cation transport;GO:0035444 nickel cation transmembrane transport	Transporters:Electrochemical Potential-driven transporters; Potential drug targets; Predicted intracellular proteins; Disease related genes; Human disease related genes:Cardiovascular diseases:Hematologic diseases	GO:0009792 embryo development ending in birth or egg hatching; hsa04550 Signaling pathways regulating pluripotency of stem cells; GO:0000902 cell morphogenesis; WP3286 Copper homeostasis
NR2F2	nuclear receptor subfamily 2 group F member 2	GO:0009956 radial pattern formation;GO:0060838 lymphatic endothelial cell fate commitment;GO:0060839 endothelial cell fate commitment	Transcription factors:Zinc-coordinating DNA-binding domains; Human disease related genes:Congenital malformations:Congenital malformations of the circulatory system; Predicted intracellular proteins; Disease related genes; Nuclear receptors	GO:0009792 embryo development ending in birth or egg hatching; hsa04550 Signaling pathways regulating pluripotency of stem cells; GO:1901861 regulation of muscle tissue development; GO:0008285 negative regulation of cell population proliferation; GO:0010632 regulation of epithelial cell migration
NR2F1	nuclear receptor subfamily 2 group F member 1	GO:0010977 negative regulation of neuron projection development;GO:0030522 intracellular receptor signaling pathway;GO:0031345 negative regulation of cell projection organization	Transcription factors:Zinc-coordinating DNA-binding domains; Human disease related genes:Nervous system diseases:Eye disease; Predicted intracellular proteins; Disease related genes; Nuclear receptors	WP236 Adipogenesis; GO:0031344 regulation of cell projection organization
NADK2	NAD kinase 2, mitochondrial	GO:0006741 NADP biosynthetic process;GO:0019674 NAD metabolic process;GO:0019359 nicotinamide nucleotide biosynthetic process	Enzymes; Human disease related genes:Congenital disorders of metabolism:Congenital disorders of lipid/glycolipid metabolism; Human disease related genes:Congenital disorders of metabolism:Mitochondrial diseases; Potential drug targets; ENZYME proteins:Transferases; Predicted intracellular proteins; Disease related genes
TMEM67	transmembrane protein 67	GO:0010826 negative regulation of centrosome duplication;GO:0046606 negative regulation of centrosome cycle;GO:0010824 regulation of centrosome duplication	Human disease related genes:Congenital malformations:Congenital malformations of the urinary system; Transporters; Human disease related genes:Congenital malformations:Congenital malformations of the nervous system; Potential drug targets; Predicted intracellular proteins; Disease related genes	GO:0010498 proteasomal protein catabolic process; GO:0120031 plasma membrane bounded cell projection assembly; GO:0010632 regulation of epithelial cell migration
BABAM2	BRISC and BRCA1 A complex member 2	GO:0070537 histone H2A K63-linked deubiquitination;GO:0035518 histone H2A monoubiquitination;GO:2000001 regulation of DNA damage checkpoint	Predicted intracellular proteins	GO:0010632 regulation of epithelial cell migration
HAPSTR1	HUWE1 associated protein modifying stress responses	GO:1901797 negative regulation of signal transduction by p53 class mediator;GO:1901796 regulation of signal transduction by p53 class mediator;GO:1902532 negative regulation of intracellular signal transduction	Predicted intracellular proteins
LAPTM4B	lysosomal protein transmembrane 4 beta	GO:0097213 regulation of lysosomal membrane permeability;GO:1904351 negative regulation of protein catabolic process in the vacuole;GO:1905166 negative regulation of lysosomal protein catabolic process	Transporters:Electrochemical Potential-driven transporters	GO:0048193 Golgi vesicle transport
MIR637	microRNA 637
DAPK3	death associated protein kinase 3	GO:0043519 regulation of myosin II filament organization;GO:2000249 regulation of actin cytoskeleton reorganization;GO:0051893 regulation of focal adhesion assembly	ENZYME proteins:Transferases; Predicted intracellular proteins; Enzymes; Kinases:CAMK Ser/Thr protein kinases	GO:0009792 embryo development ending in birth or egg hatching; GO:0030323 respiratory tube development; hsa04550 Signaling pathways regulating pluripotency of stem cells; WP3286 Copper homeostasis; GO:0019221 cytokine-mediated signaling pathway; GO:0044057 regulation of system process; R-HSA-1236974 ER-Phagosome pathway
TGIF2	TGFB induced factor homeobox 2	GO:1902871 positive regulation of amacrine cell differentiation;GO:1902869 regulation of amacrine cell differentiation;GO:0035881 amacrine cell differentiation	Transcription factors:Helix-turn-helix domains; Predicted intracellular proteins	GO:0009792 embryo development ending in birth or egg hatching; GO:1901861 regulation of muscle tissue development
PAQR9	progestin and adipoQ receptor family member 9		Predicted intracellular proteins
FZD4	frizzled class receptor 4	GO:0061301 cerebellum vasculature morphogenesis;GO:0042701 progesterone secretion;GO:0061300 cerebellum vasculature development	G-protein coupled receptors:GPCRs excl olfactory receptors; Human disease related genes:Nervous system diseases:Eye disease; Potential drug targets; Disease related genes; G-protein coupled receptors:Family fz/smo receptors; CD markers	GO:0009792 embryo development ending in birth or egg hatching; GO:0048193 Golgi vesicle transport; hsa04550 Signaling pathways regulating pluripotency of stem cells; GO:0000902 cell morphogenesis; WP3286 Copper homeostasis; GO:0019221 cytokine-mediated signaling pathway; GO:0031344 regulation of cell projection organization
PPP1R1A	protein phosphatase 1 regulatory inhibitor subunit 1A	GO:0005977 glycogen metabolic process;GO:0006073 cellular glucan metabolic process;GO:0044042 glucan metabolic process	Predicted intracellular proteins
CTDSPL2	CTD small phosphatase like 2	GO:0046827 positive regulation of protein export from nucleus;GO:0046825 regulation of protein export from nucleus;GO:0006611 protein export from nucleus	Predicted intracellular proteins	hsa04550 Signaling pathways regulating pluripotency of stem cells
CLCC1	chloride channel CLIC like 1	GO:1902476 chloride transmembrane transport;GO:0006821 chloride transport;GO:0098661 inorganic anion transmembrane transport	Potential drug targets; Predicted intracellular proteins; Disease related genes; Transporters:Transporter channels and pores
PALLD	palladin, cytoskeletal associated protein	GO:0003334 keratinocyte development;GO:0070593 dendrite self-avoidance;GO:0003382 epithelial cell morphogenesis	Predicted intracellular proteins; Disease related genes	GO:0000902 cell morphogenesis; GO:1901861 regulation of muscle tissue development
NXT2	nuclear transport factor 2 like export factor 2	GO:0006606 protein import into nucleus;GO:0051170 import into nucleus;GO:0051028 mRNA transport	Predicted intracellular proteins
FAM200A	family with sequence similarity 200 member A		Predicted intracellular proteins
MANEA	mannosidase endo-alpha		Predicted intracellular proteins; Enzymes; ENZYME proteins:Hydrolases
TRAF4	TNF receptor associated factor 4	GO:0007250 activation of NF-kappaB-inducing kinase activity;GO:0038061 NIK/NF-kappaB signaling;GO:0007585 respiratory gaseous exchange by respiratory system	Predicted intracellular proteins; Cancer-related genes:Candidate cancer biomarkers	GO:0030323 respiratory tube development; hsa04550 Signaling pathways regulating pluripotency of stem cells; GO:0010498 proteasomal protein catabolic process; M256 PID TAP63 PATHWAY
DCAF16	DDB1 and CUL4 associated factor 16	GO:0016567 protein ubiquitination;GO:0032446 protein modification by small protein conjugation;GO:0070647 protein modification by small protein conjugation or removal	Predicted intracellular proteins
STAG2	stromal antigen 2	GO:0034089 establishment of meiotic sister chromatid cohesion;GO:0034085 establishment of sister chromatid cohesion;GO:0045144 meiotic sister chromatid segregation	Cancer-related genes:Mutated cancer genes; Human disease related genes:Congenital malformations:Congenital malformations of the nervous system; Predicted intracellular proteins; Disease related genes; Cancer-related genes:Mutational cancer driver genes	GO:0120031 plasma membrane bounded cell projection assembly
SEC61A1	SEC61 translocon subunit alpha 1	GO:0039019 pronephric nephron development;GO:0031204 post-translational protein targeting to membrane, translocation;GO:0048793 pronephros development	Transporters:Primary Active Transporters; Potential drug targets; Disease related genes; Human disease related genes:Urinary system diseases:Kidney diseases	GO:0048193 Golgi vesicle transport; R-HSA-1236974 ER-Phagosome pathway
IFITM1	interferon induced transmembrane protein 1	GO:0035455 response to interferon-alpha;GO:0046597 negative regulation of viral entry into host cell;GO:1903901 negative regulation of viral life cycle	Transporters:Accessory Factors Involved in Transport; CD markers	GO:1901861 regulation of muscle tissue development; GO:0008285 negative regulation of cell population proliferation; GO:0019221 cytokine-mediated signaling pathway; R-HSA-1236974 ER-Phagosome pathway
LOC100289473	cytoskeleton associated protein 2-like pseudogene
PTER	phosphotriesterase related	GO:0030855 epithelial cell differentiation;GO:0060429 epithelium development;GO:0009888 tissue development	Predicted intracellular proteins
SFRP4	secreted frizzled related protein 4	GO:2000119 negative regulation of sodium-dependent phosphate transport;GO:1902174 positive regulation of keratinocyte apoptotic process;GO:2000118 regulation of sodium-dependent phosphate transport	Human disease related genes:Congenital malformations:Congenital malformations of the musculoskeletal system; Predicted secreted proteins; Predicted intracellular proteins; Disease related genes; Cancer-related genes	GO:0009792 embryo development ending in birth or egg hatching; WP236 Adipogenesis; hsa04550 Signaling pathways regulating pluripotency of stem cells; GO:0008285 negative regulation of cell population proliferation
EPPK1	epiplakin 1	GO:0051548 negative regulation of keratinocyte migration;GO:1905041 regulation of epithelium regeneration;GO:0045110 intermediate filament bundle assembly	Predicted intracellular proteins	GO:0040008 regulation of growth; GO:0008285 negative regulation of cell population proliferation; GO:0010632 regulation of epithelial cell migration
MINDY2	MINDY lysine 48 deubiquitinase 2	GO:0071108 protein K48-linked deubiquitination;GO:0016579 protein deubiquitination;GO:0070646 protein modification by small protein removal	Predicted intracellular proteins; Enzymes; ENZYME proteins:Hydrolases
PSEN1	presenilin 1	GO:1904797 negative regulation of core promoter binding;GO:0051563 smooth endoplasmic reticulum calcium ion homeostasis;GO:0021870 Cajal-Retzius cell differentiation	Peptidases:Aspartic-type peptidases; Human disease related genes:Cardiovascular diseases:Cardiac diseases; Enzymes; Human disease related genes:Nervous system diseases:Neurodegenerative diseases; Human disease related genes:Skin diseases:Skin and soft tissue diseases; Transporters:Transporter channels and pores; Potential drug targets; Predicted intracellular proteins; Disease related genes; Canc…	GO:0009792 embryo development ending in birth or egg hatching; GO:0048193 Golgi vesicle transport; hsa04550 Signaling pathways regulating pluripotency of stem cells; GO:0000902 cell morphogenesis; GO:1901861 regulation of muscle tissue development; R-HSA-1474228 Degradation of the extracellular matrix; GO:0031344 regulation of cell projection organization; GO:0120031 plasma membrane bounded cell …
FZD2	frizzled class receptor 2	GO:0003150 muscular septum morphogenesis;GO:0003149 membranous septum morphogenesis;GO:0060022 hard palate development	G-protein coupled receptors:GPCRs excl olfactory receptors; Human disease related genes:Congenital malformations:Congenital malformations of the musculoskeletal system; Cancer-related genes:Candidate cancer biomarkers; Potential drug targets; Disease related genes; G-protein coupled receptors:Family fz/smo receptors	GO:0009792 embryo development ending in birth or egg hatching; hsa04550 Signaling pathways regulating pluripotency of stem cells; GO:1901861 regulation of muscle tissue development
ACSL4	acyl-CoA synthetase long chain family member 4	GO:0060136 embryonic process involved in female pregnancy;GO:0035338 long-chain fatty-acyl-CoA biosynthetic process;GO:0046949 fatty-acyl-CoA biosynthetic process	Predicted intracellular proteins; Enzymes; Human disease related genes:Other diseases:Mental and behavioural disorders; Potential drug targets; ENZYME proteins:Ligase; Disease related genes	GO:0009792 embryo development ending in birth or egg hatching; GO:0008285 negative regulation of cell population proliferation
ADAMTS9	ADAM metallopeptidase with thrombospondin type 1 motif 9	GO:0090673 endothelial cell-matrix adhesion;GO:0045636 positive regulation of melanocyte differentiation;GO:0045634 regulation of melanocyte differentiation	Predicted intracellular proteins; Cancer-related genes:Candidate cancer biomarkers; Human disease related genes:Endocrine and metabolic diseases:Diabetes; Predicted secreted proteins	GO:0009792 embryo development ending in birth or egg hatching; hsa04550 Signaling pathways regulating pluripotency of stem cells; GO:0008285 negative regulation of cell population proliferation; R-HSA-1474228 Degradation of the extracellular matrix; GO:0010632 regulation of epithelial cell migration
IGFBP5	insulin like growth factor binding protein 5	GO:1904205 negative regulation of skeletal muscle hypertrophy;GO:1904204 regulation of skeletal muscle hypertrophy;GO:0060056 mammary gland involution	Predicted secreted proteins	GO:0009792 embryo development ending in birth or egg hatching; GO:0030323 respiratory tube development; GO:0000902 cell morphogenesis; GO:1901861 regulation of muscle tissue development; WP3286 Copper homeostasis; GO:0040008 regulation of growth; GO:0008285 negative regulation of cell population proliferation; GO:0044057 regulation of system process
RETREG1	reticulophagy regulator 1	GO:0050872 white fat cell differentiation;GO:0061709 reticulophagy;GO:0000423 mitophagy	Potential drug targets; Disease related genes; Human disease related genes:Nervous system diseases:Other nervous and sensory system diseases; Transporters
IFNLR1	interferon lambda receptor 1	GO:0038196 type III interferon signaling pathway;GO:0071358 cellular response to type III interferon;GO:0034342 response to type III interferon	Human disease related genes:Immune system diseases:Allergies and autoimmune diseases; Predicted intracellular proteins	GO:0009792 embryo development ending in birth or egg hatching; GO:0008285 negative regulation of cell population proliferation; GO:0019221 cytokine-mediated signaling pathway
MDFI	MyoD family inhibitor	GO:0009950 dorsal/ventral axis specification;GO:0060707 trophoblast giant cell differentiation;GO:0042994 cytoplasmic sequestering of transcription factor	Predicted intracellular proteins	GO:0009792 embryo development ending in birth or egg hatching; hsa04550 Signaling pathways regulating pluripotency of stem cells; GO:0008285 negative regulation of cell population proliferation
FAM218A	family with sequence similarity 218 member A
KLHL20	kelch like family member 20	GO:1990390 protein K33-linked ubiquitination;GO:0006895 Golgi to endosome transport;GO:0035455 response to interferon-alpha	Predicted intracellular proteins	GO:0048193 Golgi vesicle transport; GO:0010498 proteasomal protein catabolic process
TBC1D32	TBC1 domain family member 32	GO:0003406 retinal pigment epithelium development;GO:0060831 smoothened signaling pathway involved in dorsal/ventral neural tube patterning;GO:0021904 dorsal/ventral neural tube patterning	Predicted intracellular proteins	GO:0009792 embryo development ending in birth or egg hatching; GO:0120031 plasma membrane bounded cell projection assembly
HRH1	histamine receptor H1	GO:0032962 positive regulation of inositol trisphosphate biosynthetic process;GO:0032960 regulation of inositol trisphosphate biosynthetic process;GO:0071420 cellular response to histamine	G-protein coupled receptors:GPCRs excl olfactory receptors; Predicted intracellular proteins; FDA approved drug targets:Small molecule drugs	GO:1901861 regulation of muscle tissue development; GO:0044057 regulation of system process
EIF5A2	eukaryotic translation initiation factor 5A2	GO:0010509 polyamine homeostasis;GO:0045901 positive regulation of translational elongation;GO:0045905 positive regulation of translational termination	Predicted intracellular proteins; Transporters:Transporter channels and pores	GO:0030323 respiratory tube development; hsa04550 Signaling pathways regulating pluripotency of stem cells
LPAR3	lysophosphatidic acid receptor 3	GO:0048672 positive regulation of collateral sprouting;GO:0032060 bleb assembly;GO:0048668 collateral sprouting	G-protein coupled receptors:Lysolipids receptors; G-protein coupled receptors:GPCRs excl olfactory receptors	hsa04550 Signaling pathways regulating pluripotency of stem cells; GO:0010498 proteasomal protein catabolic process; GO:0000902 cell morphogenesis; GO:0040008 regulation of growth; GO:0031344 regulation of cell projection organization; GO:0120031 plasma membrane bounded cell projection assembly
OSMR	oncostatin M receptor	GO:0038165 oncostatin-M-mediated signaling pathway;GO:0048861 leukemia inhibitory factor signaling pathway;GO:0002675 positive regulation of acute inflammatory response	Predicted intracellular proteins; Disease related genes; Human disease related genes:Skin diseases:Skin and soft tissue diseases	GO:1901861 regulation of muscle tissue development; GO:0019221 cytokine-mediated signaling pathway
PSME4	proteasome activator subunit 4	GO:0010499 proteasomal ubiquitin-independent protein catabolic process;GO:0010952 positive regulation of peptidase activity;GO:0045862 positive regulation of proteolysis	Predicted intracellular proteins	hsa04550 Signaling pathways regulating pluripotency of stem cells; GO:0010498 proteasomal protein catabolic process; R-HSA-1236974 ER-Phagosome pathway
YIPF4	Yip1 domain family member 4	GO:0048280 vesicle fusion with Golgi apparatus;GO:0006906 vesicle fusion;GO:0090174 organelle membrane fusion	Predicted intracellular proteins	GO:0048193 Golgi vesicle transport

## Sheet: Table 3
Table 3. Pathways involved in enriched pathways from PCOS DEGs in GSE40400
pathway	Pathway members	Genes
GO:0009792 embryo development ending in birth or egg hatching	GO:0009792 embryo development ending in birth or egg hatching	ADAM10,CTNNB1,ACSL4,FZD2,MDFI,PSEN1,NR2F2,TMED2,HOPX,SMIM14,TBC1D32,ATP2B1,FZD4,TGIF2,IGFBP5,WDR1,EXOC5,ZBTB7A,DAPK3,SFRP4,NAB1,MTM1,VAMP3,RAB8B,SLC11A2,ADAMTS9,RC3H2,IFNLR1
	GO:0043009 chordate embryonic development
	GO:0060041 retina development in camera-type eye
	GO:0009953 dorsal/ventral pattern formation
	GO:0001701 in utero embryonic development
	GO:0007423 sensory organ development
	M70 PID PS1 PATHWAY
	GO:0002009 morphogenesis of an epithelium
	GO:0043010 camera-type eye development
	GO:0051101 regulation of DNA binding
	GO:2000677 regulation of transcription regulatory region DNA binding
	GO:0030111 regulation of Wnt signaling pathway
	GO:0003002 regionalization
	GO:0048705 skeletal system morphogenesis
	GO:0051640 organelle localization
	WP2858 Ectoderm differentiation
	GO:0006903 vesicle targeting
	GO:0001654 eye development
	GO:0150063 visual system development
	GO:0048880 sensory system development
	GO:0030099 myeloid cell differentiation
	GO:0060828 regulation of canonical Wnt signaling pathway
	WP5124 Alzheimer's disease
	GO:0021915 neural tube development
	GO:0003407 neural retina development
	GO:0007507 heart development
	GO:0048729 tissue morphogenesis
	GO:0051650 establishment of vesicle localization
	GO:0048562 embryonic organ morphogenesis
	GO:0035050 embryonic heart tube development
	GO:0048736 appendage development
	GO:0060173 limb development
	GO:0051648 vesicle localization
	GO:0048568 embryonic organ development
	GO:0007389 pattern specification process
	GO:0009798 axis specification
	WP2059 Alzheimer's disease and miRNA effects
	GO:0009952 anterior/posterior pattern specification
	GO:0035239 tube morphogenesis
	GO:0001568 blood vessel development
	GO:0001944 vasculature development
	GO:0051098 regulation of binding
	GO:0030326 embryonic limb morphogenesis
	GO:0035113 embryonic appendage morphogenesis
	GO:0007368 determination of left/right symmetry
	GO:0043467 regulation of generation of precursor metabolites and energy
	GO:0009855 determination of bilateral symmetry
	GO:0009799 specification of symmetry
	GO:0001764 neuron migration
	GO:0048598 embryonic morphogenesis
	GO:0035107 appendage morphogenesis
	GO:0035108 limb morphogenesis
GO:0030323 respiratory tube development	GO:0030323 respiratory tube development	CTNNB1,IGFBP5,TRAF4,RC3H2,RCN3,HOPX,DAPK3,SP1,TMED2,EIF5A2
	GO:0030324 lung development
	GO:0048286 lung alveolus development
	GO:0060541 respiratory system development
	GO:0034248 regulation of cellular amide metabolic process
	GO:2000112 regulation of cellular macromolecule biosynthetic process
GO:0048193 Golgi vesicle transport	GO:0048193 Golgi vesicle transport	VAMP3,SCAMP1,EXOC5,TMED2,KLHL20,RAB8B,YIPF4,PSEN1,ATP2B1,FZD4,RCN3,TNIK,CTNNB1,MIGA1,SEC61A1,LAPTM4B
	GO:0140029 exocytic process
	GO:0140352 export from cell
	GO:0006892 post-Golgi vesicle-mediated transport
	GO:0032940 secretion by cell
	GO:0006904 vesicle docking involved in exocytosis
	GO:0072659 protein localization to plasma membrane
	M67 PID ARF6 TRAFFICKING PATHWAY
	GO:0048284 organelle fusion
	GO:1990778 protein localization to cell periphery
	GO:0006887 exocytosis
	GO:0048278 vesicle docking
	GO:0046903 secretion
	GO:0140056 organelle localization by membrane tethering
	GO:0072657 protein localization to membrane
	GO:0022406 membrane docking
	GO:0016050 vesicle organization
	GO:0006906 vesicle fusion
	GO:0090174 organelle membrane fusion
	GO:0051668 localization within membrane
	GO:0098876 vesicle-mediated transport to the plasma membrane
WP236 Adipogenesis	WP236 Adipogenesis	CTNNB1,LIFR,SFRP4,SP1,NR2F1
hsa04550 Signaling pathways regulating pluripotency of stem cells	hsa04550 Signaling pathways regulating pluripotency of stem cells	CTNNB1,FZD2,LIFR,FZD4,PCGF5,SFRP4,PSEN1,PSME4,SP1,ADAM10,SLC11A2,DAPK3,TRAF4,LPAR3,EIF5A2,TNIK,PBRM1,MDFI,ZBTB7A,VAMP3,ADAMTS9,NR2F2,COL9A1,CTDSPL2,TMED2
	M5493 WNT SIGNALING
	hsa04310 Wnt signaling pathway
	WP4150 Wnt signaling in kidney disease
	GO:0060070 canonical Wnt signaling pathway
	WP3931 Embryonic stem cell pluripotency pathways
	GO:0035567 non-canonical Wnt signaling pathway
	R-HSA-4086398 Ca2+ pathway
	hsa05217 Basal cell carcinoma
	R-HSA-4608870 Asymmetric localization of PCP proteins
	R-HSA-3858494 Beta-catenin independent WNT signaling
	hsa05224 Breast cancer
	WP3680 Physico-chemical features and toxicity-associated pathways
	hsa05010 Alzheimer disease
	hsa05200 Pathways in cancer
	WP4262 Breast cancer pathway
	hsa04934 Cushing syndrome
	WP4239 Epithelial to mesenchymal transition in colorectal cancer
	GO:0016055 Wnt signaling pathway
	GO:0198738 cell-cell signaling by wnt
	hsa05225 Hepatocellular carcinoma
	GO:0030178 negative regulation of Wnt signaling pathway
	WP4336 ncRNAs involved in Wnt signaling in hepatocellular carcinoma
	GO:0051090 regulation of DNA-binding transcription factor activity
	R-HSA-4086400 PCP/CE pathway
	GO:0031589 cell-substrate adhesion
	GO:0003158 endothelium development
	hsa05165 Human papillomavirus infection
	WP4258 lncRNA in canonical Wnt signaling and colorectal cancer
	hsa04916 Melanogenesis
	WP399 Wnt signaling pathway and pluripotency
	GO:0090287 regulation of cellular response to growth factor stimulus
	GO:0043410 positive regulation of MAPK cascade
	WP428 Wnt signaling
	R-HSA-201681 TCF dependent signaling in response to WNT
	GO:1905114 cell surface receptor signaling pathway involved in cell-cell signaling
	WP4787 Osteoblast differentiation and related diseases
	GO:0001838 embryonic epithelial tube formation
	GO:0072175 epithelial tube formation
	GO:0051091 positive regulation of DNA-binding transcription factor activity
	GO:0090090 negative regulation of canonical Wnt signaling pathway
GO:0010498 proteasomal protein catabolic process	GO:0010498 proteasomal protein catabolic process	CTNNB1,MTM1,TRAF4,PSME4,KLHL20,RCN3,TMEM67,RC3H2,TMED2,LPAR3,DICER1
	GO:0051603 proteolysis involved in protein catabolic process
	GO:0030163 protein catabolic process
	GO:0043161 proteasome-mediated ubiquitin-dependent protein catabolic process
	GO:0006511 ubiquitin-dependent protein catabolic process
	GO:0040007 growth
	GO:0048589 developmental growth
	GO:0019941 modification-dependent protein catabolic process
	GO:0043632 modification-dependent macromolecule catabolic process
	GO:0044265 cellular macromolecule catabolic process
GO:0000902 cell morphogenesis	GO:0000902 cell morphogenesis	CTNNB1,SLC11A2,FZD4,VAMP3,WDR1,PALLD,TNIK,DICER1,LPAR3,MTM1,PSEN1,RUFY3,NAB1,IGFBP5,RC3H2,HOPX
	GO:0032989 cellular component morphogenesis
	GO:0032990 cell part morphogenesis
	GO:0050768 negative regulation of neurogenesis
	GO:0051961 negative regulation of nervous system development
	GO:0000904 cell morphogenesis involved in differentiation
	GO:0045685 regulation of glial cell differentiation
	GO:0010001 glial cell differentiation
	GO:0010721 negative regulation of cell development
	GO:0048812 neuron projection morphogenesis
	GO:0120039 plasma membrane bounded cell projection morphogenesis
	GO:0048858 cell projection morphogenesis
	GO:0050769 positive regulation of neurogenesis
	GO:0050767 regulation of neurogenesis
	GO:0042063 gliogenesis
	GO:0045596 negative regulation of cell differentiation
GO:1901861 regulation of muscle tissue development	GO:1901861 regulation of muscle tissue development	CTNNB1,IGFBP5,MTM1,LIFR,ANGPTL1,OSMR,RHOQ,TGIF2,FZD2,NR2F2,WDR1,PSEN1,PALLD,IFITM1,HRH1,SP1
	GO:0007167 enzyme-linked receptor protein signaling pathway
	GO:0061061 muscle structure development
	GO:0043588 skin development
	GO:0045667 regulation of osteoblast differentiation
	GO:0071417 cellular response to organonitrogen compound
WP3286 Copper homeostasis	WP3286 Copper homeostasis	ADAM10,SLC11A2,SP1,DAPK3,IGFBP5,FZD4,PLK2,RUFY3
	GO:0030335 positive regulation of cell migration
	GO:2000147 positive regulation of cell motility
	GO:0040017 positive regulation of locomotion
M256 PID TAP63 PATHWAY	M256 PID TAP63 PATHWAY	SP1,TRAF4,DICER1
GO:0040008 regulation of growth	GO:0040008 regulation of growth	ADAM10,IGFBP5,MTM1,RUFY3,LPAR3,IL17RB,EPPK1,HOPX
	GO:0045927 positive regulation of growth
	GO:0048639 positive regulation of developmental growth
	GO:0048638 regulation of developmental growth
	GO:0001558 regulation of cell growth
GO:0008285 negative regulation of cell population proliferation	GO:0008285 negative regulation of cell population proliferation	CTNNB1,IGFBP5,SFRP4,NR2F2,IFITM1,DICER1,PBRM1,EPPK1,IFNLR1,ACSL4,TMED2,MDFI,ADAMTS9
	GO:0007565 female pregnancy
	GO:0001892 embryonic placenta development
	GO:0044703 multi-organism reproductive process
	GO:0044706 multi-multicellular organism process
	GO:0010633 negative regulation of epithelial cell migration
	GO:0030336 negative regulation of cell migration
	GO:2000146 negative regulation of cell motility
	GO:0040013 negative regulation of locomotion
R-HSA-1474228 Degradation of the extracellular matrix	R-HSA-1474228 Degradation of the extracellular matrix	ADAM10,COL9A1,PSEN1,ADAMTS9
GO:0019221 cytokine-mediated signaling pathway	GO:0019221 cytokine-mediated signaling pathway	LIFR,FZD4,IFITM1,OSMR,IL17RB,IFNLR1,DAPK3,VAMP3
	GO:0071345 cellular response to cytokine stimulus
	WP4538 Regulatory circuits of the STAT3 signaling pathway
GO:0031344 regulation of cell projection organization	GO:0031344 regulation of cell projection organization	PSEN1,NR2F1,FZD4,RUFY3,TNIK,RHOQ,LPAR3,RAB8B
	GO:0031346 positive regulation of cell projection organization
	GO:0010977 negative regulation of neuron projection development
GO:0120031 plasma membrane bounded cell projection assembly	GO:0120031 plasma membrane bounded cell projection assembly	EXOC5,TNIK,LPAR3,TTC26,TMEM67,TBC1D32,MTM1,PSEN1,WDR1,STAG2
	GO:0030031 cell projection assembly
	GO:0070925 organelle assembly
GO:0010632 regulation of epithelial cell migration	GO:0010632 regulation of epithelial cell migration	SP1,NR2F2,PLK2,ADAMTS9,EPPK1,ADAM10,CTNNB1,BABAM2,TMEM67
	GO:1901342 regulation of vasculature development
	GO:0010594 regulation of endothelial cell migration
	GO:0045786 negative regulation of cell cycle
GO:0060249 anatomical structure homeostasis	GO:0060249 anatomical structure homeostasis	ATP2B1,CTNNB1,MTM1,PSEN1,RCN3,GRAMD1C
	GO:0097306 cellular response to alcohol
GO:0044057 regulation of system process	GO:0044057 regulation of system process	ATP2B1,DAPK3,HRH1,IGFBP5,DICER1,RAB8B,HOPX
R-HSA-1236974 ER-Phagosome pathway	R-HSA-1236974 ER-Phagosome pathway	VAMP3,PSME4,SEC61A1,DAPK3,IFITM1
	R-HSA-1236975 Antigen processing-Cross presentation
	GO:0034341 response to interferon-gamma

## Sheet: Table 4
Table 4. Ligands secreted in the blood by PCOS metaphase II DEG's in GSE40400
COL9A1
RCN3
C1S
ANGPTL1
IL17RB
LIFR
ADAM10
SFRP4
ADAMTS9
IGFBP5
IFNLR1
OSMR

## Sheet: Table 5
Table 5. Epithelial receptors for secreted ligands in PCOS undergoing metaphase II DEG
Ligand	Receptor
COL9A1	MAG
ADAM10	EPHA3
