# Supplementary material for: Transcriptomic analysis identifies four novel receptors potentially linking endometrial cancer with polycystic ovary syndrome and generates a transcriptomic atlas
Source: Oncotarget. 2023 Sep 22;14:825–35. doi: 10.18632/oncotarget.28513 (PMC10515731; doi:10.18632/oncotarget.28513)
Supplement: Supplementary file 8 [file oncotarget-14-28513-s008.xlsx]

## Sheet: Content
Supplementary File 7: GSE8157
Table No.	Title
Table 1	Differential gene expression in PCOS patients from GSE8157
Table 2	Pathway enrichment of differential expressed genes in PCOS patients from GSE8157 using metascape
Table 3	Pathways involved in enriched pathways from PCOS DEGs in GSE8157
Table 4	Ligands secreted in the blood by PCOS DEG's in GSE8157
Table 5	Epithelial receptors for secreted ligands in PCOS in GSE8157

## Sheet: Table 1
Table 1. Differential gene expression in PCOS patients from GSE8157											-1
ID	adj.P.Val	P.Value	t	B	logFC	Gene symbol	Gene title
222546_s_at	0.0173	8.38e-07	6.5113	5.6757	0.517306	EPS8L2	EPS8 like 2
208031_s_at	0.0173	9.12e-07	6.47679	5.6007	0.371862	RFX2	regulatory factor X2
220524_at	0.0173	1.47e-06	-6.28377	5.17815	-0.346643	EPB41L4B	erythrocyte membrane protein band 4.1 like 4B
227924_at	0.0173	1.64e-06	6.24041	5.08253	0.356263	INO80D	INO80 complex subunit D
1563045_at	0.0173	2.14e-06	6.13315	4.84494	0.40057
234226_at	0.0173	2.57e-06	6.05977	4.68154	0.353089	OPN4	opsin 4
214009_at	0.0173	2.9e-06	6.01156	4.57382	0.378923	MSL3	male-specific lethal 3 homolog (Drosophila)
217651_at	0.0173	3.27e-06	-5.96319	4.46544	-0.539955
236632_at	0.0173	3.53e-06	5.93221	4.39589	0.468791	HHIP-AS1	HHIP antisense RNA 1
229479_at	0.0173	3.61e-06	5.92328	4.37582	0.475282
213182_x_at	0.0173	3.91e-06	-5.89218	4.30585	-0.625402	CDKN1C	cyclin dependent kinase inhibitor 1C
211249_at	0.0173	4.46e-06	5.84024	4.18874	0.533504	GPR68	G protein-coupled receptor 68
238607_at	0.0173	4.5e-06	5.83675	4.18086	0.480548	ZNF296	zinc finger protein 296
237108_x_at	0.0173	4.64e-06	5.82405	4.15219	0.286375	LINC00982	long intergenic non-protein coding RNA 982
240493_at	0.0173	5.12e-06	5.785	4.06385	0.750978
234370_at	0.0173	5.33e-06	5.7692	4.02808	0.60204	VSIG1	V-set and immunoglobulin domain containing 1
1566136_at	0.0173	5.63e-06	5.74755	3.97901	0.620465
225165_at	0.0173	5.7e-06	5.74243	3.96739	0.395279	PPP1R1B	protein phosphatase 1 regulatory inhibitor subunit 1B
1554410_a_at	0.0177	6.51e-06	5.69011	3.84855	0.419109	RCC1L	RCC1 like
207377_at	0.0177	6.79e-06	5.67346	3.81069	0.499665	PPP1R2P9	protein phosphatase 1 regulatory inhibitor subunit 2 pseudogene 9
1553248_at	0.0177	7.05e-06	5.65896	3.77766	0.520382	CCDC57	coiled-coil domain containing 57
1562791_at	0.0177	7.12e-06	5.65498	3.76859	0.641828	MYCBPAP	MYCBP associated protein
236858_s_at	0.0194	8.36e-06	-5.59168	3.62423	-0.344735	RUNX2	runt related transcription factor 2
207459_x_at	0.0194	8.51e-06	5.58481	3.60852	0.381968	GYPB	glycophorin B (MNS blood group)
208895_s_at	0.0195	1.05e-05	-5.50208	3.41919	-0.29481	DDX18	DEAD-box helicase 18
217930_s_at	0.0195	1.1e-05	5.48335	3.37623	0.367958	TOLLIP	toll interacting protein
206617_s_at	0.0195	1.13e-05	5.47442	3.35573	0.329931	RENBP	renin binding protein
216562_at	0.0195	1.13e-05	5.47258	3.3515	0.360965
223612_s_at	0.0195	1.28e-05	-5.42359	3.23895	-0.312407	LNX1	ligand of numb-protein X 1
221834_at	0.0195	1.31e-05	-5.41712	3.22408	-0.356139	LOC100507577///LONP2	uncharacterized LOC100507577///lon peptidase 2, peroxisomal
230128_at	0.0195	1.31e-05	5.41615	3.22184	0.52662	CKAP2	cytoskeleton associated protein 2
212740_at	0.0195	1.33e-05	5.41068	3.20927	0.665255	PIK3R4	phosphoinositide-3-kinase regulatory subunit 4
219209_at	0.0195	1.34e-05	-5.4071	3.20102	-0.442699	IFIH1	interferon induced with helicase C domain 1
237146_at	0.0195	1.35e-05	-5.40516	3.19655	-0.328714
241877_at	0.0195	1.52e-05	-5.35858	3.08929	-0.327046
241491_at	0.0195	1.55e-05	-5.34988	3.06922	-0.319786
238101_at	0.0195	1.62e-05	-5.33302	3.03035	-0.356507	BEND4	BEN domain containing 4
215804_at	0.0195	1.66e-05	5.32198	3.00487	0.393971	EPHA1	EPH receptor A1
230616_at	0.0195	1.73e-05	5.30638	2.96885	0.503948	LAMB2P1	laminin subunit beta 2 pseudogene 1
223878_at	0.0195	1.74e-05	5.30374	2.96277	0.396022	INPP4B	inositol polyphosphate-4-phosphatase type II B
239183_at	0.0195	1.77e-05	-5.29788	2.94923	-0.422942	ANGPTL1	angiopoietin like 1
237906_at	0.0195	1.78e-05	5.29521	2.94305	0.588725
1558733_at	0.0195	1.8e-05	5.29193	2.93547	0.387501	ZBTB38	zinc finger and BTB domain containing 38
210585_s_at	0.0195	1.82e-05	5.28622	2.92229	0.900282	TNPO2	transportin 2
237814_at	0.0195	1.88e-05	5.27417	2.89443	0.581357
228775_at	0.0195	1.95e-05	-5.26063	2.86314	-0.379004	EMC3	ER membrane protein complex subunit 3
235020_at	0.0195	1.97e-05	-5.25664	2.85391	-0.329283	TAF4B	TATA-box binding protein associated factor 4b
208483_x_at	0.0195	2.03e-05	5.24453	2.8259	0.430647	KRT33A	keratin 33A
243694_at	0.0195	2.07e-05	-5.23702	2.80851	-0.412202
219824_at	0.0195	2.18e-05	5.21605	2.75996	0.382171	SLC13A4	solute carrier family 13 member 4
213432_at	0.0195	2.24e-05	5.20549	2.7355	0.331579	MUC5B	mucin 5B, oligomeric mucus/gel-forming
1554163_at	0.0195	2.26e-05	5.20271	2.72906	0.386089	TWIST2	twist family bHLH transcription factor 2
210559_s_at	0.0195	2.28e-05	-5.19898	2.72041	-0.355359	CDK1	cyclin dependent kinase 1
1555743_s_at	0.0195	2.3e-05	5.19675	2.71525	0.26696	ERVH-6	endogenous retrovirus group H member 6
235941_s_at	0.0195	2.32e-05	5.19321	2.70704	0.428075	FAM224A///FAM224B	family with sequence similarity 224 member A (non-protein coding)///family with sequence similarity 224 member B (non-protein coding)
242775_at	0.0195	2.35e-05	-5.18761	2.69408	-0.373127
1558556_at	0.0195	2.37e-05	5.18376	2.68515	0.395356	CAMK1	calcium/calmodulin dependent protein kinase I
218388_at	0.0195	2.39e-05	5.18044	2.67745	0.465129	PGLS	6-phosphogluconolactonase
243431_at	0.0195	2.42e-05	-5.17551	2.66603	-0.352286
226457_at	0.0195	2.46e-05	5.17011	2.6535	0.680475
231365_at	0.0195	2.51e-05	5.16129	2.63304	0.369719	HOXA10-AS///MIR196B	HOXA10 antisense RNA///microRNA 196b
1567069_at	0.0195	2.52e-05	5.16079	2.63189	0.396402	OR4D1	olfactory receptor family 4 subfamily D member 1
1564117_at	0.0195	2.54e-05	5.15698	2.62306	0.371748	HMCN2	hemicentin 2
1566454_at	0.0195	2.55e-05	5.15583	2.6204	0.292032	LOC100507494	uncharacterized LOC100507494
215344_at	0.0195	2.58e-05	5.15119	2.60963	0.578931
207992_s_at	0.0195	2.59e-05	-5.14949	2.60569	-0.453109	AMPD3	adenosine monophosphate deaminase 3
224313_at	0.0195	2.64e-05	-5.14248	2.5894	-0.538064	AASDHPPT	aminoadipate-semialdehyde dehydrogenase-phosphopantetheinyl transferase
216382_s_at	0.0195	2.64e-05	5.14164	2.58745	0.424528	KMT2D	lysine methyltransferase 2D
209552_at	0.0195	2.66e-05	5.13893	2.58118	0.604308	PAX8	paired box 8
205217_at	0.0195	2.67e-05	-5.13816	2.57938	-0.356579	TIMM8A	translocase of inner mitochondrial membrane 8 homolog A (yeast)
218305_at	0.0195	2.87e-05	5.10945	2.51272	0.622571	IPO4	importin 4
211015_s_at	0.0195	2.87e-05	5.10927	2.51232	0.487273	HSPA4	heat shock protein family A (Hsp70) member 4
231406_at	0.0195	2.88e-05	5.10825	2.50995	0.38767	ORAI2	ORAI calcium release-activated calcium modulator 2
1567591_at	0.0195	2.92e-05	5.10303	2.49781	0.403103	METTL15	methyltransferase like 15
220426_at	0.0195	2.93e-05	5.10232	2.49617	0.492161	FNDC11	fibronectin type III domain containing 11
1562537_at	0.0195	2.93e-05	5.10231	2.49615	0.418087	FCER1A	Fc fragment of IgE receptor Ia
205887_x_at	0.0195	2.98e-05	-5.09488	2.47887	-0.464332	MSH3	mutS homolog 3
210088_x_at	0.0195	3e-05	5.09297	2.47443	0.316108	MYL4	myosin light chain 4
208356_x_at	0.0195	3.03e-05	5.0888	2.46475	0.384402	GH1///CSHL1///CSH1	growth hormone 1///chorionic somatomammotropin hormone like 1///chorionic somatomammotropin hormone 1
231550_at	0.0195	3.04e-05	5.08773	2.46226	0.42194	XYLT2	xylosyltransferase 2
238040_at	0.0195	3.04e-05	-5.08749	2.46171	-0.373561
226664_at	0.0195	3.05e-05	5.08675	2.45999	0.35983	TBC1D20	TBC1 domain family member 20
243121_x_at	0.0195	3.12e-05	5.07699	2.4373	0.370355
1560477_a_at	0.0195	3.14e-05	5.07471	2.43201	0.43834	SAMD11	sterile alpha motif domain containing 11
243387_at	0.0195	3.15e-05	5.07345	2.42907	0.348104	MESP1	mesoderm posterior bHLH transcription factor 1
1553111_a_at	0.0195	3.27e-05	-5.05913	2.39578	-0.659262	KBTBD6	kelch repeat and BTB domain containing 6
1552857_a_at	0.0195	3.28e-05	5.05789	2.3929	0.286559	HTR6	5-hydroxytryptamine receptor 6
229043_at	0.0195	3.28e-05	-5.05786	2.39283	-0.67334	PAPD5	poly(A) RNA polymerase D5, non-canonical
232568_at	0.0195	3.29e-05	-5.05629	2.38917	-0.35068	MGC24103	uncharacterized MGC24103
207359_at	0.0195	3.34e-05	5.05066	2.37608	0.27351	CAMKK2	calcium/calmodulin dependent protein kinase kinase 2
37028_at	0.0195	3.34e-05	5.05053	2.37577	0.364042	PPP1R15A	protein phosphatase 1 regulatory subunit 15A
238712_at	0.0195	3.37e-05	5.04761	2.36899	0.425653
219810_at	0.0195	3.37e-05	5.04705	2.36769	0.856696	VCPIP1	valosin containing protein interacting protein 1
243150_at	0.0195	3.39e-05	-5.04484	2.36253	-0.326133
230297_x_at	0.0195	3.4e-05	5.04342	2.35924	0.608038	SYNGAP1	synaptic Ras GTPase activating protein 1
201822_at	0.0195	3.43e-05	-5.04109	2.35381	-0.281194	TIMM17A	translocase of inner mitochondrial membrane 17 homolog A (yeast)
1554065_at	0.0195	3.46e-05	5.03689	2.34405	0.307464	MVB12B	multivesicular body subunit 12B
228721_at	0.0202	3.65e-05	5.01601	2.29546	0.463748	KRBOX1	KRAB box domain containing 1
1568843_at	0.0202	3.71e-05	5.01005	2.28159	0.31544	TTLL13P	tubulin tyrosine ligase like 13, pseudogene
233685_at	0.0202	3.72e-05	5.00953	2.28037	0.584631
222782_s_at	0.0202	3.73e-05	5.00778	2.2763	0.377231	GMIP	GEM interacting protein
220545_s_at	0.0202	3.81e-05	-5.00015	2.25853	-0.409525	TSKS	testis specific serine kinase substrate
217088_s_at	0.0202	3.93e-05	4.98797	2.23015	0.409168	NCR1	natural cytotoxicity triggering receptor 1
215292_s_at	0.0202	3.93e-05	4.98738	2.22878	0.815845	MKL1	megakaryoblastic leukemia (translocation) 1
232762_at	0.0202	3.95e-05	-4.98605	2.22569	-0.276514	KIAA1217	KIAA1217
229375_at	0.0202	3.95e-05	4.98556	2.22455	0.394209	PPIE	peptidylprolyl isomerase E
1552558_a_at	0.0202	3.99e-05	4.98186	2.21591	0.227215	RAI1	retinoic acid induced 1
243106_at	0.0202	4e-05	-4.98098	2.21387	-0.708012	CLEC12A	C-type lectin domain family 12 member A
204456_s_at	0.0202	4.06e-05	4.97533	2.20071	0.456626	GAS1	growth arrest specific 1
242766_at	0.0202	4.07e-05	-4.97437	2.19847	-0.318588	LOC105377134	uncharacterized LOC105377134
234336_s_at	0.0204	4.16e-05	4.96588	2.1787	0.596351	TTLL9	tubulin tyrosine ligase like 9
1554393_a_at	0.0204	4.22e-05	4.96018	2.16541	0.637677	AZIN2	antizyme inhibitor 2
202787_s_at	0.0204	4.25e-05	4.95734	2.1588	0.382348	MAPKAPK3	mitogen-activated protein kinase-activated protein kinase 3
224527_at	0.0204	4.26e-05	4.95685	2.15764	0.546777	LOC100653137///CDH23	cadherin-23-like///cadherin-related 23
208159_x_at	0.0204	4.29e-05	4.95409	2.15122	0.40108	DDX11	DEAD/H-box helicase 11
236649_at	0.0205	4.53e-05	-4.93222	2.10024	-0.36714	DTWD1	DTW domain containing 1
237624_at	0.0205	4.54e-05	4.93201	2.09974	0.441076
234011_at	0.0205	4.56e-05	4.93013	2.09535	0.433801
233292_s_at	0.0205	4.63e-05	4.92397	2.081	0.285844	ANKHD1-EIF4EBP3///ANKHD1	ANKHD1-EIF4EBP3 readthrough///ankyrin repeat and KH domain containing 1
1559681_a_at	0.0205	4.79e-05	4.91091	2.05054	0.402388	LOC101930303///LOC101930301///TRIM16L	uncharacterized LOC101930303///uncharacterized LOC101930301///tripartite motif containing 16-like
243294_at	0.0205	4.8e-05	-4.91028	2.04907	-0.398166	ZNF780B	zinc finger protein 780B
236142_at	0.0205	4.83e-05	-4.90767	2.04298	-0.500287	PPIH	peptidylprolyl isomerase H
226882_x_at	0.0205	4.86e-05	4.90507	2.0369	0.279594	WDR4	WD repeat domain 4
216651_s_at	0.0205	4.89e-05	4.90336	2.03292	0.330163	GAD2	glutamate decarboxylase 2
214392_at	0.0205	4.91e-05	4.90175	2.02918	0.369588	IRGC	immunity related GTPase cinema
228493_at	0.0205	4.93e-05	-4.90011	2.02534	-0.495969
1552845_at	0.0205	4.94e-05	4.89935	2.02356	0.434848	CLDN15	claudin 15
227030_at	0.0205	4.95e-05	4.8986	2.02181	0.287892	IKZF3	IKAROS family zinc finger 3
1554379_a_at	0.0205	4.96e-05	4.89764	2.01958	0.43038	TP73	tumor protein p73
211700_s_at	0.0205	4.98e-05	4.8959	2.01553	0.623548	TRO	trophinin
231982_at	0.0205	4.99e-05	4.89545	2.01448	0.461441	SMIM24	small integral membrane protein 24
208476_s_at	0.0205	5.01e-05	4.89368	2.01035	0.622965	FRMD4A	FERM domain containing 4A
226481_at	0.0205	5.06e-05	-4.88944	2.00045	-0.28324	DCAF1	DDB1 and CUL4 associated factor 1
1569963_at	0.0205	5.07e-05	4.88882	1.99899	0.309024	LOC101928525	uncharacterized LOC101928525
210653_s_at	0.0205	5.1e-05	-4.88666	1.99396	-0.423437	BCKDHB	branched chain keto acid dehydrogenase E1 subunit beta
203161_s_at	0.0205	5.11e-05	-4.88612	1.9927	-0.370523	RNF8	ring finger protein 8
226799_at	0.0205	5.14e-05	-4.8839	1.98751	-0.511202	FGD6	FYVE, RhoGEF and PH domain containing 6
201594_s_at	0.0205	5.16e-05	4.88202	1.98313	0.492874	PPP4R1	protein phosphatase 4 regulatory subunit 1
219828_at	0.0205	5.21e-05	4.87844	1.97477	0.364388	RABL6	RAB, member RAS oncogene family-like 6
233532_x_at	0.0205	5.24e-05	4.87614	1.96941	0.392492	IFT52	intraflagellar transport 52
1553460_at	0.0205	5.29e-05	4.87257	1.96108	0.639596	C2orf61	chromosome 2 open reading frame 61
219712_s_at	0.0205	5.39e-05	4.86509	1.94363	0.330638	SHPK///TRPV1	sedoheptulokinase///transient receptor potential cation channel subfamily V member 1
222359_x_at	0.0205	5.41e-05	-4.86365	1.94025	-0.626186	KDSR	3-ketodihydrosphingosine reductase
1554342_s_at	0.0205	5.44e-05	-4.86175	1.93581	-0.428058	HELQ	helicase, POLQ-like
237078_at	0.0205	5.48e-05	4.85906	1.92954	0.765696
217702_at	0.0205	5.52e-05	4.85571	1.92172	0.399759	IL27RA	interleukin 27 receptor subunit alpha
244801_at	0.0205	5.52e-05	-4.85568	1.92164	-0.328016	PSMB7	proteasome subunit beta 7
1554541_a_at	0.0205	5.55e-05	4.85377	1.91719	0.569257	GPRIN2	G protein regulated inducer of neurite outgrowth 2
210547_x_at	0.0206	5.63e-05	4.84855	1.90499	0.394793	ICA1	islet cell autoantigen 1
1561223_at	0.0206	5.65e-05	4.84696	1.90129	0.343844
218724_s_at	0.0207	5.73e-05	4.84133	1.88815	0.71158	TGIF2	TGFB induced factor homeobox 2
243161_x_at	0.0207	5.74e-05	-4.84057	1.88636	-0.616735	ZFP42	ZFP42 zinc finger protein
218601_at	0.0208	5.83e-05	4.83501	1.87338	0.348814	URGCP	upregulator of cell proliferation
212921_at	0.0208	5.87e-05	-4.83239	1.86728	-0.33205	SMYD2	SET and MYND domain containing 2
220280_s_at	0.0208	5.91e-05	4.8296	1.86076	0.519126	ANKMY1	ankyrin repeat and MYND domain containing 1
218252_at	0.0211	6.03e-05	-4.82185	1.84264	-0.462597	CKAP2	cytoskeleton associated protein 2
1562723_at	0.0211	6.06e-05	4.82007	1.8385	0.279051
1558875_at	0.0211	6.13e-05	4.81528	1.8273	0.597269	SREBF1	sterol regulatory element binding transcription factor 1
228157_at	0.0211	6.13e-05	-4.81526	1.82727	-0.30344	ZNF207	zinc finger protein 207
244185_at	0.0213	6.26e-05	-4.80717	1.80835	-0.42037
241882_at	0.0213	6.29e-05	4.80525	1.80387	0.36896	CAMTA1	calmodulin binding transcription activator 1
240507_at	0.0213	6.41e-05	4.79793	1.78678	0.329371
1561045_a_at	0.0213	6.46e-05	4.79511	1.78018	0.354836	LOC101928973	uncharacterized LOC101928973
1560296_at	0.0213	6.47e-05	4.79479	1.77943	0.675055
1569188_s_at	0.0213	6.5e-05	-4.79298	1.7752	-0.458286
212943_at	0.0213	6.53e-05	-4.79076	1.77001	-0.328361	C2CD5	C2 calcium dependent domain containing 5
227832_at	0.0213	6.55e-05	4.7899	1.76801	0.311432	MBD6	methyl-CpG binding domain protein 6
216391_s_at	0.0213	6.61e-05	4.78598	1.75886	0.393045	KLHL1	kelch like family member 1
205965_at	0.0213	6.66e-05	4.78357	1.75321	0.379397	BATF	basic leucine zipper ATF-like transcription factor
219534_x_at	0.0213	6.66e-05	-4.7835	1.75305	-0.59051	CDKN1C	cyclin dependent kinase inhibitor 1C
1557117_at	0.0213	6.67e-05	4.78284	1.7515	0.346351	INTS6-AS1	INTS6 antisense RNA 1
233339_s_at	0.0213	6.69e-05	4.78131	1.74794	0.504993	ARID1B	AT-rich interaction domain 1B
223833_at	0.0213	6.79e-05	4.77584	1.73515	0.313376	WDR55	WD repeat domain 55
205497_at	0.0213	6.79e-05	-4.77569	1.73479	-0.427873	ZNF175	zinc finger protein 175
240860_at	0.0213	6.82e-05	4.77399	1.73083	0.502785
221588_x_at	0.0213	6.87e-05	-4.77133	1.72461	-0.610478	ALDH6A1	aldehyde dehydrogenase 6 family member A1
1559732_at	0.0215	6.95e-05	4.76675	1.71392	0.433107	NUB1	negative regulator of ubiquitin like proteins 1
209126_x_at	0.0216	7.02e-05	4.76306	1.70528	0.518021	KRT6B	keratin 6B
58696_at	0.0217	7.21e-05	4.75276	1.68121	0.28707	EXOSC4	exosome component 4
211329_x_at	0.0217	7.22e-05	4.75197	1.67937	0.45305	HFE	hemochromatosis
206769_at	0.0217	7.29e-05	4.74816	1.67046	0.535952	TMSB4Y	thymosin beta 4, Y-linked
222085_at	0.0217	7.29e-05	4.74806	1.67021	0.473415	FAM174B	family with sequence similarity 174 member B
1555587_at	0.0217	7.34e-05	4.74547	1.66416	0.442486	PDZRN3	PDZ domain containing ring finger 3
1554942_a_at	0.0217	7.37e-05	4.74409	1.66094	0.388557	KLHL14	kelch like family member 14
233232_at	0.0217	7.37e-05	-4.74394	1.66059	-0.328262	RHBDL3	rhomboid like 3
225266_at	0.0217	7.39e-05	4.74278	1.65787	0.530797	ZNF652	zinc finger protein 652
202872_at	0.0217	7.44e-05	-4.74023	1.65193	-0.36	ATP6V1C1	ATPase H+ transporting V1 subunit C1
1564063_a_at	0.0217	7.45e-05	4.73986	1.65105	0.819389	ATP11B	ATPase phospholipid transporting 11B (putative)
206006_s_at	0.0217	7.5e-05	-4.73713	1.64466	-0.358108	CEP162	centrosomal protein 162
236229_at	0.0217	7.55e-05	-4.73494	1.63954	-0.510932
232639_at	0.0219	7.68e-05	4.72832	1.62406	0.393333	EFCAB12	EF-hand calcium binding domain 12
1320_at	0.0219	7.74e-05	4.72529	1.617	0.296457	PTPN21	protein tyrosine phosphatase, non-receptor type 21
211465_x_at	0.0219	7.78e-05	4.72309	1.61184	0.409286	FUT6	fucosyltransferase 6
211603_s_at	0.0219	7.8e-05	4.72234	1.61009	0.49119	ETV4	ETS variant 4
1558769_s_at	0.0219	7.94e-05	4.71504	1.59302	0.357044	DNAH1	dynein axonemal heavy chain 1
242668_x_at	0.0219	7.99e-05	4.71294	1.58811	0.303213	SUN5	Sad1 and UNC84 domain containing 5
242669_at	0.0219	8.1e-05	-4.70773	1.57593	-0.310699	UFM1	ubiquitin fold modifier 1
207462_at	0.0219	8.1e-05	4.70734	1.57502	0.218369	GLRA2	glycine receptor alpha 2
226450_at	0.0219	8.16e-05	-4.70448	1.56832	-0.280353	INSR	insulin receptor
1561978_at	0.0219	8.17e-05	4.70416	1.56758	0.286897	LOC284798	uncharacterized LOC284798
226020_s_at	0.0219	8.19e-05	-4.70325	1.56546	-0.410944	OMA1///DAB1	OMA1 zinc metallopeptidase///DAB1, reelin adaptor protein
1560059_at	0.0219	8.26e-05	4.69978	1.55733	0.38618	VPS37C	VPS37C, ESCRT-I subunit
228900_at	0.0219	8.33e-05	4.69649	1.54964	0.433483	SPECC1	sperm antigen with calponin homology and coiled-coil domains 1
208793_x_at	0.0219	8.35e-05	4.69563	1.54763	0.598573	SMARCA4	SWI/SNF related, matrix associated, actin dependent regulator of chromatin, subfamily a, member 4
1553589_a_at	0.0219	8.36e-05	4.69539	1.54707	0.479666	PDZK1IP1	PDZK1 interacting protein 1
238277_at	0.0219	8.37e-05	-4.69486	1.54582	-0.324792
234058_at	0.0219	8.42e-05	-4.69251	1.54033	-0.270946
205441_at	0.0219	8.45e-05	-4.69096	1.53672	-0.24936	OCEL1	occludin/ELL domain containing 1
1555953_at	0.0219	8.46e-05	4.69082	1.53637	0.388051	SLC19A1	solute carrier family 19 member 1
206789_s_at	0.0219	8.47e-05	4.69024	1.53502	0.304914	POU2F1	POU class 2 homeobox 1
204966_at	0.0219	8.51e-05	4.68836	1.53063	0.285494	ADGRB2	adhesion G protein-coupled receptor B2
48031_r_at	0.0219	8.53e-05	-4.68753	1.52869	-0.353247	FAXDC2	fatty acid hydroxylase domain containing 2
1558009_at	0.0219	8.53e-05	4.68748	1.52856	0.419385	SLC1A2	solute carrier family 1 member 2
1553828_at	0.022	8.6e-05	4.68428	1.52107	0.323392	NXPE1	neurexophilin and PC-esterase domain family member 1
228957_at	0.022	8.73e-05	4.67847	1.50749	0.455089	ZNF362	zinc finger protein 362
233361_at	0.022	8.79e-05	4.67601	1.50173	0.453889	ANKRD44	ankyrin repeat domain 44
215579_at	0.022	8.83e-05	-4.67407	1.49722	-0.340726	APOBEC3G	apolipoprotein B mRNA editing enzyme catalytic subunit 3G
214730_s_at	0.022	8.9e-05	4.67107	1.49019	0.458486	GLG1	golgi glycoprotein 1
204358_s_at	0.022	8.93e-05	-4.66993	1.48753	-0.382985	LOC100506718///FLRT2	uncharacterized LOC100506718///fibronectin leucine rich transmembrane protein 2
235248_at	0.022	8.93e-05	-4.6698	1.48721	-0.481707	BTBD9	BTB domain containing 9
219935_at	0.022	8.93e-05	-4.66962	1.48681	-0.391669	ADAMTS5	ADAM metallopeptidase with thrombospondin type 1 motif 5
209270_at	0.022	8.96e-05	4.66839	1.48392	0.339594	LAMB3	laminin subunit beta 3
239182_at	0.022	9.01e-05	4.66645	1.47938	0.424365	HAGLR	HOXD antisense growth-associated long non-coding RNA
210347_s_at	0.022	9.06e-05	4.66434	1.47445	0.451428	BCL11A	B-cell CLL/lymphoma 11A
1569368_at	0.022	9.1e-05	4.66252	1.4702	0.36895	ACTG1P17	actin gamma 1 pseudogene 17
230106_at	0.022	9.23e-05	4.65711	1.45754	0.352477	ZXDC	ZXD family zinc finger C
240005_at	0.022	9.24e-05	4.65673	1.45666	0.324563	LARP4B	La ribonucleoprotein domain family member 4B
216405_at	0.022	9.24e-05	4.65656	1.45626	0.642289
231452_at	0.022	9.41e-05	4.6496	1.43998	0.289599	HRASLS5	HRAS like suppressor family member 5
209906_at	0.022	9.41e-05	-4.64945	1.43962	-0.267209	C3AR1	complement component 3a receptor 1
1568851_at	0.022	9.41e-05	-4.64935	1.43938	-0.328599	LINC01352	long intergenic non-protein coding RNA 1352
225045_at	0.022	9.5e-05	-4.64587	1.43124	-0.453499	CCDC88A	coiled-coil domain containing 88A
216801_at	0.022	9.58e-05	4.64237	1.42306	0.410989	CROCC	ciliary rootlet coiled-coil, rootletin
240211_at	0.022	9.59e-05	4.64202	1.42224	0.688233	LOC100130468///APCDD1	uncharacterized LOC100130468///APC down-regulated 1
238626_at	0.022	9.6e-05	-4.64177	1.42165	-0.423494	ANKS6	ankyrin repeat and sterile alpha motif domain containing 6
220229_s_at	0.022	9.61e-05	-4.64125	1.42043	-0.347229	AP4E1	adaptor related protein complex 4 epsilon 1 subunit
206151_x_at	0.022	9.62e-05	4.64085	1.4195	0.393083	CELA3B	chymotrypsin like elastase family member 3B
239231_at	0.022	9.64e-05	-4.64011	1.41776	-0.384077	ZNF101	zinc finger protein 101
1559078_at	0.022	9.68e-05	4.63869	1.41445	0.436699
1562264_at	0.022	9.72e-05	4.63703	1.41056	0.396216	LOC339685	uncharacterized LOC339685
1559128_at	0.022	9.74e-05	-4.63597	1.40809	-0.430241	HSDL2	hydroxysteroid dehydrogenase like 2
210077_s_at	0.022	9.76e-05	4.63531	1.40655	0.768483	SRSF5	serine and arginine rich splicing factor 5
225792_at	0.022	9.8e-05	-4.63385	1.40312	-0.389321	HOOK1	hook microtubule tethering protein 1
233528_s_at	0.022	9.82e-05	4.63305	1.40125	0.453269	GATSL3	GATS protein like 3
1566839_at	0.0221	9.91e-05	4.62936	1.39262	0.314146	LOC283674	uncharacterized LOC283674
229455_at	0.0222	0.0001	-4.62568	1.38402	-0.616036	LOC102723694	uncharacterized LOC102723694
221659_s_at	0.0223	0.000101	4.62228	1.37606	0.478025	MYL10	myosin light chain 10
212497_at	0.0223	0.000101	-4.62194	1.37525	-0.300888	MAPK1IP1L	mitogen-activated protein kinase 1 interacting protein 1 like
240646_at	0.0223	0.000102	4.61849	1.3672	0.410088	GIMAP8	GTPase, IMAP family member 8
203030_s_at	0.0223	0.000102	4.61823	1.36658	0.334826	PTPRN2	protein tyrosine phosphatase, receptor type N2
1553967_at	0.0223	0.000102	4.61667	1.36293	0.610542	ADAT3	adenosine deaminase, tRNA specific 3
1561355_at	0.0223	0.000103	4.61504	1.35913	0.34474	LOC692247	uncharacterized LOC692247
233381_at	0.0226	0.000105	4.60814	1.34298	0.339134	RUFY1	RUN and FYVE domain containing 1
212113_at	0.0226	0.000105	4.60746	1.34138	0.36506	ATXN7L3B	ataxin 7 like 3B
1570021_at	0.0228	0.000106	-4.60188	1.32833	-0.507685
1567280_at	0.023	0.000108	4.59509	1.31244	0.698144
1566981_at	0.023	0.000109	4.59386	1.30957	0.571415
235034_at	0.023	0.000109	4.59366	1.30911	0.348348	VTI1A	vesicle transport through interaction with t-SNAREs 1A
234470_at	0.023	0.000109	4.59242	1.30621	0.506411
1554241_at	0.023	0.00011	-4.5895	1.29936	-0.317011	COCH	cochlin
221632_s_at	0.023	0.00011	4.58841	1.29682	0.410722	WDR4	WD repeat domain 4
213348_at	0.023	0.000111	-4.58549	1.28999	-0.537546	CDKN1C	cyclin dependent kinase inhibitor 1C
242587_at	0.023	0.000111	-4.5844	1.28744	-0.350412	SLC9A9	solute carrier family 9 member A9
1560480_at	0.023	0.000112	4.58154	1.28073	0.311011
1569879_a_at	0.023	0.000112	4.5815	1.28066	0.230053	MEGF11	multiple EGF like domains 11
239105_at	0.023	0.000113	-4.577	1.27012	-0.369735
200885_at	0.023	0.000114	4.57617	1.26819	0.41947	RHOC	ras homolog family member C
216986_s_at	0.023	0.000114	4.57483	1.26505	0.325509	IRF4	interferon regulatory factor 4
208342_x_at	0.023	0.000115	4.57318	1.26119	0.363667	CSH2///CSH1	chorionic somatomammotropin hormone 2///chorionic somatomammotropin hormone 1
219187_at	0.023	0.000115	4.57063	1.25521	0.42733	FKBPL	FK506 binding protein like
222259_s_at	0.023	0.000117	-4.56625	1.24498	-0.319393	SPO11	SPO11, initiator of meiotic double stranded breaks
228512_at	0.023	0.000117	-4.56533	1.24281	-0.344343	PTCD3	pentatricopeptide repeat domain 3
233321_x_at	0.023	0.000117	4.56494	1.24191	0.857431	LOC90834///BRD1	uncharacterized protein BC001742///bromodomain containing 1
1554192_s_at	0.023	0.000117	4.56399	1.23969	0.35598	TRMT44	tRNA methyltransferase 44 homolog (S. cerevisiae)
238807_at	0.023	0.000117	4.56381	1.23927	0.626195	GAPDHP62///ANKRD46	glyceraldehyde 3 phosphate dehydrogenase pseudogene 62///ankyrin repeat domain 46
1558930_at	0.023	0.000119	4.55946	1.22909	0.276747	LINC00460	long intergenic non-protein coding RNA 460
210174_at	0.023	0.000119	4.55892	1.22782	0.432616	NR5A2	nuclear receptor subfamily 5 group A member 2
207576_x_at	0.023	0.000119	4.55826	1.22629	0.516309	OXT	oxytocin/neurophysin I prepropeptide
222692_s_at	0.023	0.000119	-4.55699	1.22331	-0.329658	LOC101928615///FNDC3B	uncharacterized LOC101928615///fibronectin type III domain containing 3B
242263_at	0.023	0.00012	-4.55626	1.22159	-0.274827	TMED5	transmembrane p24 trafficking protein 5
222233_s_at	0.023	0.00012	-4.5561	1.22123	-0.300165	DCLRE1C	DNA cross-link repair 1C
207000_s_at	0.023	0.00012	-4.55484	1.21827	-0.334751	PPP3CC	protein phosphatase 3 catalytic subunit gamma
210728_s_at	0.023	0.00012	4.55451	1.21751	0.959422	CALCA	calcitonin related polypeptide alpha
220110_s_at	0.023	0.00012	-4.55441	1.21727	-0.289343	NXF3	nuclear RNA export factor 3
217947_at	0.023	0.000121	4.55342	1.21496	0.471203	CMTM6	CKLF like MARVEL transmembrane domain containing 6
226254_s_at	0.023	0.000121	-4.55277	1.21345	-0.247659	CFAP97	cilia and flagella associated protein 97
202914_s_at	0.023	0.000121	4.5523	1.21233	0.380958	ARHGEF11	Rho guanine nucleotide exchange factor 11
221315_s_at	0.0231	0.000122	4.5498	1.20649	0.569029	FGF22	fibroblast growth factor 22
224805_s_at	0.0232	0.000124	4.54398	1.19287	0.466811	FAM219B	family with sequence similarity 219 member B
232221_x_at	0.0232	0.000124	4.54397	1.19286	0.413862	RSBN1L	round spermatid basic protein 1 like
242297_at	0.0232	0.000124	-4.5429	1.19035	-0.302079	RREB1	ras responsive element binding protein 1
216015_s_at	0.0232	0.000125	-4.53821	1.17938	-0.297279	NLRP3	NLR family pyrin domain containing 3
1568915_at	0.0232	0.000126	4.5366	1.17559	0.400686
204857_at	0.0232	0.000127	4.53295	1.16708	0.599536	MAD1L1	MAD1 mitotic arrest deficient like 1
206888_s_at	0.0232	0.000128	4.53148	1.16362	0.300254	ARHGDIG	Rho GDP dissociation inhibitor gamma
1555236_a_at	0.0232	0.000128	4.53108	1.16269	0.480263	PGC	progastricsin
1560439_at	0.0232	0.000128	4.53102	1.16254	0.421758	LINGO3	leucine rich repeat and Ig domain containing 3
231324_at	0.0232	0.000129	4.52771	1.1548	0.320178
209994_s_at	0.0232	0.000129	4.52762	1.15459	0.38991	ABCB4///ABCB1	ATP binding cassette subfamily B member 4///ATP binding cassette subfamily B member 1
238407_at	0.0232	0.000129	-4.52636	1.15164	-0.64814
228398_at	0.0232	0.00013	-4.52558	1.14983	-0.255369	SENP8	SUMO/sentrin peptidase family member, NEDD8 specific
1566956_at	0.0232	0.00013	4.52538	1.14934	0.284415	OR7E104P	olfactory receptor family 7 subfamily E member 104 pseudogene
214135_at	0.0232	0.00013	4.5253	1.14917	0.363518	CLDN18	claudin 18
227783_at	0.0232	0.00013	4.52514	1.14879	0.320321	CCDC57	coiled-coil domain containing 57
1555757_at	0.0232	0.00013	4.52477	1.14792	0.28841	C7orf34	chromosome 7 open reading frame 34
1558001_s_at	0.0232	0.00013	4.52386	1.14581	0.297971	ARID5B	AT-rich interaction domain 5B
1554937_x_at	0.0232	0.000131	4.52194	1.1413	0.305506	EXOC3L1	exocyst complex component 3 like 1
244358_at	0.0232	0.000131	-4.52192	1.14126	-0.458073
208148_at	0.0233	0.000132	4.5198	1.1363	0.670894	MYH4	myosin heavy chain 4
240654_at	0.0233	0.000132	4.51797	1.13202	0.586389
206997_s_at	0.0233	0.000133	4.51636	1.12825	0.308235	HS6ST1	heparan sulfate 6-O-sulfotransferase 1
223355_at	0.0233	0.000133	4.51586	1.12709	0.325461	ALG1	ALG1, chitobiosyldiphosphodolichol beta-mannosyltransferase
243208_x_at	0.0233	0.000134	4.51387	1.12243	0.564794	ACTL9	actin like 9
237887_at	0.0233	0.000134	4.51291	1.12019	0.297272
239853_at	0.0233	0.000134	4.51253	1.11929	0.464261	KLC3	kinesin light chain 3
241793_at	0.0234	0.000136	4.50675	1.10578	0.436202	MSS51	MSS51 mitochondrial translational activator
1560136_at	0.0234	0.000136	4.50635	1.10484	0.25639	ARL5C	ADP ribosylation factor like GTPase 5C
230564_at	0.0234	0.000138	4.49992	1.0898	0.297249	SIPA1L3	signal induced proliferation associated 1 like 3
213155_at	0.0234	0.000139	-4.49911	1.0879	-0.26147	LOC339166///WSCD1	uncharacterized LOC339166///WSC domain containing 1
213768_s_at	0.0234	0.000139	4.49812	1.08559	0.421901	ASCL1	achaete-scute family bHLH transcription factor 1
244380_at	0.0234	0.00014	4.49681	1.08252	0.584761
204074_s_at	0.0234	0.00014	4.4961	1.08087	0.252542	CEP104	centrosomal protein 104
1562472_at	0.0234	0.00014	-4.49571	1.07994	-0.408532
1557702_at	0.0234	0.00014	4.49542	1.07926	0.374677	LOC101927604	uncharacterized LOC101927604
1563168_at	0.0234	0.00014	4.49516	1.07865	0.360271	NRG1-IT1	NRG1 intronic transcript 1
208149_x_at	0.0234	0.00014	4.49444	1.07696	0.336326	DDX11	DEAD/H-box helicase 11
219145_at	0.0234	0.000141	4.49382	1.07551	0.429869	ADGRL1	adhesion G protein-coupled receptor L1
204290_s_at	0.0234	0.000141	-4.49264	1.07275	-0.475348	ALDH6A1	aldehyde dehydrogenase 6 family member A1
227368_at	0.0234	0.000141	-4.49238	1.07216	-0.527158
234093_at	0.0234	0.000141	-4.49199	1.07123	-0.301474	ZNF326	zinc finger protein 326
205529_s_at	0.0234	0.000142	-4.49011	1.06684	-0.530701	RUNX1T1	RUNX1 translocation partner 1
217240_at	0.0234	0.000142	-4.48972	1.06592	-0.278156	SIRPB1	signal regulatory protein beta 1
241309_at	0.0234	0.000143	-4.48853	1.06315	-0.463933
217642_at	0.0234	0.000143	4.48736	1.06042	0.565965	RNF40	ring finger protein 40
226496_at	0.0234	0.000143	-4.48628	1.05789	-0.467089	ZCCHC7	zinc finger CCHC-type containing 7
242270_at	0.0236	0.000145	-4.48083	1.04514	-0.372249	ACP6	acid phosphatase 6, lysophosphatidic
240029_at	0.0236	0.000146	4.48043	1.0442	0.522448	C11orf94	chromosome 11 open reading frame 94
204907_s_at	0.0238	0.000147	4.47704	1.03627	0.308209	MIR8085///BCL3	microRNA 8085///B-cell CLL/lymphoma 3
235472_at	0.0238	0.000148	-4.47509	1.03172	-0.307394	FUT10	fucosyltransferase 10
204673_at	0.0239	0.00015	4.46979	1.01932	0.341732	MUC2	mucin 2, oligomeric mucus/gel-forming
220677_s_at	0.0239	0.00015	4.46975	1.01922	0.359421	ADAMTS8	ADAM metallopeptidase with thrombospondin type 1 motif 8
217378_x_at	0.0239	0.00015	4.46897	1.0174	0.373803	IGKV1OR2-108	immunoglobulin kappa variable 1/OR2-108 (non-functional)
207409_at	0.0239	0.00015	-4.46859	1.0165	-0.451471	LECT2	leukocyte cell derived chemotaxin 2
209968_s_at	0.0239	0.00015	4.46787	1.01483	0.609434	NCAM1	neural cell adhesion molecule 1
220410_s_at	0.024	0.000151	4.46534	1.0089	0.457862	CAMSAP1	calmodulin regulated spectrin associated protein 1
206097_at	0.0241	0.000153	4.46191	1.00088	0.460387	SLC22A18AS	solute carrier family 22 member 18 antisense
78047_s_at	0.0241	0.000154	4.45979	0.995926	0.33086	MMP24-AS1	MMP24 antisense RNA 1
216877_at	0.0241	0.000155	-4.45681	0.988965	-0.429111	LOC100505498	uncharacterized LOC100505498
203771_s_at	0.0241	0.000156	4.45399	0.982355	0.393915	BLVRA	biliverdin reductase A
242868_at	0.0241	0.000156	-4.45349	0.981201	-0.489017
220894_x_at	0.0241	0.000156	4.45326	0.980646	0.519865	PRDM12	PR/SET domain 12
1568704_a_at	0.0241	0.000156	4.45314	0.980383	0.287413	CHERP	calcium homeostasis endoplasmic reticulum protein
1570242_x_at	0.0241	0.000157	4.45138	0.97627	0.478879	SPATA21	spermatogenesis associated 21
1552515_at	0.0241	0.000159	4.44682	0.965584	0.424249	HIPK1	homeodomain interacting protein kinase 1
227845_s_at	0.0241	0.000159	4.44633	0.964449	0.296109	SHD	Src homology 2 domain containing transforming protein D
215217_at	0.0241	0.000159	4.44629	0.964349	0.362094	IGKC	immunoglobulin kappa constant
216456_at	0.0241	0.00016	-4.44475	0.960764	-0.274904
218894_s_at	0.0241	0.00016	-4.44365	0.95817	-0.295328	MAGOHB	mago homolog B, exon junction complex core component
242946_at	0.0241	0.000161	4.44229	0.955006	0.311937	CD53	CD53 molecule
241817_at	0.0241	0.000161	-4.44065	0.951157	-0.367597	MIR4271///C3orf62	microRNA 4271///chromosome 3 open reading frame 62
216551_x_at	0.0241	0.000162	4.43978	0.94913	0.325188	PLCG1	phospholipase C gamma 1
229969_at	0.0241	0.000162	-4.43931	0.948029	-0.396037	SEC63	SEC63 homolog, protein translocation regulator
211950_at	0.0241	0.000162	4.43897	0.947249	0.367747	UBR4	ubiquitin protein ligase E3 component n-recognin 4
227255_at	0.0241	0.000162	-4.43841	0.945936	-0.235241	PDIK1L	PDLIM1 interacting kinase 1 like
216853_x_at	0.0241	0.000162	4.43834	0.945765	0.441379	IGLJ3	immunoglobulin lambda joining 3
220233_at	0.0241	0.000163	4.43658	0.941654	0.51527	FBXO17	F-box protein 17
1556855_a_at	0.0241	0.000163	4.43658	0.941641	0.582303	ATP11A-AS1	ATP11A antisense RNA 1
1555490_s_at	0.0241	0.000163	4.43612	0.94057	0.294007	PDZD3	PDZ domain containing 3
243610_at	0.0241	0.000164	-4.43544	0.938971	-1.06933	C9orf135	chromosome 9 open reading frame 135
221219_s_at	0.0241	0.000164	-4.43462	0.937071	-0.614483	KLHDC4	kelch domain containing 4
1552761_at	0.0241	0.000164	4.43361	0.934706	0.330677	SLC16A11	solute carrier family 16 member 11
216894_x_at	0.0241	0.000164	-4.43349	0.934432	-0.548103	CDKN1C	cyclin dependent kinase inhibitor 1C
234741_at	0.0241	0.000165	4.43297	0.933197	0.45005	ATP2B2	ATPase plasma membrane Ca2+ transporting 2
1556299_s_at	0.0241	0.000165	4.43201	0.93097	0.300327	C12orf76	chromosome 12 open reading frame 76
230146_s_at	0.0241	0.000165	-4.43137	0.929465	-0.331255	NCS1	neuronal calcium sensor 1
221325_at	0.0241	0.000167	4.42833	0.922346	0.650997	KCNK13	potassium two pore domain channel subfamily K member 13
204267_x_at	0.0241	0.000167	4.42789	0.921332	0.324061	PKMYT1	protein kinase, membrane associated tyrosine/threonine 1
222609_s_at	0.0241	0.000167	-4.42785	0.921235	-0.220197	EXOSC1	exosome component 1
223212_at	0.0243	0.000169	-4.42353	0.911137	-0.24674	ZDHHC16	zinc finger DHHC-type containing 16
211481_at	0.0243	0.000169	4.42176	0.907005	0.302311	SLCO1A2	solute carrier organic anion transporter family member 1A2
222566_at	0.0243	0.00017	-4.42044	0.903918	-0.298637	KMT5B	lysine methyltransferase 5B
216738_at	0.0243	0.00017	4.41982	0.902448	0.484625
211396_at	0.0243	0.000171	4.41832	0.898952	0.381988	FCGR2C	Fc fragment of IgG receptor IIc (gene/pseudogene)
205894_at	0.0243	0.000171	4.41798	0.898153	0.387488	ARSE	arylsulfatase E (chondrodysplasia punctata 1)
225829_at	0.0243	0.000171	-4.41789	0.897936	-0.387462	PDZD8	PDZ domain containing 8
202933_s_at	0.0243	0.000171	4.41722	0.896375	0.42099	YES1	YES proto-oncogene 1, Src family tyrosine kinase
203018_s_at	0.0243	0.000173	4.41477	0.890655	0.391463	SSX2IP	SSX family member 2 interacting protein
200808_s_at	0.0243	0.000174	4.41148	0.882955	0.418824	ZYX	zyxin
231555_at	0.0243	0.000174	-4.41147	0.882936	-0.325016
215699_x_at	0.0243	0.000174	4.41112	0.882122	0.200885	SFI1	SFI1 centrin binding protein
1555553_a_at	0.0243	0.000174	4.41048	0.880623	0.417091	SLC22A7	solute carrier family 22 member 7
232946_s_at	0.0243	0.000175	4.40945	0.878218	0.241261	NADSYN1	NAD synthetase 1
226948_at	0.0243	0.000175	-4.40896	0.877063	-0.290265	RHBDD1	rhomboid domain containing 1
210719_s_at	0.0243	0.000175	-4.40821	0.87531	-0.441519	HMG20B	high mobility group 20B
234434_at	0.0243	0.000176	4.40642	0.871122	0.651533
224293_at	0.0243	0.000176	4.40625	0.870741	0.471601	TTTY10	testis-specific transcript, Y-linked 10 (non-protein coding)
1559979_at	0.0244	0.000177	-4.40401	0.865494	-0.361927	SYF2	SYF2 pre-mRNA splicing factor
1560619_at	0.0244	0.000178	4.40227	0.861427	0.341936	LINC00935	long intergenic non-protein coding RNA 935
238842_at	0.0244	0.000179	4.40104	0.858551	0.339109	LOC102724002	uncharacterized LOC102724002
225326_at	0.0244	0.000179	-4.40044	0.857161	-0.256704	RBM27	RNA binding motif protein 27
211894_x_at	0.0244	0.00018	4.39834	0.852231	0.409342	SEZ6L	seizure related 6 homolog like
211332_x_at	0.0244	0.00018	4.39812	0.851732	0.335239	HFE	hemochromatosis
225434_at	0.0244	0.00018	4.39794	0.851302	0.29728	DEDD2	death effector domain containing 2
237403_at	0.0244	0.000181	4.39681	0.848665	0.270628	GFI1B	growth factor independent 1B transcriptional repressor
211107_s_at	0.0244	0.000181	4.39645	0.847813	0.268996	AURKC	aurora kinase C
239554_at	0.0244	0.000182	-4.39489	0.844166	-0.429986
236357_at	0.0244	0.000182	4.39412	0.842388	0.298387	LMBR1	limb development membrane protein 1
221208_s_at	0.0244	0.000183	-4.39292	0.839577	-0.316164	MSANTD2	Myb/SANT DNA binding domain containing 2
240069_at	0.0244	0.000183	-4.39273	0.839127	-0.231825	LOC102724880	uncharacterized LOC102724880
236364_at	0.0245	0.000184	-4.39074	0.834485	-0.336732
231860_at	0.0246	0.000185	-4.38762	0.827189	-0.351458	BRWD1	bromodomain and WD repeat domain containing 1
238064_at	0.0246	0.000185	-4.38748	0.826851	-0.611287
221585_at	0.0246	0.000186	4.38521	0.821554	0.241412	CACNG4	calcium voltage-gated channel auxiliary subunit gamma 4
241853_at	0.0246	0.000186	-4.38496	0.820962	-0.459894
234324_at	0.0246	0.000187	-4.38413	0.819038	-0.354899	NHSL1	NHS like 1
226665_at	0.0246	0.000188	4.38224	0.814621	0.509275	AHSA2	AHA1, activator of heat shock 90kDa protein ATPase homolog 2 (yeast)
220498_at	0.0246	0.000188	4.38154	0.812979	0.60443	ACTL7B	actin like 7B
239366_at	0.0246	0.000188	-4.3809	0.811476	-0.253142
231604_at	0.0246	0.00019	4.37739	0.803264	0.244189
1555269_a_at	0.0246	0.00019	4.37674	0.801748	0.449426	ANO1	anoctamin 1
204667_at	0.0246	0.00019	4.37637	0.800891	0.41127	FOXA1	forkhead box A1
212962_at	0.0246	0.000191	-4.37524	0.798252	-0.345243	SYDE1	synapse defective Rho GTPase homolog 1
241927_x_at	0.0246	0.000191	4.37478	0.797166	0.28466	CDC34	cell division cycle 34
237497_at	0.0246	0.000193	4.37168	0.789924	0.293267
1562032_at	0.0246	0.000193	4.37153	0.789589	0.279968
244745_at	0.0246	0.000193	-4.37148	0.789472	-0.60482	RERG	RAS like estrogen regulated growth inhibitor
222476_at	0.0246	0.000193	-4.37067	0.787563	-0.280628	CNOT6	CCR4-NOT transcription complex subunit 6
226208_at	0.0246	0.000193	-4.37045	0.787061	-0.289308	ZSWIM6	zinc finger SWIM-type containing 6
220604_x_at	0.0246	0.000194	4.36998	0.785947	0.44636	FTCD	formimidoyltransferase cyclodeaminase
237350_at	0.0246	0.000194	4.36924	0.784235	0.292826	TTC36	tetratricopeptide repeat domain 36
200646_s_at	0.0246	0.000194	4.36858	0.782686	0.428292	NUCB1	nucleobindin 1
236392_at	0.0246	0.000194	4.36833	0.782096	0.371455	CUL9	cullin 9
225636_at	0.0246	0.000195	-4.36807	0.781484	-0.291132	STAT2	signal transducer and activator of transcription 2
228215_at	0.0247	0.000196	4.36598	0.776616	0.424825	ADD3-AS1	ADD3 antisense RNA 1
211626_x_at	0.0247	0.000197	-4.36391	0.771769	-0.331452	ERG	ERG, ETS transcription factor
226687_at	0.0247	0.000197	4.36352	0.770862	0.368319	PRPF40A	pre-mRNA processing factor 40 homolog A
1566098_at	0.0247	0.000198	4.36213	0.767606	0.278647
208357_x_at	0.0247	0.000198	4.36045	0.763684	0.344699	CSH1	chorionic somatomammotropin hormone 1
220934_s_at	0.0247	0.000199	-4.35938	0.761193	-0.269226	TMEM223	transmembrane protein 223
236987_at	0.0247	0.0002	4.35765	0.757147	0.526363	ALPK2	alpha kinase 2
1556608_a_at	0.0247	0.0002	4.35742	0.756605	0.281144	EHD4	EH domain containing 4
1562903_at	0.0247	0.0002	4.35731	0.756342	0.245365	FAM86B3P	family with sequence similarity 86, member A pseudogene
210734_x_at	0.0247	0.0002	4.35704	0.755727	0.278829	MAX	MYC associated factor X
234907_x_at	0.0247	0.0002	4.35672	0.754974	0.712563	POLB	DNA polymerase beta
236050_at	0.0247	0.000202	4.3544	0.749561	0.533057	LMNTD2	lamin tail domain containing 2
237811_at	0.0247	0.000202	4.35401	0.74863	0.5896
1557104_at	0.0247	0.000202	-4.35323	0.746811	-0.43146	ZSCAN30	zinc finger and SCAN domain containing 30
216750_at	0.0248	0.000203	4.35085	0.741263	0.235795	APBB2	amyloid beta precursor protein binding family B member 2
214939_x_at	0.0249	0.000204	4.34908	0.737111	0.555542	AFDN	afadin, adherens junction formation factor
240494_at	0.0249	0.000205	4.34705	0.732383	0.531058
1563071_at	0.0249	0.000205	4.34702	0.73231	0.410356	LOC100289061	uncharacterized LOC100289061
1554808_at	0.0249	0.000206	4.34686	0.731932	0.353149	ACP1	acid phosphatase 1, soluble
243472_at	0.0249	0.000206	-4.34531	0.728303	-0.482708
236844_at	0.0249	0.000207	4.34438	0.72615	0.370914	DHX30	DEAH-box helicase 30
224204_x_at	0.0249	0.000208	-4.34266	0.722123	-0.231472	ARNTL2	aryl hydrocarbon receptor nuclear translocator like 2
215764_x_at	0.0249	0.000208	4.3422	0.721054	0.406405	AP2A2	adaptor related protein complex 2 alpha 2 subunit
222519_s_at	0.0249	0.000208	-4.34208	0.720779	-0.520738	IFT57	intraflagellar transport 57
212003_at	0.0249	0.000208	4.34171	0.719912	0.32507	SZRD1	SUZ RNA binding domain containing 1
233915_at	0.0252	0.000212	-4.33551	0.70542	-0.552515	KIAA0825	KIAA0825
217262_s_at	0.0252	0.000212	4.33501	0.70425	0.652367	CELSR1	cadherin EGF LAG seven-pass G-type receptor 1
1560738_at	0.0254	0.000214	-4.33085	0.694531	-0.808011
1563149_at	0.0254	0.000215	-4.33009	0.692771	-0.515521
217289_s_at	0.0254	0.000216	4.3278	0.687406	0.372033	SLC37A4	solute carrier family 37 member 4
1564253_at	0.0254	0.000216	4.32771	0.687198	0.45283	LOC285766	uncharacterized LOC285766
219790_s_at	0.0254	0.000216	-4.32719	0.685977	-0.324731	NPR3	natriuretic peptide receptor 3
1552893_at	0.0254	0.000217	-4.32569	0.682491	-0.429083	CAMK2N2	calcium/calmodulin dependent protein kinase II inhibitor 2
1566518_at	0.0254	0.000217	-4.32567	0.682437	-0.612095
235583_at	0.0256	0.000219	4.32185	0.67351	0.302264	ILDR1	immunoglobulin like domain containing receptor 1
40255_at	0.0256	0.000219	4.32164	0.673019	0.355043	DDX28	DEAD-box helicase 28
211960_s_at	0.0256	0.00022	4.32079	0.671039	0.290113	RAB7A	RAB7A, member RAS oncogene family
213342_at	0.0259	0.000223	-4.31552	0.658727	-0.304888	YAP1	Yes associated protein 1
210028_s_at	0.0259	0.000224	-4.31324	0.653416	-0.313332	ORC3	origin recognition complex subunit 3
217649_at	0.0259	0.000224	-4.31296	0.652761	-0.491749	ZFAND5	zinc finger AN1-type containing 5
218971_s_at	0.0259	0.000225	4.31157	0.649522	0.338451	WDR91	WD repeat domain 91
236293_at	0.0259	0.000225	-4.31127	0.648809	-0.445247	RHOH	ras homolog family member H
218533_s_at	0.0261	0.000227	-4.30858	0.642535	-0.390414	UCKL1	uridine-cytidine kinase 1 like 1
1563563_at	0.0261	0.000227	4.30763	0.640313	0.352311	CCDC40	coiled-coil domain containing 40
217748_at	0.0262	0.000229	4.30491	0.63397	0.305733	ADIPOR1	adiponectin receptor 1
225118_at	0.0262	0.00023	4.30262	0.628613	0.33966	KMT5A	lysine methyltransferase 5A
240106_at	0.0262	0.000231	4.30078	0.624322	0.442582	GNPTAB	N-acetylglucosamine-1-phosphate transferase alpha and beta subunits
201969_at	0.0262	0.000232	4.30046	0.623567	0.35974	NASP	nuclear autoantigenic sperm protein
230584_at	0.0262	0.000232	4.3002	0.622973	0.344979	LOC100287728///ZNF75D	uncharacterized LOC100287728///zinc finger protein 75D
203061_s_at	0.0262	0.000232	4.30006	0.622629	0.383928	MDC1	mediator of DNA damage checkpoint 1
226229_s_at	0.0262	0.000233	4.29888	0.619878	0.528726	SSU72	SSU72 homolog, RNA polymerase II CTD phosphatase
1561082_at	0.0262	0.000233	4.29823	0.618365	0.288759	NID1	nidogen 1
213844_at	0.0262	0.000233	-4.29802	0.617878	-0.425024	HOXA5	homeobox A5
241166_at	0.0262	0.000233	4.298	0.617821	0.419883	CEP41	centrosomal protein 41
239053_at	0.0263	0.000235	4.29481	0.610377	0.337246	CIAO1	cytosolic iron-sulfur assembly component 1
1554612_at	0.0265	0.000237	4.29124	0.60205	0.577816	RUBCN	RUN and cysteine rich domain containing beclin 1 interacting protein
202373_s_at	0.0265	0.000238	-4.29053	0.600389	-0.220799	RAB3GAP2///AURKAPS1	RAB3 GTPase activating non-catalytic protein subunit 2///aurora kinase A pseudogene 1
1553178_a_at	0.0265	0.000238	4.28927	0.59746	0.297805	SSTR3	somatostatin receptor 3
227432_s_at	0.0265	0.000239	-4.28896	0.596717	-0.365254
205459_s_at	0.0265	0.00024	4.28738	0.593045	0.368785	NPAS2	neuronal PAS domain protein 2
243675_at	0.0265	0.00024	-4.2865	0.590987	-0.327937
221753_at	0.0265	0.00024	4.28636	0.590647	0.29214	SSH1	slingshot protein phosphatase 1
203200_s_at	0.0265	0.00024	-4.28626	0.590426	-0.354181	MTRR	5-methyltetrahydrofolate-homocysteine methyltransferase reductase
220427_at	0.0266	0.000242	4.28382	0.584721	0.316738	OBSCN	obscurin, cytoskeletal calmodulin and titin-interacting RhoGEF
207976_at	0.0266	0.000243	-4.2827	0.582104	-0.304813	KLHL18	kelch like family member 18
31846_at	0.0268	0.000245	4.27842	0.572136	0.369439	RHOD	ras homolog family member D
202855_s_at	0.0268	0.000245	4.27806	0.571277	1.06637	MIR6787///SLC16A3	microRNA 6787///solute carrier family 16 member 3
240336_at	0.0268	0.000246	4.27789	0.570892	0.362502	HBM	hemoglobin subunit mu
225675_at	0.0268	0.000246	-4.2765	0.567646	-0.250348	TMEM260	transmembrane protein 260
1556055_at	0.0268	0.000247	-4.2754	0.565081	-0.482354
218982_s_at	0.0268	0.000247	-4.27528	0.564798	-0.223907	MRPS17	mitochondrial ribosomal protein S17
223638_at	0.0268	0.000247	4.27516	0.564515	0.637003	NBPF3	neuroblastoma breakpoint family member 3
1561499_at	0.0268	0.000248	4.27338	0.560361	0.408378	LOC101927958	uncharacterized LOC101927958
207924_x_at	0.0268	0.000249	4.27315	0.559832	0.36283	PAX8	paired box 8
228942_s_at	0.0268	0.000249	4.27302	0.559532	0.427187	DAB2IP	DAB2 interacting protein
231648_at	0.0268	0.000249	4.2724	0.558088	0.740239
204139_x_at	0.0269	0.000251	4.2695	0.55131	0.294215	MZF1	myeloid zinc finger 1
242757_at	0.0269	0.000252	4.26837	0.548664	0.421878	MDGA1	MAM domain containing glycosylphosphatidylinositol anchor 1
243179_at	0.0269	0.000252	-4.26778	0.547291	-0.591686	LOC101928433	uncharacterized LOC101928433
216334_s_at	0.0269	0.000252	4.2671	0.545702	1.10665	CYP2A7P1	cytochrome P450 family 2 subfamily A member 7 pseudogene 1
233154_at	0.0269	0.000253	-4.26676	0.544918	-0.468434
241084_x_at	0.0269	0.000253	4.26595	0.543024	0.403599	DYNC1H1	dynein cytoplasmic 1 heavy chain 1
218180_s_at	0.0269	0.000254	4.26446	0.539541	0.448888	EPS8L2	EPS8 like 2
206750_at	0.027	0.000255	4.26346	0.537227	0.407809	MAFK	MAF bZIP transcription factor K
241492_at	0.027	0.000257	-4.26067	0.530719	-0.520143
210819_x_at	0.027	0.000257	4.26065	0.530652	0.254073	DIO2	deiodinase, iodothyronine, type II
233492_s_at	0.027	0.000257	4.26014	0.529469	0.778273	ARHGEF34P///OR2A7///OR2A4	Rho guanine nucleotide exchange factor 34, pseudogene///olfactory receptor family 2 subfamily A member 7///olfactory receptor family 2 subfamily A member 4
242877_at	0.027	0.000258	-4.25895	0.526684	-0.664527
1554974_at	0.027	0.000258	4.25804	0.524579	0.558543	ACY3	aminoacylase 3
221934_s_at	0.027	0.000259	4.25724	0.522717	0.342179	DALRD3	DALR anticodon binding domain containing 3
235051_at	0.027	0.000259	-4.25675	0.521558	-0.409823	CCDC50	coiled-coil domain containing 50
239232_at	0.027	0.00026	-4.25619	0.520257	-0.309863	MSI2	musashi RNA binding protein 2
225734_at	0.027	0.00026	-4.25559	0.518845	-0.330508	FBXO22	F-box protein 22
225111_s_at	0.027	0.000261	4.25449	0.516302	0.286999	NAPB	NSF attachment protein beta
209872_s_at	0.027	0.000261	4.2541	0.515386	0.483008	PKP3	plakophilin 3
1563318_s_at	0.027	0.000262	4.2525	0.511651	0.30477	MAGIX	MAGI family member, X-linked
204988_at	0.027	0.000262	-4.25221	0.510979	-0.378882	FGB	fibrinogen beta chain
1552671_a_at	0.027	0.000262	4.25215	0.510832	0.453528	SLC9A7	solute carrier family 9 member A7
1554042_s_at	0.0271	0.000265	4.24782	0.500742	0.294481	TMEM239	transmembrane protein 239
205118_at	0.0271	0.000266	4.24749	0.499957	0.453924	FPR1	formyl peptide receptor 1
209965_s_at	0.0271	0.000266	4.24725	0.499401	0.239852	RAD51D	RAD51 paralog D
1560754_at	0.0271	0.000266	4.2467	0.49812	0.232372	CMTM7	CKLF like MARVEL transmembrane domain containing 7
205875_s_at	0.0271	0.000266	4.24668	0.498071	0.304365	ATRIP///TREX1	ATR interacting protein///three prime repair exonuclease 1
200891_s_at	0.0274	0.000269	-4.24189	0.486899	-0.378157	SSR1	signal sequence receptor subunit 1
1557892_at	0.0278	0.000273	4.23614	0.473503	0.32223	LINC01056	long intergenic non-protein coding RNA 1056
224846_at	0.0278	0.000274	4.23469	0.470112	0.26255	SHKBP1	SH3KBP1 binding protein 1
240997_at	0.0278	0.000275	4.23433	0.469281	0.683946
208808_s_at	0.0279	0.000276	-4.23219	0.464279	-0.485837	HMGB2	high mobility group box 2
1553383_at	0.0279	0.000276	4.23197	0.463761	0.344413	ARHGAP42	Rho GTPase activating protein 42
90265_at	0.028	0.000278	4.23024	0.45974	0.283675	ADAP1	ArfGAP with dual PH domains 1
41657_at	0.028	0.000278	4.22917	0.457239	0.328255	STK11	serine/threonine kinase 11
229024_at	0.0281	0.00028	4.22716	0.452563	0.430376	RNF150	ring finger protein 150
237355_at	0.0281	0.000281	4.22546	0.448597	0.304134
226998_at	0.0282	0.000282	-4.22381	0.444754	-0.351284	NAA15	N(alpha)-acetyltransferase 15, NatA auxiliary subunit
210454_s_at	0.0282	0.000283	4.22296	0.442763	0.38799	KCNJ6	potassium voltage-gated channel subfamily J member 6
1558782_a_at	0.0283	0.000285	4.22021	0.436345	0.360889	NFYC-AS1	NFYC antisense RNA 1
1557799_at	0.0283	0.000285	4.21996	0.43577	0.283311	C11orf31	chromosome 11 open reading frame 31
205961_s_at	0.0284	0.000287	-4.21758	0.430227	-0.496355	PSIP1	PC4 and SFRS1 interacting protein 1
1569730_at	0.0284	0.000287	4.21708	0.429067	0.388239	MROH2B	maestro heat like repeat family member 2B
208772_at	0.0284	0.000287	-4.21681	0.428417	-0.275421	ANKHD1-EIF4EBP3///ANKHD1	ANKHD1-EIF4EBP3 readthrough///ankyrin repeat and KH domain containing 1
204262_s_at	0.0285	0.000289	4.21519	0.424642	0.457897	PSEN2	presenilin 2
217981_s_at	0.0285	0.00029	-4.21347	0.420634	-0.278859	TIMM10B	translocase of inner mitochondrial membrane 10 homolog B (yeast)
217926_at	0.0285	0.00029	-4.21295	0.419433	-0.260408	C19orf53	chromosome 19 open reading frame 53
236851_x_at	0.0286	0.000292	4.21085	0.414533	0.40148
212488_at	0.0286	0.000292	4.21075	0.414293	0.265945	COL5A1	collagen type V alpha 1 chain
1559051_s_at	0.0287	0.000293	-4.20901	0.410242	-0.493698	MB21D1	Mab-21 domain containing 1
221604_s_at	0.0287	0.000295	4.20663	0.404695	0.452834	PEX16	peroxisomal biogenesis factor 16
238014_at	0.0287	0.000295	-4.20622	0.403753	-0.280381	NEMP2	nuclear envelope integral membrane protein 2
234237_s_at	0.0287	0.000295	4.20607	0.403393	0.334684	AMBRA1	autophagy and beclin 1 regulator 1
202176_at	0.0287	0.000297	-4.20451	0.399752	-0.202128	ERCC3	ERCC excision repair 3, TFIIH core complex helicase subunit
213322_at	0.0287	0.000298	-4.20328	0.396892	-0.350241	OARD1	O-acyl-ADP-ribose deacylase 1
224966_s_at	0.0287	0.000298	4.20238	0.394801	0.52133	DUS3L	dihydrouridine synthase 3 like
201870_at	0.0287	0.000299	4.2013	0.392286	0.324799	TOMM34	translocase of outer mitochondrial membrane 34
1570447_at	0.0287	0.000299	4.20126	0.392193	0.280245	LINC00452	long intergenic non-protein coding RNA 452
214411_x_at	0.0287	0.000299	4.20112	0.391854	0.290773	CTRB2	chymotrypsinogen B2
235109_at	0.0287	0.0003	-4.2001	0.389479	-0.353683	ZBED3	zinc finger BED-type containing 3
210990_s_at	0.0287	0.000301	4.19825	0.385184	0.360481	LAMA4	laminin subunit alpha 4
200040_at	0.0287	0.000302	-4.19765	0.383771	-0.245724	KHDRBS1	KH RNA binding domain containing, signal transduction associated 1
237929_at	0.0287	0.000303	4.19603	0.379994	0.30361	C17orf50	chromosome 17 open reading frame 50
238783_at	0.0287	0.000304	-4.19555	0.378872	-0.304647	TMEM161B	transmembrane protein 161B
230355_at	0.0287	0.000304	-4.19434	0.376064	-0.846672	SEPT7P2	septin 7 pseudogene 2
1561153_at	0.0287	0.000305	4.19325	0.373522	0.404628
241966_at	0.0287	0.000306	-4.19295	0.372826	-0.327699	MYO5A	myosin VA
235814_at	0.0287	0.000306	4.19211	0.370857	0.271824
1556480_a_at	0.0287	0.000307	4.19149	0.369422	0.277728
240546_at	0.0287	0.000307	4.19083	0.36788	0.321643	LINC01120	long intergenic non-protein coding RNA 1120
240520_at	0.0287	0.000308	-4.18978	0.365435	-0.233153
244142_at	0.0287	0.000308	-4.18942	0.364603	-0.669395	DTNA	dystrobrevin alpha
220455_at	0.0287	0.000308	4.18929	0.36431	0.544613	SLC16A8	solute carrier family 16 member 8
207817_at	0.0287	0.000309	-4.18886	0.363287	-0.292396	IFNW1	interferon omega 1
203565_s_at	0.0287	0.000309	-4.18873	0.362984	-0.336681	MNAT1	MNAT1, CDK activating kinase assembly factor
221458_at	0.0287	0.000309	4.18827	0.361923	0.252588	HTR1F	5-hydroxytryptamine receptor 1F
230459_s_at	0.0287	0.000309	4.18826	0.361904	0.348457
1563166_at	0.0287	0.000309	-4.18822	0.3618	-0.56951
1564520_s_at	0.0287	0.000309	-4.18815	0.361632	-0.273383	PRMT5	protein arginine methyltransferase 5
240198_at	0.0287	0.00031	4.18792	0.361109	0.296933
201801_s_at	0.0287	0.000311	4.18669	0.358235	0.447428	SLC29A1	solute carrier family 29 member 1 (Augustine blood group)
219507_at	0.0287	0.000311	-4.18659	0.358013	-0.317729	RSRC1	arginine and serine rich coiled-coil 1
243051_at	0.0287	0.000311	-4.18659	0.358001	-0.361186	CNIH4	cornichon family AMPA receptor auxiliary protein 4
224171_at	0.0287	0.000312	4.1849	0.354076	0.276019	LSM14B	LSM family member 14B
1569473_s_at	0.0287	0.000312	4.18447	0.353062	0.310839	ZNF783///LOC155060	zinc finger family member 783///AI894139 pseudogene
217755_at	0.0287	0.000314	4.18287	0.34934	0.325836	HN1	hematological and neurological expressed 1
1554864_a_at	0.0287	0.000314	4.18185	0.346965	0.307653	SDC3	syndecan 3
243918_at	0.0287	0.000315	-4.18094	0.344844	-0.748241
236977_at	0.0287	0.000315	-4.18093	0.344824	-0.304634	LOC646588	uncharacterized LOC646588
209812_x_at	0.0287	0.000316	4.1799	0.342429	0.332179	CASP2	caspase 2
1561175_at	0.0287	0.000317	4.17915	0.340669	0.250048	LOC283482	uncharacterized LOC283482
217676_at	0.0287	0.000317	4.17908	0.340513	0.348358
200661_at	0.0287	0.000317	-4.17854	0.339265	-0.329664	CTSA	cathepsin A
219038_at	0.0287	0.000317	4.17843	0.339006	0.361395	MORC4	MORC family CW-type zinc finger 4
1554576_a_at	0.0287	0.000317	4.17812	0.338271	0.335966	ETV4	ETS variant 4
1553096_s_at	0.0288	0.000319	4.17617	0.333742	0.334351	BCL2L11	BCL2 like 11
1568616_a_at	0.0288	0.00032	4.17558	0.332374	0.454844	C11orf96	chromosome 11 open reading frame 96
241407_at	0.0288	0.00032	4.17558	0.332372	0.268718
233081_at	0.0288	0.00032	-4.17473	0.330388	-0.340566
217461_x_at	0.0288	0.00032	4.17447	0.329777	0.38413	BTF3P12	basic transcription factor 3 pseudogene 12
1554219_at	0.0288	0.000321	4.17361	0.327769	0.359424
1557656_at	0.0288	0.000323	4.17111	0.321957	0.491068	LINC00642	long intergenic non-protein coding RNA 642
216381_x_at	0.0288	0.000324	4.17001	0.319392	0.224917	AKR7A3	aldo-keto reductase family 7 member A3
236592_at	0.0288	0.000325	4.16928	0.317703	0.373442
211453_s_at	0.0288	0.000325	4.16906	0.317175	0.231873	AKT2	AKT serine/threonine kinase 2
208208_at	0.0288	0.000325	4.16885	0.316704	0.657908	MYH13	myosin heavy chain 13
1558400_x_at	0.0288	0.000325	4.16856	0.316026	0.266869	ANKRD24	ankyrin repeat domain 24
1562449_s_at	0.0288	0.000325	4.1685	0.315882	0.197222	LARGE-AS1	LARGE antisense RNA 1
210395_x_at	0.0288	0.000326	4.16728	0.313051	0.292359	MYL4	myosin light chain 4
226378_s_at	0.0288	0.000327	4.16672	0.311746	0.341376	C19orf25	chromosome 19 open reading frame 25
1566477_at	0.0288	0.000327	4.16658	0.311415	0.443351
225235_at	0.0288	0.000327	4.16634	0.310848	0.366595	TSPAN17	tetraspanin 17
229573_at	0.0289	0.000329	-4.16468	0.306992	-0.319432	USP9X	ubiquitin specific peptidase 9, X-linked
213180_s_at	0.0289	0.00033	4.16342	0.304047	0.560884	GOSR2	golgi SNAP receptor complex member 2
232675_s_at	0.029	0.000331	4.16147	0.299526	0.532557	UCKL1	uridine-cytidine kinase 1 like 1
231946_at	0.029	0.000331	4.16144	0.299454	0.289313	ZFHX2	zinc finger homeobox 2
1553515_at	0.029	0.000333	4.15957	0.295088	0.308131	COPS9	COP9 signalosome subunit 9
244740_at	0.029	0.000333	-4.15951	0.294946	-0.304364
1569750_at	0.029	0.000333	4.15937	0.29462	0.258073
1569032_at	0.029	0.000334	4.15825	0.292025	0.273155	LOC642852	uncharacterized LOC642852
200671_s_at	0.0292	0.000336	4.15558	0.285804	0.272032	SPTBN1	spectrin beta, non-erythrocytic 1
202732_at	0.0292	0.000337	-4.15502	0.284493	-0.410393	PKIG	protein kinase (cAMP-dependent, catalytic) inhibitor gamma
207766_at	0.0292	0.000338	4.15364	0.281284	0.242032	CDKL1	cyclin dependent kinase like 1
237783_at	0.0292	0.000338	4.15337	0.280657	0.470149	PLAC8L1	PLAC8 like 1
41397_at	0.0292	0.000339	4.15301	0.279828	0.291704	ZNF821	zinc finger protein 821
202755_s_at	0.0292	0.000339	4.15226	0.278079	0.454377	GPC1	glypican 1
1554761_a_at	0.0293	0.000341	4.1503	0.273508	0.45061	DNAAF5	dynein axonemal assembly factor 5
1556709_a_at	0.0293	0.000342	4.1492	0.270962	0.348223	LOC283887	uncharacterized LOC283887
226322_at	0.0293	0.000342	-4.14915	0.270847	-0.367448	TMTC1	transmembrane and tetratricopeptide repeat containing 1
205154_at	0.0293	0.000342	4.14894	0.270349	0.423106	LRRN2	leucine rich repeat neuronal 2
236533_at	0.0293	0.000343	-4.14791	0.267958	-0.413359	ASAP1	ArfGAP with SH3 domain, ankyrin repeat and PH domain 1
211881_x_at	0.0294	0.000344	4.14673	0.26522	0.345741	IGLJ3	immunoglobulin lambda joining 3
207401_at	0.0294	0.000345	-4.14582	0.263085	-0.220538	PROX1	prospero homeobox 1
1564819_at	0.0295	0.000347	4.14392	0.258677	0.341122	LOC101928225	uncharacterized LOC101928225
226364_at	0.0296	0.000349	-4.1411	0.252104	-0.339336	HIP1	huntingtin interacting protein 1
233457_at	0.0296	0.00035	-4.13997	0.249486	-0.331159
219798_s_at	0.0296	0.00035	4.13969	0.248821	0.272913	MEPCE	methylphosphate capping enzyme
218929_at	0.0296	0.000351	-4.13951	0.248402	-0.356905	CDKN2AIP	CDKN2A interacting protein
1560565_at	0.0296	0.000351	4.13923	0.247767	0.465757	LINC01333	long intergenic non-protein coding RNA 1333
214186_s_at	0.0298	0.000354	-4.13612	0.240533	-0.216105	HCG26	HLA complex group 26 (non-protein coding)
220685_at	0.0298	0.000354	4.1353	0.238624	0.430603	FAM120C	family with sequence similarity 120C
218310_at	0.0298	0.000355	4.13512	0.238185	0.464041	KCTD7///RABGEF1	potassium channel tetramerization domain containing 7///RAB guanine nucleotide exchange factor 1
234349_at	0.0299	0.000357	4.13282	0.232856	0.280533	SSPO	SCO-spondin
209220_at	0.0299	0.000357	4.13205	0.231062	0.391162	GPC3	glypican 3
234627_at	0.03	0.000359	4.13006	0.226434	0.348567	FLJ21408	uncharacterized LOC400512
219754_at	0.03	0.000361	-4.12859	0.222997	-0.295492	RBM41	RNA binding motif protein 41
231026_at	0.03	0.000361	-4.12761	0.220735	-0.288652	EFHC1	EF-hand domain containing 1
204298_s_at	0.03	0.000362	4.12732	0.220049	0.305225	LOX	lysyl oxidase
1558113_at	0.03	0.000362	4.12718	0.219732	0.386581	FAM78B	family with sequence similarity 78 member B
208564_at	0.03	0.000363	-4.12644	0.218	-0.299629	KCNA2	potassium voltage-gated channel subfamily A member 2
231170_at	0.03	0.000363	-4.12632	0.217722	-0.383879
237685_at	0.0301	0.000364	4.12503	0.214722	0.340445	LOC101929926	uncharacterized LOC101929926
1561861_a_at	0.0301	0.000364	-4.12491	0.214454	-0.440115
213534_s_at	0.0301	0.000366	-4.12315	0.210362	-0.655457	PASK	PAS domain containing serine/threonine kinase
228728_at	0.0301	0.000366	-4.12298	0.209968	-0.378724	CPED1	cadherin like and PC-esterase domain containing 1
222631_at	0.0301	0.000367	4.12219	0.208125	0.220656	SEPSECS-AS1///PI4K2B	SEPSECS antisense RNA 1 (head to head)///phosphatidylinositol 4-kinase type 2 beta
225805_at	0.0301	0.000367	-4.12189	0.207432	-0.371035	HNRNPU	heterogeneous nuclear ribonucleoprotein U
221394_at	0.0301	0.000368	-4.12029	0.203693	-0.222451	TAAR2	trace amine associated receptor 2
201759_at	0.0301	0.000369	4.11987	0.202735	0.334724	TBCD	tubulin folding cofactor D
205827_at	0.0301	0.00037	4.11894	0.200558	0.341249	CCK	cholecystokinin
44790_s_at	0.0301	0.000371	4.11782	0.197968	0.461076	KIAA0226L	KIAA0226 like
217020_at	0.0301	0.000371	4.11738	0.196946	0.432606	RARB	retinoic acid receptor beta
1552506_at	0.0301	0.000372	4.11632	0.194465	0.37727	CRB2	crumbs 2, cell polarity complex component
237143_at	0.0301	0.000372	-4.116	0.193738	-0.316193
232623_at	0.0301	0.000373	4.11591	0.193511	0.220375	LOC100128751	INM04
233730_at	0.0301	0.000373	-4.11586	0.193413	-0.735865	FAM135A	family with sequence similarity 135 member A
213647_at	0.0301	0.000374	-4.11461	0.190493	-0.385515	DNA2	DNA replication helicase/nuclease 2
1555831_s_at	0.0301	0.000374	4.11436	0.189914	0.381428	LRRC41	leucine rich repeat containing 41
241907_at	0.0301	0.000374	-4.11406	0.189228	-0.304508
231396_s_at	0.0301	0.000375	-4.11382	0.188654	-0.427754	FAM126A	family with sequence similarity 126 member A
233587_s_at	0.0301	0.000375	4.11298	0.186702	0.317592	SIPA1L2	signal induced proliferation associated 1 like 2
234333_at	0.0301	0.000376	4.11258	0.185782	0.358286	KIAA2022	KIAA2022
228167_at	0.0301	0.000376	4.11258	0.185772	0.330639	KLHL6	kelch like family member 6
215376_at	0.0301	0.000376	4.11231	0.185144	0.306797
211694_at	0.0301	0.000378	4.11071	0.181432	0.38665	TSSK1B	testis specific serine kinase 1B
214754_at	0.0301	0.000378	-4.11059	0.181149	-0.314527	TET3	tet methylcytosine dioxygenase 3
238026_at	0.0301	0.000378	-4.10996	0.179679	-0.393597	RPL35A	ribosomal protein L35a
236754_at	0.0302	0.00038	-4.10818	0.175544	-0.218339	PPP1R2	protein phosphatase 1 regulatory inhibitor subunit 2
212091_s_at	0.0304	0.000383	4.10557	0.16949	0.415318	COL6A1	collagen type VI alpha 1 chain
209676_at	0.0305	0.000384	4.1043	0.166536	0.639381	TFPI	tissue factor pathway inhibitor
230117_at	0.0305	0.000385	-4.10296	0.16341	-0.292158	VSTM2A	V-set and transmembrane domain containing 2A
227142_at	0.0305	0.000386	4.10252	0.162391	0.275703	PLEKHG5	pleckstrin homology and RhoGEF domain containing G5
242066_at	0.0305	0.000386	4.10224	0.161751	0.266166
235698_at	0.0305	0.000386	-4.1018	0.160714	-0.353148	ZFP90	ZFP90 zinc finger protein
219154_at	0.0305	0.000387	4.10118	0.159282	0.260809	TMEM120B	transmembrane protein 120B
230133_at	0.0305	0.000388	-4.1004	0.157459	-0.311334	RC3H2	ring finger and CCCH-type domains 2
215805_at	0.0306	0.00039	4.09788	0.151603	0.28755
231263_at	0.0306	0.00039	4.09772	0.151247	0.333755	ARMC12	armadillo repeat containing 12
237382_at	0.0306	0.000391	4.09699	0.149538	0.244108	COLGALT2	collagen beta(1-O)galactosyltransferase 2
212475_at	0.0306	0.000392	-4.09636	0.148071	-0.337261	AVL9	AVL9 cell migration associated
1561616_a_at	0.0307	0.000394	4.09448	0.143717	0.363889	DNAH6	dynein axonemal heavy chain 6
203619_s_at	0.0307	0.000394	4.09409	0.142804	0.425574	FAIM2	Fas apoptotic inhibitory molecule 2
210938_at	0.0307	0.000395	-4.09328	0.140918	-0.318341	PDX1	pancreatic and duodenal homeobox 1
1557225_at	0.0308	0.000396	4.09221	0.138446	0.312766	ASPG	asparaginase
1558899_s_at	0.0308	0.000398	4.09054	0.134567	0.510394	RGMB-AS1	RGMB antisense RNA 1
1560327_at	0.0308	0.000399	4.08949	0.132109	0.240516
219665_at	0.0308	0.000399	4.08907	0.131133	0.31435	NUDT18	nudix hydrolase 18
228733_at	0.0308	0.0004	4.08865	0.130175	0.279127	PUSL1	pseudouridylate synthase-like 1
224371_at	0.0308	0.000401	4.08721	0.126825	0.399967	ADAMTSL1	ADAMTS like 1
203449_s_at	0.0308	0.000401	-4.08706	0.126483	-0.215095	TERF1	telomeric repeat binding factor 1
206468_s_at	0.0308	0.000401	4.08702	0.12637	0.417731	METTL13	methyltransferase like 13
200930_s_at	0.0308	0.000402	4.08655	0.125295	0.394622	VCL	vinculin
221481_x_at	0.0308	0.000403	-4.08559	0.123048	-0.187827	HNRNPD	heterogeneous nuclear ribonucleoprotein D
241843_at	0.0308	0.000403	-4.08539	0.122594	-0.269346	SNORA28///EIF5	small nucleolar RNA, H/ACA box 28///eukaryotic translation initiation factor 5
1560957_at	0.0308	0.000404	4.08453	0.120606	0.376564	LOC101928626	uncharacterized LOC101928626
215987_at	0.0308	0.000404	4.08422	0.119874	0.502865	RAPGEF2	Rap guanine nucleotide exchange factor 2
208341_x_at	0.0308	0.000404	4.08399	0.119351	0.400912	CSH2///CSH1	chorionic somatomammotropin hormone 2///chorionic somatomammotropin hormone 1
1558210_at	0.0308	0.000405	4.08376	0.118817	0.556453	SRC	SRC proto-oncogene, non-receptor tyrosine kinase
204967_at	0.0308	0.000405	4.08318	0.11747	0.367679	SHROOM2	shroom family member 2
210392_x_at	0.0308	0.000406	4.08249	0.115859	0.227554	NR6A1	nuclear receptor subfamily 6 group A member 1
216042_at	0.0308	0.000406	4.08242	0.115684	0.516656	TNFRSF25	TNF receptor superfamily member 25
211564_s_at	0.031	0.000409	4.07949	0.108878	0.381571	PDLIM4	PDZ and LIM domain 4
215159_s_at	0.031	0.000409	4.07932	0.108487	0.384704	NADK	NAD kinase
206391_at	0.0311	0.000411	4.07731	0.103823	0.507618	RARRES1	retinoic acid receptor responder 1
1559728_at	0.0311	0.000412	4.07624	0.101339	0.278064	ZBTB40	zinc finger and BTB domain containing 40
1568949_at	0.0312	0.000414	4.07481	0.098029	0.233846	PITPNC1	phosphatidylinositol transfer protein, cytoplasmic 1
220469_at	0.0312	0.000415	-4.07392	0.095952	-0.348934	COPE	coatomer protein complex subunit epsilon
223640_at	0.0313	0.000416	4.07262	0.092941	0.238588	HCST	hematopoietic cell signal transducer
243862_at	0.0314	0.000418	-4.07113	0.089475	-0.395834	RASEF	RAS and EF-hand domain containing
215855_s_at	0.0314	0.000418	-4.07078	0.088652	-0.555855	TMF1	TATA element modulatory factor 1
1552281_at	0.0314	0.00042	4.06877	0.083991	0.231058	SLC39A5	solute carrier family 39 member 5
1563484_at	0.0314	0.000421	4.06817	0.082603	0.368617	LOC101927766	uncharacterized LOC101927766
228445_at	0.0314	0.000421	4.068	0.082216	0.388118	AIFM2	apoptosis inducing factor, mitochondria associated 2
232876_at	0.0314	0.000421	-4.06784	0.081841	-0.286182
228990_at	0.0314	0.000422	4.06762	0.081336	0.510157	SNORA16A///SNORA61///SNORA44///SNHG12	small nucleolar RNA, H/ACA box 16A///small nucleolar RNA, H/ACA box 61///small nucleolar RNA, H/ACA box 44///small nucleolar RNA host gene 12
224760_at	0.0314	0.000423	-4.06678	0.07937	-0.247196	SP1	Sp1 transcription factor
244207_at	0.0314	0.000424	4.06578	0.07705	0.364795
205716_at	0.0314	0.000424	-4.06559	0.076621	-0.212541	SLC25A40	solute carrier family 25 member 40
243767_at	0.0314	0.000425	-4.06473	0.074611	-0.375029
223142_s_at	0.0314	0.000426	4.06388	0.072649	0.477285	UCK1	uridine-cytidine kinase 1
241374_at	0.0314	0.000426	-4.06373	0.072298	-0.340371	TMEM39A	transmembrane protein 39A
224854_s_at	0.0314	0.000426	-4.0635	0.071771	-0.265998	SLAIN2	SLAIN motif family member 2
225487_at	0.0314	0.000427	4.06301	0.070627	0.380103	TMEM18	transmembrane protein 18
231466_at	0.0314	0.000427	4.06278	0.070081	0.431352	FAM71F1	family with sequence similarity 71 member F1
215568_x_at	0.0315	0.000429	4.06094	0.065815	0.281338	LYPLA2	lysophospholipase II
242269_at	0.0315	0.00043	4.06015	0.063984	0.451438	LINC00982	long intergenic non-protein coding RNA 982
207128_s_at	0.0315	0.00043	-4.06005	0.063754	-0.523689	ZNF223	zinc finger protein 223
206687_s_at	0.0316	0.000432	4.05841	0.059936	0.448652	PTPN6	protein tyrosine phosphatase, non-receptor type 6
1558421_a_at	0.0316	0.000432	4.05794	0.058862	0.296824	C14orf180	chromosome 14 open reading frame 180
1553125_x_at	0.0316	0.000433	4.05724	0.057227	0.361133	WDR62	WD repeat domain 62
31837_at	0.0317	0.000435	4.05589	0.054104	0.257381	LMF2	lipase maturation factor 2
1552439_s_at	0.0317	0.000435	-4.05571	0.053684	-0.269486	MEGF11	multiple EGF like domains 11
1557633_at	0.0317	0.000437	4.05399	0.049698	0.320108	POM121L8P	POM121 transmembrane nucleoporin like 8, pseudogene
202046_s_at	0.0317	0.000437	4.05359	0.048766	0.566443	ARHGAP35	Rho GTPase activating protein 35
203854_at	0.0317	0.000437	-4.0533	0.048101	-0.225066	CFI	complement factor I
219274_at	0.0317	0.000438	-4.05298	0.047349	-0.526554	TSPAN12	tetraspanin 12
226284_at	0.0317	0.000439	-4.05206	0.045208	-0.351815	ZBTB2	zinc finger and BTB domain containing 2
1553547_at	0.0317	0.000439	-4.05188	0.044793	-0.544528
241259_at	0.0317	0.000439	-4.05152	0.043951	-0.249031	GAB3	GRB2 associated binding protein 3
239564_at	0.0318	0.000441	4.05015	0.040771	0.345449	LOC100128198	uncharacterized LOC100128198
229520_s_at	0.0319	0.000444	4.0476	0.034864	0.521566	GPATCH2L	G-patch domain containing 2 like
236863_at	0.0319	0.000444	-4.04722	0.033982	-0.238047	C17orf67	chromosome 17 open reading frame 67
207639_at	0.0319	0.000445	-4.04621	0.031635	-0.270822	FZD9	frizzled class receptor 9
65521_at	0.0319	0.000446	4.04608	0.03134	0.369711	UBE2D4	ubiquitin conjugating enzyme E2 D4 (putative)
242700_at	0.0319	0.000446	-4.04575	0.030563	-0.269925	PON2	paraoxonase 2
232316_at	0.0319	0.000446	-4.04562	0.030271	-0.300008	SAMD15	sterile alpha motif domain containing 15
1559410_at	0.032	0.000448	-4.04376	0.025957	-0.48088
1556675_s_at	0.032	0.00045	4.04185	0.021526	0.247556	LINC01016	long intergenic non-protein coding RNA 1016
240718_at	0.032	0.000451	4.04164	0.021045	0.2481	LRMP	lymphoid restricted membrane protein
202309_at	0.032	0.000451	-4.04105	0.019665	-0.270819	MTHFD1	methylenetetrahydrofolate dehydrogenase, cyclohydrolase and formyltetrahydrofolate synthetase 1
240693_at	0.032	0.000452	4.04077	0.019015	0.927193
1554895_a_at	0.032	0.000452	4.04025	0.017805	0.320406	RHBDL2	rhomboid like 2
234836_at	0.032	0.000452	-4.04014	0.017567	-0.343752
203873_at	0.032	0.000454	-4.03923	0.015453	-0.341398	SMARCA1	SWI/SNF related, matrix associated, actin dependent regulator of chromatin, subfamily a, member 1
238401_at	0.032	0.000454	4.03902	0.014961	0.285403	ENDOV	endonuclease V
65086_at	0.032	0.000455	4.03827	0.013222	0.247179	YIPF2	Yip1 domain family member 2
1569974_x_at	0.032	0.000455	-4.03818	0.013012	-0.479662	SEPT7P2	septin 7 pseudogene 2
208218_s_at	0.032	0.000456	-4.03734	0.011065	-0.281432	ACVR1B	activin A receptor type 1B
203325_s_at	0.032	0.000456	4.0371	0.0105	0.234379	COL5A1	collagen type V alpha 1 chain
213466_at	0.032	0.000457	4.03652	0.009158	0.523292	RAB40C	RAB40C, member RAS oncogene family
1564017_at	0.032	0.000457	4.0365	0.009111	0.319479	COL18A1-AS1	COL18A1 antisense RNA 1
1560047_s_at	0.0321	0.000458	4.03515	0.00599	1.09666	BMS1P6	BMS1, ribosome biogenesis factor pseudogene 6
206968_s_at	0.0321	0.00046	4.03395	0.003195	0.336417	NFRKB	nuclear factor related to kappaB binding protein
230010_at	0.0322	0.000461	-4.03279	0.000519	-0.268556	SRRM4	serine/arginine repetitive matrix 4
206608_s_at	0.0323	0.000464	4.03063	-0.004492	0.276032	RPGRIP1	retinitis pigmentosa GTPase regulator interacting protein 1
226355_at	0.0323	0.000464	4.03016	-0.005577	0.356	POC1A	POC1 centriolar protein A
1569536_at	0.0323	0.000466	4.02886	-0.008592	0.388078	FLVCR2	feline leukemia virus subgroup C cellular receptor family member 2
229824_at	0.0323	0.000467	4.02801	-0.01056	0.69433	SHC3	SHC adaptor protein 3
231459_at	0.0323	0.000468	-4.02704	-0.012816	-0.293118	LOC101927839	uncharacterized LOC101927839
1557867_s_at	0.0323	0.000468	4.02701	-0.012889	0.257386	CFAP157	cilia and flagella associated protein 157
216420_at	0.0323	0.000468	4.02679	-0.013397	0.424776
1554555_a_at	0.0323	0.000469	4.02595	-0.015352	0.236704	SETD6	SET domain containing 6
226878_at	0.0323	0.000469	-4.02585	-0.015578	-0.229688	HLA-DOA	major histocompatibility complex, class II, DO alpha
206193_s_at	0.0323	0.00047	4.02569	-0.015946	0.366725	CDSN	corneodesmosin
239676_x_at	0.0323	0.00047	4.02526	-0.016945	0.468534	FBRSL1	fibrosin like 1
1556242_a_at	0.0323	0.000471	4.0248	-0.018005	0.450799	LOC100310756	uncharacterized LOC100310756
221021_s_at	0.0323	0.000471	4.02417	-0.019464	0.348949	CTNNBL1	catenin beta like 1
241552_at	0.0323	0.000472	4.02383	-0.020265	0.403644	AA06	uncharacterized LOC100506677
51192_at	0.0323	0.000472	4.02372	-0.020521	0.253312	SSH3	slingshot protein phosphatase 3
238187_at	0.0323	0.000473	4.0231	-0.02196	0.302143	C2orf57	chromosome 2 open reading frame 57
231280_at	0.0323	0.000473	4.02271	-0.022846	0.22131	HEBP2	heme binding protein 2
215300_s_at	0.0323	0.000474	-4.02213	-0.024197	-0.266392	FMO5	flavin containing monooxygenase 5
206358_at	0.0324	0.000476	4.02017	-0.028737	0.523058	PRM1	protamine 1
222928_s_at	0.0324	0.000476	4.01997	-0.029214	0.314654	FAM160B2	family with sequence similarity 160 member B2
1316_at	0.0324	0.000477	4.01965	-0.029948	0.289853	THRA	thyroid hormone receptor, alpha
205008_s_at	0.0325	0.000479	4.01814	-0.033446	0.349703	CIB2	calcium and integrin binding family member 2
208372_s_at	0.0327	0.000482	4.01559	-0.03936	0.288138	LIMK1	LIM domain kinase 1
1569905_at	0.0328	0.000484	4.01346	-0.044294	0.351533	HSD11B1L	hydroxysteroid 11-beta dehydrogenase 1 like
242975_s_at	0.0328	0.000485	-4.01281	-0.045809	-0.382538
212070_at	0.0328	0.000485	4.01274	-0.045963	0.354279	ADGRG1	adhesion G protein-coupled receptor G1
210567_s_at	0.0328	0.000486	4.01232	-0.046938	0.262297	SKP2	S-phase kinase-associated protein 2, E3 ubiquitin protein ligase
241230_at	0.0329	0.000488	4.01053	-0.051081	0.508745	CA12	carbonic anhydrase 12
1554972_at	0.0329	0.000488	4.01036	-0.051487	0.304302
209645_s_at	0.033	0.00049	4.00904	-0.054535	0.398778	ALDH1B1	aldehyde dehydrogenase 1 family member B1
205033_s_at	0.033	0.000492	4.00775	-0.057528	0.438041	DEFA1B///DEFA3///DEFA1	defensin alpha 1B///defensin alpha 3///defensin alpha 1
240419_at	0.0331	0.000493	-4.00627	-0.060965	-0.331451	SLC6A15	solute carrier family 6 member 15
221449_s_at	0.0331	0.000494	4.00591	-0.06179	0.48809	ITFG1	integrin alpha FG-GAP repeat containing 1
230686_s_at	0.0331	0.000494	4.00546	-0.062836	0.448111	SLC13A3	solute carrier family 13 member 3
209772_s_at	0.0331	0.000496	-4.00433	-0.065443	-0.450197	CD24	CD24 molecule
224096_at	0.0331	0.000496	4.00429	-0.065553	0.255555	MIR4755	microRNA 4755
234292_s_at	0.0331	0.000498	4.00307	-0.068361	0.367784	ZKSCAN7	zinc finger with KRAB and SCAN domains 7
216478_at	0.0331	0.000498	-4.00253	-0.069608	-0.412572
226427_s_at	0.0331	0.000499	4.00192	-0.071041	0.650922	B3GALT6	beta-1,3-galactosyltransferase 6
207794_at	0.0331	0.000502	-3.99966	-0.076255	-0.319819	CCR2	C-C motif chemokine receptor 2
223569_at	0.0331	0.000502	3.99954	-0.07655	0.212426	PLPP5	phospholipid phosphatase 5
212957_s_at	0.0331	0.000503	-3.99851	-0.078937	-0.40741	LINC01278	long intergenic non-protein coding RNA 1278
1566110_at	0.0331	0.000505	3.99744	-0.08141	0.3382	PIEZO1	piezo type mechanosensitive ion channel component 1
205722_s_at	0.0331	0.000505	3.99736	-0.081601	0.58118	GFRA2	GDNF family receptor alpha 2
1566111_at	0.0331	0.000505	3.99727	-0.081808	0.374988	PIEZO1	piezo type mechanosensitive ion channel component 1
212776_s_at	0.0331	0.000506	3.99629	-0.084081	0.465509	OBSL1	obscurin like 1
222626_at	0.0331	0.000506	3.99626	-0.084142	0.280123	RBM26	RNA binding motif protein 26
224794_s_at	0.0331	0.000507	3.99554	-0.085811	0.293024	CERCAM	cerebral endothelial cell adhesion molecule
211586_s_at	0.0331	0.000508	-3.99527	-0.086431	-0.350209	ATP2B2	ATPase plasma membrane Ca2+ transporting 2
220341_s_at	0.0331	0.000509	3.99407	-0.089213	0.231012	C5orf45	chromosome 5 open reading frame 45
201935_s_at	0.0331	0.000509	3.99391	-0.089587	0.467429	EIF4G3	eukaryotic translation initiation factor 4 gamma 3
219396_s_at	0.0331	0.00051	-3.99354	-0.090428	-0.262652	MIR631///NEIL1	microRNA 631///nei like DNA glycosylase 1
228233_at	0.0331	0.00051	3.99331	-0.090981	0.379481	FREM1	FRAS1 related extracellular matrix 1
1569448_at	0.0331	0.00051	3.99316	-0.09133	0.437312	PGM2L1	phosphoglucomutase 2 like 1
1559695_a_at	0.0331	0.000512	3.99223	-0.093476	0.409046
210812_at	0.0331	0.000512	3.99209	-0.093804	0.467248	XRCC4	X-ray repair cross complementing 4
239516_at	0.0331	0.000512	-3.99172	-0.094656	-0.54979
207469_s_at	0.0331	0.000512	-3.99156	-0.095032	-0.33669	PIR	pirin
235201_at	0.0331	0.000513	3.99123	-0.095782	0.431501	FOXP2	forkhead box P2
213665_at	0.0331	0.000513	3.99094	-0.096469	0.611418	SOX4	SRY-box 4
237165_at	0.0331	0.000514	-3.99057	-0.097312	-0.315558
205723_at	0.0331	0.000514	3.99046	-0.097567	0.509642	CNTFR	ciliary neurotrophic factor receptor
242797_x_at	0.0331	0.000514	-3.99041	-0.097694	-0.494003
37022_at	0.0331	0.000514	3.99021	-0.098145	0.251529	PRELP	proline and arginine rich end leucine rich repeat protein
231590_at	0.0331	0.000514	-3.99017	-0.098232	-0.313999	GATM	glycine amidinotransferase
1566721_at	0.0331	0.000515	3.98973	-0.099269	0.28673	SVEP1	sushi, von Willebrand factor type A, EGF and pentraxin domain containing 1
1553962_s_at	0.0331	0.000516	3.9889	-0.101191	0.856236	RHOB	ras homolog family member B
223564_s_at	0.0331	0.000516	3.98876	-0.101496	0.30193	GNB1L	G protein subunit beta 1 like
228533_at	0.0331	0.000516	-3.98855	-0.101991	-0.29228
204303_s_at	0.0332	0.000518	3.98717	-0.105193	0.327191	CTIF	cap binding complex dependent translation initiation factor
224300_x_at	0.0332	0.000519	3.98623	-0.107357	0.373308	FTCD	formimidoyltransferase cyclodeaminase
1562934_at	0.0332	0.000521	-3.9853	-0.109528	-0.581702	LOC101927460	uncharacterized LOC101927460
204234_s_at	0.0332	0.000521	-3.98479	-0.110694	-0.335341	ZNF195	zinc finger protein 195
211087_x_at	0.0332	0.000522	3.98404	-0.112423	0.643874	MAPK14	mitogen-activated protein kinase 14
207502_at	0.0332	0.000522	3.98403	-0.112467	0.384871	GUCA2B	guanylate cyclase activator 2B
1559739_at	0.0332	0.000523	-3.98389	-0.11279	-0.428437	CHPT1	choline phosphotransferase 1
211159_s_at	0.0332	0.000523	3.98328	-0.114188	0.28604	PPP2R5D	protein phosphatase 2 regulatory subunit B'delta
238273_at	0.0332	0.000524	3.98316	-0.114472	0.453262	LOC101930655///C7orf73///SLC13A4	uncharacterized LOC101930655///chromosome 7 open reading frame 73///solute carrier family 13 member 4
1568574_x_at	0.0332	0.000525	3.98233	-0.116392	0.666249	SPP1	secreted phosphoprotein 1
236205_at	0.0332	0.000525	-3.98225	-0.116578	-0.265444	ABCC6P1	ATP binding cassette subfamily C member 6 pseudogene 1
225639_at	0.0332	0.000525	-3.98187	-0.117448	-0.281368	SKAP2	src kinase associated phosphoprotein 2
227550_at	0.0332	0.000526	-3.98152	-0.11826	-0.313702	GFRA1	GDNF family receptor alpha 1
1555784_s_at	0.0332	0.000527	3.98081	-0.119911	0.26834	IRAK1	interleukin 1 receptor associated kinase 1
239283_at	0.0332	0.000528	-3.98013	-0.121493	-0.347033	TMED5	transmembrane p24 trafficking protein 5
1557862_at	0.0332	0.000528	3.98005	-0.121674	0.418948	LOC654841	uncharacterized LOC654841
AFFX-ThrX-3_at	0.0332	0.000528	3.97964	-0.122618	0.314544
1569679_at	0.0332	0.00053	3.97873	-0.124722	0.218427	CDH22	cadherin 22
210344_at	0.0332	0.00053	3.97807	-0.12624	0.454756	OSBPL7	oxysterol binding protein like 7
1562695_at	0.0332	0.000532	3.97725	-0.12815	0.243449	FOXN4	forkhead box N4
238661_at	0.0332	0.000532	-3.97671	-0.129398	-0.499569	MIR124-2HG	MIR124-2 host gene
231529_at	0.0332	0.000532	-3.97666	-0.129516	-0.358358	MEG3	maternally expressed 3 (non-protein coding)
216507_at	0.0332	0.000533	3.97603	-0.130976	0.34294	TAPT1	transmembrane anterior posterior transformation 1
237844_at	0.0332	0.000534	-3.97574	-0.131644	-0.337649	LOC100506639///ZNF131	uncharacterized LOC100506639///zinc finger protein 131
216957_at	0.0332	0.000534	-3.97547	-0.132257	-0.225164	USP22	ubiquitin specific peptidase 22
239538_at	0.0332	0.000534	-3.97546	-0.132284	-0.390654	ZRANB3	zinc finger RANBP2-type containing 3
208103_s_at	0.0332	0.000534	-3.97536	-0.132513	-0.465334	ANP32E	acidic nuclear phosphoprotein 32 family member E
1558450_at	0.0332	0.000535	3.97463	-0.13422	0.442907	A2M	alpha-2-macroglobulin
222643_s_at	0.0333	0.000537	3.97336	-0.137139	0.49088	BBS1	Bardet-Biedl syndrome 1
230208_at	0.0333	0.000537	3.9731	-0.13776	0.546946	HCN4	hyperpolarization activated cyclic nucleotide gated potassium channel 4
207393_at	0.0333	0.000538	3.97286	-0.1383	0.349656	HCRTR2	hypocretin receptor 2
211442_x_at	0.0333	0.000538	3.97244	-0.139269	0.302262	CYP3A43	cytochrome P450 family 3 subfamily A member 43
215337_at	0.0333	0.000539	3.97169	-0.141022	0.402429	MED24	mediator complex subunit 24
229522_at	0.0333	0.00054	3.97124	-0.142064	0.268045	SDR42E1	short chain dehydrogenase/reductase family 42E, member 1
204877_s_at	0.0333	0.00054	3.97122	-0.1421	0.497403	TAOK2	TAO kinase 2
221028_s_at	0.0333	0.000541	3.97061	-0.143517	0.350766	GFOD2	glucose-fructose oxidoreductase domain containing 2
205020_s_at	0.0333	0.000542	-3.96963	-0.145774	-0.23859	ARL4A	ADP ribosylation factor like GTPase 4A
AFFX-TrpnX-M_at	0.0333	0.000543	3.96915	-0.146887	0.500489
200744_s_at	0.0333	0.000543	3.96878	-0.147743	0.32086	GNB1	G protein subunit beta 1
1558019_at	0.0333	0.000543	-3.96872	-0.147885	-0.462325
231013_at	0.0333	0.000544	3.9684	-0.148629	0.363242
1568718_at	0.0333	0.000544	3.96799	-0.149562	0.291571	SLC22A23	solute carrier family 22 member 23
216674_at	0.0333	0.000545	3.96739	-0.150963	0.453041	HES2	hes family bHLH transcription factor 2
238635_at	0.0333	0.000545	-3.96727	-0.151237	-0.348844	TMEM267	transmembrane protein 267
209208_at	0.0333	0.000546	3.96663	-0.152718	0.920839	MPDU1	mannose-P-dolichol utilization defect 1
209260_at	0.0333	0.000547	3.96605	-0.15407	0.318747	SFN	stratifin
235158_at	0.0333	0.000548	-3.96553	-0.155262	-0.388705	TMEM209	transmembrane protein 209
220805_at	0.0333	0.000549	3.96469	-0.157197	0.349234	HRH2	histamine receptor H2
242954_at	0.0334	0.000551	3.9633	-0.160417	0.24725	LOC101059948	uncharacterized LOC101059948
244404_at	0.0335	0.000552	-3.96248	-0.162315	-0.336807	STXBP4	syntaxin binding protein 4
220950_s_at	0.0335	0.000553	3.96177	-0.163956	0.277591	KANSL3	KAT8 regulatory NSL complex subunit 3
239783_at	0.0335	0.000554	3.96111	-0.165485	0.288673
227825_at	0.0335	0.000555	-3.96046	-0.166986	-0.23693	NAIF1	nuclear apoptosis inducing factor 1
230654_at	0.0335	0.000555	-3.96007	-0.167882	-0.230746
1562966_at	0.0335	0.000556	-3.95986	-0.168377	-0.338896	KIAA1217	KIAA1217
1558890_at	0.0335	0.000557	3.95897	-0.170428	0.287377
238091_at	0.0335	0.000558	-3.95814	-0.172364	-0.336097	LOC100506388	uncharacterized LOC100506388
207880_at	0.0335	0.000558	3.9581	-0.172452	0.43249	ADAM11	ADAM metallopeptidase domain 11
1569253_at	0.0335	0.000559	-3.95769	-0.173398	-0.269783	INTS4	integrator complex subunit 4
222711_s_at	0.0336	0.000562	3.9557	-0.177987	0.429917	RHBDF1	rhomboid 5 homolog 1
1557406_s_at	0.0336	0.000562	3.95565	-0.178101	0.307266	LOC100130111	uncharacterized LOC100130111
211171_s_at	0.0336	0.000562	3.95562	-0.17817	0.280958	PDE10A	phosphodiesterase 10A
242556_at	0.0336	0.000562	3.95555	-0.178336	0.438053
210811_s_at	0.0336	0.000562	3.95526	-0.179024	0.847331	DDX49	DEAD-box helicase 49
1553914_at	0.0336	0.000565	3.9537	-0.182625	0.283289	LOC162137	uncharacterized LOC162137
229378_at	0.0336	0.000565	3.9536	-0.182844	0.279323	STOX1	storkhead box 1
1560253_at	0.0336	0.000565	-3.95326	-0.183648	-0.325718	LHX9	LIM homeobox 9
1569816_at	0.0336	0.000566	3.95271	-0.184906	0.430538	LOC101928748	uncharacterized LOC101928748
223994_s_at	0.0337	0.000568	3.95124	-0.188316	0.501067	SLC12A9	solute carrier family 12 member 9
233698_at	0.0337	0.000568	3.95123	-0.188331	0.516963
238303_at	0.0337	0.000568	3.95104	-0.188772	0.374385
205095_s_at	0.0337	0.000569	3.95054	-0.189935	0.281858	ATP6V0A1	ATPase H+ transporting V0 subunit a1
204429_s_at	0.0337	0.00057	3.95014	-0.190849	0.26534	SLC2A5	solute carrier family 2 member 5
1561420_a_at	0.0337	0.00057	3.94997	-0.191243	0.403454	LOC101927051	uncharacterized LOC101927051
230420_at	0.0337	0.000571	3.949	-0.193492	0.71653	CASZ1	castor zinc finger 1
223206_s_at	0.0338	0.000574	3.94697	-0.198176	0.42561	NMRAL1	NmrA like redox sensor 1
227560_at	0.0338	0.000575	3.94675	-0.198685	0.280824	SFXN2	sideroflexin 2
228532_at	0.0338	0.000576	-3.94611	-0.200155	-0.249894	C1orf162	chromosome 1 open reading frame 162
224528_s_at	0.0338	0.000576	3.9457	-0.201118	0.405557	KCNIP2	potassium voltage-gated channel interacting protein 2
220544_at	0.0338	0.000577	3.94543	-0.201737	0.59974	TSKS	testis specific serine kinase substrate
242288_s_at	0.0338	0.000577	3.94506	-0.20259	0.486159	EMILIN2	elastin microfibril interfacer 2
201038_s_at	0.0338	0.000578	-3.94461	-0.203641	-0.288901	ANP32A	acidic nuclear phosphoprotein 32 family member A
220314_at	0.0338	0.000578	3.94435	-0.204238	0.466193	HSFX1///HSFX2	heat shock transcription factor family, X-linked 1///heat shock transcription factor family, X-linked 2
243539_at	0.0338	0.000579	-3.94398	-0.205094	-0.353735	KIAA1841	KIAA1841
1553444_a_at	0.0338	0.000579	3.94386	-0.20536	0.213366	C1orf127	chromosome 1 open reading frame 127
202938_x_at	0.0338	0.00058	3.94318	-0.206928	0.216389	RRP7BP///RRP7A	ribosomal RNA processing 7 homolog B, pseudogene///ribosomal RNA processing 7 homolog A
1553053_at	0.0338	0.00058	3.94305	-0.207234	0.542685	LINC00521	long intergenic non-protein coding RNA 521
232587_at	0.0338	0.000581	-3.9424	-0.208741	-0.232273	EML4	echinoderm microtubule associated protein like 4
223656_s_at	0.0338	0.000581	3.94216	-0.209304	0.198065	TMEM234	transmembrane protein 234
222346_at	0.0338	0.000582	-3.94143	-0.210969	-0.291532	LAMA1	laminin subunit alpha 1
210838_s_at	0.0338	0.000583	3.94134	-0.211198	0.333285	ACVRL1	activin A receptor like type 1
210336_x_at	0.0338	0.000583	3.94089	-0.212233	0.295844	MZF1	myeloid zinc finger 1
241755_at	0.0338	0.000583	-3.94079	-0.212463	-0.484648	UQCRC2	ubiquinol-cytochrome c reductase core protein II
1553968_a_at	0.0338	0.000586	3.93935	-0.21578	0.284553	ADAT3	adenosine deaminase, tRNA specific 3
219800_s_at	0.0338	0.000586	-3.93899	-0.216625	-0.404945	THNSL1	threonine synthase like 1
1564475_s_at	0.0338	0.000587	3.93874	-0.217196	0.345643	ZBED3-AS1	ZBED3 antisense RNA 1
209617_s_at	0.0338	0.000587	3.93854	-0.217655	0.378097	CTNND2	catenin delta 2
223360_at	0.0338	0.000587	3.93826	-0.218297	0.590504	SPATC1L	spermatogenesis and centriole associated 1-like
230699_at	0.0338	0.000588	3.93806	-0.21877	0.342254	PGLS	6-phosphogluconolactonase
241896_at	0.0338	0.000588	3.93756	-0.219921	0.306094	MACF1	microtubule-actin crosslinking factor 1
240825_at	0.0338	0.000588	-3.93747	-0.220138	-0.51339
229891_x_at	0.0338	0.000589	-3.93697	-0.221279	-0.334847	GPALPP1	GPALPP motifs containing 1
203783_x_at	0.0338	0.000591	3.93602	-0.223481	0.225172	POLRMT	RNA polymerase mitochondrial
227322_s_at	0.0338	0.000592	-3.93492	-0.226021	-0.266505	BCCIP	BRCA2 and CDKN1A interacting protein
211845_at	0.0338	0.000592	3.93487	-0.226132	0.255527	NECTIN1	nectin cell adhesion molecule 1
202431_s_at	0.0338	0.000593	3.9345	-0.227002	0.437729	MYC	v-myc avian myelocytomatosis viral oncogene homolog
216425_at	0.034	0.000597	3.93203	-0.232698	0.386407
1552767_a_at	0.0341	0.000598	3.93115	-0.234718	0.769335	HS6ST2	heparan sulfate 6-O-sulfotransferase 2
232432_s_at	0.0341	0.000599	-3.93045	-0.236344	-0.373307	SLC30A5	solute carrier family 30 member 5
222807_at	0.0341	0.000599	-3.93036	-0.236557	-0.317903	EMSY	EMSY, BRCA2 interacting transcriptional repressor
1558533_at	0.0341	0.000602	3.92861	-0.240599	0.261327	KRBA2	KRAB-A domain containing 2
226903_s_at	0.0341	0.000602	-3.92852	-0.240801	-0.259907	SLC6A10P///SLC6A8	solute carrier family 6 member 10, pseudogene///solute carrier family 6 member 8
235643_at	0.0342	0.000603	-3.92795	-0.242115	-0.305436	SAMD9L	sterile alpha motif domain containing 9 like
239207_at	0.0342	0.000604	-3.92708	-0.244134	-0.228105	KDM5C	lysine demethylase 5C
235357_at	0.0342	0.000605	-3.92676	-0.244867	-0.379181	DPF3	double PHD fingers 3
242998_at	0.0342	0.000606	-3.92592	-0.24682	-0.266837	RDH12	retinol dehydrogenase 12 (all-trans/9-cis/11-cis)
1562849_at	0.0342	0.000607	3.92548	-0.247823	0.303589
223315_at	0.0343	0.000611	-3.92298	-0.253587	-0.546511	NTN4	netrin 4
205469_s_at	0.0343	0.000611	3.92284	-0.253923	0.237374	IRF5	interferon regulatory factor 5
220792_at	0.0343	0.000611	-3.92261	-0.254442	-0.435358	PRDM5	PR/SET domain 5
205034_at	0.0343	0.000612	-3.92226	-0.255258	-0.731832	CCNE2	cyclin E2
244693_at	0.0343	0.000613	3.92152	-0.256964	0.28158
1560469_at	0.0343	0.000613	3.92143	-0.257182	0.803399	NR5A2	nuclear receptor subfamily 5 group A member 2
1561881_at	0.0343	0.000613	3.92129	-0.257494	0.300784	LINC01592	long intergenic non-protein coding RNA 1592
231502_at	0.0343	0.000613	-3.92127	-0.257546	-0.602898
205600_x_at	0.0343	0.000614	3.92083	-0.258567	0.36039	HOXB5	homeobox B5
217164_at	0.0343	0.000615	-3.9204	-0.25956	-0.246997
208486_at	0.0344	0.000617	3.91882	-0.2632	0.223264	DRD5	dopamine receptor D5
239338_x_at	0.0344	0.000617	-3.91858	-0.263753	-0.238504
1557404_at	0.0344	0.000618	3.9183	-0.264411	0.287591
208174_x_at	0.0344	0.000618	3.91829	-0.264426	0.180636	ZRSR2	zinc finger CCCH-type, RNA binding motif and serine/arginine rich 2
1556103_at	0.0344	0.00062	3.91696	-0.2675	0.596412
244535_at	0.0344	0.00062	-3.91675	-0.267976	-0.292954
211147_s_at	0.0345	0.000621	3.91608	-0.269536	0.455337	P2RX6	purinergic receptor P2X 6
217035_at	0.0345	0.000622	3.91565	-0.270525	0.314653	SKAP2	src kinase associated phosphoprotein 2
225595_at	0.0345	0.000623	-3.91488	-0.272299	-0.553938	CREBZF	CREB/ATF bZIP transcription factor
228912_at	0.0345	0.000625	-3.91407	-0.27417	-0.24476	VIL1	villin 1
227384_s_at	0.0346	0.000626	-3.91315	-0.276293	-0.252556	LOC727820	uncharacterized LOC727820
227697_at	0.0346	0.000626	-3.91305	-0.27652	-0.457333	SOCS3	suppressor of cytokine signaling 3
1563235_at	0.0346	0.000627	3.91251	-0.277774	0.328129	LOC105372953	uncharacterized LOC105372953
221805_at	0.0347	0.00063	-3.91054	-0.282317	-0.935727	NEFL	neurofilament, light polypeptide
239508_x_at	0.0348	0.000634	3.90849	-0.287049	0.54507	CFAP65	cilia and flagella associated protein 65
225828_at	0.0348	0.000634	3.90798	-0.288222	0.317393	DAGLB	diacylglycerol lipase beta
210400_at	0.0348	0.000635	3.90793	-0.288345	0.314928	GRIN2C	glutamate ionotropic receptor NMDA type subunit 2C
242765_at	0.0348	0.000636	3.90707	-0.290328	0.581991	MOBP	myelin-associated oligodendrocyte basic protein
230417_at	0.0348	0.000636	3.90702	-0.290438	0.268436	GALNT16	polypeptide N-acetylgalactosaminyltransferase 16
204056_s_at	0.0348	0.000637	3.90656	-0.291494	0.192535	MVK	mevalonate kinase
231616_at	0.0348	0.000638	-3.90597	-0.292849	-0.297508
243139_at	0.0348	0.000638	3.90569	-0.293513	0.514047	SV2C	synaptic vesicle glycoprotein 2C
213020_at	0.0348	0.000638	-3.90568	-0.293517	-0.253999	GOSR1	golgi SNAP receptor complex member 1
1570008_at	0.0349	0.000642	-3.90364	-0.298242	-0.326587	TTC41P	tetratricopeptide repeat domain 41, pseudogene
233732_at	0.0349	0.000643	3.90302	-0.29966	0.297296	LOC401320	uncharacterized LOC401320
226019_at	0.0349	0.000643	-3.90292	-0.29989	-0.397702	OMA1	OMA1 zinc metallopeptidase
208707_at	0.0349	0.000643	-3.90268	-0.300447	-0.188687	EIF5	eukaryotic translation initiation factor 5
1555640_at	0.0349	0.000644	3.90241	-0.301081	0.724839	DAOA	D-amino acid oxidase activator
1556706_at	0.0349	0.000644	-3.90233	-0.301263	-0.528334
201814_at	0.0349	0.000644	3.90192	-0.302211	0.233578	TBC1D5	TBC1 domain family member 5
227045_at	0.0349	0.000645	-3.90162	-0.302895	-0.47861	ZNF614	zinc finger protein 614
214332_s_at	0.0349	0.000645	-3.90132	-0.303576	-0.486612	TSFM	Ts translation elongation factor, mitochondrial
215045_at	0.0349	0.000646	-3.9007	-0.305006	-0.325124	CELF3	CUGBP, Elav-like family member 3
220337_at	0.0349	0.000647	3.90011	-0.306376	0.310294	NGB	neuroglobin
232502_at	0.0349	0.000648	3.89966	-0.307405	0.380501	LOC101927104///ENTPD1-AS1	uncharacterized LOC101927104///ENTPD1 antisense RNA 1
1560618_at	0.0349	0.000648	3.89954	-0.307687	0.224919
1554428_s_at	0.035	0.00065	3.89845	-0.310209	0.276262	NLGN2	neuroligin 2
201741_x_at	0.035	0.000652	-3.89757	-0.312244	-0.296037	SRSF1	serine and arginine rich splicing factor 1
227724_at	0.035	0.000652	-3.89736	-0.312727	-0.271089	NUTM2B-AS1///NUTM2A-AS1	NUTM2B antisense RNA 1///NUTM2A antisense RNA 1
235559_at	0.035	0.000653	3.89688	-0.31382	0.301418	INMT-FAM188B///FAM188B	INMT-FAM188B readthrough (NMD candidate)///family with sequence similarity 188 member B
202868_s_at	0.035	0.000653	-3.89677	-0.314072	-0.240732	POP4	POP4 homolog, ribonuclease P/MRP subunit
226556_at	0.035	0.000655	-3.89564	-0.316676	-0.664549	MAP3K13	mitogen-activated protein kinase kinase kinase 13
233048_at	0.035	0.000656	-3.89477	-0.318694	-0.413398
1560679_at	0.035	0.000657	3.89426	-0.319869	0.451426	LINC01127	long intergenic non-protein coding RNA 1127
241883_x_at	0.035	0.000658	-3.89372	-0.321116	-0.364067
37586_at	0.035	0.000658	3.8936	-0.321379	0.226603	ZNF142	zinc finger protein 142
204579_at	0.035	0.000658	3.89347	-0.321692	0.387587	FGFR4	fibroblast growth factor receptor 4
223549_s_at	0.035	0.000658	3.89343	-0.321772	0.347496	ESPN	espin
1552615_at	0.035	0.000661	3.89172	-0.325721	0.294891	ACACB	acetyl-CoA carboxylase beta
201616_s_at	0.035	0.000661	-3.89164	-0.325912	-0.426784	CALD1	caldesmon 1
234722_x_at	0.035	0.000662	3.89155	-0.326115	0.258915	OBP2B	odorant binding protein 2B
1570189_at	0.035	0.000662	3.8914	-0.326457	0.36802	LINC00671	long intergenic non-protein coding RNA 671
238211_at	0.035	0.000662	-3.89136	-0.326548	-0.302852	CASC16	cancer susceptibility candidate 16 (non-protein coding)
239121_at	0.035	0.000663	3.89089	-0.327631	0.212167
229674_at	0.035	0.000664	-3.89028	-0.329035	-0.338134	SERTAD4	SERTA domain containing 4
242074_at	0.035	0.000664	-3.89024	-0.329125	-0.263915
237083_at	0.035	0.000664	-3.89014	-0.329369	-0.396506
221948_s_at	0.0353	0.000669	3.88737	-0.335759	0.235505	KLHL22	kelch like family member 22
227488_at	0.0353	0.00067	3.88649	-0.33779	0.282209	MIR503///MIR424///MIR503HG	microRNA 503///microRNA 424///MIR503 host gene
208250_s_at	0.0353	0.000671	3.8862	-0.33846	0.330025	DMBT1	deleted in malignant brain tumors 1
1554385_a_at	0.0353	0.000671	3.88581	-0.339342	0.251573	PADI2	peptidyl arginine deiminase 2
223267_at	0.0355	0.000675	-3.88346	-0.344776	-0.208952	TRMT10C	tRNA methyltransferase 10C, mitochondrial RNase P subunit
212643_at	0.0356	0.000679	-3.88127	-0.349821	-0.258863	MAPK1IP1L	mitogen-activated protein kinase 1 interacting protein 1 like
1558546_at	0.0357	0.000682	3.87975	-0.353308	0.441026	DNASE1	deoxyribonuclease 1
237215_s_at	0.0357	0.000683	3.87914	-0.354728	0.589763	TFRC	transferrin receptor
1568596_a_at	0.0357	0.000686	3.87752	-0.358449	0.202926	TROAP	trophinin associated protein
240276_at	0.0357	0.000686	3.87747	-0.358578	0.251204
233151_s_at	0.0357	0.000686	3.87722	-0.359142	0.360777	TTTY7B///TTTY7	testis-specific transcript, Y-linked 7B (non-protein coding)///testis-specific transcript, Y-linked 7 (non-protein coding)
206643_at	0.0357	0.000687	-3.87684	-0.360021	-0.482762	HAL	histidine ammonia-lyase
208194_s_at	0.0357	0.000687	3.87678	-0.360163	0.258397	STAM2	signal transducing adaptor molecule 2
204941_s_at	0.0357	0.000687	3.87649	-0.36083	0.410714	ALDH3B2	aldehyde dehydrogenase 3 family member B2
1557595_at	0.0357	0.000688	3.87644	-0.360952	0.317277	GINS2	GINS complex subunit 2
1554225_a_at	0.0357	0.000688	-3.87608	-0.361771	-0.31065	LOC101929497	uncharacterized LOC101929497
34063_at	0.0357	0.000689	3.87591	-0.362159	0.241899	RECQL5	RecQ like helicase 5
1555213_a_at	0.0358	0.000689	3.87544	-0.363248	0.435869	CLEC7A	C-type lectin domain family 7 member A
240798_at	0.0358	0.00069	-3.87488	-0.364531	-0.471122
1564635_a_at	0.0358	0.000691	3.8744	-0.365641	0.261252	FHAD1	forkhead associated phosphopeptide binding domain 1
238948_at	0.0358	0.000691	-3.87431	-0.365846	-0.300206	TM9SF1	transmembrane 9 superfamily member 1
210072_at	0.0358	0.000693	3.87359	-0.367508	0.424382	CCL19	C-C motif chemokine ligand 19
204254_s_at	0.0358	0.000696	3.87194	-0.371317	0.353891	VDR	vitamin D (1,25- dihydroxyvitamin D3) receptor
232219_x_at	0.0358	0.000696	3.87159	-0.372127	0.517238	USP21	ubiquitin specific peptidase 21
204871_at	0.0358	0.000696	-3.87146	-0.372412	-0.285739	MTERF1	mitochondrial transcription termination factor 1
207661_s_at	0.0358	0.000699	3.87024	-0.375223	0.522172	SH3PXD2A	SH3 and PX domains 2A
238031_at	0.0358	0.000699	3.87019	-0.375331	0.683254	LOC101928707	uncharacterized LOC101928707
201253_s_at	0.0358	0.000699	-3.87	-0.375776	-0.263635	CDIPT	CDP-diacylglycerol--inositol 3-phosphatidyltransferase
207864_at	0.0358	0.000699	-3.86992	-0.375973	-0.520896	SCN7A	sodium voltage-gated channel alpha subunit 7
1555205_at	0.0358	0.000701	3.86899	-0.378114	0.253432
211876_x_at	0.0358	0.000701	3.86864	-0.378911	0.292447	PCDHGA3///PCDHGA5///PCDHGA6///PCDHGA10///PCDHGA11///PCDHGA12///PCDHGC3	protocadherin gamma subfamily A, 3///protocadherin gamma subfamily A, 5///protocadherin gamma subfamily A, 6///protocadherin gamma subfamily A, 10///protocadherin gamma subfamily A, 11///protocadherin gamma subfamily A, 12///protocadherin gamma subfamily C, 3
91703_at	0.0358	0.000702	3.86857	-0.379063	0.405477	EHBP1L1	EH domain binding protein 1 like 1
201067_at	0.0358	0.000702	-3.86855	-0.379117	-0.228526	PSMC2	proteasome 26S subunit, ATPase 2
241248_at	0.0358	0.000702	3.8685	-0.379236	0.29206
1558407_at	0.0358	0.000702	3.86835	-0.379579	0.277456	PLEKHG2	pleckstrin homology and RhoGEF domain containing G2
1554554_at	0.0358	0.000703	3.86753	-0.381477	0.213156	CCDC57	coiled-coil domain containing 57
235150_at	0.0358	0.000704	3.86738	-0.381817	0.420491	SESN3	sestrin 3
229707_at	0.0358	0.000704	3.86722	-0.38218	0.31912	ZNF606	zinc finger protein 606
215771_x_at	0.0358	0.000706	3.8662	-0.384529	0.557028	RET	ret proto-oncogene
222783_s_at	0.0358	0.000706	3.8661	-0.384764	0.258271	SMOC1	SPARC related modular calcium binding 1
223680_at	0.0358	0.000709	-3.86448	-0.388484	-0.521176	ZNF607	zinc finger protein 607
207384_at	0.0358	0.00071	3.86407	-0.389433	0.484737	PGLYRP1	peptidoglycan recognition protein 1
210215_at	0.0358	0.00071	3.86391	-0.389801	0.536895	TFR2	transferrin receptor 2
208175_s_at	0.0358	0.00071	-3.86371	-0.390258	-0.529454	DMP1	dentin matrix acidic phosphoprotein 1
223954_x_at	0.0358	0.000711	3.8633	-0.391208	0.2819	NECAB3	N-terminal EF-hand calcium binding protein 3
230397_at	0.0358	0.000711	-3.8631	-0.391675	-0.273014	SAR1B	secretion associated Ras related GTPase 1B
243184_at	0.0358	0.000712	-3.863	-0.391901	-0.289218
205069_s_at	0.0358	0.000712	-3.86283	-0.392297	-0.279265	ARHGAP26	Rho GTPase activating protein 26
1560198_at	0.0358	0.000712	3.86282	-0.392321	0.20965	LINC00523	long intergenic non-protein coding RNA 523
242881_x_at	0.0358	0.000712	-3.86279	-0.392372	-0.692326	DUXAP10	double homeobox A pseudogene 10
1557235_at	0.0359	0.000714	3.86184	-0.394565	0.39254	LOC107161159	uncharacterized LOC107161159
243323_s_at	0.0359	0.000714	-3.86168	-0.39493	-0.30324	ZFHX3	zinc finger homeobox 3
235776_x_at	0.0359	0.000715	3.86121	-0.396017	0.446501	LINC00475	long intergenic non-protein coding RNA 475
242180_at	0.0359	0.000718	3.85934	-0.400323	0.589979	TSPAN16	tetraspanin 16
219170_at	0.0359	0.000719	3.8591	-0.400882	0.26657	FSD1	fibronectin type III and SPRY domain containing 1
229912_at	0.0359	0.000719	3.85906	-0.40096	0.94478	SDK1	sidekick cell adhesion molecule 1
219009_at	0.0359	0.000719	-3.85899	-0.401135	-0.388824	C14orf93	chromosome 14 open reading frame 93
221442_at	0.0359	0.000719	3.85897	-0.401175	0.309282	MC3R	melanocortin 3 receptor
217103_at	0.0359	0.00072	-3.85841	-0.402473	-0.388017	LDLR	low density lipoprotein receptor
1559376_at	0.036	0.000721	3.85764	-0.404237	0.431527	ATP1A1-AS1	ATP1A1 antisense RNA 1
1552271_at	0.0361	0.000725	3.85548	-0.409207	0.327503	PRR22	proline rich 22
244512_at	0.0361	0.000726	3.85537	-0.409474	0.436184	HOXB-AS1	HOXB cluster antisense RNA 1
235621_at	0.0361	0.000726	3.85521	-0.409844	0.185266	FAHD2A	fumarylacetoacetate hydrolase domain containing 2A
208063_s_at	0.0361	0.000727	3.85448	-0.411508	0.275833	CAPN9	calpain 9
216386_at	0.0361	0.000728	3.85422	-0.412101	0.599137	LOC220077	dedicator of cytokinesis 1 pseudogene
1569675_at	0.0361	0.000728	-3.85388	-0.412887	-0.61051	POU2AF1	POU class 2 associating factor 1
212713_at	0.0361	0.00073	3.8528	-0.415378	0.468093	MFAP4	microfibrillar associated protein 4
222268_x_at	0.0361	0.000731	3.85244	-0.416212	0.254667	MUC5B	mucin 5B, oligomeric mucus/gel-forming
219092_s_at	0.0361	0.000731	3.85225	-0.416648	0.24932	IPPK	inositol-pentakisphosphate 2-kinase
238561_s_at	0.0361	0.000731	3.85217	-0.416841	0.310387	UTP23	UTP23, small subunit processome component
226007_at	0.0361	0.000732	-3.85206	-0.417075	-0.313669	ISCA2	iron-sulfur cluster assembly 2
225492_at	0.0361	0.000732	-3.85206	-0.417094	-0.349234	TMEM33	transmembrane protein 33
214931_s_at	0.0361	0.000733	3.85154	-0.418291	0.285513	SRPK2	SRSF protein kinase 2
213359_at	0.0361	0.000733	3.8514	-0.4186	0.382058	HNRNPD	heterogeneous nuclear ribonucleoprotein D
200848_at	0.0361	0.000734	3.85065	-0.42034	0.40744	AHCYL1	adenosylhomocysteinase like 1
240110_at	0.0361	0.000735	3.85048	-0.420718	0.305124	HMGCS2	3-hydroxy-3-methylglutaryl-CoA synthase 2
227938_s_at	0.0361	0.000736	3.84963	-0.42268	0.288402	DLL1	delta like canonical Notch ligand 1
228659_at	0.0361	0.000736	3.84953	-0.422912	0.245627
204455_at	0.0361	0.000738	-3.84877	-0.424655	-0.403048	DST	dystonin
239623_at	0.0361	0.000738	-3.84871	-0.424791	-0.302863	C5orf63	chromosome 5 open reading frame 63
216786_at	0.0361	0.000738	3.84863	-0.424972	0.62679	FAM224A	family with sequence similarity 224 member A (non-protein coding)
218957_s_at	0.0361	0.000739	-3.84837	-0.42557	-0.269935	PAAF1	proteasomal ATPase associated factor 1
211985_s_at	0.0361	0.00074	3.84755	-0.42745	0.429343	CALM3///CALM2///CALM1	calmodulin 3///calmodulin 2///calmodulin 1
217625_x_at	0.0361	0.00074	3.84751	-0.427559	0.40604	LINC00963	long intergenic non-protein coding RNA 963
1569714_at	0.0361	0.000741	3.84703	-0.428662	0.24453	RBSN	rabenosyn, RAB effector
220652_at	0.0361	0.000741	-3.84683	-0.429118	-0.259957	KIF24	kinesin family member 24
239687_at	0.0362	0.000744	3.84554	-0.432089	0.320869	SLX4	SLX4 structure-specific endonuclease subunit
228725_x_at	0.0362	0.000744	3.84534	-0.432542	0.438798	PRMT2	protein arginine methyltransferase 2
242055_at	0.0364	0.000749	-3.84297	-0.437992	-0.235709	PSMG4	proteasome assembly chaperone 4
1556421_at	0.0364	0.000749	-3.84271	-0.43859	-0.610599	C8orf34-AS1	C8orf34 antisense RNA 1
213139_at	0.0364	0.00075	-3.84246	-0.439168	-0.481164	SNAI2	snail family transcriptional repressor 2
33768_at	0.0364	0.000752	3.84144	-0.441515	0.191076	DMWD	dystrophia myotonica, WD repeat containing
216082_at	0.0364	0.000752	-3.84103	-0.44245	-0.231927	NEU3	neuraminidase 3
235603_at	0.0364	0.000753	-3.84097	-0.442599	-0.323753	HNRNPU	heterogeneous nuclear ribonucleoprotein U
229298_at	0.0364	0.000754	-3.84036	-0.443996	-0.253749	KBTBD7	kelch repeat and BTB domain containing 7
212727_at	0.0364	0.000754	3.83998	-0.444867	0.273954	DLG3	discs large MAGUK scaffold protein 3
1568687_s_at	0.0365	0.000757	3.83885	-0.447482	0.448069	ATP8B5P	ATPase phospholipid transporting 8B5, pseudogene
220776_at	0.0365	0.000757	3.83849	-0.448303	0.373196	KCNJ14	potassium voltage-gated channel subfamily J member 14
1554833_at	0.0365	0.000758	3.83811	-0.449177	0.456294	MCTP2	multiple C2 and transmembrane domain containing 2
237413_at	0.0365	0.000759	3.83784	-0.449799	0.465701	MAPK10	mitogen-activated protein kinase 10
217646_at	0.0366	0.00076	3.837	-0.451728	0.378777	SURF1	surfeit 1
237191_x_at	0.0366	0.000762	3.83614	-0.453704	0.846205
AFFX-LysX-M_at	0.0367	0.000765	3.83479	-0.456811	0.271201
1566162_x_at	0.0367	0.000766	3.83428	-0.457985	0.377814
1559169_at	0.0367	0.000766	3.83413	-0.458337	0.312221
1552541_at	0.0367	0.000766	3.83386	-0.458938	0.222713	TAGAP	T-cell activation RhoGTPase activating protein
238541_at	0.0367	0.000767	-3.83355	-0.459656	-0.33537	C21orf58	chromosome 21 open reading frame 58
1562716_at	0.0368	0.00077	-3.83193	-0.463381	-0.454373	LOC284632	uncharacterized LOC284632
241187_at	0.0371	0.000777	3.82829	-0.471765	0.335938
214637_at	0.0372	0.000779	3.82756	-0.473443	0.290526	OSM	oncostatin M
234816_at	0.0372	0.000781	3.82655	-0.47575	0.408435	LINC00521	long intergenic non-protein coding RNA 521
234458_at	0.0372	0.000781	3.82624	-0.476461	0.583877	ANPEP	alanyl aminopeptidase, membrane
212969_x_at	0.0372	0.000782	3.82604	-0.476936	0.324278	EML3	echinoderm microtubule associated protein like 3
1562906_at	0.0372	0.000783	3.82522	-0.478814	0.288017	FAM170A	family with sequence similarity 170 member A
1558507_at	0.0372	0.000784	3.82499	-0.47933	0.338195	C1orf53	chromosome 1 open reading frame 53
225590_at	0.0372	0.000784	3.82486	-0.479636	0.248507	SH3RF1	SH3 domain containing ring finger 1
215739_s_at	0.0372	0.000785	3.82462	-0.480199	0.305265	TUBGCP3	tubulin gamma complex associated protein 3
231708_at	0.0372	0.000785	3.82419	-0.481175	0.255987	C2CD3	C2 calcium dependent domain containing 3
1555450_a_at	0.0372	0.000787	3.82321	-0.483427	0.578707	NAA16	N(alpha)-acetyltransferase 16, NatA auxiliary subunit
221077_at	0.0372	0.000788	3.82306	-0.483765	0.258767	ARMC4	armadillo repeat containing 4
227645_at	0.0372	0.000788	3.82285	-0.484256	0.228643	PIK3R5	phosphoinositide-3-kinase regulatory subunit 5
202472_at	0.0372	0.000789	3.82227	-0.485599	0.282567	MPI	mannose phosphate isomerase
200866_s_at	0.0372	0.00079	3.82211	-0.485957	0.584383	PSAP	prosaposin
237200_at	0.0373	0.000792	-3.82076	-0.489067	-0.226115	LOC100505902///LOC285389	uncharacterized LOC100505902///uncharacterized LOC285389
221716_s_at	0.0373	0.000792	-3.82073	-0.489139	-0.256229	ACSBG2	acyl-CoA synthetase bubblegum family member 2
228473_at	0.0374	0.000794	3.81982	-0.491229	0.253435	MSX1	msh homeobox 1
1560128_x_at	0.0374	0.000795	3.81956	-0.491823	0.470127	C5orf56	chromosome 5 open reading frame 56
210401_at	0.0374	0.000797	3.81845	-0.494372	0.278138	P2RX1	purinergic receptor P2X 1
225252_at	0.0375	0.000799	3.81738	-0.496815	0.315168	SRXN1	sulfiredoxin 1
216618_at	0.0375	0.000799	-3.81734	-0.496909	-0.441679
213677_s_at	0.0375	0.000799	-3.81728	-0.497066	-0.272488	PMS1	PMS1 homolog 1, mismatch repair system component
1558577_at	0.0375	0.000802	3.81587	-0.500293	0.459952	LOC148709	actin pseudogene
201453_x_at	0.0375	0.000802	-3.81587	-0.5003	-0.205472	RHEB	Ras homolog enriched in brain
240260_at	0.0375	0.000803	-3.8155	-0.501136	-0.249585
218308_at	0.0375	0.000803	3.81535	-0.50148	0.330347	TACC3	transforming acidic coiled-coil containing protein 3
1566156_at	0.0376	0.000806	3.814	-0.504587	0.41547
1552332_at	0.0376	0.000806	3.81382	-0.505004	0.287941	TRIOBP	TRIO and F-actin binding protein
232579_at	0.0376	0.000807	3.81356	-0.505606	0.317981	JHDM1D-AS1	JHDM1D antisense RNA 1 (head to head)
218563_at	0.0376	0.000808	-3.81313	-0.506594	-0.267066	NDUFA3	NADH:ubiquinone oxidoreductase subunit A3
234199_at	0.0376	0.000808	3.81288	-0.507153	0.380064
241627_x_at	0.0376	0.00081	3.81202	-0.509147	0.323593	ARHGEF40	Rho guanine nucleotide exchange factor 40
237760_at	0.0377	0.000812	-3.81109	-0.511261	-0.327399	LINC01364	long intergenic non-protein coding RNA 1364
209164_s_at	0.0377	0.000812	3.81105	-0.51137	0.61893	CYB561	cytochrome b561
210475_at	0.0377	0.000814	3.80996	-0.513872	0.417377	POU3F1	POU class 3 homeobox 1
1558412_at	0.0378	0.000816	-3.80942	-0.515113	-0.401496	MIR1199///MISP3	microRNA 1199///MISP family member 3
233808_at	0.0378	0.000819	-3.8077	-0.519053	-0.228291
214863_at	0.0378	0.00082	-3.80718	-0.520257	-0.328304
232466_at	0.0378	0.000821	3.80673	-0.521286	0.377513	CUL4A	cullin 4A
1554819_a_at	0.0378	0.000822	3.80627	-0.522338	0.172213	ITGA11	integrin subunit alpha 11
213752_at	0.0378	0.000823	3.80587	-0.523252	0.389989	KAZN	kazrin, periplakin interacting protein
204885_s_at	0.0378	0.000824	3.80551	-0.524076	0.270344	MSLN	mesothelin
220534_at	0.0378	0.000824	-3.80523	-0.524723	-0.382679	LOC101930235///TRIM49D2///TRIM49D1///TRIM48	tripartite motif-containing protein 49D1-like///tripartite motif containing 49D2///tripartite motif containing 49D1///tripartite motif containing 48
1565783_at	0.0378	0.000824	3.80519	-0.524815	0.618886
1557186_s_at	0.0378	0.000825	3.80496	-0.525345	0.284676	TPCN1	two pore segment channel 1
201998_at	0.0378	0.000825	3.80476	-0.525798	0.295915	ST6GAL1	ST6 beta-galactoside alpha-2,6-sialyltransferase 1
241519_at	0.0378	0.000825	3.80472	-0.52591	0.394611	HIST1H2BA	histone cluster 1, H2ba
217802_s_at	0.0378	0.000826	-3.80456	-0.52626	-0.206678	NUCKS1	nuclear casein kinase and cyclin dependent kinase substrate 1
229804_x_at	0.0378	0.000827	3.80379	-0.528043	0.409523	CBWD7///CBWD6///CBWD3///CBWD5///CBWD2///CBWD1	COBW domain containing 7///COBW domain containing 6///COBW domain containing 3///COBW domain containing 5///COBW domain containing 2///COBW domain containing 1
205196_s_at	0.0378	0.000827	3.80368	-0.528286	0.26149	AP1S1	adaptor related protein complex 1 sigma 1 subunit
232489_at	0.0378	0.000829	-3.80303	-0.529788	-0.372373	TRMT13	tRNA methyltransferase 13 homolog
244447_at	0.0378	0.00083	-3.8027	-0.530547	-0.431303
38766_at	0.0378	0.000831	3.80188	-0.532419	0.288832	TMEM265///SRCAP	transmembrane protein 265///Snf2-related CREBBP activator protein
1562733_at	0.0378	0.000832	3.80132	-0.533713	0.287781	LINC00092	long intergenic non-protein coding RNA 92
203228_at	0.0378	0.000833	3.80127	-0.533815	0.485991	PAFAH1B3	platelet activating factor acetylhydrolase 1b catalytic subunit 3
223293_at	0.0378	0.000833	3.80118	-0.534021	0.338753	WDR24	WD repeat domain 24
237429_at	0.0378	0.000833	-3.80089	-0.534691	-0.263627
1566471_at	0.0378	0.000834	3.80061	-0.535341	0.23076	LOC100996506	uncharacterized LOC100996506
231345_s_at	0.0378	0.000835	-3.80021	-0.536243	-0.255597	DHRS12	dehydrogenase/reductase 12
233369_at	0.0378	0.000835	-3.80006	-0.536602	-0.405817
204661_at	0.0378	0.000837	-3.79918	-0.538616	-0.314921	CD52	CD52 molecule
217687_at	0.0378	0.000837	3.79909	-0.538831	0.389501	ADCY2	adenylate cyclase 2
223639_s_at	0.0378	0.000838	-3.79892	-0.539202	-0.190194	ZNRD1	zinc ribbon domain containing 1
40420_at	0.0378	0.000838	3.7989	-0.539269	0.303283	STK10	serine/threonine kinase 10
202469_s_at	0.0378	0.000838	3.79877	-0.539555	0.397292	CPSF6	cleavage and polyadenylation specific factor 6
243077_at	0.0378	0.000838	-3.79854	-0.540074	-0.315555	FLJ16734	uncharacterized LOC641928
216656_at	0.0378	0.000839	3.7981	-0.541088	0.348118
244850_at	0.0378	0.00084	-3.79799	-0.54134	-0.282664
209491_s_at	0.0378	0.00084	3.79757	-0.542319	0.565349	CAND1.11///AMPD3	uncharacterized LOC100130460///adenosine monophosphate deaminase 3
238666_at	0.0378	0.00084	-3.79756	-0.542342	-0.262207
222297_x_at	0.0378	0.000841	3.7975	-0.542464	0.436305	RPL18	ribosomal protein L18
215859_at	0.0378	0.000841	3.79735	-0.542815	0.230535	NCLN	nicalin
1564155_x_at	0.0378	0.000842	3.79662	-0.544488	0.262258
1557840_at	0.0378	0.000843	3.79621	-0.545442	0.430856	EFHB	EF-hand domain family member B
225206_s_at	0.0378	0.000844	-3.79591	-0.546128	-0.236113	MTRF1L	mitochondrial translational release factor 1 like
234338_s_at	0.0378	0.000845	3.79552	-0.547026	0.249033	ZBTB47	zinc finger and BTB domain containing 47
1570307_s_at	0.0378	0.000846	3.79495	-0.548327	0.33747	ST18	ST18, C2H2C-type zinc finger
203979_at	0.0378	0.000846	3.79495	-0.548334	0.188875	CYP27A1	cytochrome P450 family 27 subfamily A member 1
208354_s_at	0.0378	0.000846	3.79486	-0.54853	0.370345	SLC12A3	solute carrier family 12 member 3
219359_at	0.0378	0.000847	3.79429	-0.549827	0.387056	PGGHG	protein-glucosylgalactosylhydroxylysine glucosidase
217486_s_at	0.0378	0.000848	-3.79403	-0.55044	-0.392254	ZDHHC17	zinc finger DHHC-type containing 17
201463_s_at	0.0378	0.000848	-3.79386	-0.550818	-0.253521	TALDO1	transaldolase 1
223419_at	0.0378	0.000849	3.79343	-0.551801	0.426464	FBXW9	F-box and WD repeat domain containing 9
1561829_at	0.0378	0.00085	3.79333	-0.552051	0.307506
206409_at	0.0378	0.000851	3.79281	-0.553233	0.248047	TIAM1	T-cell lymphoma invasion and metastasis 1
233814_at	0.0378	0.000851	3.79266	-0.553569	0.368399	EFNA5	ephrin A5
234603_at	0.0378	0.000852	-3.79242	-0.554121	-0.408095
1561036_at	0.0378	0.000853	3.7919	-0.555319	0.370442	LOC105373113	uncharacterized LOC105373113
204703_at	0.0378	0.000853	3.79163	-0.555945	0.397356	IFT88	intraflagellar transport 88
224250_s_at	0.0378	0.000855	-3.79084	-0.55776	-0.257327	SECISBP2	SECIS binding protein 2
203506_s_at	0.0379	0.000856	3.79047	-0.5586	0.232579	MED12	mediator complex subunit 12
229960_at	0.0379	0.000858	-3.78934	-0.561185	-0.751243	MAP3K6	mitogen-activated protein kinase kinase kinase 6
204536_s_at	0.0379	0.000859	3.7889	-0.562192	0.2964	REST	RE1 silencing transcription factor
237095_at	0.0379	0.00086	-3.78843	-0.563283	-0.265627	ASXL2	additional sex combs like 2, transcriptional regulator
200059_s_at	0.0379	0.00086	3.78837	-0.563426	0.208779	RHOA	ras homolog family member A
225690_at	0.0379	0.000861	-3.78805	-0.564147	-0.409203	CDK12	cyclin dependent kinase 12
241432_at	0.0379	0.000861	3.78783	-0.564655	0.388964	SLIT2-IT1	SLIT2 intronic transcript 1
1556662_at	0.0379	0.000863	3.7872	-0.566113	0.230558	LOC100506142	uncharacterized LOC100506142
233001_at	0.0379	0.000863	3.78707	-0.56639	0.49393	SAMD10	sterile alpha motif domain containing 10
228012_at	0.0379	0.000863	-3.78698	-0.566604	-0.50691	SNHG4///MATR3	small nucleolar RNA host gene 4///matrin 3
229393_at	0.0379	0.000864	-3.78682	-0.566974	-0.319318	L3MBTL3	l(3)mbt-like 3 (Drosophila)
238197_at	0.038	0.000866	3.78581	-0.569281	0.364325	GATA5	GATA binding protein 5
231501_at	0.038	0.000867	3.7853	-0.570453	0.428093	LOC105375773	uncharacterized LOC105375773
44822_s_at	0.038	0.000868	3.78491	-0.571346	0.290932	MIER2	MIER family member 2
215798_at	0.038	0.000869	3.78435	-0.572635	0.333498	ALDH1L1	aldehyde dehydrogenase 1 family member L1
227151_at	0.038	0.000869	3.78422	-0.572938	0.286468	SNX33	sorting nexin 33
1562922_at	0.038	0.00087	-3.78417	-0.573042	-0.464001	LOC101929133	uncharacterized LOC101929133
219757_s_at	0.038	0.00087	-3.78391	-0.573638	-0.531028	TMEM260	transmembrane protein 260
234462_at	0.038	0.000872	3.78306	-0.575591	0.217775	CD247	CD247 molecule
1553159_at	0.038	0.000873	3.78272	-0.576372	0.320276	DNAH11	dynein axonemal heavy chain 11
1552811_at	0.038	0.000874	3.78219	-0.577598	0.443322	WFIKKN1	WAP, follistatin/kazal, immunoglobulin, kunitz and netrin domain containing 1
203474_at	0.038	0.000874	-3.78215	-0.577684	-0.401882	IQGAP2	IQ motif containing GTPase activating protein 2
205903_s_at	0.038	0.000876	3.78116	-0.579947	0.2717	KCNN3	potassium calcium-activated channel subfamily N member 3
226429_at	0.038	0.000877	-3.78068	-0.581057	-0.569132	GPALPP1	GPALPP motifs containing 1
232145_at	0.038	0.000879	3.78004	-0.582518	0.320838	C2orf68	chromosome 2 open reading frame 68
231021_at	0.038	0.000879	3.78003	-0.582544	0.309527	SLC6A19	solute carrier family 6 member 19
208915_s_at	0.038	0.00088	3.77958	-0.583573	0.409028	GGA2	golgi associated, gamma adaptin ear containing, ARF binding protein 2
202739_s_at	0.038	0.00088	3.7795	-0.58377	0.275993	PHKB	phosphorylase kinase regulatory subunit beta
227356_at	0.038	0.000881	-3.77884	-0.585268	-0.48713
227800_at	0.038	0.000881	3.7788	-0.585366	0.431517	FAM110B	family with sequence similarity 110 member B
232746_at	0.038	0.000883	-3.77822	-0.586698	-0.322375	ACKR3	atypical chemokine receptor 3
229692_at	0.038	0.000884	-3.77789	-0.587446	-0.342053
204626_s_at	0.038	0.000884	-3.77784	-0.587563	-0.269488	ITGB3	integrin subunit beta 3
213785_at	0.038	0.000884	3.77761	-0.588095	0.242835	IPO9	importin 9
238241_at	0.038	0.000884	3.7775	-0.58835	0.253372	EPHA5-AS1	EPHA5 antisense RNA 1
223472_at	0.038	0.000885	3.77713	-0.589185	0.422044	WHSC1	Wolf-Hirschhorn syndrome candidate 1
1557099_at	0.038	0.000885	3.77703	-0.589411	0.290741	LOC101929132	uncharacterized LOC101929132
234872_at	0.038	0.000886	3.77659	-0.590437	0.321531	MYCN	v-myc avian myelocytomatosis viral oncogene neuroblastoma derived homolog
209068_at	0.038	0.000887	-3.77635	-0.590991	-0.282567	HNRNPDL	heterogeneous nuclear ribonucleoprotein D like
1560614_at	0.038	0.000888	3.77608	-0.591603	0.434299
1559796_at	0.038	0.000888	3.77608	-0.591607	0.274768	EBF3	early B-cell factor 3
231778_at	0.038	0.000889	-3.77565	-0.592577	-0.423455	DLX3	distal-less homeobox 3
214314_s_at	0.0381	0.000891	-3.77467	-0.594825	-0.355753	EIF5B	eukaryotic translation initiation factor 5B
244729_at	0.0381	0.000891	-3.77437	-0.595514	-0.268209
241389_at	0.0382	0.000894	3.77332	-0.597921	0.255035	CHRNB2	cholinergic receptor nicotinic beta 2 subunit
36907_at	0.0382	0.000894	3.7733	-0.59796	0.289124	MVK	mevalonate kinase
227375_at	0.0382	0.000895	-3.77276	-0.599208	-0.326795	ANKRD13C	ankyrin repeat domain 13C
228289_at	0.0382	0.000896	-3.77228	-0.600315	-0.422153	BRD7	bromodomain containing 7
209509_s_at	0.0382	0.000898	-3.77146	-0.602197	-0.284519	DPAGT1	dolichyl-phosphate N-acetylglucosaminephosphotransferase 1
1557089_at	0.0382	0.000899	3.77108	-0.603057	0.432143	KIF5C	kinesin family member 5C
237909_at	0.0382	0.000899	3.77096	-0.603328	0.356754	ADAM6	ADAM metallopeptidase domain 6 (pseudogene)
211479_s_at	0.0382	0.000901	3.77037	-0.604678	0.334662	HTR2C	5-hydroxytryptamine receptor 2C
214609_at	0.0382	0.000901	3.77021	-0.605053	0.289814	PHOX2A	paired like homeobox 2a
243310_at	0.0382	0.000901	-3.77002	-0.605493	-0.411799
220042_x_at	0.0382	0.000902	3.76961	-0.606418	0.198	HIVEP3	human immunodeficiency virus type I enhancer binding protein 3
226314_at	0.0382	0.000903	3.76949	-0.606697	0.227899	CHST14	carbohydrate sulfotransferase 14
241422_at	0.0382	0.000903	3.76912	-0.60754	0.253588
1558459_s_at	0.0382	0.000905	3.76862	-0.608684	0.415841	LOC101928623///LOC401320	uncharacterized LOC101928623///uncharacterized LOC401320
230101_at	0.0382	0.000905	-3.76843	-0.609138	-0.358659	CXCL2	C-X-C motif chemokine ligand 2
229714_at	0.0382	0.000905	-3.76834	-0.609337	-0.340608	HS6ST3	heparan sulfate 6-O-sulfotransferase 3
215379_x_at	0.0382	0.000906	3.76811	-0.60987	0.245771	IGLV1-44	immunoglobulin lambda variable 1-44
201682_at	0.0382	0.000908	3.76716	-0.612042	0.226235	PMPCB	peptidase, mitochondrial processing beta subunit
226174_at	0.0382	0.000908	3.76706	-0.61226	0.299275	USP42	ubiquitin specific peptidase 42
223721_s_at	0.0382	0.000908	3.76698	-0.612448	0.459977	DNAJC12	DnaJ heat shock protein family (Hsp40) member C12
205104_at	0.0383	0.000911	-3.76588	-0.614968	-0.239163	SNPH	syntaphilin
1563776_at	0.0383	0.000912	3.76549	-0.615874	0.303487	LOC100507283	uncharacterized LOC100507283
211545_at	0.0383	0.000912	3.76528	-0.616346	0.24873	GHRHR	growth hormone releasing hormone receptor
242387_at	0.0383	0.000914	3.76473	-0.617616	0.294888	TDRP	testis development related protein
212365_at	0.0384	0.000916	3.7635	-0.620435	0.296067	MYO1B	myosin IB
219332_at	0.0384	0.000917	3.76335	-0.620774	0.206111	MICALL2	MICAL like 2
201142_at	0.0384	0.000918	-3.76277	-0.622095	-0.22528	EIF2S1	eukaryotic translation initiation factor 2 subunit alpha
237632_at	0.0384	0.000919	-3.76234	-0.62308	-0.354988
203267_s_at	0.0385	0.00092	3.76193	-0.624026	0.261552	DRG2	developmentally regulated GTP binding protein 2
235726_at	0.0385	0.000921	3.76134	-0.625365	0.592174	ZBTB10	zinc finger and BTB domain containing 10
230637_at	0.0385	0.000922	-3.76111	-0.625889	-0.250015	SFXN4	sideroflexin 4
215809_at	0.0385	0.000922	3.76097	-0.626216	0.354465	CYP2D6	cytochrome P450 family 2 subfamily D member 6
207776_s_at	0.0385	0.000923	-3.7606	-0.627059	-0.273521	CACNB2	calcium voltage-gated channel auxiliary subunit beta 2
202644_s_at	0.0385	0.000925	-3.76	-0.628433	-0.213026	TNFAIP3	TNF alpha induced protein 3
237926_s_at	0.0385	0.000926	-3.75928	-0.630084	-0.246971
1556958_at	0.0386	0.000928	3.75874	-0.631326	0.346535
201172_x_at	0.0386	0.000928	-3.75842	-0.632062	-0.209884	ATP6V0E1	ATPase H+ transporting V0 subunit e1
203513_at	0.0386	0.00093	-3.75768	-0.633748	-0.337309	SPG11	spastic paraplegia 11 (autosomal recessive)
224987_at	0.0386	0.000931	-3.75736	-0.634485	-0.172872	C6orf89	chromosome 6 open reading frame 89
1557575_at	0.0387	0.000933	3.75652	-0.63641	0.302095	STBD1	starch binding domain 1
243363_at	0.0387	0.000934	3.75592	-0.637781	0.517306	LEF1-AS1	LEF1 antisense RNA 1
202738_s_at	0.0387	0.000936	3.7553	-0.639211	0.25832	PHKB	phosphorylase kinase regulatory subunit beta
237647_at	0.0387	0.000936	-3.75503	-0.639811	-0.207909	GHRL	ghrelin/obestatin prepropeptide
1556748_x_at	0.0387	0.000937	3.75492	-0.640067	0.331501	LOC101928343	uncharacterized LOC101928343
234711_s_at	0.0387	0.000937	3.75464	-0.640715	0.351824	BCORL1	BCL6 corepressor-like 1
224019_at	0.0388	0.000939	3.75386	-0.642502	0.434914	SCD5	stearoyl-CoA desaturase 5
1567664_at	0.0388	0.000941	3.75292	-0.64466	0.484492
217070_at	0.0388	0.000942	3.75281	-0.644907	0.285631	MTHFR	methylenetetrahydrofolate reductase (NAD(P)H)
212763_at	0.0388	0.000944	-3.75169	-0.647468	-0.396374	CAMSAP2	calmodulin regulated spectrin associated protein family member 2
220816_at	0.0388	0.000944	3.75168	-0.647492	0.396704	LPAR3	lysophosphatidic acid receptor 3
203549_s_at	0.0388	0.000945	-3.75158	-0.647713	-0.683676	LPL	lipoprotein lipase
205207_at	0.0389	0.000947	3.75055	-0.65007	0.262167	IL6	interleukin 6
213651_at	0.0389	0.000947	3.75043	-0.650351	0.255836	INPP5J	inositol polyphosphate-5-phosphatase J
208759_at	0.0389	0.000949	3.7497	-0.652027	0.253886	NCSTN	nicastrin
228807_at	0.0389	0.00095	-3.74947	-0.652548	-0.404223	ASPA	aspartoacylase
224295_at	0.0389	0.000952	-3.74838	-0.655034	-0.396264
239740_at	0.0389	0.000952	-3.74826	-0.655307	-0.235124	ETV6	ETS variant 6
208473_s_at	0.0389	0.000953	3.74821	-0.655433	0.461792	GP2	glycoprotein 2
1557347_at	0.0389	0.000953	3.74806	-0.655777	0.321142	MCPH1	microcephalin 1
1552937_s_at	0.039	0.000955	3.74725	-0.657626	0.268313	ATRIP///TREX1	ATR interacting protein///three prime repair exonuclease 1
223744_s_at	0.0391	0.000958	3.74593	-0.660639	0.587707	SIAE	sialic acid acetylesterase
226263_at	0.0391	0.00096	-3.74527	-0.662152	-0.452148	SNRNP48	small nuclear ribonucleoprotein U11/U12 subunit 48
1559645_at	0.0391	0.00096	3.7451	-0.662544	0.225626	LINC00184	long intergenic non-protein coding RNA 184
1552276_a_at	0.0391	0.00096	3.74505	-0.662672	0.336757	VPS18	VPS18, CORVET/HOPS core subunit
242457_at	0.0392	0.000964	-3.74352	-0.666158	-0.363696
201188_s_at	0.0392	0.000964	3.74344	-0.666342	0.41754	ITPR3	inositol 1,4,5-trisphosphate receptor type 3
243362_s_at	0.0392	0.000965	-3.74299	-0.667366	-0.405904	LEF1-AS1	LEF1 antisense RNA 1
220464_at	0.0392	0.000967	3.74222	-0.669143	0.235722	MCF2L	MCF.2 cell line derived transforming sequence like
213242_x_at	0.0392	0.000968	3.74198	-0.669685	0.330489	CEP170B	centrosomal protein 170B
243806_at	0.0392	0.000969	-3.74137	-0.671073	-0.261455
1557610_at	0.0392	0.00097	3.74109	-0.671724	0.239417	PITRM1-AS1	PITRM1 antisense RNA 1
231976_at	0.0392	0.000971	3.74078	-0.67244	0.302711	LINS1	lines homolog 1
212056_at	0.0392	0.000971	3.74069	-0.672643	0.257162	GSE1	Gse1 coiled-coil protein
233724_at	0.0392	0.000972	-3.74042	-0.673247	-0.195908	ARNT	aryl hydrocarbon receptor nuclear translocator
239603_x_at	0.0392	0.000972	3.7404	-0.673303	0.276927
220283_at	0.0392	0.000972	3.74037	-0.673376	0.328093	HHIPL2	HHIP like 2
1565338_x_at	0.0392	0.000972	3.74009	-0.674013	0.299675	DNAH6	dynein axonemal heavy chain 6
220744_s_at	0.0392	0.000974	3.73955	-0.675239	0.458165	LOC101927266///IFT122	intraflagellar transport protein 122 homolog///intraflagellar transport 122
230726_at	0.0393	0.000976	3.73867	-0.677251	0.245733	MRPL38	mitochondrial ribosomal protein L38
243400_x_at	0.0393	0.000978	3.73767	-0.679556	0.320546	LTBR	lymphotoxin beta receptor
240503_at	0.0393	0.00098	-3.73709	-0.680863	-0.780745
1568999_at	0.0393	0.00098	3.73701	-0.681052	0.44737	PSG6///PSG4	pregnancy specific beta-1-glycoprotein 6///pregnancy specific beta-1-glycoprotein 4
206751_s_at	0.0393	0.00098	3.73699	-0.681101	0.375153	PCYT1B	phosphate cytidylyltransferase 1, choline, beta
1565729_at	0.0393	0.00098	3.73689	-0.681323	0.332453
215760_s_at	0.0394	0.000982	3.73624	-0.682823	0.53575	SBNO2	strawberry notch homolog 2
243348_at	0.0394	0.000983	3.73577	-0.683893	0.677546
1564670_at	0.0394	0.000984	3.7355	-0.684498	0.450854	RAMP2-AS1	RAMP2 antisense RNA 1
230733_at	0.0394	0.000986	-3.73457	-0.686638	-0.356389
202879_s_at	0.0395	0.000988	3.73397	-0.688018	0.315305	CYTH1	cytohesin 1
1565627_a_at	0.0395	0.000989	3.7336	-0.688848	0.290577
208435_s_at	0.0395	0.00099	3.73308	-0.690036	0.30045	AQP6	aquaporin 6
222591_at	0.0395	0.000991	-3.73277	-0.690756	-0.285406	STYXL1	serine/threonine/tyrosine interacting-like 1
1555478_at	0.0395	0.000992	3.73209	-0.692302	0.215847	C17orf82	chromosome 17 open reading frame 82
201436_at	0.0396	0.000993	-3.73174	-0.693113	-0.33431	EIF4E	eukaryotic translation initiation factor 4E
202907_s_at	0.0397	0.000997	-3.73042	-0.696118	-0.319674	NBN	nibrin
231434_at	0.0398	0.001	3.72894	-0.699511	0.293977	LOC100505841	zinc finger protein 474-like
1557301_a_at	0.0398	0.001	-3.72865	-0.700179	-0.505544
1569478_s_at	0.0398	0.001	3.7282	-0.701191	0.246781	LOC101927151	uncharacterized LOC101927151
213698_at	0.0398	0.001	-3.72788	-0.701925	-0.269859	TMEM35B///ZMYM6	transmembrane protein 35B///zinc finger MYM-type containing 6
1562378_s_at	0.0398	0.001	3.72774	-0.702259	0.236696	PROM2	prominin 2
1560879_a_at	0.0398	0.001	3.72714	-0.703618	0.25433	SYT15	synaptotagmin 15
211885_x_at	0.0398	0.00101	3.72691	-0.704146	0.26715	FUT6	fucosyltransferase 6
1553847_a_at	0.0398	0.00101	3.72664	-0.704756	0.41593	SPERT	spermatid associated
230886_at	0.0398	0.00101	-3.72634	-0.70546	-0.277111
230538_at	0.0398	0.00101	-3.72583	-0.706606	-0.325986	SHC4	SHC adaptor protein 4
213363_at	0.0398	0.00101	3.72571	-0.706895	0.243011	CA5BP1	carbonic anhydrase 5B pseudogene 1
244077_at	0.0398	0.00101	3.72546	-0.707463	0.413253	C10orf113	chromosome 10 open reading frame 113
214823_at	0.0398	0.00101	-3.72512	-0.708239	-0.284349	ZNF204P	zinc finger protein 204, pseudogene
1552828_at	0.0398	0.00101	3.72477	-0.709048	0.393523	SNX18	sorting nexin 18
223900_s_at	0.0398	0.00101	-3.72476	-0.709057	-0.635322	SMIM4	small integral membrane protein 4
237943_at	0.0398	0.00101	-3.72415	-0.710454	-0.313593	TMCC1	transmembrane and coiled-coil domain family 1
228816_at	0.0398	0.00101	-3.72409	-0.71059	-0.212001	ATP6AP1L	ATPase H+ transporting accessory protein 1 like
220437_at	0.0398	0.00101	3.72381	-0.711243	0.465992	ANGPTL8	angiopoietin like 8
1558845_at	0.0398	0.00101	-3.7237	-0.711486	-0.308221
237604_at	0.0398	0.00101	3.7234	-0.712169	0.311186
235579_at	0.0398	0.00102	-3.72309	-0.712876	-0.251651	SCAF11	SR-related CTD associated factor 11
208188_at	0.0398	0.00102	3.72305	-0.712964	0.283236	KRT9	keratin 9
1562026_at	0.0399	0.00102	3.71945	-0.721203	0.341994	WNK2	WNK lysine deficient protein kinase 2
237655_at	0.0399	0.00103	3.71898	-0.722275	0.253099
240769_at	0.0399	0.00103	-3.71894	-0.722363	-0.285762
214673_s_at	0.0399	0.00103	3.71846	-0.723448	0.31644	HUWE1	HECT, UBA and WWE domain containing 1, E3 ubiquitin protein ligase
205286_at	0.0399	0.00103	3.71845	-0.723474	0.319969	TFAP2C	transcription factor AP-2 gamma
229035_s_at	0.0399	0.00103	3.71836	-0.723688	0.18133	KLHDC4	kelch domain containing 4
242134_at	0.0399	0.00103	-3.71797	-0.724576	-0.281039
224109_at	0.0399	0.00103	-3.71764	-0.725328	-0.344083
1570026_at	0.0399	0.00103	3.71726	-0.72619	0.327401	CPXM2	carboxypeptidase X, M14 family member 2
234437_at	0.0399	0.00103	-3.71723	-0.726259	-0.267935
207656_s_at	0.0399	0.00103	3.71606	-0.728936	0.424481	ACOX1	acyl-CoA oxidase 1
1552425_a_at	0.0399	0.00103	3.7159	-0.729313	0.243075	KLHL10	kelch like family member 10
217181_at	0.0399	0.00103	3.71552	-0.730168	0.260695	IL2	interleukin 2
232504_at	0.0399	0.00104	-3.71513	-0.731074	-0.362412	MIR146A	microRNA 146a
219123_at	0.0399	0.00104	-3.71427	-0.733039	-0.24377	ZNF232	zinc finger protein 232
242078_at	0.0399	0.00104	-3.71426	-0.733061	-0.260231	AFF3	AF4/FMR2 family member 3
229776_at	0.0399	0.00104	3.71412	-0.733378	0.347727	SLCO3A1	solute carrier organic anion transporter family member 3A1
235428_at	0.0399	0.00104	-3.71411	-0.733387	-0.862672	MINCR	MYC-induced long noncoding RNA
213098_at	0.0399	0.00104	3.71398	-0.733689	0.245978	CNOT9	CCR4-NOT transcription complex subunit 9
213048_s_at	0.0399	0.00104	-3.71352	-0.734736	-0.31363	SET	SET nuclear proto-oncogene
225166_at	0.0399	0.00104	-3.71321	-0.735441	-0.296622	ARHGAP18	Rho GTPase activating protein 18
219554_at	0.0399	0.00104	-3.71296	-0.736012	-0.243253	RHCG	Rh family C glycoprotein
237137_at	0.0399	0.00104	3.71256	-0.736935	0.299737	SCARNA2	small Cajal body-specific RNA 2
241563_at	0.0399	0.00104	-3.71244	-0.737198	-0.348404
209996_x_at	0.0399	0.00104	3.71233	-0.737447	0.510663	PCM1	pericentriolar material 1
217405_x_at	0.0399	0.00104	3.71232	-0.737482	0.34281	GPLD1	glycosylphosphatidylinositol specific phospholipase D1
1552330_at	0.0399	0.00104	-3.7123	-0.737517	-0.380264	CENPBD1	CENPB DNA-binding domain containing 1
215914_at	0.0399	0.00104	3.71226	-0.73762	0.239474
230122_at	0.0399	0.00105	-3.71115	-0.74016	-0.348293	MLLT10	myeloid/lymphoid or mixed-lineage leukemia; translocated to, 10
201701_s_at	0.0399	0.00105	3.71088	-0.740779	0.312531	PGRMC2	progesterone receptor membrane component 2
1554648_a_at	0.0399	0.00105	3.71077	-0.741011	0.209049	DUOXA1	dual oxidase maturation factor 1
230788_at	0.0399	0.00105	-3.71071	-0.74115	-0.349102	GCNT2	glucosaminyl (N-acetyl) transferase 2, I-branching enzyme (I blood group)
237338_at	0.0399	0.00105	3.71045	-0.741757	0.333422	B3GNT8	UDP-GlcNAc:betaGal beta-1,3-N-acetylglucosaminyltransferase 8
231111_at	0.0399	0.00105	-3.71028	-0.742141	-0.576851	SCYL3	SCY1 like pseudokinase 3
1561561_x_at	0.0399	0.00105	3.71017	-0.742395	0.29519
241196_at	0.0399	0.00105	3.71008	-0.742602	0.444433
1558584_at	0.0399	0.00105	3.71003	-0.742706	0.3022	UBL4B	ubiquitin like 4B
236677_at	0.0399	0.00105	3.70967	-0.743527	0.282494	NGB	neuroglobin
212621_at	0.0399	0.00105	3.70966	-0.743562	0.384221	NEMP1	nuclear envelope integral membrane protein 1
242696_at	0.0399	0.00105	3.70961	-0.743661	0.286459
209747_at	0.0399	0.00105	-3.70959	-0.743722	-0.33589	TGFB3	transforming growth factor beta 3
1560890_at	0.0399	0.00105	3.70953	-0.743853	0.551868	LINC01088	long intergenic non-protein coding RNA 1088
238802_at	0.0401	0.00105	-3.70809	-0.747151	-0.339568	TYSND1	trypsin domain containing 1
1560078_at	0.0401	0.00106	3.7077	-0.748041	0.45001	LAMA3	laminin subunit alpha 3
229693_at	0.0401	0.00106	3.70737	-0.748776	0.212729	TMEM220	transmembrane protein 220
222579_at	0.0401	0.00106	-3.70706	-0.749483	-0.321016	UBA5	ubiquitin like modifier activating enzyme 5
218382_s_at	0.0401	0.00106	3.70696	-0.749715	0.389318	U2AF2	U2 small nuclear RNA auxiliary factor 2
216117_at	0.0401	0.00106	3.70687	-0.749916	0.369887	EXOSC2	exosome component 2
207166_at	0.0401	0.00106	3.70621	-0.751437	0.813022	GNGT1	G protein subunit gamma transducin 1
39763_at	0.0401	0.00106	3.70575	-0.75249	0.183132	HPX	hemopexin
237030_at	0.0401	0.00106	3.70574	-0.752496	0.472394	ACPP	acid phosphatase, prostate
234731_at	0.0401	0.00106	-3.70552	-0.753018	-0.196004
228485_s_at	0.0401	0.00106	3.70429	-0.755814	0.245921	SLC44A1	solute carrier family 44 member 1
1552672_a_at	0.0401	0.00107	3.70415	-0.756135	0.229099	IGSF3	immunoglobulin superfamily member 3
206250_x_at	0.0401	0.00107	3.70388	-0.756761	0.384219	AVPR1A	arginine vasopressin receptor 1A
239400_at	0.0401	0.00107	-3.70383	-0.756868	-0.266846	FLJ45513	uncharacterized LOC729220
236027_at	0.0401	0.00107	-3.70356	-0.757492	-0.379382	SFR1	SWI5 dependent homologous recombination repair protein 1
243598_at	0.0401	0.00107	3.70352	-0.757569	0.380411
219557_s_at	0.0401	0.00107	3.70306	-0.758612	0.278634	NRIP3	nuclear receptor interacting protein 3
203227_s_at	0.0401	0.00107	3.70292	-0.758946	0.250018	TSPAN31	tetraspanin 31
207483_s_at	0.0401	0.00107	-3.70284	-0.759112	-0.212099	CAND1	cullin associated and neddylation dissociated 1
200967_at	0.0401	0.00107	3.70275	-0.759339	0.333239	PPIB	peptidylprolyl isomerase B
218054_s_at	0.0401	0.00107	3.70143	-0.762335	0.366405	KXD1	KxDL motif containing 1
211643_x_at	0.0401	0.00107	3.70133	-0.762581	0.361559	IGK///IGKC	immunoglobulin kappa locus///immunoglobulin kappa constant
1557905_s_at	0.0401	0.00107	3.70089	-0.763582	0.256231	CD44	CD44 molecule (Indian blood group)
230710_at	0.0401	0.00108	-3.70025	-0.765039	-0.198064	MIR210HG	MIR210 host gene
236916_at	0.0401	0.00108	-3.70016	-0.765248	-0.218796
244646_at	0.0401	0.00108	-3.70001	-0.765575	-0.350906
231696_x_at	0.0401	0.00108	-3.69996	-0.765703	-0.359879	TMEM50B	transmembrane protein 50B
226837_at	0.0401	0.00108	-3.69973	-0.76623	-0.519149	SPRED1	sprouty related EVH1 domain containing 1
1566908_at	0.0401	0.00108	3.69956	-0.76661	0.419264	STPG3	sperm-tail PG-rich repeat containing 3
220026_at	0.0401	0.00108	-3.69927	-0.767262	-0.632199	CLCA4	chloride channel accessory 4
233033_at	0.0401	0.00108	3.69918	-0.76747	0.243158	ZEB2	zinc finger E-box binding homeobox 2
218059_at	0.0401	0.00108	-3.69886	-0.76821	-0.179315	ZNF706	zinc finger protein 706
235414_at	0.0401	0.00108	-3.69859	-0.768833	-0.53554	ZNF383	zinc finger protein 383
239690_at	0.0402	0.00108	-3.69822	-0.769669	-0.310838
234031_at	0.0402	0.00108	3.69788	-0.770434	0.249855	NOL4L	nucleolar protein 4 like
207219_at	0.0402	0.00108	-3.69776	-0.770709	-0.677817	ZFP69B	ZFP69 zinc finger protein B
207759_s_at	0.0403	0.00109	-3.69642	-0.77377	-0.366976	TSNAX-DISC1///DISC1	TSNAX-DISC1 readthrough (NMD candidate)///disrupted in schizophrenia 1
227969_at	0.0403	0.00109	-3.69577	-0.77526	-0.219287	PCBP1-AS1	PCBP1 antisense RNA 1
237738_at	0.0403	0.00109	3.6956	-0.775646	0.419276	LOC101929341	uncharacterized LOC101929341
212316_at	0.0403	0.00109	3.69545	-0.775989	0.573267	NUP210	nucleoporin 210
1554701_a_at	0.0403	0.00109	3.69503	-0.776942	0.36022	TBC1D16	TBC1 domain family member 16
200969_at	0.0403	0.00109	-3.69458	-0.777973	-0.246992	SERP1	stress-associated endoplasmic reticulum protein 1
211354_s_at	0.0404	0.00109	-3.69344	-0.780568	-0.886854	LEPROT///LEPR	leptin receptor overlapping transcript///leptin receptor
210741_at	0.0404	0.0011	3.69318	-0.781172	0.639298	ARHGEF12	Rho guanine nucleotide exchange factor 12
237261_at	0.0404	0.0011	-3.69312	-0.781295	-0.327389	ANGPT2	angiopoietin 2
1556231_a_at	0.0404	0.0011	3.69291	-0.78178	0.545258	URI1	URI1, prefoldin like chaperone
223285_s_at	0.0404	0.0011	3.69212	-0.783588	0.311215	ST6GALNAC4	ST6 N-acetylgalactosaminide alpha-2,6-sialyltransferase 4
203731_s_at	0.0405	0.0011	3.69149	-0.785012	0.30398	ZKSCAN5	zinc finger with KRAB and SCAN domains 5
1554989_at	0.0405	0.0011	3.69133	-0.785386	0.309719	AREL1	apoptosis resistant E3 ubiquitin protein ligase 1
204271_s_at	0.0405	0.0011	3.69099	-0.786151	0.339081	EDNRB	endothelin receptor type B
235752_at	0.0405	0.0011	-3.69059	-0.787082	-0.307151
1554666_at	0.0405	0.0011	3.69048	-0.787313	0.275691	LOC100130950	uncharacterized LOC100130950
203648_at	0.0405	0.0011	3.68985	-0.788755	0.24706	TATDN2	TatD DNase domain containing 2
234683_at	0.0405	0.00111	-3.68961	-0.789314	-0.264262	LOC101930568///KRTAP4-6	keratin-associated protein 4-8-like///keratin associated protein 4-6
204775_at	0.0406	0.00111	3.68826	-0.792392	0.346505	CHAF1B	chromatin assembly factor 1 subunit B
201605_x_at	0.0406	0.00111	3.68816	-0.792618	0.265625	CNN2	calponin 2
205994_at	0.0406	0.00111	3.68798	-0.793027	0.250512	ELK4	ELK4, ETS transcription factor
216667_at	0.0407	0.00112	3.68592	-0.797727	0.224144	ECRP	ribonuclease A family member 2 pseudogene
223005_s_at	0.0407	0.00112	3.6859	-0.797765	0.267191	TMEM245	transmembrane protein 245
223650_s_at	0.0407	0.00112	-3.68588	-0.797804	-0.360801	NRBF2	nuclear receptor binding factor 2
234203_at	0.0408	0.00112	-3.6852	-0.799357	-0.229412
37943_at	0.0408	0.00112	3.68496	-0.799904	0.23119	ZFYVE26	zinc finger FYVE-type containing 26
1555123_at	0.0408	0.00112	-3.68378	-0.802606	-0.544551	ST6GAL2	ST6 beta-galactoside alpha-2,6-sialyltransferase 2
225188_at	0.0409	0.00112	3.68346	-0.803322	0.285892	RAPH1	Ras association (RalGDS/AF-6) and pleckstrin homology domains 1
232904_at	0.0409	0.00112	-3.68322	-0.803879	-0.291548	SLC7A14	solute carrier family 7 member 14
1553338_at	0.0409	0.00113	-3.68229	-0.805997	-0.342953	SDE2	SDE2 telomere maintenance homolog
1554187_at	0.0409	0.00113	3.68199	-0.806683	0.339819	LOC554206	leucine carboxyl methyltransferase 1 pseudogene
240434_at	0.0409	0.00113	3.68177	-0.807179	0.214528
226042_at	0.0409	0.00113	3.68146	-0.807886	0.351293	EDC3	enhancer of mRNA decapping 3
242964_at	0.0409	0.00113	-3.68143	-0.807949	-0.322131
205093_at	0.0409	0.00113	3.6813	-0.808243	0.721423	PLEKHA6	pleckstrin homology domain containing A6
244621_x_at	0.0409	0.00113	3.68112	-0.808671	0.431146
235804_at	0.0409	0.00113	3.68083	-0.809319	0.310476
220064_at	0.0409	0.00113	-3.68082	-0.809334	-0.277733	LOC100506124///TTC21B	uncharacterized LOC100506124///tetratricopeptide repeat domain 21B
1562792_at	0.0409	0.00113	3.68024	-0.810657	0.269601	LOC101927157	uncharacterized LOC101927157
241207_at	0.0409	0.00113	3.67938	-0.812621	0.322898
220918_at	0.0409	0.00113	-3.67903	-0.813428	-0.332731	RUNX1-IT1	RUNX1 intronic transcript 1
235980_at	0.0409	0.00114	-3.67835	-0.814965	-0.371636	PIK3CA	phosphatidylinositol-4,5-bisphosphate 3-kinase catalytic subunit alpha
1558643_s_at	0.0409	0.00114	3.67811	-0.81551	0.332606	EDIL3	EGF like repeats and discoidin domains 3
207800_at	0.0409	0.00114	-3.6781	-0.815544	-0.299005	AKAP5	A-kinase anchoring protein 5
1555665_at	0.0409	0.00114	3.67774	-0.816359	0.474472
1554739_at	0.0409	0.00114	3.6775	-0.816914	0.671374	IPP	intracisternal A particle-promoted polypeptide
235096_at	0.0409	0.00114	-3.67737	-0.817214	-0.242644	LEO1	LEO1 homolog, Paf1/RNA polymerase II complex component
1568592_at	0.0409	0.00114	-3.67677	-0.818564	-0.336704	TRIM69	tripartite motif containing 69
205528_s_at	0.0409	0.00114	-3.67659	-0.818985	-0.501929	RUNX1T1	RUNX1 translocation partner 1
227513_s_at	0.0409	0.00114	3.6764	-0.819407	0.290782	LRRFIP1	LRR binding FLII interacting protein 1
201461_s_at	0.0409	0.00114	3.67627	-0.819718	0.293507	MAPKAPK2	mitogen-activated protein kinase-activated protein kinase 2
1553812_at	0.0409	0.00114	3.6761	-0.820106	0.40613	TLE6	transducin like enhancer of split 6
203969_at	0.0409	0.00114	3.67605	-0.820219	0.55725	PEX3	peroxisomal biogenesis factor 3
202067_s_at	0.0409	0.00114	3.67598	-0.820375	0.258954	LDLR	low density lipoprotein receptor
209523_at	0.0409	0.00114	-3.67571	-0.820992	-0.389598	TAF2	TATA-box binding protein associated factor 2
237211_x_at	0.0409	0.00115	3.67529	-0.821942	0.390802	MORN3	MORN repeat containing 3
241933_at	0.0409	0.00115	-3.67523	-0.822076	-0.385742	QRSL1	glutaminyl-tRNA synthase (glutamine-hydrolyzing)-like 1
209524_at	0.0409	0.00115	-3.6746	-0.823519	-0.40386	HDGFRP3	hepatoma-derived growth factor, related protein 3
242858_at	0.0409	0.00115	-3.67457	-0.823575	-0.315861
209408_at	0.0409	0.00115	3.67442	-0.82392	0.332982	KIF2C	kinesin family member 2C
208980_s_at	0.041	0.00115	3.67353	-0.825967	0.182355	UBC	ubiquitin C
1562901_at	0.041	0.00115	3.67352	-0.825973	0.390816	LINC01197	long intergenic non-protein coding RNA 1197
236680_at	0.041	0.00115	-3.67332	-0.826441	-0.312505
222952_s_at	0.041	0.00115	3.67309	-0.826953	0.288386	TLR7	toll like receptor 7
1562703_at	0.041	0.00115	3.6727	-0.827847	0.329484	LINC00964	long intergenic non-protein coding RNA 964
217110_s_at	0.041	0.00115	3.67224	-0.828898	0.422424	MUC4	mucin 4, cell surface associated
201579_at	0.041	0.00115	-3.67221	-0.828966	-0.359705	FAT1	FAT atypical cadherin 1
235999_at	0.041	0.00116	-3.67072	-0.832352	-0.446256
237190_at	0.041	0.00116	3.67052	-0.832808	0.252839	BTD	biotinidase
238767_at	0.041	0.00116	-3.67035	-0.8332	-0.320489
1556507_at	0.041	0.00116	3.6703	-0.83331	0.242271	LINC01210	long intergenic non-protein coding RNA 1210
56197_at	0.041	0.00116	3.67022	-0.833493	0.267604	TMEM256-PLSCR3///PLSCR3	TMEM256-PLSCR3 readthrough (NMD candidate)///phospholipid scramblase 3
241739_at	0.041	0.00116	-3.67	-0.833999	-0.590039	OGFOD1	2-oxoglutarate and iron dependent oxygenase domain containing 1
231437_at	0.0411	0.00116	3.66956	-0.835007	0.590904	SLC35D2	solute carrier family 35 member D2
201651_s_at	0.0411	0.00116	3.66916	-0.835902	0.492193	PACSIN2	protein kinase C and casein kinase substrate in neurons 2
1554188_at	0.0411	0.00116	3.66884	-0.836649	0.221386	C11orf53	chromosome 11 open reading frame 53
215631_s_at	0.0411	0.00117	3.66852	-0.837369	0.231101	BRMS1	breast cancer metastasis suppressor 1
221221_s_at	0.0411	0.00117	-3.66814	-0.838226	-0.327154	KLHL3	kelch like family member 3
1552384_a_at	0.0412	0.00117	3.66694	-0.84097	0.376709	FAM71A	family with sequence similarity 71 member A
1557386_at	0.0412	0.00117	3.66693	-0.84099	0.454429	LOC100507600	uncharacterized LOC100507600
200084_at	0.0412	0.00117	-3.66602	-0.843057	-0.174253	C11orf58	chromosome 11 open reading frame 58
202580_x_at	0.0414	0.00118	3.66455	-0.846403	0.402822	FOXM1	forkhead box M1
217063_x_at	0.0414	0.00118	-3.66398	-0.847702	-0.261107	YME1L1	YME1 like 1 ATPase
237317_at	0.0414	0.00118	-3.66278	-0.850431	-0.242932
236052_at	0.0414	0.00118	3.66267	-0.850693	0.335363	TRNP1	TMF1-regulated nuclear protein 1
233582_at	0.0414	0.00118	3.66242	-0.851262	0.384292	LOC115110	uncharacterized LOC115110
1553550_at	0.0414	0.00118	3.66217	-0.851828	0.35463	VN1R5	vomeronasal 1 receptor 5 (gene/pseudogene)
206647_at	0.0414	0.00119	3.66175	-0.852788	0.271861	HBZ	hemoglobin subunit zeta
207773_x_at	0.0414	0.00119	3.66153	-0.853272	0.228444	CYP3A43	cytochrome P450 family 3 subfamily A member 43
239313_at	0.0414	0.00119	3.66144	-0.853497	0.601501	LOC101928623///LOC401320	uncharacterized LOC101928623///uncharacterized LOC401320
223459_s_at	0.0414	0.00119	-3.66099	-0.854502	-0.225777	C1orf56	chromosome 1 open reading frame 56
238677_at	0.0414	0.00119	-3.66099	-0.854522	-0.34458	WDR36	WD repeat domain 36
203568_s_at	0.0414	0.00119	3.66071	-0.855138	0.220321	TRIM38	tripartite motif containing 38
209569_x_at	0.0414	0.00119	3.66062	-0.855359	0.301407	NSG1	neuron specific gene family member 1
230269_at	0.0414	0.00119	-3.66049	-0.855645	-0.23304	B3GALT5	beta-1,3-galactosyltransferase 5
239077_at	0.0414	0.00119	-3.66028	-0.856127	-0.275569	CSGALNACT2	chondroitin sulfate N-acetylgalactosaminyltransferase 2
1561037_a_at	0.0414	0.00119	3.65996	-0.856852	0.281064	LOC105373113	uncharacterized LOC105373113
207305_s_at	0.0414	0.00119	3.6595	-0.857892	0.202013	TRAPPC8	trafficking protein particle complex 8
244526_at	0.0414	0.00119	-3.6592	-0.85858	-0.565563	RASGRP3	RAS guanyl releasing protein 3
211846_s_at	0.0414	0.00119	3.65906	-0.858905	0.220188	NECTIN1	nectin cell adhesion molecule 1
237918_at	0.0414	0.00119	-3.65881	-0.859478	-0.832317
240754_at	0.0414	0.00119	3.65877	-0.859558	0.281903	LOC284933	uncharacterized LOC284933
218000_s_at	0.0414	0.0012	3.65827	-0.860705	0.297786	PHLDA1	pleckstrin homology like domain family A member 1
236336_at	0.0414	0.0012	3.65789	-0.861569	0.580171	BOLA3-AS1	BOLA3 antisense RNA 1 (head to head)
209515_s_at	0.0414	0.0012	-3.65766	-0.862095	-0.505256	RAB27A	RAB27A, member RAS oncogene family
229572_at	0.0414	0.0012	-3.65762	-0.862172	-0.357166	ATP6V0A2	ATPase H+ transporting V0 subunit a2
231454_at	0.0414	0.0012	3.65734	-0.862818	0.267599	PLAC4	placenta specific 4
1567410_at	0.0414	0.0012	3.6572	-0.863136	0.323097	ZNF135	zinc finger protein 135
210439_at	0.0414	0.0012	3.65707	-0.863433	0.403982	ICOS	inducible T-cell costimulator
215316_at	0.0414	0.0012	-3.65696	-0.863673	-0.314596
215138_s_at	0.0415	0.0012	3.65634	-0.865085	0.227196	KAZN	kazrin, periplakin interacting protein
1561883_at	0.0415	0.0012	3.65595	-0.865989	0.414065
1560878_at	0.0415	0.0012	3.65555	-0.866887	0.308561	SYT15	synaptotagmin 15
1554432_x_at	0.0415	0.0012	3.65548	-0.867055	0.286022	SMIM11A	small integral membrane protein 11A
206563_s_at	0.0415	0.00121	3.65517	-0.867746	0.472144	OPRL1	opioid related nociceptin receptor 1
232726_at	0.0415	0.00121	-3.6549	-0.868375	-0.338553
215068_s_at	0.0415	0.00121	-3.65465	-0.868937	-0.304211	FBXL18	F-box and leucine rich repeat protein 18
215518_at	0.0415	0.00121	-3.65316	-0.872328	-0.396214	STXBP5L	syntaxin binding protein 5 like
1554332_a_at	0.0415	0.00121	3.65268	-0.873422	0.230349	SLCO4A1-AS1	SLCO4A1 antisense RNA 1
204778_x_at	0.0415	0.00121	3.65256	-0.873683	0.461542	HOXB7	homeobox B7
208760_at	0.0415	0.00121	-3.6522	-0.874504	-0.435082	UBE2I	ubiquitin conjugating enzyme E2 I
213664_at	0.0415	0.00121	-3.65214	-0.874645	-0.417822	SLC1A1	solute carrier family 1 member 1
1560854_s_at	0.0415	0.00122	3.65194	-0.875108	0.196018	ZNF107	zinc finger protein 107
227338_at	0.0415	0.00122	-3.65171	-0.875628	-0.262591
225550_at	0.0415	0.00122	3.65169	-0.875683	0.361081	CNST	consortin, connexin sorting protein
230273_at	0.0415	0.00122	3.6515	-0.876103	0.284946	CFAP206	cilia and flagella associated protein 206
205107_s_at	0.0415	0.00122	3.6512	-0.876781	0.400155	EFNA4	ephrin A4
219159_s_at	0.0415	0.00122	-3.65106	-0.8771	-1.04277	SLAMF7	SLAM family member 7
243524_at	0.0415	0.00122	-3.65102	-0.877188	-0.389133
1561967_at	0.0415	0.00122	3.65073	-0.877847	0.388902	LOC105377105	uncharacterized LOC105377105
235493_at	0.0415	0.00122	-3.65051	-0.878359	-0.224822
233362_at	0.0416	0.00122	3.64985	-0.879851	0.320961	ZNF341	zinc finger protein 341
208060_at	0.0416	0.00122	3.64967	-0.880259	0.205251	PAX7	paired box 7
243113_at	0.0416	0.00122	-3.64917	-0.881409	-0.424159
1562102_at	0.0416	0.00123	-3.64873	-0.882398	-0.209477
219611_s_at	0.0417	0.00123	3.64798	-0.884103	0.180851	CEP85	centrosomal protein 85
222683_at	0.0417	0.00123	-3.64779	-0.884551	-0.26393	RNF20	ring finger protein 20
219489_s_at	0.0417	0.00123	-3.64713	-0.886048	-0.23679	NXN	nucleoredoxin
230665_at	0.0417	0.00123	-3.64664	-0.887152	-0.247347	GUCY1A2	guanylate cyclase 1 soluble subunit alpha 2
241215_at	0.0417	0.00123	3.64646	-0.887563	0.25925
231374_at	0.0417	0.00123	-3.6462	-0.888169	-0.288162
227015_at	0.0417	0.00123	3.64605	-0.88851	0.329846	ASPHD2	aspartate beta-hydroxylase domain containing 2
227986_at	0.0418	0.00124	-3.64514	-0.890577	-0.31966	ZNF343	zinc finger protein 343
235309_at	0.0419	0.00124	-3.64398	-0.893214	-0.245173	RPS15A	ribosomal protein S15a
1562352_at	0.0419	0.00124	3.64352	-0.894257	0.800373	LOC101928583	uncharacterized LOC101928583
206441_s_at	0.0419	0.00124	3.64339	-0.894542	0.32582	COMMD4	COMM domain containing 4
201181_at	0.0419	0.00124	-3.6432	-0.894972	-0.456811	GNAI3	G protein subunit alpha i3
221014_s_at	0.0419	0.00124	-3.64295	-0.895538	-0.452971	RAB33B	RAB33B, member RAS oncogene family
212098_at	0.0419	0.00124	3.64295	-0.895543	0.252616	MGAT5	mannosyl (alpha-1,6-)-glycoprotein beta-1,6-N-acetyl-glucosaminyltransferase
221785_at	0.042	0.00125	3.64182	-0.898126	0.267546	WIZ	widely interspaced zinc finger motifs
219172_at	0.042	0.00125	3.64131	-0.899279	0.240157	UBTD1	ubiquitin domain containing 1
200042_at	0.042	0.00125	-3.64082	-0.900379	-0.209181	RTCB	RNA 2',3'-cyclic phosphate and 5'-OH ligase
238205_at	0.042	0.00125	3.64065	-0.900772	0.326316	DCAF12L1	DDB1 and CUL4 associated factor 12 like 1
208546_x_at	0.042	0.00125	-3.64032	-0.901527	-0.28717	HIST1H2BH	histone cluster 1, H2bh
243897_at	0.042	0.00125	3.63994	-0.902382	0.288432
1560988_a_at	0.042	0.00125	3.63981	-0.902676	0.231615	LINC00556	long intergenic non-protein coding RNA 556
1564438_at	0.042	0.00125	-3.63959	-0.903176	-0.312001
234461_at	0.042	0.00125	3.63947	-0.903451	0.277313	RNF215	ring finger protein 215
210121_at	0.042	0.00125	3.63944	-0.903515	0.505046	B3GALT2	beta-1,3-galactosyltransferase 2
220843_s_at	0.042	0.00125	3.63924	-0.903974	0.410938	DCAF13	DDB1 and CUL4 associated factor 13
220170_at	0.042	0.00126	-3.63906	-0.904389	-0.613598	FHL5	four and a half LIM domains 5
221811_at	0.042	0.00126	3.63899	-0.904547	0.310063	PGAP3	post-GPI attachment to proteins 3
239828_at	0.042	0.00126	-3.63813	-0.90651	-0.374805	AK9	adenylate kinase 9
237088_at	0.042	0.00126	3.6381	-0.906568	0.296961	LINC00244	long intergenic non-protein coding RNA 244
241212_at	0.042	0.00126	3.63742	-0.908108	0.280022
215549_x_at	0.042	0.00126	3.63722	-0.908574	0.202389	CTAGE8///CTAGE4///CTAGE9	CTAGE family member 8///CTAGE family member 4///CTAGE family member 9
237572_at	0.0421	0.00126	3.63688	-0.909345	0.308649	UGT3A1	UDP glycosyltransferase family 3 member A1
241981_at	0.0421	0.00126	3.63626	-0.910757	0.473018	FAM20A	family with sequence similarity 20 member A
204587_at	0.0421	0.00127	-3.6359	-0.91157	-0.187805	SLC25A14	solute carrier family 25 member 14
213551_x_at	0.0421	0.00127	3.63586	-0.911653	0.238695	PCGF2	polycomb group ring finger 2
56256_at	0.0421	0.00127	3.63534	-0.912838	0.408012	SIDT2	SID1 transmembrane family member 2
207600_at	0.0421	0.00127	3.63527	-0.913004	0.279325	KCNC3	potassium voltage-gated channel subfamily C member 3
203975_s_at	0.0421	0.00127	3.63519	-0.913186	0.24237	CHAF1A	chromatin assembly factor 1 subunit A
229870_at	0.0421	0.00127	-3.63499	-0.913635	-0.291033	LOC644656	uncharacterized LOC644656
205314_x_at	0.0421	0.00127	-3.6346	-0.914537	-0.22843	SNTB2	syntrophin beta 2
1554377_a_at	0.0421	0.00127	3.63458	-0.914578	0.204807	CNTNAP4	contactin associated protein like 4
209583_s_at	0.0422	0.00127	3.63308	-0.917983	0.371301	CD200	CD200 molecule
205410_s_at	0.0422	0.00128	-3.63285	-0.918502	-0.394756	ATP2B4	ATPase plasma membrane Ca2+ transporting 4
219522_at	0.0422	0.00128	-3.63248	-0.919336	-0.357244	FJX1	four jointed box 1
244717_x_at	0.0422	0.00128	3.63237	-0.919583	0.399036	SV2B	synaptic vesicle glycoprotein 2B
242855_at	0.0422	0.00128	3.63229	-0.919764	0.468566	KCP	kielin/chordin-like protein
1561026_a_at	0.0422	0.00128	3.63198	-0.920473	0.325522	CDKAL1	CDK5 regulatory subunit associated protein 1 like 1
235470_at	0.0422	0.00128	-3.63192	-0.92062	-0.46847	LSM8	LSM8 homolog, U6 small nuclear RNA associated
234616_at	0.0422	0.00128	3.63164	-0.921259	0.478267
1568970_at	0.0422	0.00128	3.63106	-0.922565	0.286424	ADAM18	ADAM metallopeptidase domain 18
200756_x_at	0.0422	0.00128	3.63054	-0.923753	0.253368	CALU	calumenin
205157_s_at	0.0422	0.00128	3.63042	-0.924017	0.389288	KRT17///JUP	keratin 17///junction plakoglobin
244482_at	0.0422	0.00128	3.63026	-0.924382	0.42701
233634_at	0.0422	0.00129	3.62953	-0.926044	0.212607	MARVELD3	MARVEL domain containing 3
1555146_at	0.0422	0.00129	3.62943	-0.926262	0.694535	ATF2	activating transcription factor 2
239761_at	0.0422	0.00129	3.62898	-0.927282	0.246182	GCNT1	glucosaminyl (N-acetyl) transferase 1, core 2
206871_at	0.0422	0.00129	3.62874	-0.927841	0.28167	ELANE	elastase, neutrophil expressed
1558277_at	0.0422	0.00129	3.62834	-0.92874	0.419723	ZNF740	zinc finger protein 740
1563109_at	0.0422	0.00129	3.6283	-0.928826	0.421801
229499_at	0.0422	0.00129	3.62825	-0.928959	0.210415	CAPN13	calpain 13
214829_at	0.0422	0.00129	-3.62816	-0.92915	-0.769717	AASS	aminoadipate-semialdehyde synthase
207148_x_at	0.0423	0.00129	-3.62758	-0.930464	-0.354409	MYOZ2	myozenin 2
228622_s_at	0.0423	0.0013	3.62645	-0.933036	0.250578	DNAJC4	DnaJ heat shock protein family (Hsp40) member C4
217791_s_at	0.0423	0.0013	3.62639	-0.93318	0.384817	ALDH18A1	aldehyde dehydrogenase 18 family member A1
202399_s_at	0.0423	0.0013	-3.62629	-0.933402	-0.273201	C15orf38-AP3S2///AP3S2	C15orf38-AP3S2 readthrough///adaptor related protein complex 3 sigma 2 subunit
244036_at	0.0423	0.0013	3.62627	-0.933453	0.689098
218295_s_at	0.0423	0.0013	3.62594	-0.934185	0.299642	NUP50	nucleoporin 50
233064_at	0.0423	0.0013	3.62531	-0.935632	0.275736	ZFR2	zinc finger RNA binding protein 2
231928_at	0.0423	0.0013	3.62511	-0.936082	0.223647	HES2	hes family bHLH transcription factor 2
227349_at	0.0423	0.0013	-3.6251	-0.936099	-0.226632	HELLS	helicase, lymphoid-specific
235862_at	0.0423	0.0013	-3.62469	-0.937045	-0.201674
236694_at	0.0423	0.0013	3.62468	-0.937065	0.839808	TXLNGY	taxilin gamma pseudogene, Y-linked
217796_s_at	0.0423	0.0013	3.6244	-0.937686	0.313681	NPLOC4	NPL4 homolog, ubiquitin recognition factor
200996_at	0.0424	0.00131	-3.62299	-0.940894	-0.264111	ACTR3	ARP3 actin related protein 3 homolog
213273_at	0.0424	0.00131	3.62286	-0.941184	0.205935	TENM4	teneurin transmembrane protein 4
1557008_at	0.0424	0.00131	3.62285	-0.941223	0.866465	LOC340107	uncharacterized LOC340107
1563070_at	0.0424	0.00131	3.62257	-0.941843	0.362786	LINC01395	long intergenic non-protein coding RNA 1395
203381_s_at	0.0425	0.00131	3.62152	-0.944229	0.71713	APOE	apolipoprotein E
205780_at	0.0425	0.00131	3.621	-0.94542	0.319444	BIK	BCL2 interacting killer
211372_s_at	0.0425	0.00131	3.6208	-0.945872	0.422601	IL1R2	interleukin 1 receptor type 2
203219_s_at	0.0425	0.00131	3.62072	-0.946058	0.45812	APRT	adenine phosphoribosyltransferase
1557226_a_at	0.0425	0.00132	3.62048	-0.946591	0.269347	ASPG	asparaginase
203893_at	0.0425	0.00132	-3.62041	-0.946762	-0.249981	AK6	adenylate kinase 6
222244_s_at	0.0425	0.00132	-3.6203	-0.94701	-0.211815	TUG1	taurine up-regulated 1 (non-protein coding)
1552923_a_at	0.0425	0.00132	3.61967	-0.948434	0.204888	PITPNM2	phosphatidylinositol transfer protein membrane associated 2
241687_at	0.0426	0.00132	3.61868	-0.950674	0.262405	WDR12	WD repeat domain 12
243307_at	0.0426	0.00132	-3.61855	-0.950979	-0.86508
1553734_at	0.0426	0.00132	-3.61821	-0.951739	-0.777824	AK7	adenylate kinase 7
239994_at	0.0426	0.00132	3.61801	-0.952202	0.281575	B3GALT5	beta-1,3-galactosyltransferase 5
1560943_s_at	0.0426	0.00132	3.6179	-0.952441	0.417747	PGD	phosphogluconate dehydrogenase
213343_s_at	0.0426	0.00132	3.61769	-0.95292	0.22611	GDPD5	glycerophosphodiester phosphodiesterase domain containing 5
239421_at	0.0427	0.00133	3.61649	-0.955653	0.492449	DLGAP1-AS1	DLGAP1 antisense RNA 1
1564074_at	0.0427	0.00133	3.61648	-0.955671	0.445319
222883_at	0.0427	0.00133	-3.61616	-0.956399	-0.320285	COA7	cytochrome c oxidase assembly factor 7 (putative)
217019_at	0.0428	0.00133	3.6147	-0.959714	0.357653
227944_at	0.0429	0.00134	-3.61419	-0.960877	-0.21365	PTPN3	protein tyrosine phosphatase, non-receptor type 3
226499_at	0.0429	0.00134	3.61371	-0.96195	0.248571	NRARP	NOTCH-regulated ankyrin repeat protein
220135_s_at	0.0429	0.00134	3.61362	-0.962155	0.255566	SLC7A9	solute carrier family 7 member 9
205775_at	0.0429	0.00134	-3.61335	-0.962781	-0.207639	FAM50B	family with sequence similarity 50 member B
212603_at	0.0429	0.00134	-3.61282	-0.963973	-0.228231	MRPS31	mitochondrial ribosomal protein S31
65635_at	0.043	0.00134	3.612	-0.965837	0.283072	ENGASE	endo-beta-N-acetylglucosaminidase
205918_at	0.043	0.00134	3.61198	-0.965872	0.293737	SLC4A3	solute carrier family 4 member 3
1562497_at	0.043	0.00135	-3.61142	-0.967145	-0.319641	MKL2	MKL1/myocardin like 2
239158_at	0.043	0.00135	3.61121	-0.967635	0.242222
237912_at	0.043	0.00135	-3.61072	-0.968747	-0.362437
223154_at	0.043	0.00135	-3.61066	-0.968866	-0.2692	MRPL1	mitochondrial ribosomal protein L1
238033_at	0.043	0.00135	-3.61041	-0.969435	-0.282795	HEXDC	hexosaminidase D
200734_s_at	0.043	0.00135	3.61018	-0.969962	0.304135	ARF3	ADP ribosylation factor 3
240749_at	0.043	0.00135	3.61006	-0.970234	0.904613	LOC105375075	uncharacterized LOC105375075
242583_at	0.043	0.00135	-3.60969	-0.97107	-0.540221	STON2	stonin 2
1553674_at	0.043	0.00135	-3.60939	-0.971751	-0.408115	LRRIQ3	leucine rich repeats and IQ motif containing 3
237691_x_at	0.043	0.00135	3.60935	-0.971836	0.610861	ENO3	enolase 3
226238_at	0.043	0.00135	-3.60919	-0.972208	-0.329497	MCEE	methylmalonyl-CoA epimerase
237847_at	0.043	0.00135	-3.60898	-0.972679	-0.467414	NTN1	netrin 1
39891_at	0.043	0.00136	3.60851	-0.973741	0.413497	ZNF710	zinc finger protein 710
1553983_at	0.043	0.00136	3.60768	-0.975643	0.259739	DTYMK	deoxythymidylate kinase
1557064_s_at	0.043	0.00136	3.60764	-0.975734	0.291831	HGSNAT	heparan-alpha-glucosaminide N-acetyltransferase
231068_at	0.043	0.00136	3.60763	-0.97574	0.242287	SLC47A2	solute carrier family 47 member 2
207278_s_at	0.0431	0.00136	3.60667	-0.977927	0.279711	CD209	CD209 molecule
221947_at	0.0431	0.00136	3.6065	-0.978301	0.264017	IL17RC	interleukin 17 receptor C
1555736_a_at	0.0431	0.00136	3.60616	-0.979078	0.253537	AGTRAP	angiotensin II receptor associated protein
1556900_at	0.0431	0.00137	3.60543	-0.980732	0.186534	APCDD1L-AS1	APCDD1L antisense RNA 1 (head to head)
228075_x_at	0.0431	0.00137	-3.60529	-0.981043	-0.248199	TFB1M	transcription factor B1, mitochondrial
229556_at	0.0431	0.00137	3.60526	-0.981117	0.408616	LOC100288893	uncharacterized LOC100288893
202895_s_at	0.0431	0.00137	-3.60516	-0.981347	-0.224319	SIRPA	signal regulatory protein alpha
217160_at	0.0431	0.00137	3.60515	-0.981366	0.373159	TSPY1	testis specific protein, Y-linked 1
233910_at	0.0431	0.00137	-3.60493	-0.981875	-0.929641	TMEFF2	transmembrane protein with EGF like and two follistatin like domains 2
240398_at	0.0431	0.00137	3.60484	-0.982071	0.260291	ITPKB-IT1	ITPKB intronic transcript 1
228939_at	0.0431	0.00137	3.60462	-0.982572	0.214363	OAF	out at first homolog
1553752_at	0.0431	0.00137	3.60413	-0.983687	0.644111	SPATA25	spermatogenesis associated 25
228046_at	0.0431	0.00138	-3.60216	-0.988159	-0.318896	ZNF827	zinc finger protein 827
239749_at	0.0431	0.00138	-3.60208	-0.988329	-0.197446	FAF1	Fas associated factor 1
233384_at	0.0431	0.00138	3.60197	-0.988582	0.214644
214062_x_at	0.0431	0.00138	3.60164	-0.989331	0.232494	NFKBIB	NFKB inhibitor beta
229625_at	0.0431	0.00138	3.60157	-0.989497	0.417802	GBP5	guanylate binding protein 5
244461_at	0.0431	0.00138	-3.60156	-0.989519	-0.328455	SPECC1	sperm antigen with calponin homology and coiled-coil domains 1
204557_s_at	0.0431	0.00138	-3.60142	-0.989825	-0.325408	DZIP1	DAZ interacting zinc finger protein 1
1558613_at	0.0431	0.00138	3.60125	-0.990202	0.280883
1553802_a_at	0.0431	0.00138	3.60116	-0.990415	0.329274	SOX3	SRY-box 3
238678_at	0.0431	0.00138	3.60116	-0.990422	0.27878	LINC01000	long intergenic non-protein coding RNA 1000
207836_s_at	0.0431	0.00138	3.60081	-0.991209	0.472019	RBPMS	RNA binding protein with multiple splicing
1568649_at	0.0431	0.00138	3.60079	-0.991252	0.249803	LOC105370943	uncharacterized LOC105370943
242440_at	0.0431	0.00138	-3.60075	-0.991351	-0.402017
1552641_s_at	0.0431	0.00138	3.60037	-0.992206	0.317297	ATAD3B///ATAD3A	ATPase family, AAA domain containing 3B///ATPase family, AAA domain containing 3A
1558630_at	0.0431	0.00139	3.60007	-0.992893	0.197154	DLGAP4-AS1	DLGAP4 antisense RNA 1
235067_at	0.0431	0.00139	-3.60003	-0.99298	-0.233528	MKLN1	muskelin 1
1554768_a_at	0.0431	0.00139	3.5999	-0.993261	0.2548	MAD2L1	MAD2 mitotic arrest deficient-like 1 (yeast)
211805_s_at	0.0432	0.00139	3.5992	-0.994866	0.248407	SLC8A1	solute carrier family 8 member A1
205348_s_at	0.0432	0.00139	3.59919	-0.994889	0.516744	DYNC1I1	dynein cytoplasmic 1 intermediate chain 1
213256_at	0.0432	0.00139	-3.59891	-0.995515	-0.277764	2003-03-01	membrane associated ring-CH-type finger 3
221215_s_at	0.0432	0.00139	3.59819	-0.99714	0.252233	RIPK4	receptor interacting serine/threonine kinase 4
202341_s_at	0.0432	0.00139	-3.59803	-0.997521	-0.490124	TRIM2	tripartite motif containing 2
239595_at	0.0433	0.00139	-3.59725	-0.99928	-0.394462	GPX2	glutathione peroxidase 2
210967_x_at	0.0433	0.00139	3.59723	-0.99933	0.295281	CACNB1	calcium voltage-gated channel auxiliary subunit beta 1
217305_s_at	0.0433	0.0014	3.59629	-1.00146	0.341063	ADCY10	adenylate cyclase 10, soluble
241516_at	0.0433	0.0014	3.59612	-1.00184	0.305728
213669_at	0.0434	0.0014	3.59564	-1.00292	0.361437	FCHO1	FCH domain only 1
1558431_at	0.0434	0.0014	3.59527	-1.00376	0.257279	NHLRC4	NHL repeat containing 4
204969_s_at	0.0434	0.0014	-3.59516	-1.00401	-0.362081	RDX	radixin
204008_at	0.0435	0.00141	3.59414	-1.00633	0.321286	DNAL4	dynein axonemal light chain 4
229346_at	0.0435	0.00141	3.59371	-1.0073	0.304473	NES	nestin
242681_at	0.0435	0.00141	-3.59358	-1.0076	-0.268048
212026_s_at	0.0435	0.00141	-3.59231	-1.01048	-0.229891	EXOC7	exocyst complex component 7
203849_s_at	0.0435	0.00141	3.5922	-1.01072	0.256953	KIF1A	kinesin family member 1A
202852_s_at	0.0435	0.00141	3.59203	-1.01109	0.310246	AAGAB	alpha- and gamma-adaptin binding protein
224433_s_at	0.0435	0.00141	3.59186	-1.0115	0.757163	DDX54	DEAD-box helicase 54
207368_at	0.0435	0.00141	-3.59169	-1.01188	-0.317912	HTR1D	5-hydroxytryptamine receptor 1D
201902_s_at	0.0437	0.00142	-3.59021	-1.01523	-0.224282	YY1	YY1 transcription factor
236164_at	0.0437	0.00142	-3.59017	-1.01533	-0.249317	FLJ10038	uncharacterized protein FLJ10038
201051_at	0.0437	0.00142	-3.58987	-1.016	-0.222148	ANP32A	acidic nuclear phosphoprotein 32 family member A
229316_at	0.0437	0.00142	-3.58945	-1.01695	-0.283394	KXD1	KxDL motif containing 1
242968_at	0.0437	0.00142	-3.58912	-1.0177	-0.478979
206931_at	0.0437	0.00142	-3.58907	-1.01781	-0.892195	ZNF141	zinc finger protein 141
1561222_at	0.0437	0.00143	3.58874	-1.01856	0.351072	LINC00485	long intergenic non-protein coding RNA 485
1567681_at	0.0437	0.00143	3.58816	-1.01988	0.582695	SNORA74A	small nucleolar RNA, H/ACA box 74A
225329_at	0.0437	0.00143	3.588	-1.02024	0.312438	MCRIP1	MAPK regulated corepressor interacting protein 1
230830_at	0.0437	0.00143	3.58789	-1.02049	0.313291	SLC51B	solute carrier family 51 beta subunit
233302_at	0.0437	0.00143	-3.58788	-1.0205	-0.369644
234177_at	0.0437	0.00143	-3.58727	-1.02188	-0.498598	LOC101927950	uncharacterized LOC101927950
239765_at	0.0438	0.00143	-3.58687	-1.02279	-0.252905	CPEB3	cytoplasmic polyadenylation element binding protein 3
205811_at	0.0438	0.00143	3.58608	-1.02458	0.275438	POLG2	DNA polymerase gamma 2, accessory subunit
215466_at	0.0438	0.00144	3.58573	-1.02537	0.348864
1553919_at	0.0438	0.00144	3.58563	-1.0256	0.407336	C9orf62	chromosome 9 open reading frame 62
213501_at	0.0438	0.00144	-3.58541	-1.02609	-0.348187	ACOX1	acyl-CoA oxidase 1
238177_at	0.0439	0.00144	3.58481	-1.02746	0.306927	SLC6A19	solute carrier family 6 member 19
222302_at	0.0439	0.00144	3.58399	-1.02931	0.368518
1569133_x_at	0.0439	0.00144	3.58328	-1.03092	0.392373	ARSK	arylsulfatase family member K
204993_at	0.0439	0.00144	3.58324	-1.031	0.25912	GNAZ	G protein subunit alpha z
244838_at	0.0439	0.00145	-3.58295	-1.03166	-0.364251
243373_at	0.0439	0.00145	3.58291	-1.03176	0.241124
223821_s_at	0.0439	0.00145	-3.5828	-1.03201	-0.40805	SUSD4	sushi domain containing 4
214549_x_at	0.044	0.00145	3.58214	-1.0335	0.213783	SPRR1A	small proline rich protein 1A
231605_at	0.044	0.00145	3.58211	-1.03356	0.359477
1568629_s_at	0.044	0.00145	3.58188	-1.03408	0.225924	PIK3R2	phosphoinositide-3-kinase regulatory subunit 2
210388_at	0.044	0.00145	3.58136	-1.03527	0.290004	PLCB2	phospholipase C beta 2
235423_at	0.044	0.00145	-3.58125	-1.03552	-0.313443	ORC2	origin recognition complex subunit 2
222361_at	0.044	0.00145	3.58125	-1.03552	0.511447	TUBBP5	tubulin beta pseudogene 5
237325_at	0.044	0.00145	3.58062	-1.03693	0.274562	DRICH1	aspartate rich 1
225738_at	0.044	0.00145	3.58053	-1.03716	0.451595	RAPGEF1	Rap guanine nucleotide exchange factor 1
1565895_at	0.044	0.00146	-3.57979	-1.03881	-0.354738
40489_at	0.044	0.00146	3.57949	-1.0395	0.205084	ATN1	atrophin 1
242752_at	0.044	0.00146	-3.57889	-1.04085	-0.399222	PPM1K	protein phosphatase, Mg2+/Mn2+ dependent 1K
236692_at	0.044	0.00146	-3.57882	-1.04102	-0.347123
216186_at	0.044	0.00146	3.57881	-1.04104	0.31615
226463_at	0.044	0.00146	-3.5786	-1.04151	-0.323257	ATP6V1C1	ATPase H+ transporting V1 subunit C1
1566185_at	0.044	0.00146	3.57856	-1.04161	0.203176
1568877_a_at	0.0441	0.00146	-3.57801	-1.04286	-0.394128	ACBD5	acyl-CoA binding domain containing 5
1562482_at	0.0441	0.00147	3.57771	-1.04353	0.367278
203691_at	0.0441	0.00147	3.57721	-1.04465	0.351531	PI3	peptidase inhibitor 3
240457_at	0.0441	0.00147	-3.5772	-1.04468	-0.349214
1565805_at	0.0441	0.00147	3.57705	-1.04501	0.24386	FLJ37035	uncharacterized LOC399821
1561251_at	0.0441	0.00147	3.57653	-1.04621	0.350682	LINC01019	long intergenic non-protein coding RNA 1019
233218_at	0.0441	0.00147	3.57624	-1.04685	0.418791
231094_s_at	0.0441	0.00148	-3.57502	-1.04962	-0.234936	LOC101928195///LOC100996643///MTHFD1L	methylenetetrahydrofolate dehydrogenase (NADP+ dependent) 1-like pseudogene///monofunctional C1-tetrahydrofolate synthase, mitochondrial-like///methylenetetrahydrofolate dehydrogenase (NADP+ dependent) 1-like
205616_at	0.0441	0.00148	-3.57502	-1.04962	-0.262822	GALNT8///KCNA6	polypeptide N-acetylgalactosaminyltransferase 8///potassium voltage-gated channel subfamily A member 6
237255_at	0.0441	0.00148	3.57486	-1.04997	0.484625	LINC01272	long intergenic non-protein coding RNA 1272
1560483_at	0.0441	0.00148	3.57484	-1.05002	0.731924
243863_at	0.0441	0.00148	3.57476	-1.05019	0.403849	ZCWPW2	zinc finger CW-type and PWWP domain containing 2
211575_s_at	0.0441	0.00148	-3.5747	-1.05034	-0.313895	UBE3A	ubiquitin protein ligase E3A
228523_at	0.0441	0.00148	3.57466	-1.05044	0.86105	NANOS1	nanos C2HC-type zinc finger 1
223346_at	0.0441	0.00148	3.5745	-1.05079	0.332862	VPS18	VPS18, CORVET/HOPS core subunit
237750_at	0.0442	0.00148	-3.57352	-1.053	-0.285593	XPNPEP3	X-prolyl aminopeptidase 3
243635_at	0.0442	0.00148	-3.57311	-1.05393	-0.343534	DNAJC10	DnaJ heat shock protein family (Hsp40) member C10
224487_at	0.0442	0.00148	-3.57301	-1.05417	-0.396319
1561179_s_at	0.0442	0.00148	3.57271	-1.05484	0.314637	AMZ1	archaelysin family metallopeptidase 1
230361_at	0.0443	0.00149	3.57179	-1.05692	0.315074	MROH1	maestro heat like repeat family member 1
211082_x_at	0.0443	0.00149	-3.57143	-1.05774	-0.272662	MARK2	microtubule affinity regulating kinase 2
222671_s_at	0.0443	0.00149	3.57118	-1.0583	0.525814	JMJD4	jumonji domain containing 4
1554481_a_at	0.0443	0.00149	3.57078	-1.0592	0.343338	EPB41	erythrocyte membrane protein band 4.1
241775_at	0.0443	0.00149	-3.57074	-1.05929	-0.538405
214298_x_at	0.0443	0.00149	-3.57036	-1.06016	-0.246142	2006-09-01	septin 6
1557803_at	0.0444	0.00149	-3.57	-1.06097	-0.251176
223874_at	0.0444	0.0015	-3.56948	-1.06214	-0.313616	ACTR3C	ARP3 actin-related protein 3 homolog C
1563947_a_at	0.0444	0.0015	-3.56944	-1.06224	-0.774506	ERC1	ELKS/RAB6-interacting/CAST family member 1
217776_at	0.0444	0.0015	-3.56918	-1.06283	-0.291226	RDH11	retinol dehydrogenase 11 (all-trans/9-cis/11-cis)
220935_s_at	0.0444	0.0015	3.56903	-1.06315	0.273311	CDK5RAP2	CDK5 regulatory subunit associated protein 2
213251_at	0.0444	0.0015	-3.56833	-1.06474	-0.257721	SMARCA5	SWI/SNF related, matrix associated, actin dependent regulator of chromatin, subfamily a, member 5
234317_s_at	0.0444	0.0015	-3.56811	-1.06524	-0.297849	STOX2	storkhead box 2
1555032_at	0.0444	0.0015	3.56805	-1.06539	0.261902	RGS12	regulator of G-protein signaling 12
1552482_at	0.0445	0.0015	-3.56704	-1.06767	-0.323743	RAPH1	Ras association (RalGDS/AF-6) and pleckstrin homology domains 1
226655_at	0.0446	0.00151	-3.5661	-1.0698	-0.278868	STX17	syntaxin 17
221463_at	0.0446	0.00151	3.56552	-1.07109	0.327227	CCL24	C-C motif chemokine ligand 24
203345_s_at	0.0446	0.00151	3.56527	-1.07167	0.251448	MTF2	metal response element binding transcription factor 2
229514_at	0.0446	0.00151	-3.56494	-1.0724	-0.191232	GPATCH2L	G-patch domain containing 2 like
217531_at	0.0447	0.00152	3.56408	-1.07436	0.463511
236298_at	0.0447	0.00152	-3.5637	-1.0752	-0.272988	PDSS1	prenyl (decaprenyl) diphosphate synthase, subunit 1
221845_s_at	0.0447	0.00152	3.56343	-1.07583	0.231937	CLPB	ClpB homolog, mitochondrial AAA ATPase chaperonin
225313_at	0.0447	0.00152	-3.56313	-1.0765	-0.381466	FAM217B	family with sequence similarity 217 member B
235946_at	0.0447	0.00152	-3.56302	-1.07675	-0.281931	RIBC1	RIB43A domain with coiled-coils 1
210096_at	0.0448	0.00152	-3.56222	-1.07856	-0.524774	CYP4B1	cytochrome P450 family 4 subfamily B member 1
217197_x_at	0.0448	0.00153	-3.5613	-1.08063	-0.335522	N4BP2L1	NEDD4 binding protein 2 like 1
1569034_a_at	0.0448	0.00153	-3.56122	-1.08081	-0.486457	LOC440864///MSH6	uncharacterized LOC440864///mutS homolog 6
209367_at	0.0448	0.00153	3.56111	-1.08108	0.486531	STXBP2	syntaxin binding protein 2
233506_at	0.0448	0.00153	-3.56105	-1.08121	-0.313937
1562624_at	0.0448	0.00153	3.56071	-1.08196	0.22988
220178_at	0.0448	0.00153	3.56055	-1.08233	0.327166	MFSD12	major facilitator superfamily domain containing 12
242882_at	0.0449	0.00153	-3.5598	-1.08403	-0.321174	RNF207	ring finger protein 207
237185_at	0.0449	0.00153	-3.55933	-1.08509	-0.191619
200894_s_at	0.0449	0.00154	3.5591	-1.08561	0.256247	FKBP4	FK506 binding protein 4
215775_at	0.045	0.00154	3.55832	-1.08737	0.189722	THBS1	thrombospondin 1
217535_at	0.045	0.00154	3.55785	-1.08844	0.534071
201030_x_at	0.045	0.00154	-3.55781	-1.08853	-0.659691	LDHB	lactate dehydrogenase B
1559429_a_at	0.045	0.00154	-3.55764	-1.08891	-0.360209	SMCO1	single-pass membrane protein with coiled-coil domains 1
205656_at	0.045	0.00154	-3.55732	-1.08963	-0.261797	PCDH17	protocadherin 17
206016_at	0.045	0.00154	3.55721	-1.08989	0.443249	CCDC22	coiled-coil domain containing 22
1553222_at	0.045	0.00154	3.5568	-1.0908	0.206209	OXER1	oxoeicosanoid receptor 1
222534_s_at	0.045	0.00154	3.55669	-1.09105	0.383396	INF2	inverted formin, FH2 and WH2 domain containing
1558189_a_at	0.045	0.00154	3.55662	-1.0912	0.276526	LOC284570///GPR37L1	uncharacterized LOC284570///G protein-coupled receptor 37 like 1
1562582_at	0.0451	0.00155	3.55592	-1.09279	0.508465
244291_x_at	0.0451	0.00155	3.5555	-1.09375	0.711295
223542_at	0.0451	0.00155	-3.55507	-1.09471	-0.459492	SLF1	SMC5-SMC6 complex localization factor 1
1555643_s_at	0.0452	0.00156	3.55383	-1.09751	0.427498	LILRA5	leukocyte immunoglobulin like receptor A5
1563207_at	0.0452	0.00156	3.55367	-1.09788	0.482565	IGF2BP2-AS1	IGF2BP2 antisense RNA 1
220822_at	0.0452	0.00156	-3.55361	-1.09802	-0.206572
1558420_at	0.0452	0.00156	3.55348	-1.0983	0.306024	C14orf180	chromosome 14 open reading frame 180
226868_at	0.0452	0.00156	3.5533	-1.09871	0.295505	GXYLT1	glucoside xylosyltransferase 1
239071_at	0.0452	0.00156	-3.55312	-1.09911	-0.184126	RBBP4	RB binding protein 4, chromatin remodeling factor
213434_at	0.0452	0.00156	-3.55277	-1.09991	-0.232264	STX2	syntaxin 2
218835_at	0.0453	0.00156	-3.55184	-1.10202	-0.42083	SFTPA2///SFTPA1	surfactant protein A2///surfactant protein A1
235723_at	0.0453	0.00156	-3.55179	-1.10213	-0.327955	BNC2	basonuclin 2
1560526_at	0.0453	0.00156	-3.55147	-1.10284	-0.894724	MAGI2-IT1	MAGI2 intronic transcript 1
240527_at	0.0453	0.00157	-3.55136	-1.1031	-0.269841
1555073_at	0.0453	0.00157	-3.55035	-1.10537	-0.277799	MGC40069	uncharacterized protein MGC40069
207344_at	0.0453	0.00157	3.55016	-1.10581	0.360945	AKAP3	A-kinase anchoring protein 3
232678_at	0.0454	0.00157	-3.54968	-1.10688	-0.338515
238082_at	0.0454	0.00157	3.54911	-1.10817	0.214851
227743_at	0.0454	0.00157	3.54902	-1.10837	0.553923	MYO15B	myosin XVB
207949_s_at	0.0454	0.00157	3.54899	-1.10845	0.338649	ICA1	islet cell autoantigen 1
210279_at	0.0454	0.00158	-3.54849	-1.10958	-0.495457	GPR18	G protein-coupled receptor 18
210603_at	0.0454	0.00158	3.54831	-1.10998	0.319731	NAA11	N(alpha)-acetyltransferase 11, NatA catalytic subunit
225818_s_at	0.0454	0.00158	3.54804	-1.11059	0.263704	TBRG1	transforming growth factor beta regulator 1
201949_x_at	0.0455	0.00158	3.54756	-1.11167	0.309886	CAPZB	capping actin protein of muscle Z-line beta subunit
1566037_at	0.0455	0.00158	3.54687	-1.11323	0.249101	DGCR7	DiGeorge syndrome critical region gene 7
242455_at	0.0455	0.00159	3.54602	-1.11515	0.285619	POU3F2	POU class 3 homeobox 2
1563243_at	0.0455	0.00159	3.54556	-1.11618	0.331117
233113_at	0.0455	0.00159	-3.54533	-1.11672	-0.281347	ADAMTS9-AS2	ADAMTS9 antisense RNA 2
1556538_at	0.0455	0.00159	3.54532	-1.11674	0.219972	MELTF	melanotransferrin
216287_at	0.0455	0.00159	-3.54511	-1.1172	-0.643038
1558844_at	0.0455	0.00159	3.5451	-1.11723	0.261485	LOC100506127	putative uncharacterized protein FLJ37770-like
1559771_at	0.0455	0.00159	3.54482	-1.11787	0.382276
220636_at	0.0455	0.00159	3.54461	-1.11834	0.370832	DNAI2	dynein axonemal intermediate chain 2
244576_at	0.0455	0.00159	3.54452	-1.11853	0.248279
1561908_a_at	0.0455	0.00159	3.54391	-1.11992	0.312527	HS3ST3B1	heparan sulfate-glucosamine 3-sulfotransferase 3B1
89948_at	0.0455	0.0016	3.54374	-1.1203	0.202585	PCIF1	PDX1 C-terminal inhibiting factor 1
205909_at	0.0455	0.0016	3.54356	-1.12071	0.28731	POLE2	DNA polymerase epsilon 2, accessory subunit
217345_at	0.0455	0.0016	-3.54336	-1.12115	-0.3051	SMNP	survival of motor neuron 1, telomeric pseudogene
215578_at	0.0455	0.0016	-3.5426	-1.12288	-0.336927
210492_at	0.0455	0.0016	3.54246	-1.12318	0.443081	MFAP3L	microfibrillar associated protein 3 like
230757_at	0.0455	0.0016	-3.54227	-1.12362	-0.204722
206217_at	0.0455	0.0016	-3.54207	-1.12406	-0.372669	EDA	ectodysplasin A
207439_s_at	0.0455	0.0016	3.542	-1.12422	0.365395	SLC35A2	solute carrier family 35 member A2
229716_at	0.0455	0.0016	3.54167	-1.12497	0.246747	UBXN10-AS1	UBXN10 antisense RNA 1
1552576_at	0.0455	0.0016	3.54163	-1.12505	0.173292	ALMS1P1	ALMS1, centrosome and basal body associated protein pseudogene 1
1560915_at	0.0455	0.0016	-3.54161	-1.1251	-0.31472	DPY19L1	dpy-19 like 1
215537_x_at	0.0455	0.0016	3.54146	-1.12545	0.273897	DDAH2	dimethylarginine dimethylaminohydrolase 2
1566726_at	0.0455	0.0016	-3.54142	-1.12554	-0.398169
201470_at	0.0455	0.00161	-3.54123	-1.12596	-0.311633	GSTO1	glutathione S-transferase omega 1
241588_at	0.0455	0.00161	-3.54075	-1.12705	-0.32834
211809_x_at	0.0455	0.00161	3.54074	-1.12708	0.345171	COL13A1	collagen type XIII alpha 1 chain
202677_at	0.0455	0.00161	-3.54068	-1.1272	-0.209233	RASA1	RAS p21 protein activator 1
222366_at	0.0455	0.00161	-3.54048	-1.12766	-0.357933
212142_at	0.0455	0.00161	-3.54041	-1.12782	-0.260629	MCM4	minichromosome maintenance complex component 4
1562412_at	0.0455	0.00161	-3.54035	-1.12794	-0.312437	GPR89B	G protein-coupled receptor 89B
213389_at	0.0455	0.00161	3.54002	-1.12869	0.298986	ZNF592	zinc finger protein 592
223601_at	0.0455	0.00161	3.53944	-1.12999	0.278454	OLFM2	olfactomedin 2
222997_s_at	0.0455	0.00161	-3.53943	-1.13002	-0.23902	MRPS21	mitochondrial ribosomal protein S21
232801_at	0.0455	0.00161	-3.53939	-1.13011	-0.57146	ERCC6L2	ERCC excision repair 6 like 2
1570241_at	0.0455	0.00161	3.53909	-1.13079	0.447879	SPATA21	spermatogenesis associated 21
221951_at	0.0455	0.00161	-3.53908	-1.13081	-0.365784	TMEM80	transmembrane protein 80
219659_at	0.0455	0.00162	3.53885	-1.13132	0.199457	ATP8A2	ATPase phospholipid transporting 8A2
216301_at	0.0456	0.00162	3.53815	-1.1329	0.356682
1554295_x_at	0.0456	0.00162	3.53799	-1.13328	0.709627	TTBK2	tau tubulin kinase 2
1553471_at	0.0457	0.00162	3.53728	-1.13487	0.397356	SLC35G3	solute carrier family 35 member G3
205782_at	0.0457	0.00162	-3.5367	-1.13618	-0.730537	FGF7	fibroblast growth factor 7
207236_at	0.0457	0.00162	-3.5367	-1.13619	-0.293191	ZNF345	zinc finger protein 345
233857_s_at	0.0457	0.00162	3.53652	-1.1366	0.697633	ASB2	ankyrin repeat and SOCS box containing 2
225490_at	0.0457	0.00163	-3.53623	-1.13725	-0.198446	ARID2	AT-rich interaction domain 2
206170_at	0.0457	0.00163	-3.53592	-1.13794	-0.329236	ADRB2	adrenoceptor beta 2
1558673_s_at	0.0457	0.00163	3.53546	-1.13898	0.41006	ZNF77	zinc finger protein 77
239168_at	0.0458	0.00163	-3.53485	-1.14036	-0.268415	LOC400940	uncharacterized LOC400940
237300_at	0.0458	0.00163	3.53478	-1.14051	0.320333	PSMA3	proteasome subunit alpha 3
207230_at	0.0458	0.00164	3.53364	-1.14309	0.248636	CDON	cell adhesion associated, oncogene regulated
233083_at	0.0458	0.00164	-3.53357	-1.14325	-0.289269	MTHFD2L	methylenetetrahydrofolate dehydrogenase (NADP+ dependent) 2-like
1555467_a_at	0.0458	0.00164	3.53339	-1.14365	0.277478	CELF1	CUGBP, Elav-like family member 1
230085_at	0.0458	0.00164	-3.53305	-1.14442	-0.310195	PDK3	pyruvate dehydrogenase kinase 3
1553015_a_at	0.0458	0.00164	3.53268	-1.14526	0.255385	RECQL4	RecQ like helicase 4
210726_at	0.0458	0.00164	3.53257	-1.14549	0.381492	CYP3A4	cytochrome P450 family 3 subfamily A member 4
91684_g_at	0.0458	0.00164	3.53251	-1.14563	0.463958	EXOSC4	exosome component 4
230406_at	0.0458	0.00164	3.53242	-1.14583	0.306205
239096_at	0.0458	0.00164	-3.53236	-1.14597	-0.267488
231531_at	0.0458	0.00164	3.5316	-1.14769	0.249992	FANCD2OS	FANCD2 opposite strand
230201_at	0.0458	0.00165	-3.53154	-1.14781	-0.375355	FXR1	FMR1 autosomal homolog 1
215642_at	0.0458	0.00165	-3.53137	-1.1482	-0.261563
214202_at	0.0458	0.00165	3.53111	-1.14879	0.482019
230583_s_at	0.0458	0.00165	-3.5311	-1.14882	-0.327346	LOC100287728///ZNF75D	uncharacterized LOC100287728///zinc finger protein 75D
203389_at	0.0458	0.00165	-3.53095	-1.14914	-0.4367	KIF3C	kinesin family member 3C
230911_at	0.0458	0.00165	3.53082	-1.14945	0.274521	SIX1	SIX homeobox 1
232112_at	0.0458	0.00165	3.53064	-1.14986	0.448261	RALGPS2	Ral GEF with PH domain and SH3 binding motif 2
219141_s_at	0.0458	0.00165	3.53046	-1.15026	0.352907	AMBRA1	autophagy and beclin 1 regulator 1
211386_at	0.0458	0.00165	-3.53009	-1.1511	-0.241281	MGC12488	uncharacterized protein MGC12488
236111_at	0.0458	0.00165	-3.52989	-1.15155	-0.525216
237267_at	0.0458	0.00165	-3.52987	-1.15159	-0.27759	LOC100506675	uncharacterized LOC100506675
215425_at	0.0458	0.00165	3.52959	-1.15221	0.346802	BTG3	BTG anti-proliferation factor 3
89476_r_at	0.0459	0.00166	3.52891	-1.15374	0.25369	NPEPL1	aminopeptidase-like 1
213183_s_at	0.0459	0.00166	-3.52873	-1.15416	-0.526683
201524_x_at	0.0459	0.00166	-3.52842	-1.15485	-0.218974	UBE2N	ubiquitin conjugating enzyme E2 N
1552399_a_at	0.0459	0.00166	3.52788	-1.15607	0.648687	BRF1	BRF1, RNA polymerase III transcription initiation factor 90 kDa subunit
232980_at	0.046	0.00166	-3.52749	-1.15694	-0.397343	LMBRD1	LMBR1 domain containing 1
205861_at	0.046	0.00167	3.52598	-1.16035	0.266399	SPIB	Spi-B transcription factor
210202_s_at	0.046	0.00167	3.52595	-1.16042	0.456043	BIN1	bridging integrator 1
236522_at	0.046	0.00167	3.52592	-1.16048	0.706265
1570267_at	0.046	0.00167	3.52582	-1.16072	0.488307
221999_at	0.046	0.00167	3.52572	-1.16095	0.220966	VRK3	vaccinia related kinase 3
238149_at	0.046	0.00167	-3.52569	-1.161	-0.623207	ZNF818P	zinc finger protein 818, pseudogene
218928_s_at	0.046	0.00167	3.52562	-1.16116	0.780575	SLC37A1	solute carrier family 37 member 1
202922_at	0.046	0.00167	-3.52557	-1.16129	-0.297481	GCLC	glutamate-cysteine ligase catalytic subunit
229934_at	0.046	0.00167	-3.52554	-1.16135	-0.27874
227874_at	0.046	0.00167	-3.52548	-1.16148	-0.263076	EMCN	endomucin
1552885_a_at	0.046	0.00167	3.52518	-1.16215	0.257692	NKX6-3	NK6 homeobox 3
211303_x_at	0.046	0.00167	-3.52503	-1.1625	-0.342535	FOLH1B	folate hydrolase 1B
202863_at	0.046	0.00167	-3.52462	-1.16343	-0.373383	SP100	SP100 nuclear antigen
241134_at	0.046	0.00168	-3.52432	-1.1641	-0.361696
1556690_s_at	0.046	0.00168	3.52404	-1.16474	0.235854
243485_at	0.046	0.00168	3.52399	-1.16484	0.279441
1557325_at	0.046	0.00168	3.52383	-1.1652	0.220311
1554175_at	0.046	0.00168	3.52358	-1.16576	0.315216	CD300LB	CD300 molecule like family member b
1552799_at	0.046	0.00168	3.52319	-1.16664	0.199041	TSNARE1	t-SNARE domain containing 1
1570529_at	0.046	0.00168	3.52302	-1.16704	0.450695	PUM3	pumilio RNA binding family member 3
229070_at	0.046	0.00168	3.52257	-1.16804	0.364941	ADTRP	androgen dependent TFPI regulating protein
[truncated: 426 more rows]

## Sheet: Table 2
Table 2. Pathway enrichment of differential expressed genes in PCOS patients from GSE8157 using metascape
Gene Symbol	Description	Biological Process (GO)	Protein Function (Protein Atlas)	Pathways
EPS8L2	EPS8 like 2	GO:1900029 positive regulation of ruffle assembly;GO:1900027 regulation of ruffle assembly;GO:0007266 Rho protein signal transduction	Predicted intracellular proteins; Disease related genes; Human disease related genes:Nervous system diseases:Ear disease
RFX2	regulatory factor X2	GO:0001675 acrosome assembly;GO:0033363 secretory granule organization;GO:1990830 cellular response to leukemia inhibitory factor	Transcription factors:Helix-turn-helix domains; Predicted intracellular proteins
EPB41L4B	erythrocyte membrane protein band 4.1 like 4B	GO:0051549 positive regulation of keratinocyte migration;GO:0051547 regulation of keratinocyte migration;GO:0031032 actomyosin structure organization	Predicted intracellular proteins
INO80D	INO80 complex subunit D	GO:1904507 positive regulation of telomere maintenance in response to DNA damage;GO:1904505 regulation of telomere maintenance in response to DNA damage;GO:0060382 regulation of DNA strand elongation	Predicted intracellular proteins	GO:0006974 cellular response to DNA damage stimulus; GO:0051052 regulation of DNA metabolic process; GO:0006325 chromatin organization
OPN4	opsin 4	GO:0007634 optokinetic behavior;GO:0043052 thermotaxis;GO:0050960 detection of temperature stimulus involved in thermoception	G-protein coupled receptors:Opsins; G-protein coupled receptors:GPCRs excl olfactory receptors; Transporters	GO:0060041 retina development in camera-type eye; R-HSA-388396 GPCR downstream signalling
MSL3	MSL complex subunit 3	GO:1900095 regulation of dosage compensation by inactivation of X chromosome;GO:0043984 histone H4-K16 acetylation;GO:0043968 histone H2A acetylation	Predicted intracellular proteins; Disease related genes; Human disease related genes:Other diseases:Mental and behavioural disorders	GO:0006325 chromatin organization
HHIP-AS1	HHIP antisense RNA 1
CDKN1C	cyclin dependent kinase inhibitor 1C	GO:0045736 negative regulation of cyclin-dependent protein serine/threonine kinase activity;GO:1904030 negative regulation of cyclin-dependent protein kinase activity;GO:0030511 positive regulation of transforming growth factor beta receptor signaling pathway	Human disease related genes:Cancers:Cancers of endocrine organs; Human disease related genes:Endocrine and metabolic diseases:Adrenal gland diseases; Cancer-related genes:Candidate cancer biomarkers; Predicted intracellular proteins; Disease related genes; Human disease related genes:Congenital malformations:Other congenital malformations	GO:0010564 regulation of cell cycle process; GO:0001934 positive regulation of protein phosphorylation
GPR68	G protein-coupled receptor 68	GO:2001206 positive regulation of osteoclast development;GO:0045656 negative regulation of monocyte differentiation;GO:0036035 osteoclast development	Potential drug targets; G-protein coupled receptors:GPCRs excl olfactory receptors; Disease related genes; Human disease related genes:Digestive system diseases:Mouth and dental diseases	R-HSA-388396 GPCR downstream signalling
ZNF296	zinc finger protein 296	GO:0007283 spermatogenesis;GO:0048232 male gamete generation;GO:0007276 gamete generation	Predicted intracellular proteins; Transcription factors:Zinc-coordinating DNA-binding domains
PRDM16-DT	PRDM16 divergent transcript
VSIG1	V-set and immunoglobulin domain containing 1	GO:0030277 maintenance of gastrointestinal epithelium;GO:0010669 epithelial structure maintenance;GO:0003382 epithelial cell morphogenesis	Predicted intracellular proteins
PPP1R1B	protein phosphatase 1 regulatory inhibitor subunit 1B	GO:0007621 negative regulation of female receptivity;GO:0045924 regulation of female receptivity;GO:0060180 female mating behavior	Predicted intracellular proteins	GO:0009725 response to hormone; R-HSA-388396 GPCR downstream signalling; GO:0071407 cellular response to organic cyclic compound; GO:0001934 positive regulation of protein phosphorylation
RCC1L	RCC1 like	GO:0070131 positive regulation of mitochondrial translation;GO:0008053 mitochondrial fusion;GO:0070129 regulation of mitochondrial translation	Predicted intracellular proteins; Human disease related genes:Other congenital disorders:Chromosomal abnormalities
PPP1R2C	PPP1R2C family member C	GO:0043666 regulation of phosphoprotein phosphatase activity;GO:0010921 regulation of phosphatase activity;GO:0035304 regulation of protein dephosphorylation	Predicted intracellular proteins
CCDC57	coiled-coil domain containing 57	GO:0007099 centriole replication;GO:0007020 microtubule nucleation;GO:0098534 centriole assembly	Predicted intracellular proteins	GO:0000278 mitotic cell cycle; GO:0010564 regulation of cell cycle process
MYCBPAP	MYCBP associated protein	GO:0007268 chemical synaptic transmission;GO:0098916 anterograde trans-synaptic signaling;GO:0099537 trans-synaptic signaling	Predicted intracellular proteins
RUNX2	RUNX family transcription factor 2	GO:0036076 ligamentous ossification;GO:0002051 osteoblast fate commitment;GO:0033591 response to L-ascorbic acid	Transcription factors:Immunoglobulin fold; Disease related genes; Predicted intracellular proteins; Human disease related genes:Congenital malformations:Congenital malformations of the musculoskeletal system	GO:0009991 response to extracellular stimulus; GO:0002009 morphogenesis of an epithelium
GYPB	glycophorin B (MNS blood group)		Predicted intracellular proteins; Blood group antigen proteins; CD markers
DDX18	DEAD-box helicase 18	GO:0000463 maturation of LSU-rRNA from tricistronic rRNA transcript (SSU-rRNA, 5.8S rRNA, LSU-rRNA);GO:0000470 maturation of LSU-rRNA;GO:0042273 ribosomal large subunit biogenesis	Predicted intracellular proteins; Enzymes; ENZYME proteins:Hydrolases
TOLLIP	toll interacting protein	GO:0036010 protein localization to endosome;GO:0033235 positive regulation of protein sumoylation;GO:0070498 interleukin-1-mediated signaling pathway	Predicted intracellular proteins
RENBP	renin binding protein	GO:0006050 mannosamine metabolic process;GO:0006051 N-acetylmannosamine metabolic process;GO:0019262 N-acetylneuraminate catabolic process	ENZYME proteins:Isomerase; Predicted intracellular proteins; Enzymes
LNX1	ligand of numb-protein X 1	GO:0006511 ubiquitin-dependent protein catabolic process;GO:0019941 modification-dependent protein catabolic process;GO:0043632 modification-dependent macromolecule catabolic process	ENZYME proteins:Transferases; Predicted intracellular proteins; Enzymes
LONP2	lon peptidase 2, peroxisomal	GO:0016558 protein import into peroxisome matrix;GO:0006625 protein targeting to peroxisome;GO:0072662 protein localization to peroxisome	Predicted intracellular proteins; Enzymes; ENZYME proteins:Hydrolases; Peptidases:Serine-type peptidases
LONP2	lon peptidase 2, peroxisomal	GO:0016558 protein import into peroxisome matrix;GO:0006625 protein targeting to peroxisome;GO:0072662 protein localization to peroxisome	Predicted intracellular proteins; Enzymes; ENZYME proteins:Hydrolases; Peptidases:Serine-type peptidases
CKAP2	cytoskeleton associated protein 2	GO:0007026 negative regulation of microtubule depolymerization;GO:0031114 regulation of microtubule depolymerization;GO:0031111 negative regulation of microtubule polymerization or depolymerization	Predicted intracellular proteins	GO:0000278 mitotic cell cycle
PIK3R4	phosphoinositide-3-kinase regulatory subunit 4	GO:0030242 autophagy of peroxisome;GO:0032801 receptor catabolic process;GO:0036092 phosphatidylinositol-3-phosphate biosynthetic process	ENZYME proteins:Transferases; Kinases; Enzymes; Predicted intracellular proteins	GO:0010564 regulation of cell cycle process; R-HSA-9006934 Signaling by Receptor Tyrosine Kinases; GO:0009991 response to extracellular stimulus; GO:0001934 positive regulation of protein phosphorylation; R-HSA-9012999 RHO GTPase cycle
IFIH1	interferon induced with helicase C domain 1	GO:0039530 MDA-5 signaling pathway;GO:0034344 regulation of type III interferon production;GO:0009597 detection of virus	ENZYME proteins:Hydrolases; Enzymes; Human disease related genes:Congenital malformations:Congenital malformations of the musculoskeletal system; Human disease related genes:Endocrine and metabolic diseases:Diabetes; Human disease related genes:Immune system diseases:Other immune system diseases; Potential drug targets; Predicted intracellular proteins; Disease related genes	GO:0009725 response to hormone; GO:0071407 cellular response to organic cyclic compound
BEND4	BEN domain containing 4		Predicted intracellular proteins
EPHA1	EPH receptor A1	GO:0048013 ephrin receptor signaling pathway;GO:0051496 positive regulation of stress fiber assembly;GO:0001954 positive regulation of cell-matrix adhesion	ENZYME proteins:Transferases; Cancer-related genes:Candidate cancer biomarkers; Enzymes; Kinases:Tyr protein kinases	R-HSA-9675108 Nervous system development; GO:0001934 positive regulation of protein phosphorylation; GO:0002009 morphogenesis of an epithelium
LAMB2P1	laminin subunit beta 2 pseudogene 1
INPP4B	inositol polyphosphate-4-phosphatase type II B	GO:0046838 phosphorylated carbohydrate dephosphorylation;GO:0046855 inositol phosphate dephosphorylation;GO:0071545 inositol phosphate catabolic process	Predicted intracellular proteins; Enzymes; ENZYME proteins:Hydrolases
ANGPTL1	angiopoietin like 1	GO:0007169 transmembrane receptor protein tyrosine kinase signaling pathway;GO:0007167 enzyme-linked receptor protein signaling pathway;GO:0007166 cell surface receptor signaling pathway	Predicted secreted proteins
ZBTB38	zinc finger and BTB domain containing 38	GO:0006275 regulation of DNA replication;GO:0051052 regulation of DNA metabolic process;GO:0006974 cellular response to DNA damage stimulus	Predicted intracellular proteins; Transcription factors:Zinc-coordinating DNA-binding domains	GO:0006974 cellular response to DNA damage stimulus; GO:0051052 regulation of DNA metabolic process
TNPO2	transportin 2	GO:0006606 protein import into nucleus;GO:0051170 import into nucleus;GO:0034504 protein localization to nucleus	Predicted intracellular proteins; Transporters:Transporter channels and pores
EMC3	ER membrane protein complex subunit 3	GO:0045050 protein insertion into ER membrane by stop-transfer membrane-anchor sequence;GO:0071816 tail-anchored membrane protein insertion into ER membrane;GO:0045048 protein insertion into ER membrane	Transporters:Primary Active Transporters	R-HSA-9012999 RHO GTPase cycle
TAF4B	TATA-box binding protein associated factor 4b	GO:0042789 mRNA transcription by RNA polymerase II;GO:0009299 mRNA transcription;GO:0060261 positive regulation of transcription initiation by RNA polymerase II	Human disease related genes:Reproductive system diseases:Reproductive system diseases; Disease related genes; Predicted intracellular proteins
KRT33A	keratin 33A	GO:0045109 intermediate filament organization;GO:0045104 intermediate filament cytoskeleton organization;GO:0045103 intermediate filament-based process	Predicted intracellular proteins
SLC13A4	solute carrier family 13 member 4	GO:1902358 sulfate transmembrane transport;GO:0008272 sulfate transport;GO:0072348 sulfur compound transport	Transporters:Electrochemical Potential-driven transporters
MUC5B	mucin 5B, oligomeric mucus/gel-forming		Human disease related genes:Respiratory diseases:Lung diseases; Disease related genes; Predicted intracellular proteins; Predicted secreted proteins
TWIST2	twist family bHLH transcription factor 2	GO:0045668 negative regulation of osteoblast differentiation;GO:0045667 regulation of osteoblast differentiation;GO:0032868 response to insulin	Human disease related genes:Congenital malformations:Other congenital malformations; Human disease related genes:Congenital malformations:Congenital malformations of skin; Predicted intracellular proteins; Disease related genes; Transcription factors:Basic domains	GO:0009725 response to hormone
CDK1	cyclin dependent kinase 1	GO:0000741 karyogamy;GO:0007344 pronuclear fusion;GO:0014038 regulation of Schwann cell differentiation	Enzymes; Kinases:CMGC Ser/Thr protein kinases; Transporters:Transporter channels and pores; ENZYME proteins:Transferases; Predicted intracellular proteins; Cancer-related genes:Candidate cancer biomarkers	GO:0000278 mitotic cell cycle; GO:0006974 cellular response to DNA damage stimulus; GO:0010564 regulation of cell cycle process; GO:0071407 cellular response to organic cyclic compound; hsa04015 Rap1 signaling pathway; GO:0051052 regulation of DNA metabolic process; GO:0002009 morphogenesis of an epithelium
ERVH-6	endogenous retrovirus group H member 6
FAM224A	family with sequence similarity 224 member A
FAM224B	family with sequence similarity 224 member B
CAMK1	calcium/calmodulin dependent protein kinase I	GO:0051835 positive regulation of synapse structural plasticity;GO:0051823 regulation of synapse structural plasticity;GO:0046827 positive regulation of protein export from nucleus	ENZYME proteins:Transferases; Predicted intracellular proteins; Enzymes; Kinases:CAMK Ser/Thr protein kinases	hsa04015 Rap1 signaling pathway; GO:0001934 positive regulation of protein phosphorylation
PGLS	6-phosphogluconolactonase	GO:0009051 pentose-phosphate shunt, oxidative branch;GO:0006098 pentose-phosphate shunt;GO:0006740 NADPH regeneration	Predicted intracellular proteins; Enzymes; ENZYME proteins:Hydrolases
HOXA10-AS	HOXA10 antisense RNA	GO:0035195 miRNA-mediated gene silencing;GO:0035194 post-transcriptional gene silencing by RNA;GO:0016441 post-transcriptional gene silencing
MIR196B	microRNA 196b	GO:0035195 miRNA-mediated gene silencing;GO:0035194 post-transcriptional gene silencing by RNA;GO:0016441 post-transcriptional gene silencing
OR4D1	olfactory receptor family 4 subfamily D member 1	GO:0050911 detection of chemical stimulus involved in sensory perception of smell;GO:0007608 sensory perception of smell;GO:0050907 detection of chemical stimulus involved in sensory perception	G-protein coupled receptors:Odorant/olfactory and gustatory receptors
HMCN2	hemicentin 2	GO:0050896 response to stimulus;GO:0008150 biological_process	Predicted intracellular proteins; Predicted secreted proteins
AMPD3	adenosine monophosphate deaminase 3	GO:0006196 AMP catabolic process;GO:0032264 IMP salvage;GO:0106380 purine ribonucleotide salvage	ENZYME proteins:Hydrolases; Human disease related genes:Congenital disorders of metabolism:Congenital disorders of nucleotide metabolism; Enzymes; Potential drug targets; Predicted intracellular proteins; Disease related genes
AASDHPPT	aminoadipate-semialdehyde dehydrogenase-phosphopantetheinyl transferase	GO:0018215 protein phosphopantetheinylation;GO:0009085 lysine biosynthetic process;GO:0019878 lysine biosynthetic process via aminoadipic acid	ENZYME proteins:Transferases; Predicted intracellular proteins; Enzymes
KMT2D	lysine methyltransferase 2D	GO:1904837 beta-catenin-TCF complex assembly;GO:0001555 oocyte growth;GO:0044648 histone H3-K4 dimethylation	Cancer-related genes:Mutated cancer genes; Human disease related genes:Cancers:Cancers of haematopoietic and lymphoid tissues; Enzymes; Human disease related genes:Congenital malformations:Other congenital malformations; Potential drug targets; ENZYME proteins:Transferases; Predicted intracellular proteins; Disease related genes; Cancer-related genes:Mutational cancer driver genes	GO:0009725 response to hormone; GO:0006325 chromatin organization
PAX8	paired box 8	GO:2000612 regulation of thyroid-stimulating hormone secretion;GO:0039003 pronephric field specification;GO:0039017 pattern specification involved in pronephros development	Human disease related genes:Cancers:Cancers of endocrine organs; Predicted intracellular proteins; Cancer-related genes:Candidate cancer biomarkers; Human disease related genes:Endocrine and metabolic diseases:Thyroid gland diseases; Transcription factors:Helix-turn-helix domains; Disease related genes	GO:0009725 response to hormone; GO:0060041 retina development in camera-type eye; GO:0002009 morphogenesis of an epithelium
TIMM8A	translocase of inner mitochondrial membrane 8A	GO:0045039 protein insertion into mitochondrial inner membrane;GO:0051204 protein insertion into mitochondrial membrane;GO:0090151 establishment of protein localization to mitochondrial membrane	Predicted intracellular proteins; Disease related genes; Human disease related genes:Nervous system diseases:Other nervous and sensory system diseases; Human disease related genes:Congenital disorders of metabolism:Mitochondrial diseases
IPO4	importin 4	GO:0006335 DNA replication-dependent chromatin assembly;GO:0006606 protein import into nucleus;GO:0051170 import into nucleus	Predicted intracellular proteins; Transporters:Transporter channels and pores	GO:0006325 chromatin organization
HSPA4	heat shock protein family A (Hsp70) member 4	GO:0007008 outer mitochondrial membrane organization;GO:0045040 protein insertion into mitochondrial outer membrane;GO:0051131 chaperone-mediated protein complex assembly	Predicted intracellular proteins; Cancer-related genes:Candidate cancer biomarkers
ORAI2	ORAI calcium release-activated calcium modulator 2	GO:0002115 store-operated calcium entry;GO:0070588 calcium ion transmembrane transport;GO:0006816 calcium ion transport	Predicted intracellular proteins
METTL15	methyltransferase like 15	GO:0070475 rRNA base methylation;GO:0031167 rRNA methylation;GO:0000154 rRNA modification	Predicted intracellular proteins
FNDC11	fibronectin type III domain containing 11		Predicted intracellular proteins
FCER1A	Fc epsilon receptor Ia	GO:0050776 regulation of immune response;GO:0002682 regulation of immune system process;GO:0007166 cell surface receptor signaling pathway	FDA approved drug targets:Biotech drugs; FDA approved drug targets:Small molecule drugs
MSH3	mutS homolog 3	GO:0043570 maintenance of DNA repeat elements;GO:0051096 positive regulation of helicase activity;GO:0051095 regulation of helicase activity	Predicted intracellular proteins; Disease related genes; Human disease related genes:Cancers:Cancers of the digestive system	GO:0006974 cellular response to DNA damage stimulus; GO:0051052 regulation of DNA metabolic process; GO:0002562 somatic diversification of immune receptors via germline recombination within a single locus
MYL4	myosin light chain 4	GO:0002026 regulation of the force of heart contraction;GO:0032781 positive regulation of ATP-dependent activity;GO:0043462 regulation of ATP-dependent activity	Human disease related genes:Cardiovascular diseases:Cardiac diseases; Predicted intracellular proteins; Disease related genes
GH1	growth hormone 1	GO:0010536 positive regulation of activation of Janus kinase activity;GO:0010533 regulation of activation of Janus kinase activity;GO:0043568 positive regulation of insulin-like growth factor receptor signaling pathway	Predicted secreted proteins; Cancer-related genes:Candidate cancer biomarkers; Human disease related genes:Endocrine and metabolic diseases:Hypothalamus and pituitary gland diseases; Candidate cardiovascular disease genes; Predicted intracellular proteins; Disease related genes	GO:0009725 response to hormone; R-HSA-388396 GPCR downstream signalling; GO:0009991 response to extracellular stimulus; GO:0001934 positive regulation of protein phosphorylation
CSHL1	chorionic somatomammotropin hormone like 1	GO:0060396 growth hormone receptor signaling pathway;GO:0071378 cellular response to growth hormone stimulus;GO:0060416 response to growth hormone	Predicted intracellular proteins; Predicted secreted proteins	GO:0009725 response to hormone; GO:0009991 response to extracellular stimulus; GO:0001934 positive regulation of protein phosphorylation
CSH1	chorionic somatomammotropin hormone 1	GO:0060396 growth hormone receptor signaling pathway;GO:0071378 cellular response to growth hormone stimulus;GO:0060416 response to growth hormone	Predicted intracellular proteins; Predicted secreted proteins	GO:0009725 response to hormone; R-HSA-388396 GPCR downstream signalling; GO:0009991 response to extracellular stimulus; GO:0001934 positive regulation of protein phosphorylation
XYLT2	xylosyltransferase 2	GO:0030210 heparin biosynthetic process;GO:0030202 heparin metabolic process;GO:0030206 chondroitin sulfate biosynthetic process	Predicted intracellular proteins; Enzymes; Predicted secreted proteins; Potential drug targets; ENZYME proteins:Transferases; Human disease related genes:Congenital malformations:Congenital malformations of skin; Disease related genes; Human disease related genes:Congenital malformations:Other congenital malformations
TBC1D20	TBC1 domain family member 20	GO:0046726 positive regulation by virus of viral protein levels in host cell;GO:1902953 positive regulation of ER to Golgi vesicle-mediated transport;GO:0070309 lens fiber cell morphogenesis	Disease related genes; Human disease related genes:Congenital malformations:Congenital malformations of the nervous system	GO:0060041 retina development in camera-type eye
SAMD11	sterile alpha motif domain containing 11	GO:0045892 negative regulation of DNA-templated transcription;GO:1903507 negative regulation of nucleic acid-templated transcription;GO:1902679 negative regulation of RNA biosynthetic process	Predicted intracellular proteins
MESP1	mesoderm posterior bHLH transcription factor 1	GO:0003235 sinus venosus development;GO:0003236 sinus venosus morphogenesis;GO:0003259 cardioblast anterior-lateral migration	Predicted intracellular proteins; Transcription factors:Basic domains	GO:0002009 morphogenesis of an epithelium
KBTBD6	kelch repeat and BTB domain containing 6	GO:0035020 regulation of Rac protein signal transduction;GO:0070936 protein K48-linked ubiquitination;GO:0006986 response to unfolded protein	Predicted intracellular proteins
HTR6	5-hydroxytryptamine receptor 6	GO:0098664 G protein-coupled serotonin receptor signaling pathway;GO:0007210 serotonin receptor signaling pathway;GO:0021795 cerebral cortex cell migration	G-protein coupled receptors:GPCRs excl olfactory receptors; G-protein coupled receptors:Serotonin receptors; FDA approved drug targets:Small molecule drugs	GO:0009725 response to hormone; GO:0007420 brain development; R-HSA-388396 GPCR downstream signalling; GO:0071407 cellular response to organic cyclic compound
TENT4B	terminal nucleotidyltransferase 4B	GO:0043630 ncRNA polyadenylation involved in polyadenylation-dependent ncRNA catabolic process;GO:0071050 sno(s)RNA polyadenylation;GO:0043629 ncRNA polyadenylation	ENZYME proteins:Transferases; Predicted intracellular proteins; Enzymes	GO:0000278 mitotic cell cycle; GO:0006974 cellular response to DNA damage stimulus; GO:0051052 regulation of DNA metabolic process
CAMKK2	calcium/calmodulin dependent protein kinase kinase 2	GO:0061762 CAMKK-AMPK signaling cascade;GO:0099004 calmodulin dependent kinase signaling pathway;GO:1903599 positive regulation of autophagy of mitochondrion	ENZYME proteins:Transferases; Kinases; Enzymes; Predicted intracellular proteins	R-HSA-388396 GPCR downstream signalling; GO:0001934 positive regulation of protein phosphorylation
PPP1R15A	protein phosphatase 1 regulatory subunit 15A	GO:1902310 positive regulation of peptidyl-serine dephosphorylation;GO:1903916 regulation of endoplasmic reticulum stress-induced eIF2 alpha dephosphorylation;GO:1903917 positive regulation of endoplasmic reticulum stress-induced eIF2 alpha dephosphorylation	Predicted intracellular proteins; Cancer-related genes:Candidate cancer biomarkers	GO:0006974 cellular response to DNA damage stimulus
VCPIP1	valosin containing protein interacting protein 1	GO:0016320 endoplasmic reticulum membrane fusion;GO:0090168 Golgi reassembly;GO:0106300 protein-DNA covalent cross-linking repair	Predicted intracellular proteins; Enzymes; ENZYME proteins:Hydrolases	GO:0000278 mitotic cell cycle; GO:0006974 cellular response to DNA damage stimulus
SYNGAP1	synaptic Ras GTPase activating protein 1	GO:0098880 maintenance of postsynaptic specialization structure;GO:0097106 postsynaptic density organization;GO:0099084 postsynaptic specialization organization	Predicted intracellular proteins; Disease related genes; RAS pathway related proteins; Human disease related genes:Other diseases:Mental and behavioural disorders	hsa04015 Rap1 signaling pathway; GO:0002009 morphogenesis of an epithelium
TIMM17A	translocase of inner mitochondrial membrane 17A	GO:0030150 protein import into mitochondrial matrix;GO:0044743 protein transmembrane import into intracellular organelle;GO:0065002 intracellular protein transmembrane transport	Cancer-related genes:Mutated cancer genes
MVB12B	multivesicular body subunit 12B	GO:0019075 virus maturation;GO:0046755 viral budding;GO:0019068 virion assembly	Predicted intracellular proteins
KRBOX1	KRAB box domain containing 1	GO:0006355 regulation of DNA-templated transcription;GO:1903506 regulation of nucleic acid-templated transcription;GO:2001141 regulation of RNA biosynthetic process	Predicted intracellular proteins
TTLL13	tubulin tyrosine ligase like 13	GO:0018095 protein polyglutamylation;GO:0018200 peptidyl-glutamic acid modification;GO:0000226 microtubule cytoskeleton organization	Predicted intracellular proteins
GMIP	GEM interacting protein	GO:0034260 negative regulation of GTPase activity;GO:0090630 activation of GTPase activity;GO:0043547 positive regulation of GTPase activity	Predicted intracellular proteins	R-HSA-9012999 RHO GTPase cycle
TSKS	testis specific serine kinase substrate		Predicted intracellular proteins
NCR1	natural cytotoxicity triggering receptor 1	GO:0042269 regulation of natural killer cell mediated cytotoxicity;GO:0006968 cellular defense response;GO:0002715 regulation of natural killer cell mediated immunity	CD markers
MRTFA	myocardin related transcription factor A	GO:0044319 wound healing, spreading of cells;GO:0090505 epiboly involved in wound healing;GO:0090504 epiboly	Predicted intracellular proteins; Disease related genes; Cancer-related genes	R-HSA-9012999 RHO GTPase cycle; GO:0002009 morphogenesis of an epithelium
KIAA1217	KIAA1217	GO:0048706 embryonic skeletal system development;GO:0001501 skeletal system development;GO:0043009 chordate embryonic development	Predicted intracellular proteins	GO:0002009 morphogenesis of an epithelium
PPIE	peptidylprolyl isomerase E	GO:0000413 protein peptidyl-prolyl isomerization;GO:0045070 positive regulation of viral genome replication;GO:0018208 peptidyl-proline modification	ENZYME proteins:Isomerase; Predicted intracellular proteins; Enzymes
RAI1	retinoic acid induced 1	GO:0040015 negative regulation of multicellular organism growth;GO:0040014 regulation of multicellular organism growth;GO:0032922 circadian regulation of gene expression	Predicted intracellular proteins; Disease related genes; Human disease related genes:Other congenital disorders:Chromosomal abnormalities
CLEC12A	C-type lectin domain family 12 member A	GO:0007165 signal transduction;GO:0023052 signaling;GO:0007154 cell communication	Predicted intracellular proteins; CD markers
GAS1	growth arrest specific 1	GO:0060628 regulation of ER to Golgi vesicle-mediated transport;GO:0010955 negative regulation of protein processing;GO:1903318 negative regulation of protein maturation	Predicted intracellular proteins; Cancer-related genes:Candidate cancer biomarkers	GO:0010564 regulation of cell cycle process
LOC105377134	uncharacterized LOC105377134
TTLL9	tubulin tyrosine ligase like 9	GO:0018095 protein polyglutamylation;GO:0018200 peptidyl-glutamic acid modification;GO:0030317 flagellated sperm motility	Predicted intracellular proteins; Cancer-related genes:Mutated cancer genes
AZIN2	antizyme inhibitor 2	GO:0098629 trans-Golgi network membrane organization;GO:1902269 positive regulation of polyamine transmembrane transport;GO:0097055 agmatine biosynthetic process	Predicted intracellular proteins
MAPKAPK3	MAPK activated protein kinase 3	GO:0044351 macropinocytosis;GO:0006907 pinocytosis;GO:0048010 vascular endothelial growth factor receptor signaling pathway	Enzymes; Human disease related genes:Nervous system diseases:Eye disease; Kinases:CAMK Ser/Thr protein kinases; Potential drug targets; ENZYME proteins:Transferases; Predicted intracellular proteins; Disease related genes	R-HSA-9006934 Signaling by Receptor Tyrosine Kinases; hsa04015 Rap1 signaling pathway
CDH23	cadherin related 23	GO:0050957 equilibrioception;GO:0048563 post-embryonic animal organ morphogenesis;GO:0009886 post-embryonic animal morphogenesis	Human disease related genes:Nervous system diseases:Eye disease; Predicted intracellular proteins; Disease related genes; Human disease related genes:Nervous system diseases:Ear disease	GO:0060041 retina development in camera-type eye; GO:0002009 morphogenesis of an epithelium
DDX11	DEAD/H-box helicase 11	GO:1904975 response to bleomycin;GO:1904976 cellular response to bleomycin;GO:0032079 positive regulation of endodeoxyribonuclease activity	ENZYME proteins:Hydrolases; Enzymes; Potential drug targets; Predicted intracellular proteins; Disease related genes; Human disease related genes:Congenital malformations:Other congenital malformations	GO:0009725 response to hormone; GO:0006974 cellular response to DNA damage stimulus; GO:0010564 regulation of cell cycle process; GO:0051052 regulation of DNA metabolic process; GO:0006325 chromatin organization
DTWD1	DTW domain containing 1	GO:0006400 tRNA modification;GO:0008033 tRNA processing;GO:0009451 RNA modification	ENZYME proteins:Transferases; Predicted intracellular proteins; Enzymes
ANKHD1-EIF4EBP3	ANKHD1-EIF4EBP3 readthrough		Predicted intracellular proteins
ANKHD1	ankyrin repeat and KH domain containing 1	GO:0045087 innate immune response;GO:0098542 defense response to other organism;GO:0051707 response to other organism	Predicted intracellular proteins
TRIM16L	tripartite motif containing 16 like
ZNF780B	zinc finger protein 780B	GO:0045944 positive regulation of transcription by RNA polymerase II;GO:0045893 positive regulation of DNA-templated transcription;GO:1903508 positive regulation of nucleic acid-templated transcription	Predicted intracellular proteins; Transcription factors:Zinc-coordinating DNA-binding domains
PPIH	peptidylprolyl isomerase H	GO:0000413 protein peptidyl-prolyl isomerization;GO:0045070 positive regulation of viral genome replication;GO:0018208 peptidyl-proline modification	ENZYME proteins:Isomerase; Predicted intracellular proteins; Enzymes
WDR4	WD repeat domain 4	GO:0106004 tRNA (guanine-N7)-methylation;GO:0036265 RNA (guanine-N7)-methylation;GO:0030488 tRNA methylation	Predicted intracellular proteins; Disease related genes; Human disease related genes:Congenital malformations:Congenital malformations of the nervous system	GO:0006974 cellular response to DNA damage stimulus
GAD2	glutamate decarboxylase 2	GO:0006540 glutamate decarboxylation to succinate;GO:0009449 gamma-aminobutyric acid biosynthetic process;GO:0009448 gamma-aminobutyric acid metabolic process	ENZYME proteins:Lyases; Predicted intracellular proteins; Enzymes
IRGC	immunity related GTPase cinema	GO:0035458 cellular response to interferon-beta;GO:0035456 response to interferon-beta;GO:0071345 cellular response to cytokine stimulus	Predicted intracellular proteins
CLDN15	claudin 15	GO:0016338 calcium-independent cell-cell adhesion via plasma membrane cell-adhesion molecules;GO:0070830 bicellular tight junction assembly;GO:0120192 tight junction assembly	Predicted intracellular proteins; Transporters:Transporter channels and pores
IKZF3	IKAROS family zinc finger 3	GO:0045577 regulation of B cell differentiation;GO:0030888 regulation of B cell proliferation;GO:0007498 mesoderm development	Predicted intracellular proteins; Transcription factors:Zinc-coordinating DNA-binding domains
TP73	tumor protein p73	GO:1901248 positive regulation of lung ciliated cell differentiation;GO:1901246 regulation of lung ciliated cell differentiation;GO:0060044 negative regulation of cardiac muscle cell proliferation	Transcription factors:Immunoglobulin fold; Predicted intracellular proteins	GO:0006974 cellular response to DNA damage stimulus; GO:0010564 regulation of cell cycle process; GO:0045664 regulation of neuron differentiation; hsa04015 Rap1 signaling pathway
TRO	trophinin	GO:0007566 embryo implantation;GO:0007156 homophilic cell adhesion via plasma membrane adhesion molecules;GO:0007565 female pregnancy	Predicted intracellular proteins; Cancer-related genes:Candidate cancer biomarkers
SMIM24	small integral membrane protein 24	GO:0008150 biological_process	Predicted intracellular proteins
FRMD4A	FERM domain containing 4A	GO:0090162 establishment of epithelial cell polarity;GO:0050709 negative regulation of protein secretion;GO:0030010 establishment of cell polarity	Predicted intracellular proteins; Disease related genes; Human disease related genes:Congenital malformations:Congenital malformations of the nervous system
DCAF1	DDB1 and CUL4 associated factor 1	GO:0035212 cell competition in a multicellular organism;GO:0033151 V(D)J recombination;GO:0002562 somatic diversification of immune receptors via germline recombination within a single locus	ENZYME proteins:Transferases; Predicted intracellular proteins; Enzymes	GO:0006974 cellular response to DNA damage stimulus; hsa04015 Rap1 signaling pathway; GO:0002562 somatic diversification of immune receptors via germline recombination within a single locus; GO:0006325 chromatin organization
LOC101928525	uncharacterized LOC101928525
BCKDHB	branched chain keto acid dehydrogenase E1 subunit beta	GO:0009083 branched-chain amino acid catabolic process;GO:0009081 branched-chain amino acid metabolic process;GO:0051591 response to cAMP	ENZYME proteins:Oxidoreductases; Enzymes; Human disease related genes:Congenital disorders of metabolism:Congenital disorders of amino acid metabolism; Potential drug targets; Predicted intracellular proteins; Disease related genes	GO:0009725 response to hormone; GO:0071407 cellular response to organic cyclic compound; GO:0009991 response to extracellular stimulus
RNF8	ring finger protein 8	GO:0070535 histone H2A K63-linked ubiquitination;GO:0033523 histone H2B ubiquitination;GO:0043486 histone exchange	ENZYME proteins:Transferases; Predicted intracellular proteins; Enzymes	GO:0000278 mitotic cell cycle; GO:0006974 cellular response to DNA damage stimulus; GO:0051052 regulation of DNA metabolic process; GO:0002562 somatic diversification of immune receptors via germline recombination within a single locus; GO:0006325 chromatin organization
FGD6	FYVE, RhoGEF and PH domain containing 6	GO:0046847 filopodium assembly;GO:0008360 regulation of cell shape;GO:0022604 regulation of cell morphogenesis	Predicted intracellular proteins
PPP4R1	protein phosphatase 4 regulatory subunit 1	GO:0006470 protein dephosphorylation;GO:0016311 dephosphorylation;GO:0006468 protein phosphorylation	Predicted intracellular proteins
RABL6	RAB, member RAS oncogene family like 6		Predicted intracellular proteins
IFT52	intraflagellar transport 52	GO:0035720 intraciliary anterograde transport;GO:0010839 negative regulation of keratinocyte proliferation;GO:0043616 keratinocyte proliferation	Predicted intracellular proteins; Disease related genes; Human disease related genes:Congenital malformations:Congenital malformations of the musculoskeletal system	GO:0002009 morphogenesis of an epithelium
STPG4	sperm-tail PG-rich repeat containing 4	GO:0044727 DNA demethylation of male pronucleus;GO:0044725 chromatin reprogramming in the zygote;GO:0090116 C-5 methylation of cytosine	Predicted intracellular proteins	GO:0006974 cellular response to DNA damage stimulus; GO:0051052 regulation of DNA metabolic process; GO:0006325 chromatin organization
SHPK	sedoheptulokinase	GO:0035963 cellular response to interleukin-13;GO:0035962 response to interleukin-13;GO:0009052 pentose-phosphate shunt, non-oxidative branch	Enzymes; Potential drug targets; ENZYME proteins:Transferases; Predicted intracellular proteins; Disease related genes
TRPV1	transient receptor potential cation channel subfamily V member 1	GO:1901594 response to capsazepine;GO:0060454 positive regulation of gastric acid secretion;GO:0090212 negative regulation of establishment of blood-brain barrier	Transporters:Transporter channels and pores; Voltage-gated ion channels:Transient Receptor Potential Channels; FDA approved drug targets:Biotech drugs; FDA approved drug targets:Small molecule drugs	GO:0009725 response to hormone; R-HSA-388396 GPCR downstream signalling; GO:0071407 cellular response to organic cyclic compound; hsa04015 Rap1 signaling pathway; GO:0009991 response to extracellular stimulus
KDSR	3-ketodihydrosphingosine reductase	GO:0006666 3-keto-sphinganine metabolic process;GO:0046519 sphingoid metabolic process;GO:0042180 cellular ketone metabolic process	Predicted intracellular proteins; ENZYME proteins:Oxidoreductases; Enzymes; Potential drug targets; Human disease related genes:Congenital malformations:Congenital malformations of skin; Disease related genes; Cancer-related genes
HELQ	helicase, POLQ like	GO:0097681 double-strand break repair via alternative nonhomologous end joining;GO:0010792 DNA double-strand break processing involved in repair via single-strand annealing;GO:0045002 double-strand break repair via single-strand annealing	Predicted intracellular proteins; Enzymes; ENZYME proteins:Hydrolases	GO:0006974 cellular response to DNA damage stimulus; GO:0051052 regulation of DNA metabolic process
IL27RA	interleukin 27 receptor subunit alpha	GO:2000408 negative regulation of T cell extravasation;GO:2000407 regulation of T cell extravasation;GO:2000405 negative regulation of T cell migration		GO:0051052 regulation of DNA metabolic process
PSMB7	proteasome 20S subunit beta 7	GO:0043161 proteasome-mediated ubiquitin-dependent protein catabolic process;GO:0010498 proteasomal protein catabolic process;GO:0006511 ubiquitin-dependent protein catabolic process	Predicted intracellular proteins; Enzymes; ENZYME proteins:Hydrolases; Peptidases:Threonine-type peptidases	R-HSA-9675108 Nervous system development
GPRIN2	G protein regulated inducer of neurite outgrowth 2	GO:0031175 neuron projection development;GO:0048666 neuron development;GO:0030182 neuron differentiation	Predicted intracellular proteins
ICA1	islet cell autoantigen 1	GO:0006836 neurotransmitter transport;GO:0050796 regulation of insulin secretion;GO:0090276 regulation of peptide hormone secretion	Predicted intracellular proteins
TGIF2	TGFB induced factor homeobox 2	GO:1902871 positive regulation of amacrine cell differentiation;GO:1902869 regulation of amacrine cell differentiation;GO:0035881 amacrine cell differentiation	Transcription factors:Helix-turn-helix domains; Predicted intracellular proteins	GO:0060041 retina development in camera-type eye; GO:0045664 regulation of neuron differentiation
ZFP42	ZFP42 zinc finger protein	GO:0008585 female gonad development;GO:0046545 development of primary female sexual characteristics;GO:0046660 female sex differentiation	Predicted intracellular proteins; Transcription factors:Zinc-coordinating DNA-binding domains
URGCP	upregulator of cell proliferation	GO:0007049 cell cycle;GO:0009987 cellular process;GO:0008150 biological_process	Predicted intracellular proteins
SMYD2	SET and MYND domain containing 2	GO:0018026 peptidyl-lysine monomethylation;GO:0018027 peptidyl-lysine dimethylation;GO:0043516 regulation of DNA damage response, signal transduction by p53 class mediator	ENZYME proteins:Transferases; Predicted intracellular proteins; Enzymes	GO:0051052 regulation of DNA metabolic process; GO:0006325 chromatin organization; GO:0002009 morphogenesis of an epithelium
ANKMY1	ankyrin repeat and MYND domain containing 1		Predicted intracellular proteins
SREBF1	sterol regulatory element binding transcription factor 1	GO:0003062 regulation of heart rate by chemical signal;GO:0032933 SREBP signaling pathway;GO:0045542 positive regulation of cholesterol biosynthetic process	Human disease related genes:Congenital malformations:Congenital malformations of skin; Predicted intracellular proteins; Transcription factors:Basic domains	GO:0009725 response to hormone; GO:0071407 cellular response to organic cyclic compound; hsa04015 Rap1 signaling pathway; GO:0009991 response to extracellular stimulus
ZNF207	zinc finger protein 207	GO:0008608 attachment of spindle microtubules to kinetochore;GO:0007094 mitotic spindle assembly checkpoint signaling;GO:0071173 spindle assembly checkpoint signaling	Predicted intracellular proteins	GO:0000278 mitotic cell cycle; GO:0010564 regulation of cell cycle process
CAMTA1	calmodulin binding transcription activator 1	GO:0070886 positive regulation of calcineurin-NFAT signaling cascade;GO:0106058 positive regulation of calcineurin-mediated signaling;GO:0070884 regulation of calcineurin-NFAT signaling cascade	Predicted intracellular proteins; Disease related genes; Human disease related genes:Nervous system diseases:Neurodegenerative diseases; Cancer-related genes
LINC01732	long intergenic non-protein coding RNA 1732
C2CD5	C2 calcium dependent domain containing 5	GO:0038028 insulin receptor signaling pathway via phosphatidylinositol 3-kinase;GO:0031340 positive regulation of vesicle fusion;GO:0031338 regulation of vesicle fusion	Predicted intracellular proteins	GO:0009725 response to hormone
MBD6	methyl-CpG binding domain protein 6		Predicted intracellular proteins
KLHL1	kelch like family member 1	GO:0021680 cerebellar Purkinje cell layer development;GO:0007628 adult walking behavior;GO:0090659 walking behavior	Predicted intracellular proteins	GO:0007420 brain development
BATF	basic leucine zipper ATF-like transcription factor	GO:0045064 T-helper 2 cell differentiation;GO:0072540 T-helper 17 cell lineage commitment;GO:0072539 T-helper 17 cell differentiation	Predicted intracellular proteins; Transcription factors:Basic domains	GO:0006974 cellular response to DNA damage stimulus; GO:0010564 regulation of cell cycle process; GO:0002562 somatic diversification of immune receptors via germline recombination within a single locus
INTS6-AS1	INTS6 antisense RNA 1
ARID1B	AT-rich interaction domain 1B	GO:0045815 epigenetic maintenance of chromatin in transcription-competent conformation;GO:2000819 regulation of nucleotide-excision repair;GO:0070316 regulation of G0 to G1 transition	Predicted intracellular proteins; Human disease related genes:Congenital malformations:Other congenital malformations; Human disease related genes:Other diseases:Mental and behavioural disorders; Transcription factors:Helix-turn-helix domains; Disease related genes; Cancer-related genes	GO:0010564 regulation of cell cycle process; GO:0051052 regulation of DNA metabolic process; GO:0006325 chromatin organization
WDR55	WD repeat domain 55	GO:0006364 rRNA processing;GO:0016072 rRNA metabolic process;GO:0042254 ribosome biogenesis	Predicted intracellular proteins
ZNF175	zinc finger protein 175	GO:0051607 defense response to virus;GO:0140546 defense response to symbiont;GO:0009615 response to virus	Predicted intracellular proteins; Transcription factors:Zinc-coordinating DNA-binding domains
ALDH6A1	aldehyde dehydrogenase 6 family member A1	GO:0006208 pyrimidine nucleobase catabolic process;GO:0006210 thymine catabolic process;GO:0019859 thymine metabolic process	ENZYME proteins:Oxidoreductases; Enzymes; Human disease related genes:Congenital disorders of metabolism:Congenital disorders of amino acid metabolism; Potential drug targets; Predicted intracellular proteins; Disease related genes
NUB1	negative regulator of ubiquitin like proteins 1	GO:0032436 positive regulation of proteasomal ubiquitin-dependent protein catabolic process;GO:2000060 positive regulation of ubiquitin-dependent protein catabolic process;GO:1901800 positive regulation of proteasomal protein catabolic process	Predicted intracellular proteins
KRT6B	keratin 6B	GO:0007398 ectoderm development;GO:0045109 intermediate filament organization;GO:0031424 keratinization	Human disease related genes:Congenital malformations:Congenital malformations of skin; Disease related genes; Predicted intracellular proteins
EXOSC4	exosome component 4	GO:0071051 polyadenylation-dependent snoRNA 3'-end processing;GO:0034475 U4 snRNA 3'-end processing;GO:0071028 nuclear mRNA surveillance	Predicted intracellular proteins	GO:0006974 cellular response to DNA damage stimulus
HFE	homeostatic iron regulator	GO:0002626 negative regulation of T cell antigen processing and presentation;GO:1904282 regulation of antigen processing and presentation of endogenous peptide antigen via MHC class I;GO:1904283 negative regulation of antigen processing and presentation of endogenous peptide antigen via MHC class I	Human disease related genes:Congenital disorders of metabolism:Congenital disorders of ion transport and metabolism; Disease related genes	GO:0009991 response to extracellular stimulus; GO:0001934 positive regulation of protein phosphorylation
TMSB4Y	thymosin beta 4 Y-linked	GO:0042989 sequestering of actin monomers;GO:0030837 negative regulation of actin filament polymerization;GO:0032507 maintenance of protein location in cell	Predicted intracellular proteins
FAM174B	family with sequence similarity 174 member B	GO:0007030 Golgi organization;GO:0010256 endomembrane system organization;GO:0006996 organelle organization	Predicted intracellular proteins
PDZRN3	PDZ domain containing ring finger 3	GO:0007528 neuromuscular junction development;GO:0050808 synapse organization;GO:0034330 cell junction organization	ENZYME proteins:Transferases; Predicted intracellular proteins; Enzymes
KLHL14	kelch like family member 14		Predicted intracellular proteins
RHBDL3	rhomboid like 3	GO:0006508 proteolysis;GO:0019538 protein metabolic process;GO:1901564 organonitrogen compound metabolic process	Enzymes; ENZYME proteins:Hydrolases; Peptidases:Serine-type peptidases
ZNF652	zinc finger protein 652	GO:0006357 regulation of transcription by RNA polymerase II;GO:0006355 regulation of DNA-templated transcription;GO:1903506 regulation of nucleic acid-templated transcription	Predicted intracellular proteins; Transcription factors:Zinc-coordinating DNA-binding domains
ATP6V1C1	ATPase H+ transporting V1 subunit C1	GO:1902600 proton transmembrane transport;GO:0016241 regulation of macroautophagy;GO:0010506 regulation of autophagy	Transporters:Primary Active Transporters; Predicted intracellular proteins; FDA approved drug targets:Small molecule drugs	R-HSA-9006934 Signaling by Receptor Tyrosine Kinases
ATP11B	ATPase phospholipid transporting 11B (putative)	GO:0015917 aminophospholipid transport;GO:0045332 phospholipid translocation;GO:0034204 lipid translocation	Transporters:Primary Active Transporters; Enzymes; ENZYME proteins
CEP162	centrosomal protein 162	GO:0060271 cilium assembly;GO:0044782 cilium organization;GO:0120031 plasma membrane bounded cell projection assembly	Predicted intracellular proteins
EFCAB12	EF-hand calcium binding domain 12		Predicted intracellular proteins
PTPN21	protein tyrosine phosphatase non-receptor type 21	GO:0006470 protein dephosphorylation;GO:0016311 dephosphorylation;GO:0006796 phosphate-containing compound metabolic process	Predicted intracellular proteins; Enzymes; ENZYME proteins:Hydrolases
FUT6	fucosyltransferase 6	GO:0036071 N-glycan fucosylation;GO:0019317 fucose catabolic process;GO:0042354 L-fucose metabolic process	ENZYME proteins:Transferases; Predicted intracellular proteins; Enzymes; Predicted secreted proteins
ETV4	ETS variant transcription factor 4	GO:0045618 positive regulation of keratinocyte differentiation;GO:0045606 positive regulation of epidermal cell differentiation;GO:0045684 positive regulation of epidermis development	Predicted intracellular proteins; Human disease related genes:Cancers:Cancers of male genital organs; Human disease related genes:Cancers:Cancers of soft tissues and bone; Transcription factors:Helix-turn-helix domains; Cancer-related genes:Candidate cancer biomarkers
DNAH1	dynein axonemal heavy chain 1	GO:0036159 inner dynein arm assembly;GO:0007288 sperm axoneme assembly;GO:0120316 sperm flagellum assembly	Human disease related genes:Reproductive system diseases:Reproductive system diseases; Disease related genes; Predicted intracellular proteins; Human disease related genes:Respiratory diseases:Tracheobronchial diseases
SUN5	Sad1 and UNC84 domain containing 5	GO:0006998 nuclear envelope organization;GO:0006997 nucleus organization;GO:0007286 spermatid development	Human disease related genes:Reproductive system diseases:Reproductive system diseases; Disease related genes; Predicted intracellular proteins
UFM1	ubiquitin fold modifier 1	GO:1990564 protein polyufmylation;GO:1990592 protein K69-linked ufmylation;GO:0071569 protein ufmylation	Predicted intracellular proteins; Disease related genes; Human disease related genes:Congenital disorders of metabolism:Congenital disorders of lipid/glycolipid metabolism	GO:0007420 brain development
GLRA2	glycine receptor alpha 2	GO:0060012 synaptic transmission, glycinergic;GO:0071361 cellular response to ethanol;GO:0071294 cellular response to zinc ion	Predicted intracellular proteins; Transporters:Transporter channels and pores; FDA approved drug targets:Small molecule drugs	GO:0009725 response to hormone; R-HSA-388396 GPCR downstream signalling
INSR	insulin receptor	GO:0031017 exocrine pancreas development;GO:2000194 regulation of female gonad development;GO:0060267 positive regulation of respiratory burst	Human disease related genes:Congenital disorders of metabolism:Other congenital disorders of metabolism; FDA approved drug targets:Small molecule drugs; Enzymes; Human disease related genes:Endocrine and metabolic diseases:Other endocrine and metabolic diseases; FDA approved drug targets:Biotech drugs; Kinases:Tyr protein kinases; Human disease related genes:Endocrine and metabolic diseases:Diabe…	GO:0009725 response to hormone; GO:0010564 regulation of cell cycle process; R-HSA-9006934 Signaling by Receptor Tyrosine Kinases; hsa04015 Rap1 signaling pathway; GO:0001934 positive regulation of protein phosphorylation; GO:0002009 morphogenesis of an epithelium
LOC284798	uncharacterized LOC284798
OMA1	OMA1 zinc metallopeptidase	GO:0140468 HRI-mediated signaling;GO:1903850 regulation of cristae formation;GO:0010637 negative regulation of mitochondrial fusion	Cancer-related genes:Mutated cancer genes; Peptidases:Metallopeptidases; Enzymes; Transporters:Accessory Factors Involved in Transport; Predicted intracellular proteins	GO:0009991 response to extracellular stimulus
DAB1	DAB adaptor protein 1	GO:0021813 cell-cell adhesion involved in neuronal-glial interactions involved in cerebral cortex radial glia guided migration;GO:0021577 hindbrain structural organization;GO:0021589 cerebellum structural organization	Predicted intracellular proteins; Disease related genes; Human disease related genes:Nervous system diseases:Neurodegenerative diseases	GO:0007420 brain development; R-HSA-9675108 Nervous system development; GO:0045664 regulation of neuron differentiation; GO:0001934 positive regulation of protein phosphorylation
VPS37C	VPS37C subunit of ESCRT-I	GO:0043328 protein transport to vacuole involved in ubiquitin-dependent protein catabolic process via the multivesicular body sorting pathway;GO:0039702 viral budding via host ESCRT complex;GO:0046755 viral budding	Predicted intracellular proteins
SPECC1	sperm antigen with calponin homology and coiled-coil domains 1	GO:0008306 associative learning;GO:0001824 blastocyst development;GO:0007612 learning	Predicted intracellular proteins; Disease related genes	GO:0002009 morphogenesis of an epithelium
SMARCA4	SWI/SNF related, matrix associated, actin dependent regulator of chromatin, subfamily a, member 4	GO:1902659 regulation of glucose mediated signaling pathway;GO:1902661 positive regulation of glucose mediated signaling pathway;GO:1901838 positive regulation of transcription of nucleolar large rRNA by RNA polymerase I	Cancer-related genes:Mutated cancer genes; Human disease related genes:Other diseases:Others; Human disease related genes:Congenital malformations:Other congenital malformations; Human disease related genes:Other diseases:Mental and behavioural disorders; Predicted intracellular proteins; Disease related genes; Cancer-related genes:Mutational cancer driver genes	GO:0060041 retina development in camera-type eye; GO:0010564 regulation of cell cycle process; R-HSA-9675108 Nervous system development; GO:0051052 regulation of DNA metabolic process; GO:0006325 chromatin organization
PDZK1IP1	PDZK1 interacting protein 1
OCEL1	occludin/ELL domain containing 1	GO:0070830 bicellular tight junction assembly;GO:0120192 tight junction assembly;GO:0043297 apical junction assembly	Predicted intracellular proteins
SLC19A1	solute carrier family 19 member 1	GO:0051958 methotrexate transport;GO:0140361 cyclic-GMP-AMP transmembrane import across plasma membrane;GO:1904447 folate import across plasma membrane	Cancer-related genes:Candidate cancer biomarkers; Transporters:Electrochemical Potential-driven transporters
POU2F1	POU class 2 homeobox 1	GO:0045944 positive regulation of transcription by RNA polymerase II;GO:0045892 negative regulation of DNA-templated transcription;GO:1903507 negative regulation of nucleic acid-templated transcription	Transcription factors:Helix-turn-helix domains; Predicted intracellular proteins	hsa04015 Rap1 signaling pathway
ADGRB2	adhesion G protein-coupled receptor B2	GO:0033173 calcineurin-NFAT signaling cascade;GO:0097720 calcineurin-mediated signaling;GO:0048016 inositol phosphate-mediated signaling	G-protein coupled receptors:GPCRs excl olfactory receptors; Predicted intracellular proteins; G-protein coupled receptors:Family 2 (B) receptors; Transporters
FAXDC2	fatty acid hydroxylase domain containing 2	GO:0045654 positive regulation of megakaryocyte differentiation;GO:0045652 regulation of megakaryocyte differentiation;GO:0016126 sterol biosynthetic process	Predicted intracellular proteins	GO:0001934 positive regulation of protein phosphorylation
SLC1A2	solute carrier family 1 member 2	GO:0042883 cysteine transport;GO:1903712 cysteine transmembrane transport;GO:0070777 D-aspartate transport	Human disease related genes:Nervous system diseases:Epilepsy; Transporters:Electrochemical Potential-driven transporters; Potential drug targets; Predicted intracellular proteins; Disease related genes	GO:0009725 response to hormone; GO:0007420 brain development; GO:0071407 cellular response to organic cyclic compound; GO:0009991 response to extracellular stimulus
NXPE1	neurexophilin and PC-esterase domain family member 1		Predicted intracellular proteins
ZNF362	zinc finger protein 362	GO:0006357 regulation of transcription by RNA polymerase II;GO:0006355 regulation of DNA-templated transcription;GO:1903506 regulation of nucleic acid-templated transcription	Predicted intracellular proteins; Transcription factors:Zinc-coordinating DNA-binding domains
ANKRD44	ankyrin repeat domain 44		Predicted intracellular proteins
APOBEC3G	apolipoprotein B mRNA editing enzyme catalytic subunit 3G	GO:0070383 DNA cytosine deamination;GO:0006216 cytidine catabolic process;GO:0009972 cytidine deamination	Predicted intracellular proteins	GO:0006974 cellular response to DNA damage stimulus; hsa04015 Rap1 signaling pathway
GLG1	golgi glycoprotein 1	GO:0010955 negative regulation of protein processing;GO:1903318 negative regulation of protein maturation;GO:0032330 regulation of chondrocyte differentiation	Predicted intracellular proteins
FLRT2	fibronectin leucine rich transmembrane protein 2	GO:0061343 cell adhesion involved in heart morphogenesis;GO:0071711 basement membrane organization;GO:0050919 negative chemotaxis		R-HSA-9006934 Signaling by Receptor Tyrosine Kinases; GO:0002009 morphogenesis of an epithelium
FLRT2	fibronectin leucine rich transmembrane protein 2	GO:0061343 cell adhesion involved in heart morphogenesis;GO:0071711 basement membrane organization;GO:0050919 negative chemotaxis		R-HSA-9006934 Signaling by Receptor Tyrosine Kinases; GO:0002009 morphogenesis of an epithelium
BTBD9	BTB domain containing 9	GO:0042748 circadian sleep/wake cycle, non-REM sleep;GO:0050802 circadian sleep/wake cycle, sleep;GO:0022410 circadian sleep/wake cycle process	Predicted intracellular proteins; Disease related genes
ADAMTS5	ADAM metallopeptidase with thrombospondin type 1 motif 5	GO:0044691 tooth eruption;GO:0007520 myoblast fusion;GO:0000768 syncytium formation by plasma membrane fusion	Cancer-related genes:Candidate cancer biomarkers; Predicted secreted proteins
LAMB3	laminin subunit beta 3	GO:0070831 basement membrane assembly;GO:0071711 basement membrane organization;GO:0050873 brown fat cell differentiation	Human disease related genes:Digestive system diseases:Mouth and dental diseases; Predicted secreted proteins; Human disease related genes:Congenital malformations:Congenital malformations of skin; Predicted intracellular proteins; Disease related genes	R-HSA-9006934 Signaling by Receptor Tyrosine Kinases; GO:0002009 morphogenesis of an epithelium
HAGLR	HOXD antisense growth-associated long non-coding RNA
BCL11A	BAF chromatin remodeling complex subunit BCL11A	GO:1904799 regulation of neuron remodeling;GO:1904800 negative regulation of neuron remodeling;GO:2000173 negative regulation of branching morphogenesis of a nerve	Transcription factors:Zinc-coordinating DNA-binding domains; Cancer-related genes:Candidate cancer biomarkers; Human disease related genes:Other diseases:Mental and behavioural disorders; Predicted intracellular proteins; Disease related genes	GO:0009725 response to hormone; GO:0045664 regulation of neuron differentiation
ACTG1P17	actin gamma 1 pseudogene 17
ZXDC	ZXD family zinc finger C	GO:0006354 DNA-templated transcription elongation;GO:0006351 DNA-templated transcription;GO:0097659 nucleic acid-templated transcription	Predicted intracellular proteins; Transcription factors:Zinc-coordinating DNA-binding domains
LARP4B	La ribonucleoprotein 4B	GO:1905870 positive regulation of 3'-UTR-mediated mRNA stabilization;GO:1905868 regulation of 3'-UTR-mediated mRNA stabilization;GO:0045727 positive regulation of translation	Predicted intracellular proteins
PLAAT5	phospholipase A and acyltransferase 5	GO:0070292 N-acylphosphatidylethanolamine metabolic process;GO:0046337 phosphatidylethanolamine metabolic process;GO:0006650 glycerophospholipid metabolic process	Predicted intracellular proteins; Enzymes; ENZYME proteins:Hydrolases
C3AR1	complement C3a receptor 1	GO:0002430 complement receptor mediated signaling pathway;GO:0010759 positive regulation of macrophage chemotaxis;GO:0090023 positive regulation of neutrophil chemotaxis	G-protein coupled receptors:GPCRs excl olfactory receptors; G-protein coupled receptors:Chemokines and chemotactic factors receptors	R-HSA-388396 GPCR downstream signalling
LINC01352	long intergenic non-protein coding RNA 1352
CCDC88A	coiled-coil domain containing 88A	GO:0072658 maintenance of protein location in membrane;GO:0072660 maintenance of protein location in plasma membrane;GO:1903566 positive regulation of protein localization to cilium	Predicted intracellular proteins; Disease related genes; Human disease related genes:Nervous system diseases:Neurodegenerative diseases	GO:0006974 cellular response to DNA damage stimulus; GO:0051052 regulation of DNA metabolic process; GO:0001934 positive regulation of protein phosphorylation; R-HSA-9012999 RHO GTPase cycle
CROCC	ciliary rootlet coiled-coil, rootletin	GO:0032053 ciliary basal body organization;GO:1903566 positive regulation of protein localization to cilium;GO:1903564 regulation of protein localization to cilium	Predicted intracellular proteins
APCDD1	APC down-regulated 1	GO:0043615 astrocyte cell migration;GO:0042487 regulation of odontogenesis of dentin-containing tooth;GO:0042481 regulation of odontogenesis	Predicted intracellular proteins; Disease related genes; Human disease related genes:Skin diseases:Skin and soft tissue diseases
ANKS6	ankyrin repeat and sterile alpha motif domain containing 6	GO:0007368 determination of left/right symmetry;GO:0009855 determination of bilateral symmetry;GO:0009799 specification of symmetry	Predicted intracellular proteins; Disease related genes; Human disease related genes:Congenital malformations:Congenital malformations of the urinary system	GO:0002009 morphogenesis of an epithelium
AP4E1	adaptor related protein complex 4 subunit epsilon 1	GO:0006898 receptor-mediated endocytosis;GO:0006605 protein targeting;GO:0006897 endocytosis	Human disease related genes:Nervous system diseases:Other nervous and sensory system diseases; Transporters; Potential drug targets; Predicted intracellular proteins; Disease related genes
CELA3B	chymotrypsin like elastase 3B	GO:0006508 proteolysis;GO:0019538 protein metabolic process;GO:1901564 organonitrogen compound metabolic process	ENZYME proteins:Hydrolases; Enzymes; Predicted secreted proteins; Peptidases:Serine-type peptidases; Predicted intracellular proteins
ZNF101	zinc finger protein 101	GO:0006357 regulation of transcription by RNA polymerase II;GO:0006355 regulation of DNA-templated transcription;GO:1903506 regulation of nucleic acid-templated transcription	Predicted intracellular proteins; Transcription factors:Zinc-coordinating DNA-binding domains
LOC339685	uncharacterized LOC339685
HSDL2	hydroxysteroid dehydrogenase like 2	GO:0008150 biological_process	Predicted intracellular proteins
SRSF5	serine and arginine rich splicing factor 5	GO:0097421 liver regeneration;GO:0033120 positive regulation of RNA splicing;GO:0006376 mRNA splice site selection	Predicted intracellular proteins	GO:0009725 response to hormone
HOOK1	hook microtubule tethering protein 1	GO:1905198 manchette assembly;GO:1905719 protein localization to perinuclear region of cytoplasm;GO:0045022 early endosome to late endosome transport	Predicted intracellular proteins
CASTOR1	cytosolic arginine sensor for mTORC1 subunit 1	GO:1903576 response to L-arginine;GO:1903577 cellular response to L-arginine;GO:1904262 negative regulation of TORC1 signaling	Predicted intracellular proteins	GO:0009725 response to hormone
MIR30DHG	MIR30D and MIR30B host gene
MYL10	myosin light chain 10		Predicted intracellular proteins
MAPK1IP1L	mitogen-activated protein kinase 1 interacting protein 1 like		Predicted intracellular proteins
GIMAP8	GTPase, IMAP family member 8	GO:0070232 regulation of T cell apoptotic process;GO:0070228 regulation of lymphocyte apoptotic process;GO:2000106 regulation of leukocyte apoptotic process	Predicted intracellular proteins
PTPRN2	protein tyrosine phosphatase receptor type N2	GO:0035773 insulin secretion involved in cellular response to glucose stimulus;GO:0030073 insulin secretion;GO:0030072 peptide hormone secretion	ENZYME proteins:Hydrolases; Enzymes; Transporters:Accessory Factors Involved in Transport; Potential drug targets; Predicted intracellular proteins; Disease related genes
ADAT3	adenosine deaminase tRNA specific 3	GO:0008033 tRNA processing;GO:0006399 tRNA metabolic process;GO:0034470 ncRNA processing	Predicted intracellular proteins; Human disease related genes:Other diseases:Mental and behavioural disorders
LMNTD2-AS1	LMNTD2 antisense RNA 1
RUFY1	RUN and FYVE domain containing 1	GO:0030100 regulation of endocytosis;GO:0007264 small GTPase mediated signal transduction;GO:0006897 endocytosis	Predicted intracellular proteins
ATXN7L3B	ataxin 7 like 3B	GO:0010468 regulation of gene expression;GO:0060255 regulation of macromolecule metabolic process;GO:0019222 regulation of metabolic process	Predicted intracellular proteins; Disease related genes
VTI1A	vesicle transport through interaction with t-SNAREs 1A	GO:0050882 voluntary musculoskeletal movement;GO:0048280 vesicle fusion with Golgi apparatus;GO:0006896 Golgi to vacuole transport	Predicted intracellular proteins
COCH	cochlin	GO:0045089 positive regulation of innate immune response;GO:0008360 regulation of cell shape;GO:0007605 sensory perception of sound	Human disease related genes:Nervous system diseases:Ear disease; Predicted secreted proteins; Transporters:Accessory Factors Involved in Transport; Potential drug targets; Predicted intracellular proteins; Disease related genes
SLC9A9	solute carrier family 9 member A9	GO:0098719 sodium ion import across plasma membrane;GO:0051453 regulation of intracellular pH;GO:0030641 regulation of cellular pH	Potential drug targets; Disease related genes; Transporters:Electrochemical Potential-driven transporters; Human disease related genes:Other diseases:Mental and behavioural disorders
MEGF11	multiple EGF like domains 11	GO:0010842 retina layer formation;GO:0034109 homotypic cell-cell adhesion;GO:0060042 retina morphogenesis in camera-type eye	Predicted intracellular proteins	GO:0060041 retina development in camera-type eye
RHOC	ras homolog family member C	GO:1902766 skeletal muscle satellite cell migration;GO:0044319 wound healing, spreading of cells;GO:0090505 epiboly involved in wound healing	Predicted intracellular proteins; Cancer-related genes:Candidate cancer biomarkers	GO:0000278 mitotic cell cycle; R-HSA-388396 GPCR downstream signalling; R-HSA-9675108 Nervous system development; R-HSA-9012999 RHO GTPase cycle; GO:0002009 morphogenesis of an epithelium
IRF4	interferon regulatory factor 4	GO:0072540 T-helper 17 cell lineage commitment;GO:0072539 T-helper 17 cell differentiation;GO:0002295 T-helper cell lineage commitment	Cancer-related genes:Mutated cancer genes; Transcription factors:Helix-turn-helix domains; Cancer-related genes:Candidate cancer biomarkers; Predicted intracellular proteins; Disease related genes	GO:0002562 somatic diversification of immune receptors via germline recombination within a single locus
CSH2	chorionic somatomammotropin hormone 2	GO:0060396 growth hormone receptor signaling pathway;GO:0071378 cellular response to growth hormone stimulus;GO:0060416 response to growth hormone	Predicted intracellular proteins; Predicted secreted proteins	GO:0009725 response to hormone; R-HSA-388396 GPCR downstream signalling; GO:0009991 response to extracellular stimulus; GO:0001934 positive regulation of protein phosphorylation
FKBPL	FKBP prolyl isomerase like	GO:1905553 regulation of blood vessel branching;GO:0060688 regulation of morphogenesis of a branching structure;GO:1905330 regulation of morphogenesis of an epithelium	Predicted intracellular proteins
SPO11	SPO11 initiator of meiotic double stranded breaks	GO:0000706 meiotic DNA double-strand break processing;GO:1990918 double-strand break repair involved in meiotic recombination;GO:0042138 meiotic DNA double-strand break formation	ENZYME proteins:Isomerase; Predicted intracellular proteins; Enzymes	GO:0006974 cellular response to DNA damage stimulus
PTCD3	pentatricopeptide repeat domain 3	GO:0032543 mitochondrial translation;GO:0140053 mitochondrial gene expression;GO:0006412 translation	Ribosomal proteins; Predicted intracellular proteins
BRD1	bromodomain containing 1	GO:0043249 erythrocyte maturation;GO:0044154 histone H3-K14 acetylation;GO:0035902 response to immobilization stress	Predicted intracellular proteins	GO:0006325 chromatin organization
TRMT44	tRNA methyltransferase 44 homolog	GO:0030488 tRNA methylation;GO:0001510 RNA methylation;GO:0006400 tRNA modification	ENZYME proteins:Transferases; Predicted intracellular proteins; Enzymes
GAPDHP62	glyceraldehyde 3 phosphate dehydrogenase pseudogene 62
ANKRD46	ankyrin repeat domain 46		Predicted intracellular proteins
LINC00460	long intergenic non-protein coding RNA 460
NR5A2	nuclear receptor subfamily 5 group A member 2	GO:0090425 acinar cell differentiation;GO:0061113 pancreas morphogenesis;GO:0097720 calcineurin-mediated signaling	Nuclear receptors; Transcription factors:Zinc-coordinating DNA-binding domains; Predicted intracellular proteins; Transporters	GO:0009725 response to hormone; GO:0071407 cellular response to organic cyclic compound; hsa04015 Rap1 signaling pathway; GO:0002009 morphogenesis of an epithelium
OXT	oxytocin/neurophysin I prepropeptide	GO:0060450 positive regulation of hindgut contraction;GO:0043134 regulation of hindgut contraction;GO:0045925 positive regulation of female receptivity	Predicted secreted proteins	GO:0009725 response to hormone; R-HSA-388396 GPCR downstream signalling; GO:0071407 cellular response to organic cyclic compound; GO:0009991 response to extracellular stimulus; GO:0002009 morphogenesis of an epithelium
FNDC3B	fibronectin type III domain containing 3B		Predicted intracellular proteins
TMED5	transmembrane p24 trafficking protein 5	GO:0090161 Golgi ribbon formation;GO:0006888 endoplasmic reticulum to Golgi vesicle-mediated transport;GO:0007030 Golgi organization	Predicted intracellular proteins
DCLRE1C	DNA cross-link repair 1C	GO:0031848 protection from non-homologous end joining at telomere;GO:0043247 telomere maintenance in response to DNA damage;GO:0016233 telomere capping	Predicted intracellular proteins; Disease related genes; Human disease related genes:Immune system diseases:Primary immunodeficiency	GO:0006974 cellular response to DNA damage stimulus; GO:0002562 somatic diversification of immune receptors via germline recombination within a single locus
PPP3CC	protein phosphatase 3 catalytic subunit gamma	GO:1900244 positive regulation of synaptic vesicle endocytosis;GO:1903423 positive regulation of synaptic vesicle recycling;GO:1905949 negative regulation of calcium ion import across plasma membrane	Predicted intracellular proteins; Enzymes; ENZYME proteins:Hydrolases	GO:0007420 brain development; R-HSA-388396 GPCR downstream signalling; R-HSA-9675108 Nervous system development; hsa04015 Rap1 signaling pathway
CALCA	calcitonin related polypeptide alpha	GO:0001984 artery vasodilation involved in baroreceptor response to increased systemic arterial blood pressure;GO:0001978 regulation of systemic arterial blood pressure by carotid sinus baroreceptor feedback;GO:0001983 baroreceptor response to increased systemic arterial blood pressure	Transporters:Transporter channels and pores; Cancer-related genes:Candidate cancer biomarkers; Predicted secreted proteins; FDA approved drug targets:Biotech drugs	R-HSA-388396 GPCR downstream signalling; GO:0031279 regulation of cyclase activity; GO:0001934 positive regulation of protein phosphorylation
NXF3	nuclear RNA export factor 3	GO:0016973 poly(A)+ mRNA export from nucleus;GO:0006406 mRNA export from nucleus;GO:0006405 RNA export from nucleus	Predicted intracellular proteins
CMTM6	CKLF like MARVEL transmembrane domain containing 6	GO:0032456 endocytic recycling;GO:0098876 vesicle-mediated transport to the plasma membrane;GO:0016197 endosomal transport
CFAP97	cilia and flagella associated protein 97	GO:0007283 spermatogenesis;GO:0048232 male gamete generation;GO:0007276 gamete generation	Predicted intracellular proteins
ARHGEF11	Rho guanine nucleotide exchange factor 11	GO:0007266 Rho protein signal transduction;GO:0006941 striated muscle contraction;GO:0030010 establishment of cell polarity	Predicted intracellular proteins	R-HSA-388396 GPCR downstream signalling; R-HSA-9675108 Nervous system development; R-HSA-9012999 RHO GTPase cycle
FGF22	fibroblast growth factor 22	GO:0008543 fibroblast growth factor receptor signaling pathway;GO:0044344 cellular response to fibroblast growth factor stimulus;GO:0071774 response to fibroblast growth factor	Predicted secreted proteins; RAS pathway related proteins	R-HSA-9006934 Signaling by Receptor Tyrosine Kinases; hsa04015 Rap1 signaling pathway; GO:0001934 positive regulation of protein phosphorylation
FAM219B	family with sequence similarity 219 member B		Predicted intracellular proteins
RSBN1L	round spermatid basic protein 1 like		Predicted intracellular proteins; Cancer-related genes:Mutated cancer genes
RREB1	ras responsive element binding protein 1	GO:1903691 positive regulation of wound healing, spreading of epidermal cells;GO:0033601 positive regulation of mammary gland epithelial cell proliferation;GO:2000394 positive regulation of lamellipodium morphogenesis	Predicted intracellular proteins; Transcription factors:Zinc-coordinating DNA-binding domains
NLRP3	NLR family pyrin domain containing 3	GO:0044546 NLRP3 inflammasome complex assembly;GO:0007231 osmosensory signaling pathway;GO:0140632 inflammasome complex assembly	Human disease related genes:Immune system diseases:Allergies and autoimmune diseases; Human disease related genes:Immune system diseases:Other immune system diseases; Predicted intracellular proteins; Disease related genes; Cancer-related genes:Mutational cancer driver genes	hsa04015 Rap1 signaling pathway
MAD1L1	mitotic arrest deficient 1 like 1	GO:0090232 positive regulation of spindle checkpoint;GO:0090267 positive regulation of mitotic cell cycle spindle assembly checkpoint;GO:0090235 regulation of metaphase plate congression	Predicted intracellular proteins; Disease related genes	GO:0000278 mitotic cell cycle; GO:0010564 regulation of cell cycle process; R-HSA-9012999 RHO GTPase cycle
ARHGDIG	Rho GDP dissociation inhibitor gamma	GO:0001835 blastocyst hatching;GO:0035188 hatching;GO:0071684 organism emergence from protective structure	Predicted intracellular proteins	hsa04015 Rap1 signaling pathway; R-HSA-9012999 RHO GTPase cycle; GO:0002009 morphogenesis of an epithelium
PGC	progastricsin	GO:0002803 positive regulation of antibacterial peptide production;GO:0002786 regulation of antibacterial peptide production;GO:0002225 positive regulation of antimicrobial peptide production	Peptidases:Aspartic-type peptidases; ENZYME proteins:Hydrolases; Enzymes; Predicted secreted proteins; Transporters:Accessory Factors Involved in Transport; Predicted intracellular proteins; Cancer-related genes:Candidate cancer biomarkers
LINGO3	leucine rich repeat and Ig domain containing 3
ABCB4	ATP binding cassette subfamily B member 4	GO:1901557 response to fenofibrate;GO:0061092 positive regulation of phospholipid translocation;GO:1903413 cellular response to bile acid	Transporters:Primary Active Transporters; Enzymes; ENZYME proteins; Human disease related genes:Digestive system diseases:Liver diseases; Potential drug targets; Predicted intracellular proteins; Disease related genes	GO:0071407 cellular response to organic cyclic compound
ABCB1	ATP binding cassette subfamily B member 1	GO:0099040 ceramide translocation;GO:0099039 sphingolipid translocation;GO:1901529 positive regulation of anion channel activity	CD markers; Transporters:Primary Active Transporters; Enzymes; ENZYME proteins; Cancer-related genes:Candidate cancer biomarkers; Human disease related genes:Immune system diseases:Other immune system diseases; Predicted intracellular proteins; Disease related genes; Human disease related genes:Musculoskeletal diseases:Skeletal diseases; Cancer-related genes:Mutational cancer driver genes	GO:0000278 mitotic cell cycle
SENP8	SUMO peptidase family member, NEDD8 specific	GO:0000338 protein deneddylation;GO:0043687 post-translational protein modification;GO:0016579 protein deubiquitination	Predicted intracellular proteins; Enzymes; Peptidases:Cysteine-type peptidases
OR7E104P	olfactory receptor family 7 subfamily E member 104 pseudogene
CLDN18	claudin 18	GO:0071847 TNFSF11-mediated signaling pathway;GO:2001205 negative regulation of osteoclast development;GO:2001204 regulation of osteoclast development
LLCFC1	LLLL and CFNLAS motif containing 1	GO:0007342 fusion of sperm to egg plasma membrane involved in single fertilization;GO:0045026 plasma membrane fusion;GO:0007009 plasma membrane organization	Predicted intracellular proteins; Predicted secreted proteins
ARID5B	AT-rich interaction domain 5B	GO:0060613 fat pad development;GO:0010761 fibroblast migration;GO:0030325 adrenal gland development	Predicted intracellular proteins; Cancer-related genes:Mutated cancer genes; Transcription factors:Helix-turn-helix domains; Disease related genes; Cancer-related genes:Mutational cancer driver genes
EXOC3L1	exocyst complex component 3 like 1	GO:0051601 exocyst localization;GO:0030072 peptide hormone secretion;GO:0002790 peptide secretion	Predicted intracellular proteins
MYH4	myosin heavy chain 4	GO:0030049 muscle filament sliding;GO:0033275 actin-myosin filament sliding;GO:0070252 actin-mediated cell contraction	Predicted intracellular proteins
HS6ST1	heparan sulfate 6-O-sulfotransferase 1	GO:0015015 heparan sulfate proteoglycan biosynthetic process, enzymatic modification;GO:0060716 labyrinthine layer blood vessel development;GO:0015012 heparan sulfate proteoglycan biosynthetic process	Predicted intracellular proteins; Disease related genes; Human disease related genes:Endocrine and metabolic diseases:Hypothalamus and pituitary gland diseases	GO:0002009 morphogenesis of an epithelium
ALG1	ALG1 chitobiosyldiphosphodolichol beta-mannosyltransferase	GO:0006488 dolichol-linked oligosaccharide biosynthetic process;GO:0006490 oligosaccharide-lipid intermediate biosynthetic process;GO:0097502 mannosylation	Human disease related genes:Congenital disorders of metabolism:Congenital disorders of glycan/glycoprotein metabolism; Enzymes; Potential drug targets; ENZYME proteins:Transferases; Predicted intracellular proteins; Disease related genes
ACTL9	actin like 9	GO:0001675 acrosome assembly;GO:0033363 secretory granule organization;GO:0010927 cellular component assembly involved in morphogenesis	Predicted intracellular proteins
KLC3	kinesin light chain 3	GO:0120317 sperm mitochondrial sheath assembly;GO:0120316 sperm flagellum assembly;GO:0044458 motile cilium assembly	Predicted intracellular proteins	R-HSA-9012999 RHO GTPase cycle
MSS51	MSS51 mitochondrial translational activator		Predicted intracellular proteins
ARL5C	ADP ribosylation factor like GTPase 5C	GO:1903292 protein localization to Golgi membrane;GO:0034067 protein localization to Golgi apparatus;GO:0072657 protein localization to membrane	Predicted intracellular proteins
SIPA1L3	signal induced proliferation associated 1 like 3	GO:0003382 epithelial cell morphogenesis;GO:0090162 establishment of epithelial cell polarity;GO:0002244 hematopoietic progenitor cell differentiation	Human disease related genes:Nervous system diseases:Eye disease; Predicted intracellular proteins; Disease related genes	GO:0060041 retina development in camera-type eye; hsa04015 Rap1 signaling pathway
LOC339166	uncharacterized LOC339166
WSCD1	WSC domain containing 1		Predicted intracellular proteins
ASCL1	achaete-scute family bHLH transcription factor 1	GO:0003359 noradrenergic neuron fate commitment;GO:0007400 neuroblast fate determination;GO:0014017 neuroblast fate commitment	Predicted intracellular proteins; Human disease related genes:Nervous system diseases:Other nervous and sensory system diseases; Transcription factors:Basic domains	GO:0007420 brain development; GO:0060041 retina development in camera-type eye; GO:0010564 regulation of cell cycle process; GO:0045664 regulation of neuron differentiation; R-HSA-9006934 Signaling by Receptor Tyrosine Kinases; GO:0009991 response to extracellular stimulus; GO:0002009 morphogenesis of an epithelium
CEP104	centrosomal protein 104		Predicted intracellular proteins; Disease related genes; Human disease related genes:Congenital malformations:Congenital malformations of the nervous system
LOC101927604	uncharacterized LOC101927604
NRG1-IT1	NRG1 intronic transcript 1
ADGRL1	adhesion G protein-coupled receptor L1	GO:0090129 positive regulation of synapse maturation;GO:0090128 regulation of synapse maturation;GO:0035584 calcium-mediated signaling using intracellular calcium source	G-protein coupled receptors:GPCRs excl olfactory receptors; Predicted intracellular proteins; G-protein coupled receptors:Family 2 (B) receptors
ZNF326	zinc finger protein 326	GO:0032784 regulation of DNA-templated transcription elongation;GO:0043484 regulation of RNA splicing;GO:0008380 RNA splicing	Predicted intracellular proteins
RUNX1T1	RUNX1 partner transcriptional co-repressor 1	GO:0045599 negative regulation of fat cell differentiation;GO:0045598 regulation of fat cell differentiation;GO:0006351 DNA-templated transcription	Predicted intracellular proteins; Disease related genes; Cancer-related genes
SIRPB1	signal regulatory protein beta 1	GO:0050766 positive regulation of phagocytosis;GO:0050764 regulation of phagocytosis;GO:0050870 positive regulation of T cell activation	Predicted intracellular proteins; Transporters:Accessory Factors Involved in Transport; CD markers
RNF40	ring finger protein 40	GO:0071894 histone H2B conserved C-terminal lysine ubiquitination;GO:0033523 histone H2B ubiquitination;GO:1902916 positive regulation of protein polyubiquitination	ENZYME proteins:Transferases; Predicted intracellular proteins; Enzymes	GO:0009725 response to hormone; GO:0006325 chromatin organization
ZCCHC7	zinc finger CCHC-type containing 7	GO:0071031 nuclear mRNA surveillance of mRNA 3'-end processing;GO:0071036 nuclear polyadenylation-dependent snoRNA catabolic process;GO:0071037 nuclear polyadenylation-dependent snRNA catabolic process	Predicted intracellular proteins
ACP6	acid phosphatase 6, lysophosphatidic	GO:2001311 lysobisphosphatidic acid metabolic process;GO:0052646 alditol phosphate metabolic process;GO:0006654 phosphatidic acid biosynthetic process	Predicted intracellular proteins; Enzymes; ENZYME proteins:Hydrolases
C11orf94	chromosome 11 open reading frame 94		Predicted secreted proteins
MIR8085	microRNA 8085
BCL3	BCL3 transcription coactivator	GO:0002268 follicular dendritic cell differentiation;GO:0002266 follicular dendritic cell activation;GO:0045064 T-helper 2 cell differentiation	Disease related genes; Cancer-related genes:Candidate cancer biomarkers; Predicted intracellular proteins; Transcription factors:Immunoglobulin fold	GO:0006974 cellular response to DNA damage stimulus; GO:0010564 regulation of cell cycle process; hsa04015 Rap1 signaling pathway; GO:0002562 somatic diversification of immune receptors via germline recombination within a single locus
FUT10	fucosyltransferase 10	GO:0036445 neuronal stem cell division;GO:0036071 N-glycan fucosylation;GO:0019317 fucose catabolic process	Predicted intracellular proteins	GO:0000278 mitotic cell cycle; GO:0007420 brain development
MUC2	mucin 2, oligomeric mucus/gel-forming	GO:0030277 maintenance of gastrointestinal epithelium;GO:0010669 epithelial structure maintenance;GO:0022600 digestive system process	Predicted intracellular proteins
ADAMTS8	ADAM metallopeptidase with thrombospondin type 1 motif 8	GO:0035435 phosphate ion transmembrane transport;GO:0006817 phosphate ion transport;GO:0098661 inorganic anion transmembrane transport	Cancer-related genes:Candidate cancer biomarkers; Predicted secreted proteins
IGKV1OR2-108	immunoglobulin kappa variable 1/OR2-108 (non-functional)
LECT2	leukocyte cell derived chemotaxin 2	GO:0006935 chemotaxis;GO:0001501 skeletal system development;GO:0042330 taxis	Predicted intracellular proteins; Predicted secreted proteins
NCAM1	neural cell adhesion molecule 1	GO:2001260 regulation of semaphorin-plexin signaling pathway;GO:0071679 commissural neuron axon guidance;GO:0046718 viral entry into host cell	Predicted intracellular proteins; Cancer-related genes:Candidate cancer biomarkers; Predicted secreted proteins; CD markers	R-HSA-9675108 Nervous system development
CAMSAP1	calmodulin regulated spectrin associated protein 1	GO:0007026 negative regulation of microtubule depolymerization;GO:0031114 regulation of microtubule depolymerization;GO:0031111 negative regulation of microtubule polymerization or depolymerization	Predicted intracellular proteins
SLC22A18AS	SLC22A18 antisense RNA		Predicted intracellular proteins
MMP24OS	MMP24 opposite strand		Predicted intracellular proteins
LOC100505498	uncharacterized LOC100505498
BLVRA	biliverdin reductase A	GO:0042167 heme catabolic process;GO:0046149 pigment catabolic process;GO:0006787 porphyrin-containing compound catabolic process	Human disease related genes:Congenital disorders of metabolism:Other congenital disorders of metabolism; ENZYME proteins:Oxidoreductases; Enzymes; Potential drug targets; Predicted intracellular proteins; Disease related genes
PRDM12	PR/SET domain 12	GO:1900111 positive regulation of histone H3-K9 dimethylation;GO:1900109 regulation of histone H3-K9 dimethylation;GO:0051574 positive regulation of histone H3-K9 methylation	Predicted intracellular proteins; Disease related genes; Human disease related genes:Nervous system diseases:Other nervous and sensory system diseases
CHERP	calcium homeostasis endoplasmic reticulum protein	GO:0070886 positive regulation of calcineurin-NFAT signaling cascade;GO:0106058 positive regulation of calcineurin-mediated signaling;GO:0070884 regulation of calcineurin-NFAT signaling cascade	Predicted intracellular proteins
SPATA21	spermatogenesis associated 21		Predicted intracellular proteins
HIPK1	homeodomain interacting protein kinase 1	GO:0060235 lens induction in camera-type eye;GO:0060059 embryonic retina morphogenesis in camera-type eye;GO:0061072 iris morphogenesis	ENZYME proteins:Transferases; Predicted intracellular proteins; Enzymes; Kinases:CMGC Ser/Thr protein kinases	GO:0006974 cellular response to DNA damage stimulus; GO:0060041 retina development in camera-type eye; hsa04015 Rap1 signaling pathway; GO:0002009 morphogenesis of an epithelium
SHD	Src homology 2 domain containing transforming protein D		Predicted intracellular proteins
IGKC	immunoglobulin kappa constant	GO:0001895 retina homeostasis;GO:0006910 phagocytosis, recognition;GO:0006958 complement activation, classical pathway	Predicted intracellular proteins; Predicted secreted proteins
MAGOHB	mago homolog B, exon junction complex subunit	GO:0000184 nuclear-transcribed mRNA catabolic process, nonsense-mediated decay;GO:0006406 mRNA export from nucleus;GO:0006405 RNA export from nucleus	Predicted intracellular proteins	R-HSA-9675108 Nervous system development
CD53	CD53 molecule	GO:1901741 positive regulation of myoblast fusion;GO:1901739 regulation of myoblast fusion;GO:0060143 positive regulation of syncytium formation by plasma membrane fusion	Transporters:Accessory Factors Involved in Transport; CD markers
MIR4271	microRNA 4271
C3orf62	chromosome 3 open reading frame 62	GO:0007283 spermatogenesis;GO:0048232 male gamete generation;GO:0007276 gamete generation	Predicted intracellular proteins
PLCG1	phospholipase C gamma 1	GO:2000353 positive regulation of endothelial cell apoptotic process;GO:0038095 Fc-epsilon receptor signaling pathway;GO:1905564 positive regulation of vascular endothelial cell proliferation	ENZYME proteins:Hydrolases; Enzymes; RAS pathway related proteins; Predicted intracellular proteins; Cancer-related genes:Mutational cancer driver genes	R-HSA-9675108 Nervous system development; R-HSA-9006934 Signaling by Receptor Tyrosine Kinases; hsa04015 Rap1 signaling pathway
SEC63	SEC63 homolog, protein translocation regulator	GO:0031204 post-translational protein targeting to membrane, translocation;GO:0006620 post-translational protein targeting to endoplasmic reticulum membrane;GO:0010259 multicellular organism aging	Transporters:Primary Active Transporters; Disease related genes; Human disease related genes:Congenital malformations:Congenital malformations of the digestive system; Potential drug targets
UBR4	ubiquitin protein ligase E3 component n-recognin 4	GO:0006511 ubiquitin-dependent protein catabolic process;GO:0019941 modification-dependent protein catabolic process;GO:0043632 modification-dependent macromolecule catabolic process	ENZYME proteins:Transferases; Predicted intracellular proteins; Enzymes
PDIK1L	PDLIM1 interacting kinase 1 like	GO:0051321 meiotic cell cycle;GO:0006468 protein phosphorylation;GO:0016310 phosphorylation	ENZYME proteins:Transferases; Kinases; Enzymes; Predicted intracellular proteins
IGLJ3	immunoglobulin lambda joining 3
FBXO17	F-box protein 17	GO:0006516 glycoprotein catabolic process;GO:0031146 SCF-dependent proteasomal ubiquitin-dependent protein catabolic process;GO:0030433 ubiquitin-dependent ERAD pathway	Predicted intracellular proteins
ATP11A-AS1	ATP11A antisense RNA 1
PDZD3	PDZ domain containing 3	GO:0031283 negative regulation of guanylate cyclase activity;GO:0010754 negative regulation of cGMP-mediated signaling;GO:0030809 negative regulation of nucleotide biosynthetic process	Predicted intracellular proteins	GO:0031279 regulation of cyclase activity
CFAP95	cilia and flagella associated protein 95		Predicted intracellular proteins
KLHDC4	kelch domain containing 4		Predicted intracellular proteins
SLC16A11	solute carrier family 16 member 11	GO:0006848 pyruvate transport;GO:1901475 pyruvate transmembrane transport;GO:0015718 monocarboxylic acid transport	Potential drug targets; Disease related genes; Transporters:Electrochemical Potential-driven transporters
ATP2B2	ATPase plasma membrane Ca2+ transporting 2	GO:0099566 regulation of postsynaptic cytosolic calcium ion concentration;GO:0099509 regulation of presynaptic cytosolic calcium ion concentration;GO:1903779 regulation of cardiac conduction	Transporters:Primary Active Transporters; Enzymes; ENZYME proteins; FDA approved drug targets:Small molecule drugs	GO:0007420 brain development; GO:0060041 retina development in camera-type eye
C12orf76	chromosome 12 open reading frame 76		Predicted intracellular proteins
NCS1	neuronal calcium sensor 1	GO:0031284 positive regulation of guanylate cyclase activity;GO:0031282 regulation of guanylate cyclase activity;GO:0030810 positive regulation of nucleotide biosynthetic process	Predicted intracellular proteins	GO:0031279 regulation of cyclase activity
KCNK13	potassium two pore domain channel subfamily K member 13	GO:0030322 stabilization of membrane potential;GO:0071805 potassium ion transmembrane transport;GO:0006813 potassium ion transport	Voltage-gated ion channels:Two-P Potassium Channels
PKMYT1	protein kinase, membrane associated tyrosine/threonine 1	GO:0000086 G2/M transition of mitotic cell cycle;GO:0044839 cell cycle G2/M phase transition;GO:0000079 regulation of cyclin-dependent protein serine/threonine kinase activity	ENZYME proteins:Transferases; Kinases; Enzymes; Predicted intracellular proteins	GO:0000278 mitotic cell cycle; GO:0010564 regulation of cell cycle process; GO:0001934 positive regulation of protein phosphorylation
EXOSC1	exosome component 1	GO:0006401 RNA catabolic process;GO:0006364 rRNA processing;GO:0016072 rRNA metabolic process	Predicted intracellular proteins
ZDHHC16	zinc finger DHHC-type palmitoyltransferase 16	GO:0018345 protein palmitoylation;GO:0006497 protein lipidation;GO:0042158 lipoprotein biosynthetic process	ENZYME proteins:Transferases; Enzymes	GO:0007420 brain development; GO:0006974 cellular response to DNA damage stimulus; GO:0060041 retina development in camera-type eye; GO:0002009 morphogenesis of an epithelium
SLCO1A2	solute carrier organic anion transporter family member 1A2	GO:0043252 sodium-independent organic anion transport;GO:0015721 bile acid and bile salt transport;GO:0015718 monocarboxylic acid transport	Predicted intracellular proteins; Transporters:Electrochemical Potential-driven transporters
KMT5B	lysine methyltransferase 5B	GO:0034772 histone H4-K20 dimethylation;GO:0034773 histone H4-K20 trimethylation;GO:0034770 histone H4-K20 methylation	Enzymes; Human disease related genes:Other diseases:Mental and behavioural disorders; Potential drug targets; ENZYME proteins:Transferases; Predicted intracellular proteins; Disease related genes	GO:0006974 cellular response to DNA damage stimulus; GO:0051052 regulation of DNA metabolic process; GO:0006325 chromatin organization
FCGR2C	Fc gamma receptor IIc (gene/pseudogene)	GO:0050776 regulation of immune response;GO:0002682 regulation of immune system process;GO:0006955 immune response		hsa04015 Rap1 signaling pathway
ARSL	arylsulfatase L	GO:0001501 skeletal system development;GO:0048731 system development;GO:0007275 multicellular organism development	Predicted intracellular proteins; Disease related genes; Human disease related genes:Congenital malformations:Congenital malformations of the musculoskeletal system
PDZD8	PDZ domain containing 8	GO:1990456 mitochondrion-endoplasmic reticulum membrane tethering;GO:0051560 mitochondrial calcium ion homeostasis;GO:0140056 organelle localization by membrane tethering	Predicted intracellular proteins; Transporters:Transporter channels and pores
YES1	YES proto-oncogene 1, Src family tyrosine kinase	GO:0002433 immune response-regulating cell surface receptor signaling pathway involved in phagocytosis;GO:0038096 Fc-gamma receptor signaling pathway involved in phagocytosis;GO:0002431 Fc receptor mediated stimulatory signaling pathway	FDA approved drug targets:Small molecule drugs; Enzymes; Kinases:Tyr protein kinases; ENZYME proteins:Transferases; Predicted intracellular proteins	R-HSA-9675108 Nervous system development; R-HSA-9006934 Signaling by Receptor Tyrosine Kinases; GO:0001934 positive regulation of protein phosphorylation
SSX2IP	SSX family member 2 interacting protein	GO:0035735 intraciliary transport involved in cilium assembly;GO:0035020 regulation of Rac protein signal transduction;GO:0042073 intraciliary transport	Predicted intracellular proteins
ZYX	zyxin	GO:0030038 contractile actin filament bundle assembly;GO:0043149 stress fiber assembly;GO:0051017 actin filament bundle assembly	Predicted intracellular proteins
SFI1	SFI1 centrin binding protein		Predicted intracellular proteins
SLC22A7	solute carrier family 22 member 7	GO:0006805 xenobiotic metabolic process;GO:0071466 cellular response to xenobiotic stimulus;GO:0015711 organic anion transport	Transporters:Electrochemical Potential-driven transporters
NADSYN1	NAD synthetase 1	GO:0034627 'de novo' NAD biosynthetic process;GO:0009435 NAD biosynthetic process;GO:0019359 nicotinamide nucleotide biosynthetic process	Predicted intracellular proteins; Enzymes; Potential drug targets; ENZYME proteins:Ligase; Disease related genes
RHBDD1	rhomboid domain containing 1	GO:1904211 membrane protein proteolysis involved in retrograde protein transport, ER to cytosol;GO:0031293 membrane protein intracellular domain proteolysis;GO:0030970 retrograde protein transport, ER to cytosol	ENZYME proteins:Hydrolases; Transporters; Enzymes; Peptidases:Serine-type peptidases; Predicted intracellular proteins
HMG20B	high mobility group 20B	GO:0033234 negative regulation of protein sumoylation;GO:0033233 regulation of protein sumoylation;GO:0016925 protein sumoylation	Predicted intracellular proteins; Transcription factors:Other all-alpha-helical DNA-binding domains	GO:0045664 regulation of neuron differentiation; GO:0006325 chromatin organization
TTTY10	testis-specific transcript, Y-linked 10
SYF2	SYF2 pre-mRNA splicing factor	GO:0007095 mitotic G2 DNA damage checkpoint signaling;GO:0044818 mitotic G2/M transition checkpoint;GO:0010972 negative regulation of G2/M transition of mitotic cell cycle	Predicted intracellular proteins	GO:0000278 mitotic cell cycle; GO:0006974 cellular response to DNA damage stimulus; GO:0010564 regulation of cell cycle process; GO:0002009 morphogenesis of an epithelium
TEX49	testis expressed 49		Predicted intracellular proteins
RBM27	RNA binding motif protein 27	GO:0006397 mRNA processing;GO:0016071 mRNA metabolic process;GO:0006396 RNA processing	Predicted intracellular proteins
SEZ6L	seizure related 6 homolog like	GO:0060074 synapse maturation;GO:0090036 regulation of protein kinase C signaling;GO:0021700 developmental maturation
DEDD2	death effector domain containing 2	GO:0030262 apoptotic nuclear changes;GO:0016075 rRNA catabolic process;GO:0006921 cellular component disassembly involved in execution phase of apoptosis	Predicted intracellular proteins
GFI1B	growth factor independent 1B transcriptional repressor	GO:2000134 negative regulation of G1/S transition of mitotic cell cycle;GO:1902807 negative regulation of cell cycle G1/S phase transition;GO:1901991 negative regulation of mitotic cell cycle phase transition	Transcription factors:Zinc-coordinating DNA-binding domains; Predicted intracellular proteins; Disease related genes; Human disease related genes:Cardiovascular diseases:Hematologic diseases	GO:0010564 regulation of cell cycle process; GO:0006325 chromatin organization
AURKC	aurora kinase C	GO:0000022 mitotic spindle elongation;GO:0051256 mitotic spindle midzone assembly;GO:0051231 spindle elongation	Predicted intracellular proteins; Enzymes; Human disease related genes:Reproductive system diseases:Reproductive system diseases; Potential drug targets; ENZYME proteins:Transferases; Kinases; Disease related genes	GO:0000278 mitotic cell cycle; GO:0010564 regulation of cell cycle process
LMBR1	limb development membrane protein 1	GO:0042733 embryonic digit morphogenesis;GO:0030326 embryonic limb morphogenesis;GO:0035113 embryonic appendage morphogenesis	Predicted intracellular proteins; Disease related genes; Human disease related genes:Congenital malformations:Congenital malformations of the musculoskeletal system	GO:0002009 morphogenesis of an epithelium
MSANTD2	Myb/SANT DNA binding domain containing 2		Predicted intracellular proteins
PPP1R3B-DT	PPP1R3B divergent transcript
BRWD1	bromodomain and WD repeat domain containing 1	GO:0008360 regulation of cell shape;GO:0022604 regulation of cell morphogenesis;GO:0022603 regulation of anatomical structure morphogenesis	Predicted intracellular proteins
CACNG4	calcium voltage-gated channel auxiliary subunit gamma 4	GO:0098943 neurotransmitter receptor transport, postsynaptic endosome to lysosome;GO:2000969 positive regulation of AMPA receptor activity;GO:0098953 receptor diffusion trapping	Transporters:Accessory Factors Involved in Transport; FDA approved drug targets:Small molecule drugs
NHSL1	NHS like 1	GO:0030154 cell differentiation;GO:0048869 cellular developmental process;GO:0032502 developmental process	Predicted intracellular proteins
AHSA2P	activator of HSP90 ATPase homolog 2, pseudogene	GO:0032781 positive regulation of ATP-dependent activity;GO:0043462 regulation of ATP-dependent activity;GO:0006457 protein folding
ACTL7B	actin like 7B	GO:0007010 cytoskeleton organization;GO:0006996 organelle organization;GO:0016043 cellular component organization	Predicted intracellular proteins
ANO1	anoctamin 1	GO:0106091 glial cell projection elongation;GO:0015705 iodide transport;GO:0070254 mucus secretion	Predicted intracellular proteins; Transporters:Transporter channels and pores; FDA approved drug targets:Small molecule drugs	GO:0009725 response to hormone; R-HSA-388396 GPCR downstream signalling
FOXA1	forkhead box A1	GO:0061144 alveolar secondary septum development;GO:1902691 respiratory basal cell differentiation;GO:0060738 epithelial-mesenchymal signaling involved in prostate gland development	Cancer-related genes:Mutational cancer driver genes; Transcription factors:Helix-turn-helix domains; Predicted intracellular proteins; Cancer-related genes:Mutated cancer genes	GO:0010564 regulation of cell cycle process; GO:0045664 regulation of neuron differentiation; hsa04015 Rap1 signaling pathway; GO:0006325 chromatin organization; GO:0002009 morphogenesis of an epithelium
SYDE1	synapse defective Rho GTPase homolog 1	GO:1901165 positive regulation of trophoblast cell migration;GO:1901163 regulation of trophoblast cell migration;GO:0031532 actin cytoskeleton reorganization	Predicted intracellular proteins	R-HSA-9012999 RHO GTPase cycle
CDC34	cell division cycle 34, ubiqiutin conjugating enzyme	GO:0090261 positive regulation of inclusion body assembly;GO:0043951 negative regulation of cAMP-mediated signaling;GO:0090083 regulation of inclusion body assembly	ENZYME proteins:Transferases; Predicted intracellular proteins; Cancer-related genes:Candidate cancer biomarkers; Enzymes	GO:0000278 mitotic cell cycle; GO:0006974 cellular response to DNA damage stimulus
RERG	RAS like estrogen regulated growth inhibitor	GO:0030308 negative regulation of cell growth;GO:0007265 Ras protein signal transduction;GO:0045926 negative regulation of growth	Predicted intracellular proteins; Enzymes; ENZYME proteins:Hydrolases	GO:0009725 response to hormone
CNOT6	CCR4-NOT transcription complex subunit 6	GO:0070966 nuclear-transcribed mRNA catabolic process, no-go decay;GO:0010606 positive regulation of cytoplasmic mRNA processing body assembly;GO:0010603 regulation of cytoplasmic mRNA processing body assembly	Predicted intracellular proteins; Enzymes; ENZYME proteins:Hydrolases
ZSWIM6	zinc finger SWIM-type containing 6	GO:0021773 striatal medium spiny neuron differentiation;GO:0021756 striatum development;GO:0021544 subpallium development	Predicted intracellular proteins; Disease related genes; Human disease related genes:Congenital malformations:Congenital malformations of the musculoskeletal system; Human disease related genes:Other diseases:Mental and behavioural disorders	GO:0007420 brain development
FTCD	formimidoyltransferase cyclodeaminase	GO:0019556 histidine catabolic process to glutamate and formamide;GO:0043606 formamide metabolic process;GO:0019557 histidine catabolic process to glutamate and formate	ENZYME proteins:Lyases; Enzymes; Human disease related genes:Congenital disorders of metabolism:Congenital disorders of amino acid metabolism; Potential drug targets; ENZYME proteins:Transferases; Predicted intracellular proteins; Disease related genes
TTC36	tetratricopeptide repeat domain 36	GO:1902915 negative regulation of protein polyubiquitination;GO:0006570 tyrosine metabolic process;GO:0010801 negative regulation of peptidyl-threonine phosphorylation	Predicted intracellular proteins
NUCB1	nucleobindin 1	GO:0007264 small GTPase mediated signal transduction;GO:0035556 intracellular signal transduction;GO:0050790 regulation of catalytic activity	Predicted secreted proteins
CUL9	cullin 9	GO:0007088 regulation of mitotic nuclear division;GO:0051783 regulation of nuclear division;GO:0007346 regulation of mitotic cell cycle	Predicted intracellular proteins	GO:0010564 regulation of cell cycle process
STAT2	signal transducer and activator of transcription 2	GO:0060339 negative regulation of type I interferon-mediated signaling pathway;GO:0090140 regulation of mitochondrial fission;GO:0060338 regulation of type I interferon-mediated signaling pathway	Transcription factors:Immunoglobulin fold; Disease related genes; Predicted intracellular proteins	GO:0009725 response to hormone; hsa04015 Rap1 signaling pathway
ADD3-AS1	ADD3 antisense RNA 1
ERG	ETS transcription factor ERG	GO:0006468 protein phosphorylation;GO:0016310 phosphorylation;GO:0045944 positive regulation of transcription by RNA polymerase II	Predicted intracellular proteins; Human disease related genes:Cancers:Cancers of male genital organs; Human disease related genes:Cancers:Cancers of soft tissues and bone; Transcription factors:Helix-turn-helix domains; Disease related genes; Cancer-related genes
PRPF40A	pre-mRNA processing factor 40 homolog A	GO:0045292 mRNA cis splicing, via spliceosome;GO:0032465 regulation of cytokinesis;GO:0008360 regulation of cell shape	Predicted intracellular proteins	GO:0000278 mitotic cell cycle; GO:0010564 regulation of cell cycle process
TMEM223	transmembrane protein 223	GO:0033617 mitochondrial cytochrome c oxidase assembly;GO:0008535 respiratory chain complex IV assembly;GO:0017004 cytochrome complex assembly	Transporters:Accessory Factors Involved in Transport
ALPK2	alpha kinase 2	GO:1905223 epicardium morphogenesis;GO:0003308 negative regulation of Wnt signaling pathway involved in heart development;GO:0003307 regulation of Wnt signaling pathway involved in heart development	Cancer-related genes:Mutated cancer genes; Kinases:Atypical kinases; Enzymes; ENZYME proteins:Transferases; Predicted intracellular proteins	GO:0002009 morphogenesis of an epithelium
EHD4	EH domain containing 4	GO:0006907 pinocytosis;GO:0032456 endocytic recycling;GO:0098876 vesicle-mediated transport to the plasma membrane	Predicted intracellular proteins	GO:0001934 positive regulation of protein phosphorylation
FAM86B3P	family with sequence similarity 86, member A pseudogene
MAX	MYC associated factor X	GO:0048678 response to axon injury;GO:0051402 neuron apoptotic process;GO:0070997 neuron death	Human disease related genes:Cancers:Cancers of endocrine organs; Cancer-related genes:Mutational cancer driver genes; Predicted intracellular proteins; Disease related genes; Transcription factors:Basic domains	GO:0009725 response to hormone; GO:0060041 retina development in camera-type eye; GO:0009991 response to extracellular stimulus
POLB	DNA polymerase beta	GO:0071707 immunoglobulin heavy chain V-D-J recombination;GO:0006290 pyrimidine dimer repair;GO:0033152 immunoglobulin V(D)J recombination	ENZYME proteins:Transferases; Predicted intracellular proteins; Enzymes; FDA approved drug targets:Small molecule drugs	GO:0006974 cellular response to DNA damage stimulus; GO:0002562 somatic diversification of immune receptors via germline recombination within a single locus; GO:0002009 morphogenesis of an epithelium
LMNTD2	lamin tail domain containing 2		Predicted intracellular proteins
ZSCAN30	zinc finger and SCAN domain containing 30	GO:0006357 regulation of transcription by RNA polymerase II;GO:0006355 regulation of DNA-templated transcription;GO:1903506 regulation of nucleic acid-templated transcription	Predicted intracellular proteins; Transcription factors:Zinc-coordinating DNA-binding domains
APBB2	amyloid beta precursor protein binding family B member 2	GO:0036438 maintenance of lens transparency;GO:0006939 smooth muscle contraction;GO:0006936 muscle contraction	Predicted intracellular proteins	GO:0010564 regulation of cell cycle process
AFDN	afadin, adherens junction formation factor	GO:0044331 cell-cell adhesion mediated by cadherin;GO:0090557 establishment of endothelial intestinal barrier;GO:2000049 positive regulation of cell-cell adhesion mediated by cadherin	Predicted intracellular proteins; Disease related genes; RAS pathway related proteins; Cancer-related genes	hsa04015 Rap1 signaling pathway
ADAMTSL4-AS2	ADAMTSL4 antisense RNA 2
ACP1	acid phosphatase 1	GO:0006470 protein dephosphorylation;GO:0016311 dephosphorylation;GO:0006796 phosphate-containing compound metabolic process	Predicted intracellular proteins; Enzymes; ENZYME proteins:Hydrolases
DHX30	DExH-box helicase 30	GO:1902775 mitochondrial large ribosomal subunit assembly;GO:0061668 mitochondrial ribosome assembly;GO:0000027 ribosomal large subunit assembly	ENZYME proteins:Hydrolases; Enzymes; Human disease related genes:Other diseases:Mental and behavioural disorders; Potential drug targets; Predicted intracellular proteins; Disease related genes
BMAL2	basic helix-loop-helix ARNT like 2	GO:0042753 positive regulation of circadian rhythm;GO:0009649 entrainment of circadian clock;GO:0032922 circadian regulation of gene expression	Predicted intracellular proteins; Transcription factors:Basic domains
AP2A2	adaptor related protein complex 2 subunit alpha 2	GO:0098884 postsynaptic neurotransmitter receptor internalization;GO:0140239 postsynaptic endocytosis;GO:0099590 neurotransmitter receptor internalization	Predicted intracellular proteins; Transporters	R-HSA-9675108 Nervous system development; R-HSA-9006934 Signaling by Receptor Tyrosine Kinases
IFT57	intraflagellar transport 57	GO:0035720 intraciliary anterograde transport;GO:0010839 negative regulation of keratinocyte proliferation;GO:0043616 keratinocyte proliferation	Predicted intracellular proteins; Disease related genes; Human disease related genes:Congenital malformations:Other congenital malformations	GO:0002009 morphogenesis of an epithelium
SZRD1	SUZ RNA binding domain containing 1		Predicted intracellular proteins
KIAA0825	KIAA0825		Predicted intracellular proteins; Disease related genes; Human disease related genes:Congenital malformations:Congenital malformations of the musculoskeletal system
CELSR1	cadherin EGF LAG seven-pass G-type receptor 1	GO:0060488 orthogonal dichotomous subdivision of terminal units involved in lung branching morphogenesis;GO:0060489 planar dichotomous subdivision of terminal units involved in lung branching morphogenesis;GO:0060490 lateral sprouting involved in lung morphogenesis	Transporters; G-protein coupled receptors:GPCRs excl olfactory receptors; G-protein coupled receptors:Family 2 (B) receptors; Potential drug targets; Predicted intracellular proteins; Disease related genes	GO:0002009 morphogenesis of an epithelium
SLC37A4	solute carrier family 37 member 4	GO:0015712 hexose phosphate transport;GO:0015760 glucose-6-phosphate transport;GO:0035435 phosphate ion transmembrane transport	Human disease related genes:Congenital disorders of metabolism:Congenital disorders of carbohydrate metabolism
LOC285766	uncharacterized LOC285766
NPR3	natriuretic peptide receptor 3	GO:0002158 osteoclast proliferation;GO:0030157 pancreatic juice secretion;GO:0035810 positive regulation of urine volume	Predicted intracellular proteins	R-HSA-388396 GPCR downstream signalling; GO:0031279 regulation of cyclase activity
CAMK2N2	calcium/calmodulin dependent protein kinase II inhibitor 2	GO:0006469 negative regulation of protein kinase activity;GO:0033673 negative regulation of kinase activity;GO:0051348 negative regulation of transferase activity	Predicted intracellular proteins	GO:0001934 positive regulation of protein phosphorylation
ILDR1	immunoglobulin like domain containing receptor 1	GO:1904274 tricellular tight junction assembly;GO:0061833 protein localization to tricellular tight junction;GO:0150105 protein localization to cell-cell junction	Predicted intracellular proteins; Disease related genes; Human disease related genes:Nervous system diseases:Ear disease
DDX28	DEAD-box helicase 28	GO:1902775 mitochondrial large ribosomal subunit assembly;GO:0061668 mitochondrial ribosome assembly;GO:0000027 ribosomal large subunit assembly	Predicted intracellular proteins; Enzymes; ENZYME proteins:Hydrolases
RAB7A	RAB7A, member RAS oncogene family	GO:0007174 epidermal growth factor catabolic process;GO:0061724 lipophagy;GO:1904979 negative regulation of endosome organization	ENZYME proteins:Hydrolases; Transporters; Enzymes; Human disease related genes:Nervous system diseases:Neurodegenerative diseases; Potential drug targets; Predicted intracellular proteins; Disease related genes	hsa04015 Rap1 signaling pathway; R-HSA-9012999 RHO GTPase cycle
YAP1	Yes1 associated transcriptional regulator	GO:1903703 enterocyte differentiation;GO:0061026 cardiac muscle tissue regeneration;GO:0072307 regulation of metanephric nephron tubule epithelial cell differentiation	Human disease related genes:Congenital malformations:Congenital malformations of eye; Disease related genes; Predicted intracellular proteins	GO:0009725 response to hormone; GO:0006974 cellular response to DNA damage stimulus; R-HSA-9675108 Nervous system development; R-HSA-9006934 Signaling by Receptor Tyrosine Kinases; GO:0071407 cellular response to organic cyclic compound; GO:0002009 morphogenesis of an epithelium
ORC3	origin recognition complex subunit 3	GO:0014009 glial cell proliferation;GO:0006270 DNA replication initiation;GO:0061351 neural precursor cell proliferation	Predicted intracellular proteins	GO:0006974 cellular response to DNA damage stimulus; GO:0051052 regulation of DNA metabolic process
ZFAND5	zinc finger AN1-type containing 5	GO:0010761 fibroblast migration;GO:0003016 respiratory system process;GO:0048745 smooth muscle tissue development	Predicted intracellular proteins	GO:0002009 morphogenesis of an epithelium
WDR91	WD repeat domain 91	GO:0045022 early endosome to late endosome transport;GO:0098927 vesicle-mediated transport between endosomal compartments;GO:0043551 regulation of phosphatidylinositol 3-kinase activity	Predicted intracellular proteins	GO:0001934 positive regulation of protein phosphorylation; R-HSA-9012999 RHO GTPase cycle
RHOH	ras homolog family member H	GO:0043652 engulfment of apoptotic cell;GO:0016601 Rac protein signal transduction;GO:0045576 mast cell activation	Predicted intracellular proteins; Disease related genes; Human disease related genes:Skin diseases:Skin and soft tissue diseases; Cancer-related genes	R-HSA-9012999 RHO GTPase cycle
UCKL1	uridine-cytidine kinase 1 like 1	GO:0043097 pyrimidine nucleoside salvage;GO:0044211 CTP salvage;GO:0046134 pyrimidine nucleoside biosynthetic process	ENZYME proteins:Transferases; Predicted intracellular proteins; Enzymes
CCDC40	coiled-coil domain containing 40	GO:0035469 determination of pancreatic left/right asymmetry;GO:0071910 determination of liver left/right asymmetry;GO:0071907 determination of digestive tract left/right asymmetry	Predicted intracellular proteins; Disease related genes; Human disease related genes:Respiratory diseases:Tracheobronchial diseases	GO:0002009 morphogenesis of an epithelium
ADIPOR1	adiponectin receptor 1	GO:0033211 adiponectin-activated signaling pathway;GO:0033210 leptin-mediated signaling pathway;GO:0044320 cellular response to leptin stimulus	Predicted intracellular proteins; Transporters:Transporter channels and pores	GO:0009725 response to hormone; GO:0071407 cellular response to organic cyclic compound
KMT5A	lysine methyltransferase 5A	GO:0034771 histone H4-K20 monomethylation;GO:0034770 histone H4-K20 methylation;GO:0018026 peptidyl-lysine monomethylation	ENZYME proteins:Transferases; Predicted intracellular proteins; Enzymes	GO:0000278 mitotic cell cycle; GO:0051052 regulation of DNA metabolic process; GO:0006325 chromatin organization
GNPTAB	N-acetylglucosamine-1-phosphate transferase subunits alpha and beta	GO:0016256 N-glycan processing to lysosome;GO:0033299 secretion of lysosomal enzymes;GO:0006491 N-glycan processing	Human disease related genes:Congenital disorders of metabolism:Congenital disorders of glycan/glycoprotein metabolism; Cancer-related genes:Mutated cancer genes; Enzymes; Potential drug targets; ENZYME proteins:Transferases; Predicted intracellular proteins; Disease related genes; Human disease related genes:Congenital disorders of metabolism:Lysosomal storage diseases
NASP	nuclear autoantigenic sperm protein	GO:0031055 chromatin remodeling at centromere;GO:0034080 CENP-A containing chromatin assembly;GO:0043486 histone exchange	Predicted intracellular proteins	GO:0000278 mitotic cell cycle; GO:0006974 cellular response to DNA damage stimulus; GO:0006325 chromatin organization; GO:0002009 morphogenesis of an epithelium
SMIM10L2B-AS1	SMIM10L2B antisense RNA 1
ZNF75D	zinc finger protein 75D	GO:0006357 regulation of transcription by RNA polymerase II;GO:0006355 regulation of DNA-templated transcription;GO:1903506 regulation of nucleic acid-templated transcription	Predicted intracellular proteins; Transcription factors:Zinc-coordinating DNA-binding domains
MDC1	mediator of DNA damage checkpoint 1	GO:0031573 mitotic intra-S DNA damage checkpoint signaling;GO:0044773 mitotic DNA damage checkpoint signaling;GO:0044774 mitotic DNA integrity checkpoint signaling	Predicted intracellular proteins; Cancer-related genes:Mutational cancer driver genes	GO:0000278 mitotic cell cycle; GO:0006974 cellular response to DNA damage stimulus; GO:0010564 regulation of cell cycle process
SSU72	SSU72 homolog, RNA polymerase II CTD phosphatase	GO:0070940 dephosphorylation of RNA polymerase II C-terminal domain;GO:0006369 termination of RNA polymerase II transcription;GO:0006353 DNA-templated transcription termination	Predicted intracellular proteins; Enzymes; ENZYME proteins:Hydrolases
NID1	nidogen 1	GO:0032836 glomerular basement membrane development;GO:0110011 regulation of basement membrane organization;GO:2001046 positive regulation of integrin-mediated signaling pathway	Predicted secreted proteins
HOXA5	homeobox A5	GO:0060764 cell-cell signaling involved in mammary gland development;GO:0060480 lung goblet cell differentiation;GO:0060535 trachea cartilage morphogenesis	Transcription factors:Helix-turn-helix domains; Cancer-related genes:Candidate cancer biomarkers; Predicted intracellular proteins	GO:0002009 morphogenesis of an epithelium
CEP41	centrosomal protein 41	GO:0018095 protein polyglutamylation;GO:0018200 peptidyl-glutamic acid modification;GO:0060271 cilium assembly	Predicted intracellular proteins; Disease related genes; Human disease related genes:Congenital malformations:Congenital malformations of the nervous system
CIAO1	cytosolic iron-sulfur assembly component 1	GO:0097428 protein maturation by iron-sulfur cluster transfer;GO:0016226 iron-sulfur cluster assembly;GO:0031163 metallo-sulfur cluster assembly	Predicted intracellular proteins
RUBCN	rubicon autophagy regulator	GO:1901097 negative regulation of autophagosome maturation;GO:0043553 negative regulation of phosphatidylinositol 3-kinase activity;GO:0090219 negative regulation of lipid kinase activity	Predicted intracellular proteins; Disease related genes; Human disease related genes:Nervous system diseases:Neurodegenerative diseases	GO:0001934 positive regulation of protein phosphorylation
RAB3GAP2	RAB3 GTPase activating non-catalytic protein subunit 2	GO:0097051 establishment of protein localization to endoplasmic reticulum membrane;GO:0050747 positive regulation of lipoprotein metabolic process;GO:1903061 positive regulation of protein lipidation	Predicted intracellular proteins; Disease related genes; Human disease related genes:Congenital malformations:Congenital malformations of the nervous system; Human disease related genes:Congenital malformations:Other congenital malformations
AURKAP1	aurora kinase A pseudogene 1
SSTR3	somatostatin receptor 3	GO:0008628 hormone-mediated apoptotic signaling pathway;GO:0038169 somatostatin receptor signaling pathway;GO:0038170 somatostatin signaling pathway	G-protein coupled receptors:GPCRs excl olfactory receptors; Transporters; FDA approved drug targets:Small molecule drugs	GO:0009725 response to hormone; GO:0007420 brain development; R-HSA-388396 GPCR downstream signalling; GO:0071407 cellular response to organic cyclic compound; GO:0009991 response to extracellular stimulus
NPAS2	neuronal PAS domain protein 2	GO:2000987 positive regulation of behavioral fear response;GO:1903367 positive regulation of fear response;GO:2000822 regulation of behavioral fear response	Predicted intracellular proteins; Transcription factors:Basic domains	GO:0006974 cellular response to DNA damage stimulus; GO:0051052 regulation of DNA metabolic process
SSH1	slingshot protein phosphatase 1	GO:0032268 regulation of cellular protein metabolic process;GO:0071318 cellular response to ATP;GO:0033198 response to ATP	Predicted intracellular proteins; Enzymes; ENZYME proteins:Hydrolases	GO:0009725 response to hormone; R-HSA-9675108 Nervous system development; GO:0071407 cellular response to organic cyclic compound
MTRR	5-methyltetrahydrofolate-homocysteine methyltransferase reductase	GO:1904041 regulation of cystathionine beta-synthase activity;GO:1904042 negative regulation of cystathionine beta-synthase activity;GO:0043418 homocysteine catabolic process	ENZYME proteins:Oxidoreductases; Enzymes; Human disease related genes:Congenital disorders of metabolism:Congenital disorders of amino acid metabolism; Human disease related genes:Congenital malformations:Congenital malformations of the nervous system; Potential drug targets; Predicted intracellular proteins; Disease related genes; Human disease related genes:Other congenital disorders:Chromosoma…	GO:0006974 cellular response to DNA damage stimulus; GO:0031279 regulation of cyclase activity
OBSCN	obscurin, cytoskeletal calmodulin and titin-interacting RhoGEF	GO:0036309 protein localization to M-band;GO:0045214 sarcomere organization;GO:0030239 myofibril assembly	Enzymes; Kinases:CAMK Ser/Thr protein kinases; Potential drug targets; ENZYME proteins:Transferases; Predicted intracellular proteins; Disease related genes	R-HSA-388396 GPCR downstream signalling; R-HSA-9012999 RHO GTPase cycle
KLHL18	kelch like family member 18	GO:1901992 positive regulation of mitotic cell cycle phase transition;GO:1901989 positive regulation of cell cycle phase transition;GO:0045931 positive regulation of mitotic cell cycle	Predicted intracellular proteins	GO:0000278 mitotic cell cycle; GO:0010564 regulation of cell cycle process
RHOD	ras homolog family member D	GO:0048041 focal adhesion assembly;GO:0030032 lamellipodium assembly;GO:0007044 cell-substrate junction assembly	Predicted intracellular proteins	R-HSA-9675108 Nervous system development; R-HSA-9012999 RHO GTPase cycle
MIR6787	microRNA 6787
SLC16A3	solute carrier family 16 member 3	GO:0035879 plasma membrane lactate transport;GO:0006848 pyruvate transport;GO:1901475 pyruvate transmembrane transport	Transporters:Electrochemical Potential-driven transporters
HBM	hemoglobin subunit mu	GO:0015671 oxygen transport;GO:0015669 gas transport;GO:0042744 hydrogen peroxide catabolic process	Predicted intracellular proteins
TMEM260	transmembrane protein 260		Predicted intracellular proteins; Disease related genes
MRPS17	mitochondrial ribosomal protein S17	GO:0032543 mitochondrial translation;GO:0140053 mitochondrial gene expression;GO:0006412 translation	Ribosomal proteins; Predicted intracellular proteins
NBPF3	NBPF member 3		Predicted intracellular proteins
DAB2IP	DAB2 interacting protein	GO:0036324 vascular endothelial growth factor receptor-2 signaling pathway;GO:0043553 negative regulation of phosphatidylinositol 3-kinase activity;GO:1903896 positive regulation of IRE1-mediated unfolded protein response	Predicted intracellular proteins; Disease related genes	GO:0007420 brain development; GO:0010564 regulation of cell cycle process; GO:0001934 positive regulation of protein phosphorylation; GO:0002009 morphogenesis of an epithelium
MZF1	myeloid zinc finger 1	GO:0000122 negative regulation of transcription by RNA polymerase II;GO:0045944 positive regulation of transcription by RNA polymerase II;GO:0045892 negative regulation of DNA-templated transcription	Predicted intracellular proteins; Transcription factors:Zinc-coordinating DNA-binding domains
MDGA1	MAM domain containing glycosylphosphatidylinositol anchor 1	GO:0099179 regulation of synaptic membrane adhesion;GO:0021527 spinal cord association neuron differentiation;GO:0021516 dorsal spinal cord development	Predicted intracellular proteins	GO:0007420 brain development
ATXN1-AS1	ATXN1 antisense RNA 1
CYP2A7P1	cytochrome P450 family 2 subfamily A member 7 pseudogene 1
DYNC1H1	dynein cytoplasmic 1 heavy chain 1	GO:0072382 minus-end-directed vesicle transport along microtubule;GO:0072385 minus-end-directed organelle transport along microtubule;GO:1905832 positive regulation of spindle assembly	Predicted intracellular proteins; Disease related genes; Human disease related genes:Nervous system diseases:Neurodegenerative diseases; Human disease related genes:Other diseases:Mental and behavioural disorders	GO:0000278 mitotic cell cycle; GO:0010564 regulation of cell cycle process; R-HSA-9012999 RHO GTPase cycle
MAFK	MAF bZIP transcription factor K	GO:0000122 negative regulation of transcription by RNA polymerase II;GO:0045892 negative regulation of DNA-templated transcription;GO:1903507 negative regulation of nucleic acid-templated transcription	Predicted intracellular proteins; Transcription factors:Basic domains
DIO2	iodothyronine deiodinase 2	GO:0042404 thyroid hormone catabolic process;GO:0001514 selenocysteine incorporation;GO:0006451 translational readthrough	Predicted intracellular proteins; Enzymes; ENZYME proteins:Oxidoreductases
ARHGEF34P	Rho guanine nucleotide exchange factor 34, pseudogene
OR2A7	olfactory receptor family 2 subfamily A member 7	GO:0050911 detection of chemical stimulus involved in sensory perception of smell;GO:0007608 sensory perception of smell;GO:0050907 detection of chemical stimulus involved in sensory perception	G-protein coupled receptors:Odorant/olfactory and gustatory receptors
OR2A4	olfactory receptor family 2 subfamily A member 4	GO:0032467 positive regulation of cytokinesis;GO:0051781 positive regulation of cell division;GO:0032465 regulation of cytokinesis	G-protein coupled receptors:Odorant/olfactory and gustatory receptors	GO:0010564 regulation of cell cycle process; R-HSA-388396 GPCR downstream signalling
ACY3	aminoacylase 3	GO:0008150 biological_process	Predicted intracellular proteins; Enzymes; ENZYME proteins:Hydrolases
DALRD3	DALR anticodon binding domain containing 3	GO:0106217 tRNA C3-cytosine methylation;GO:0006420 arginyl-tRNA aminoacylation;GO:0006418 tRNA aminoacylation for protein translation	Predicted intracellular proteins; Disease related genes; Human disease related genes:Nervous system diseases:Epilepsy
CCDC50	coiled-coil domain containing 50	GO:0007605 sensory perception of sound;GO:0050954 sensory perception of mechanical stimulus;GO:0007600 sensory perception	Predicted intracellular proteins; Disease related genes; Human disease related genes:Nervous system diseases:Ear disease
MSI2	musashi RNA binding protein 2	GO:0048864 stem cell development;GO:0048863 stem cell differentiation;GO:0006417 regulation of translation	Predicted intracellular proteins; Disease related genes; Cancer-related genes	R-HSA-9012999 RHO GTPase cycle
FBXO22	F-box protein 22	GO:0048742 regulation of skeletal muscle fiber development;GO:0010830 regulation of myotube differentiation;GO:0032436 positive regulation of proteasomal ubiquitin-dependent protein catabolic process	Predicted intracellular proteins	GO:0009991 response to extracellular stimulus
NAPB	NSF attachment protein beta	GO:0035494 SNARE complex disassembly;GO:0010807 regulation of synaptic vesicle priming;GO:0035249 synaptic transmission, glutamatergic	Predicted intracellular proteins
PKP3	plakophilin 3	GO:0002159 desmosome assembly;GO:0002934 desmosome organization;GO:1902373 negative regulation of mRNA catabolic process	Predicted intracellular proteins
MAGIX	MAGI family member, X-linked		Predicted intracellular proteins
FGB	fibrinogen beta chain	GO:0043152 induction of bacterial agglutination;GO:0031639 plasminogen activation;GO:0034116 positive regulation of heterotypic cell-cell adhesion	Predicted secreted proteins; FDA approved drug targets:Biotech drugs; Cancer-related genes:Candidate cancer biomarkers; Candidate cardiovascular disease genes; Predicted intracellular proteins; Disease related genes; Human disease related genes:Cardiovascular diseases:Hematologic diseases	GO:0009725 response to hormone
SLC9A7	solute carrier family 9 member A7	GO:1905526 regulation of Golgi lumen acidification;GO:0032847 regulation of cellular pH reduction;GO:0098719 sodium ion import across plasma membrane	Potential drug targets; Disease related genes; Transporters:Electrochemical Potential-driven transporters; Human disease related genes:Other diseases:Mental and behavioural disorders
TMEM239	transmembrane protein 239
FPR1	formyl peptide receptor 1	GO:0002430 complement receptor mediated signaling pathway;GO:0007263 nitric oxide mediated signal transduction;GO:0007200 phospholipase C-activating G protein-coupled receptor signaling pathway	G-protein coupled receptors:GPCRs excl olfactory receptors; G-protein coupled receptors:Chemokines and chemotactic factors receptors	R-HSA-388396 GPCR downstream signalling; hsa04015 Rap1 signaling pathway
RAD51D	RAD51 paralog D	GO:0042148 strand invasion;GO:0000722 telomere maintenance via recombination;GO:0006312 mitotic recombination	Disease related genes; Cancer-related genes:Candidate cancer biomarkers; Predicted intracellular proteins	GO:0006974 cellular response to DNA damage stimulus
CMTM7	CKLF like MARVEL transmembrane domain containing 7	GO:0002337 B-1a B cell differentiation;GO:0001923 B-1 B cell differentiation;GO:0002335 mature B cell differentiation	Transporters:Transporter channels and pores
ATRIP	ATR interacting protein	GO:0000077 DNA damage checkpoint signaling;GO:0031570 DNA integrity checkpoint signaling;GO:0042770 signal transduction in response to DNA damage	Predicted intracellular proteins	GO:0006974 cellular response to DNA damage stimulus; GO:0010564 regulation of cell cycle process; GO:0051052 regulation of DNA metabolic process
TREX1	three prime repair exonuclease 1	GO:0002383 immune response in brain or nervous system;GO:0097281 immune complex formation;GO:1904161 DNA synthesis involved in UV-damage excision repair	Human disease related genes:Nervous system diseases:Other nervous and sensory system diseases; ENZYME proteins:Hydrolases; Enzymes; Human disease related genes:Immune system diseases:Other immune system diseases; Potential drug targets; Disease related genes	GO:0009725 response to hormone; GO:0000278 mitotic cell cycle; GO:0006974 cellular response to DNA damage stimulus; GO:0010564 regulation of cell cycle process; GO:0002562 somatic diversification of immune receptors via germline recombination within a single locus; GO:0002009 morphogenesis of an epithelium
SSR1	signal sequence receptor subunit 1	GO:0006613 cotranslational protein targeting to membrane;GO:0006612 protein targeting to membrane;GO:0090150 establishment of protein localization to membrane
LINC01056	long intergenic non-protein coding RNA 1056
SHKBP1	SH3KBP1 binding protein 1	GO:0045742 positive regulation of epidermal growth factor receptor signaling pathway;GO:1901186 positive regulation of ERBB signaling pathway;GO:0042058 regulation of epidermal growth factor receptor signaling pathway	Predicted intracellular proteins	R-HSA-9012999 RHO GTPase cycle
HMGB2	high mobility group box 2	GO:0032075 positive regulation of nuclease activity;GO:0006265 DNA topological change;GO:0045654 positive regulation of megakaryocyte differentiation	Predicted intracellular proteins; Predicted secreted proteins	GO:0009725 response to hormone; GO:0006974 cellular response to DNA damage stimulus; GO:0071407 cellular response to organic cyclic compound; GO:0002562 somatic diversification of immune receptors via germline recombination within a single locus; GO:0006325 chromatin organization
ARHGAP42	Rho GTPase activating protein 42	GO:1904694 negative regulation of vascular associated smooth muscle contraction;GO:0045906 negative regulation of vasoconstriction;GO:0003056 regulation of vascular associated smooth muscle contraction	Predicted intracellular proteins	R-HSA-9012999 RHO GTPase cycle
ADAP1	ArfGAP with dual PH domains 1	GO:0043547 positive regulation of GTPase activity;GO:0043087 regulation of GTPase activity;GO:0051345 positive regulation of hydrolase activity	Predicted intracellular proteins	R-HSA-9006934 Signaling by Receptor Tyrosine Kinases
STK11	serine/threonine kinase 11	GO:1901610 positive regulation of vesicle transport along microtubule;GO:1901608 regulation of vesicle transport along microtubule;GO:0060770 negative regulation of epithelial cell proliferation involved in prostate gland development	Cancer-related genes:Mutated cancer genes; Human disease related genes:Digestive system diseases:Gastrointestinal diseases; Enzymes; Human disease related genes:Cancers:Cancers of the digestive system; Kinases:CAMK Ser/Thr protein kinases; Potential drug targets; ENZYME proteins:Transferases; Predicted intracellular proteins; Disease related genes; Cancer-related genes:Mutational cancer driver ge…	GO:0009725 response to hormone; GO:0006974 cellular response to DNA damage stimulus; GO:0001934 positive regulation of protein phosphorylation
RNF150	ring finger protein 150	GO:0006511 ubiquitin-dependent protein catabolic process;GO:0019941 modification-dependent protein catabolic process;GO:0043632 modification-dependent macromolecule catabolic process	Predicted intracellular proteins
NAA15	N-alpha-acetyltransferase 15, NatA auxiliary subunit	GO:0017196 N-terminal peptidyl-methionine acetylation;GO:0018206 peptidyl-methionine modification;GO:0006474 N-terminal protein amino acid acetylation	Predicted intracellular proteins; Disease related genes; Human disease related genes:Other diseases:Mental and behavioural disorders	GO:0002009 morphogenesis of an epithelium
KCNJ6	potassium inwardly rectifying channel subfamily J member 6	GO:1990573 potassium ion import across plasma membrane;GO:0098659 inorganic cation import across plasma membrane;GO:0099587 inorganic ion import across plasma membrane	Voltage-gated ion channels:Inwardly Rectifying Potassium Channels; Human disease related genes:Congenital disorders of metabolism:Other congenital disorders of metabolism; Transporters:Transporter channels and pores; Potential drug targets; Disease related genes
NFYC-AS1	NFYC antisense RNA 1
SELENOH	selenoprotein H		Predicted intracellular proteins
PSIP1	PC4 and SFRS1 interacting protein 1	GO:0000395 mRNA 5'-splice site recognition;GO:0045292 mRNA cis splicing, via spliceosome;GO:0006376 mRNA splice site selection	Predicted intracellular proteins; Disease related genes; Cancer-related genes
MROH2B	maestro heat like repeat family member 2B	GO:0010737 protein kinase A signaling;GO:0007283 spermatogenesis;GO:0048232 male gamete generation	Predicted intracellular proteins
PSEN2	presenilin 2	GO:0110097 regulation of calcium import into the mitochondrion;GO:1990456 mitochondrion-endoplasmic reticulum membrane tethering;GO:0034205 amyloid-beta formation	Peptidases:Aspartic-type peptidases; Human disease related genes:Cardiovascular diseases:Cardiac diseases; Enzymes; Human disease related genes:Nervous system diseases:Neurodegenerative diseases; Transporters:Transporter channels and pores; Potential drug targets; Disease related genes	R-HSA-9675108 Nervous system development; R-HSA-9006934 Signaling by Receptor Tyrosine Kinases; hsa04015 Rap1 signaling pathway
TIMM10B	translocase of inner mitochondrial membrane 10B	GO:0045039 protein insertion into mitochondrial inner membrane;GO:0051204 protein insertion into mitochondrial membrane;GO:0090151 establishment of protein localization to mitochondrial membrane	Predicted intracellular proteins
C19orf53	chromosome 19 open reading frame 53		Predicted intracellular proteins
COL5A1	collagen type V alpha 1 chain	GO:0045112 integrin biosynthetic process;GO:1903225 negative regulation of endodermal cell differentiation;GO:0035989 tendon development	Predicted intracellular proteins; Cancer-related genes:Mutated cancer genes; Predicted secreted proteins; Human disease related genes:Congenital malformations:Congenital malformations of skin; Disease related genes	GO:0060041 retina development in camera-type eye; R-HSA-9675108 Nervous system development; R-HSA-9006934 Signaling by Receptor Tyrosine Kinases; GO:0002009 morphogenesis of an epithelium
CGAS	cyclic GMP-AMP synthase	GO:0038001 paracrine signaling;GO:0071360 cellular response to exogenous dsRNA;GO:2000774 positive regulation of cellular senescence	ENZYME proteins:Transferases; Predicted intracellular proteins; Enzymes	GO:0009725 response to hormone; GO:0006974 cellular response to DNA damage stimulus; GO:0071407 cellular response to organic cyclic compound; hsa04015 Rap1 signaling pathway; GO:0051052 regulation of DNA metabolic process
PEX16	peroxisomal biogenesis factor 16	GO:0032581 ER-dependent peroxisome organization;GO:0106101 ER-dependent peroxisome localization;GO:0016557 peroxisome membrane biogenesis	Transporters; Human disease related genes:Congenital disorders of metabolism:Peroxisomal diseases; Potential drug targets; Predicted intracellular proteins; Disease related genes
NEMP2	nuclear envelope integral membrane protein 2		Predicted intracellular proteins
AMBRA1	autophagy and beclin 1 regulator 1	GO:1904542 regulation of free ubiquitin chain polymerization;GO:1904544 positive regulation of free ubiquitin chain polymerization;GO:1901526 positive regulation of mitophagy	Predicted intracellular proteins	GO:0010564 regulation of cell cycle process; GO:0009991 response to extracellular stimulus; GO:0001934 positive regulation of protein phosphorylation; GO:0002009 morphogenesis of an epithelium
ERCC3	ERCC excision repair 3, TFIIH core complex helicase subunit	GO:0000717 nucleotide-excision repair, DNA duplex unwinding;GO:0033683 nucleotide-excision repair, DNA incision;GO:0006265 DNA topological change	Predicted intracellular proteins; ENZYME proteins:Hydrolases; Enzymes; Cancer-related genes:Candidate cancer biomarkers; Human disease related genes:Skin diseases:Skin and soft tissue diseases; Potential drug targets; Human disease related genes:Congenital malformations:Congenital malformations of skin; Disease related genes; Human disease related genes:Congenital malformations:Other congenital m…	GO:0006974 cellular response to DNA damage stimulus; GO:0010564 regulation of cell cycle process; GO:0002009 morphogenesis of an epithelium
OARD1	O-acyl-ADP-ribose deacylase 1	GO:0140291 peptidyl-glutamate ADP-deribosylation;GO:0051725 protein de-ADP-ribosylation;GO:0042278 purine nucleoside metabolic process	Predicted intracellular proteins; Disease related genes	GO:0006974 cellular response to DNA damage stimulus
DUS3L	dihydrouridine synthase 3 like	GO:0002943 tRNA dihydrouridine synthesis;GO:0006400 tRNA modification;GO:0008033 tRNA processing	Predicted intracellular proteins
TOMM34	translocase of outer mitochondrial membrane 34	GO:0006626 protein targeting to mitochondrion;GO:0072655 establishment of protein localization to mitochondrion;GO:0070585 protein localization to mitochondrion	Predicted intracellular proteins
LINC00452	long intergenic non-protein coding RNA 452
CTRB2	chymotrypsinogen B2	GO:0007586 digestion;GO:0006508 proteolysis;GO:0019538 protein metabolic process	ENZYME proteins:Hydrolases; Enzymes; Predicted secreted proteins; Peptidases:Serine-type peptidases; Predicted intracellular proteins
ZBED3	zinc finger BED-type containing 3	GO:0051643 endoplasmic reticulum localization;GO:0040019 positive regulation of embryonic development;GO:0051646 mitochondrion localization	Predicted intracellular proteins; Transcription factors:Zinc-coordinating DNA-binding domains; Predicted secreted proteins	GO:0009725 response to hormone
LAMA4	laminin subunit alpha 4	GO:0120163 negative regulation of cold-induced thermogenesis;GO:0045995 regulation of embryonic development;GO:0120161 regulation of cold-induced thermogenesis	Human disease related genes:Cardiovascular diseases:Cardiac diseases; Predicted intracellular proteins; Disease related genes; Predicted secreted proteins	R-HSA-9006934 Signaling by Receptor Tyrosine Kinases
KHDRBS1	KH RNA binding domain containing, signal transduction associated 1	GO:0046833 positive regulation of RNA export from nucleus;GO:0032241 positive regulation of nucleobase-containing compound transport;GO:0046831 regulation of RNA export from nucleus	Predicted intracellular proteins	GO:0000278 mitotic cell cycle
C17orf50	chromosome 17 open reading frame 50		Predicted intracellular proteins
TMEM161B	transmembrane protein 161B	GO:0098901 regulation of cardiac muscle cell action potential;GO:0098900 regulation of action potential;GO:0002027 regulation of heart rate
SEPTIN7P2	septin 7 pseudogene 2
MYO5A	myosin VA	GO:0030050 vesicle transport along actin filament;GO:0099515 actin filament-based transport;GO:0032402 melanosome transport	Human disease related genes:Immune system diseases:Primary immunodeficiency; Disease related genes; Predicted intracellular proteins; Cancer-related genes	GO:0009725 response to hormone
LINC01120	long intergenic non-protein coding RNA 1120
DTNA	dystrobrevin alpha	GO:0007274 neuromuscular synaptic transmission;GO:0006941 striated muscle contraction;GO:0006936 muscle contraction	Human disease related genes:Cardiovascular diseases:Cardiac diseases; Transporters:Accessory Factors Involved in Transport; Potential drug targets; Predicted intracellular proteins; Disease related genes
SLC16A8	solute carrier family 16 member 8	GO:0015727 lactate transport;GO:0035873 lactate transmembrane transport;GO:0015718 monocarboxylic acid transport	Transporters:Electrochemical Potential-driven transporters
IFNW1	interferon omega 1	GO:0033141 positive regulation of peptidyl-serine phosphorylation of STAT protein;GO:0033139 regulation of peptidyl-serine phosphorylation of STAT protein;GO:0002323 natural killer cell activation involved in immune response	Predicted secreted proteins	GO:0001934 positive regulation of protein phosphorylation; GO:0002562 somatic diversification of immune receptors via germline recombination within a single locus
MNAT1	MNAT1 component of CDK activating kinase	GO:1905775 negative regulation of DNA helicase activity;GO:1905463 negative regulation of DNA duplex unwinding;GO:1905774 regulation of DNA helicase activity	Predicted intracellular proteins	GO:0000278 mitotic cell cycle; GO:0007420 brain development; GO:0006974 cellular response to DNA damage stimulus; GO:0010564 regulation of cell cycle process; GO:0001934 positive regulation of protein phosphorylation; GO:0002009 morphogenesis of an epithelium
HTR1F	5-hydroxytryptamine receptor 1F	GO:0007198 adenylate cyclase-inhibiting serotonin receptor signaling pathway;GO:0098664 G protein-coupled serotonin receptor signaling pathway;GO:0007210 serotonin receptor signaling pathway	G-protein coupled receptors:GPCRs excl olfactory receptors; G-protein coupled receptors:Serotonin receptors; FDA approved drug targets:Small molecule drugs	GO:0009725 response to hormone; R-HSA-388396 GPCR downstream signalling; GO:0071407 cellular response to organic cyclic compound
PRMT5	protein arginine methyltransferase 5	GO:1904990 regulation of adenylate cyclase-inhibiting dopamine receptor signaling pathway;GO:1904992 positive regulation of adenylate cyclase-inhibiting dopamine receptor signaling pathway;GO:0060161 positive regulation of dopamine receptor signaling pathway	ENZYME proteins:Transferases; Predicted intracellular proteins; Enzymes	GO:0010564 regulation of cell cycle process; GO:0051052 regulation of DNA metabolic process; GO:0006325 chromatin organization
SLC29A1	solute carrier family 29 member 1 (Augustine blood group)	GO:0032238 adenosine transport;GO:0015860 purine nucleoside transmembrane transport;GO:0015862 uridine transport	Predicted intracellular proteins; Transporters:Electrochemical Potential-driven transporters
RSRC1	arginine and serine rich coiled-coil 1	GO:0000380 alternative mRNA splicing, via spliceosome;GO:0046677 response to antibiotic;GO:0006913 nucleocytoplasmic transport	Predicted intracellular proteins; Disease related genes; Human disease related genes:Other diseases:Mental and behavioural disorders
CNIH4	cornichon family AMPA receptor auxiliary protein 4	GO:0006888 endoplasmic reticulum to Golgi vesicle-mediated transport;GO:0048193 Golgi vesicle transport;GO:0015031 protein transport
LSM14B	LSM family member 14B	GO:0006417 regulation of translation;GO:0034248 regulation of cellular amide metabolic process;GO:2000112 regulation of cellular macromolecule biosynthetic process	Predicted intracellular proteins
ZNF783	zinc finger protein 783	GO:0006357 regulation of transcription by RNA polymerase II;GO:0006355 regulation of DNA-templated transcription;GO:1903506 regulation of nucleic acid-templated transcription	Predicted intracellular proteins
LOC155060	AI894139 pseudogene
NOTCH1	notch receptor 1	GO:0003178 coronary sinus valve development;GO:0003182 coronary sinus valve morphogenesis;GO:0003270 Notch signaling pathway involved in regulation of secondary heart field cardioblast proliferation	Cancer-related genes:Mutated cancer genes; Transporters; Human disease related genes:Cancers:Cancers of haematopoietic and lymphoid tissues; Human disease related genes:Congenital malformations:Congenital malformations of the circulatory system; Cancer-related genes:Candidate cancer biomarkers; Human disease related genes:Congenital malformations:Other congenital malformations; Human disease rela…	GO:0009725 response to hormone; GO:0000278 mitotic cell cycle; GO:0007420 brain development; GO:0060041 retina development in camera-type eye; GO:0045664 regulation of neuron differentiation; GO:0071407 cellular response to organic cyclic compound; GO:0002009 morphogenesis of an epithelium
SDC3	syndecan 3	GO:0016477 cell migration;GO:0048870 cell motility;GO:0009987 cellular process	Human disease related genes:Endocrine and metabolic diseases:Other endocrine and metabolic diseases
LINC03007	long intergenic non-protein coding RNA 3007
CASP2	caspase 2	GO:0001554 luteolysis;GO:0006977 DNA damage response, signal transduction by p53 class mediator resulting in cell cycle arrest;GO:0035234 ectopic germ cell programmed cell death	ENZYME proteins:Hydrolases; Peptidases:Cysteine-type peptidases; Enzymes; Predicted intracellular proteins; Cancer-related genes:Candidate cancer biomarkers	GO:0000278 mitotic cell cycle; GO:0007420 brain development; GO:0006974 cellular response to DNA damage stimulus; GO:0060041 retina development in camera-type eye; GO:0010564 regulation of cell cycle process
CTSA	cathepsin A	GO:1904715 negative regulation of chaperone-mediated autophagy;GO:1904714 regulation of chaperone-mediated autophagy;GO:0010507 negative regulation of autophagy	Human disease related genes:Congenital disorders of metabolism:Congenital disorders of glycan/glycoprotein metabolism; ENZYME proteins:Hydrolases; Enzymes; Peptidases:Serine-type peptidases; Potential drug targets; Predicted intracellular proteins; Disease related genes; Human disease related genes:Congenital disorders of metabolism:Lysosomal storage diseases
MORC4	MORC family CW-type zinc finger 4		Predicted intracellular proteins; Cancer-related genes:Mutated cancer genes
BCL2L11	BCL2 like 11	GO:0034263 positive regulation of autophagy in response to ER overload;GO:1902263 apoptotic process involved in embryonic digit morphogenesis;GO:1903896 positive regulation of IRE1-mediated unfolded protein response	Predicted intracellular proteins; Transporters:Accessory Factors Involved in Transport	GO:0009725 response to hormone; GO:0007420 brain development; GO:0006974 cellular response to DNA damage stimulus; GO:0060041 retina development in camera-type eye; GO:0071407 cellular response to organic cyclic compound; GO:0002009 morphogenesis of an epithelium
C11orf96	chromosome 11 open reading frame 96		Predicted intracellular proteins
BTF3P12	basic transcription factor 3 pseudogene 12
LINC00642	long intergenic non-protein coding RNA 642
AKR7A3	aldo-keto reductase family 7 member A3	GO:0009407 toxin catabolic process;GO:0043387 mycotoxin catabolic process;GO:0046223 aflatoxin catabolic process	Predicted intracellular proteins
AKT2	AKT serine/threonine kinase 2	GO:0071486 cellular response to high light intensity;GO:0097473 retinal rod cell apoptotic process;GO:0009644 response to high light intensity	Human disease related genes:Congenital disorders of metabolism:Other congenital disorders of metabolism; Enzymes; Cancer-related genes:Candidate cancer biomarkers; Kinases:AGC Ser/Thr protein kinases; Human disease related genes:Cancers:Cancers of the breast and female genital organs; RAS pathway related proteins; Potential drug targets; ENZYME proteins:Transferases; Predicted intracellular prote…	GO:0009725 response to hormone; R-HSA-388396 GPCR downstream signalling; R-HSA-9006934 Signaling by Receptor Tyrosine Kinases; hsa04015 Rap1 signaling pathway; GO:0001934 positive regulation of protein phosphorylation
MYH13	myosin heavy chain 13	GO:0009267 cellular response to starvation;GO:0042594 response to starvation;GO:0031669 cellular response to nutrient levels	Predicted intracellular proteins	GO:0009991 response to extracellular stimulus
ANKRD24	ankyrin repeat domain 24		Predicted intracellular proteins
LARGE-AS1	LARGE antisense RNA 1
C19orf25	chromosome 19 open reading frame 25		Predicted intracellular proteins
TSPAN17	tetraspanin 17	GO:0072659 protein localization to plasma membrane;GO:1990778 protein localization to cell periphery;GO:0051604 protein maturation
USP9X	ubiquitin specific peptidase 9 X-linked	GO:1904515 positive regulation of TORC2 signaling;GO:1903939 regulation of TORC2 signaling;GO:0071947 protein deubiquitination involved in ubiquitin-dependent protein catabolic process	ENZYME proteins:Hydrolases; Peptidases:Cysteine-type peptidases; Enzymes; Human disease related genes:Other diseases:Mental and behavioural disorders; Potential drug targets; Predicted intracellular proteins; Disease related genes	GO:0000278 mitotic cell cycle; GO:0051052 regulation of DNA metabolic process; R-HSA-9012999 RHO GTPase cycle
GOSR2	golgi SNAP receptor complex member 2	GO:0006891 intra-Golgi vesicle-mediated transport;GO:0006906 vesicle fusion;GO:0090174 organelle membrane fusion	Predicted intracellular proteins; Disease related genes; Human disease related genes:Nervous system diseases:Epilepsy
ZFHX2	zinc finger homeobox 2	GO:0051930 regulation of sensory perception of pain;GO:0051931 regulation of sensory perception;GO:0030534 adult behavior	Transcription factors:Helix-turn-helix domains; Disease related genes; Predicted intracellular proteins; Human disease related genes:Nervous system diseases:Other nervous and sensory system diseases	GO:0007420 brain development; GO:0045664 regulation of neuron differentiation
COPS9	COP9 signalosome subunit 9	GO:2000435 negative regulation of protein neddylation;GO:2000434 regulation of protein neddylation;GO:0034644 cellular response to UV	Predicted intracellular proteins
LINC00205	long intergenic non-protein coding RNA 205
SPTBN1	spectrin beta, non-erythrocytic 1	GO:0021556 central nervous system formation;GO:0021551 central nervous system morphogenesis;GO:0007182 common-partner SMAD protein phosphorylation	Predicted intracellular proteins	GO:0000278 mitotic cell cycle; R-HSA-9675108 Nervous system development; R-HSA-9012999 RHO GTPase cycle
PKIG	cAMP-dependent protein kinase inhibitor gamma	GO:2000480 negative regulation of cAMP-dependent protein kinase activity;GO:0042308 negative regulation of protein import into nucleus;GO:2000479 regulation of cAMP-dependent protein kinase activity	Predicted intracellular proteins	GO:0001934 positive regulation of protein phosphorylation
CDKL1	cyclin dependent kinase like 1	GO:1902017 regulation of cilium assembly;GO:0120032 regulation of plasma membrane bounded cell projection assembly;GO:0060491 regulation of cell projection assembly	ENZYME proteins:Transferases; Predicted intracellular proteins; Enzymes; Kinases:CMGC Ser/Thr protein kinases
PLAC8L1	PLAC8 like 1		Predicted intracellular proteins
ZNF821	zinc finger protein 821	GO:0006357 regulation of transcription by RNA polymerase II;GO:0006355 regulation of DNA-templated transcription;GO:1903506 regulation of nucleic acid-templated transcription	Predicted intracellular proteins
GPC1	glypican 1	GO:2001016 positive regulation of skeletal muscle cell differentiation;GO:0030200 heparan sulfate proteoglycan catabolic process;GO:0030167 proteoglycan catabolic process	Predicted intracellular proteins; Disease related genes	R-HSA-9675108 Nervous system development; hsa04015 Rap1 signaling pathway
DNAAF5	dynein axonemal assembly factor 5	GO:0036159 inner dynein arm assembly;GO:0036158 outer dynein arm assembly;GO:0070286 axonemal dynein complex assembly	Predicted intracellular proteins; Disease related genes; Human disease related genes:Respiratory diseases:Tracheobronchial diseases
LINC02175	long intergenic non-protein coding RNA 2175
TMTC1	transmembrane O-mannosyltransferase targeting cadherins 1	GO:0035269 protein O-linked mannosylation;GO:0035268 protein mannosylation;GO:0097502 mannosylation	ENZYME proteins:Transferases; Enzymes
LRRN2	leucine rich repeat neuronal 2	GO:0007155 cell adhesion;GO:0007165 signal transduction;GO:0023052 signaling
ASAP1	ArfGAP with SH3 domain, ankyrin repeat and PH domain 1	GO:1903527 positive regulation of membrane tubulation;GO:1903525 regulation of membrane tubulation;GO:0071803 positive regulation of podosome assembly	Predicted intracellular proteins
PROX1	prospero homeobox 1	GO:0002194 hepatocyte cell migration;GO:0043049 otic placode formation;GO:0061114 branching involved in pancreas morphogenesis	Transcription factors:Helix-turn-helix domains; Predicted intracellular proteins	GO:0007420 brain development; GO:0060041 retina development in camera-type eye; GO:0010564 regulation of cell cycle process; GO:0045664 regulation of neuron differentiation; GO:0009991 response to extracellular stimulus; GO:0001934 positive regulation of protein phosphorylation; GO:0002009 morphogenesis of an epithelium
HIP1	huntingtin interacting protein 1	GO:2000588 positive regulation of platelet-derived growth factor receptor-beta signaling pathway;GO:0010641 positive regulation of platelet-derived growth factor receptor signaling pathway;GO:2000586 regulation of platelet-derived growth factor receptor-beta signaling pathway	Predicted intracellular proteins; Disease related genes; Cancer-related genes
MEPCE	methylphosphate capping enzyme	GO:1905382 positive regulation of snRNA transcription by RNA polymerase II;GO:1905380 regulation of snRNA transcription by RNA polymerase II;GO:0040031 snRNA modification	Predicted intracellular proteins	GO:0010564 regulation of cell cycle process
CDKN2AIP	CDKN2A interacting protein	GO:0030307 positive regulation of cell growth;GO:0030308 negative regulation of cell growth;GO:0045926 negative regulation of growth	Predicted intracellular proteins	GO:0006974 cellular response to DNA damage stimulus
LINC01333	long intergenic non-protein coding RNA 1333
HCG26	HLA complex group 26
FAM120C	family with sequence similarity 120C		Predicted intracellular proteins
KCTD7	potassium channel tetramerization domain containing 7	GO:0090461 glutamate homeostasis;GO:0060081 membrane hyperpolarization;GO:0080144 amino acid homeostasis	Predicted intracellular proteins; Disease related genes; Human disease related genes:Nervous system diseases:Epilepsy
RABGEF1	RAB guanine nucleotide exchange factor 1	GO:1900234 regulation of Kit signaling pathway;GO:1900235 negative regulation of Kit signaling pathway;GO:0032764 negative regulation of mast cell cytokine production	Predicted intracellular proteins; Transporters:Transporter channels and pores	GO:0002562 somatic diversification of immune receptors via germline recombination within a single locus
SSPOP	SCO-spondin, pseudogene	GO:0052547 regulation of peptidase activity;GO:0030162 regulation of proteolysis;GO:0043086 negative regulation of catalytic activity
GPC3	glypican 3	GO:0061209 cell proliferation involved in mesonephros development;GO:0072138 mesenchymal cell proliferation involved in ureteric bud development;GO:0072180 mesonephric duct morphogenesis	Human disease related genes:Congenital malformations:Congenital malformations of the musculoskeletal system; Cancer-related genes:Candidate cancer biomarkers; Predicted intracellular proteins; Disease related genes; Human disease related genes:Congenital malformations:Other congenital malformations	GO:0002009 morphogenesis of an epithelium
RBM41	RNA binding motif protein 41	GO:0000377 RNA splicing, via transesterification reactions with bulged adenosine as nucleophile;GO:0000398 mRNA splicing, via spliceosome;GO:0000375 RNA splicing, via transesterification reactions	Predicted intracellular proteins
EFHC1	EF-hand domain containing 1	GO:0021795 cerebral cortex cell migration;GO:0022029 telencephalon cell migration;GO:0021885 forebrain cell migration	Predicted intracellular proteins; Disease related genes; Human disease related genes:Nervous system diseases:Epilepsy	GO:0000278 mitotic cell cycle; GO:0007420 brain development
LOX	lysyl oxidase	GO:0035906 descending aorta development;GO:0035905 ascending aorta development;GO:0018057 peptidyl-lysine oxidation	ENZYME proteins:Oxidoreductases; Human disease related genes:Cardiovascular diseases:Vascular diseases; Enzymes; Predicted secreted proteins; Potential drug targets; Predicted intracellular proteins; Disease related genes	GO:0009725 response to hormone; GO:0006974 cellular response to DNA damage stimulus; GO:0071407 cellular response to organic cyclic compound; GO:0002009 morphogenesis of an epithelium
FAM78B	family with sequence similarity 78 member B		Predicted intracellular proteins
KCNA2	potassium voltage-gated channel subfamily A member 2	GO:0021633 optic nerve structural organization;GO:0045188 regulation of circadian sleep/wake cycle, non-REM sleep;GO:0021631 optic nerve morphogenesis	FDA approved drug targets:Small molecule drugs; Voltage-gated ion channels:Voltage-Gated Potassium Channels; Human disease related genes:Nervous system diseases:Epilepsy; Transporters:Transporter channels and pores; Predicted intracellular proteins; Disease related genes
TEX51	testis expressed 51		Predicted intracellular proteins
PASK	PAS domain containing serine/threonine kinase	GO:0045719 negative regulation of glycogen biosynthetic process;GO:0070092 regulation of glucagon secretion;GO:0070874 negative regulation of glycogen metabolic process	ENZYME proteins:Transferases; Predicted intracellular proteins; Enzymes; Kinases:CAMK Ser/Thr protein kinases
CPED1	cadherin like and PC-esterase domain containing 1		Predicted intracellular proteins
SEPSECS-AS1	SEPSECS antisense RNA 1 (head to head)
PI4K2B	phosphatidylinositol 4-kinase type 2 beta	GO:0046854 phosphatidylinositol phosphate biosynthetic process;GO:0007032 endosome organization;GO:0006661 phosphatidylinositol biosynthetic process	ENZYME proteins:Transferases; Predicted intracellular proteins; Enzymes
HNRNPU	heterogeneous nuclear ribonucleoprotein U	GO:1990280 RNA localization to chromatin;GO:1902889 protein localization to spindle microtubule;GO:2000371 regulation of DNA topoisomerase (ATP-hydrolyzing) activity	Predicted intracellular proteins; Disease related genes; Human disease related genes:Nervous system diseases:Epilepsy	GO:0009725 response to hormone; GO:0000278 mitotic cell cycle; GO:0010564 regulation of cell cycle process; GO:0071407 cellular response to organic cyclic compound; GO:0051052 regulation of DNA metabolic process; GO:0001934 positive regulation of protein phosphorylation; GO:0006325 chromatin organization; GO:0002009 morphogenesis of an epithelium
TAAR2	trace amine associated receptor 2	GO:0007186 G protein-coupled receptor signaling pathway;GO:0007165 signal transduction;GO:0023052 signaling	G-protein coupled receptors:GPCRs excl olfactory receptors	R-HSA-388396 GPCR downstream signalling
TBCD	tubulin folding cofactor D	GO:0007023 post-chaperonin tubulin folding pathway;GO:0007021 tubulin complex assembly;GO:0034333 adherens junction assembly	Predicted intracellular proteins; Disease related genes; Human disease related genes:Nervous system diseases:Neurodegenerative diseases	GO:0000278 mitotic cell cycle
CCK	cholecystokinin	GO:0042755 eating behavior;GO:0007631 feeding behavior;GO:0007586 digestion	Predicted secreted proteins	R-HSA-388396 GPCR downstream signalling
RUBCNL	rubicon like autophagy enhancer	GO:0061910 autophagosome-endosome fusion;GO:0061909 autophagosome-lysosome fusion;GO:0070873 regulation of glycogen metabolic process	Predicted intracellular proteins
RARB	retinoic acid receptor beta	GO:0055012 ventricular cardiac muscle cell differentiation;GO:0048384 retinoic acid receptor signaling pathway;GO:0003417 growth plate cartilage development	Transcription factors:Zinc-coordinating DNA-binding domains; Predicted intracellular proteins; FDA approved drug targets:Small molecule drugs; Human disease related genes:Cancers:Cancers of the lung and pleura; Human disease related genes:Cancers:Cancers of the digestive system; Cancer-related genes:Candidate cancer biomarkers; Human disease related genes:Congenital malformations:Congenital malfo…	GO:0009725 response to hormone; GO:0007420 brain development; GO:0060041 retina development in camera-type eye; GO:0071407 cellular response to organic cyclic compound; hsa04015 Rap1 signaling pathway; GO:0002009 morphogenesis of an epithelium
CRB2	crumbs cell polarity complex component 2	GO:0055111 ingression involved in gastrulation with mouth forming second;GO:0014028 notochord formation;GO:0048570 notochord morphogenesis	Predicted intracellular proteins; Disease related genes; Human disease related genes:Urinary system diseases:Kidney diseases	GO:0060041 retina development in camera-type eye; GO:0002009 morphogenesis of an epithelium
FAM135A	family with sequence similarity 135 member A	GO:0044255 cellular lipid metabolic process;GO:0006629 lipid metabolic process;GO:0044237 cellular metabolic process	Predicted intracellular proteins	R-HSA-9012999 RHO GTPase cycle
DNA2	DNA replication helicase/nuclease 2	GO:0033567 DNA replication, Okazaki fragment processing;GO:1902990 mitotic telomere maintenance via semi-conservative replication;GO:0006273 lagging strand elongation	ENZYME proteins:Hydrolases; Enzymes; Human disease related genes:Congenital disorders of metabolism:Mitochondrial diseases; Human disease related genes:Nervous system diseases:Eye disease; Potential drug targets; Predicted intracellular proteins; Disease related genes; Human disease related genes:Congenital malformations:Other congenital malformations	GO:0000278 mitotic cell cycle; GO:0006974 cellular response to DNA damage stimulus; GO:0010564 regulation of cell cycle process; GO:0051052 regulation of DNA metabolic process
LRRC41	leucine rich repeat containing 41	GO:0016567 protein ubiquitination;GO:0032446 protein modification by small protein conjugation;GO:0070647 protein modification by small protein conjugation or removal	Predicted intracellular proteins	R-HSA-9012999 RHO GTPase cycle
HYCC1	hyccin PI4KA lipid kinase complex subunit 1	GO:0046854 phosphatidylinositol phosphate biosynthetic process;GO:0042552 myelination;GO:0007272 ensheathment of neurons	Predicted intracellular proteins; Disease related genes; Human disease related genes:Congenital disorders of metabolism:Congenital disorders of lipid/glycolipid metabolism
SIPA1L2	signal induced proliferation associated 1 like 2	GO:0090630 activation of GTPase activity;GO:0043547 positive regulation of GTPase activity;GO:0051056 regulation of small GTPase mediated signal transduction	Predicted intracellular proteins	hsa04015 Rap1 signaling pathway
NEXMIF	neurite extension and migration factor	GO:2000048 negative regulation of cell-cell adhesion mediated by cadherin;GO:2001223 negative regulation of neuron migration;GO:0033629 negative regulation of cell adhesion mediated by integrin	Predicted intracellular proteins; Disease related genes; Human disease related genes:Other diseases:Mental and behavioural disorders
KLHL6	kelch like family member 6	GO:0002467 germinal center formation;GO:0050853 B cell receptor signaling pathway;GO:0050851 antigen receptor-mediated signaling pathway	Predicted intracellular proteins
TSSK1B	testis specific serine kinase 1B	GO:0018105 peptidyl-serine phosphorylation;GO:0007286 spermatid development;GO:0048515 spermatid differentiation	ENZYME proteins:Transferases; Enzymes; Kinases:CAMK Ser/Thr protein kinases
TET3	tet methylcytosine dioxygenase 3	GO:0006211 5-methylcytosine catabolic process;GO:0019857 5-methylcytosine metabolic process;GO:0044727 DNA demethylation of male pronucleus	ENZYME proteins:Oxidoreductases; Enzymes; Potential drug targets; Predicted intracellular proteins; Disease related genes	GO:0006974 cellular response to DNA damage stimulus; GO:0006325 chromatin organization
RPL35A	ribosomal protein L35a	GO:0042273 ribosomal large subunit biogenesis;GO:0002181 cytoplasmic translation;GO:0006364 rRNA processing	Ribosomal proteins; Human disease related genes:Other congenital disorders:Ribosomopathies; Predicted intracellular proteins; Disease related genes; Human disease related genes:Cardiovascular diseases:Hematologic diseases	R-HSA-9675108 Nervous system development
PPP1R2	protein phosphatase 1 regulatory inhibitor subunit 2	GO:0005977 glycogen metabolic process;GO:0006073 cellular glucan metabolic process;GO:0044042 glucan metabolic process	Predicted intracellular proteins
COL6A1	collagen type VI alpha 1 chain	GO:0035987 endodermal cell differentiation;GO:0001706 endoderm formation;GO:0007492 endoderm development	Human disease related genes:Musculoskeletal diseases:Muscular diseases; Predicted secreted proteins; Cancer-related genes:Candidate cancer biomarkers; Disease related genes; Human disease related genes:Musculoskeletal diseases:Skeletal diseases	GO:0009725 response to hormone; R-HSA-9675108 Nervous system development; R-HSA-9006934 Signaling by Receptor Tyrosine Kinases; GO:0002009 morphogenesis of an epithelium
TFPI	tissue factor pathway inhibitor	GO:0030195 negative regulation of blood coagulation;GO:1900047 negative regulation of hemostasis;GO:0050819 negative regulation of coagulation	Candidate cardiovascular disease genes; Predicted secreted proteins; FDA approved drug targets:Biotech drugs; FDA approved drug targets:Small molecule drugs	GO:0009725 response to hormone; GO:0071407 cellular response to organic cyclic compound
VSTM2A	V-set and transmembrane domain containing 2A	GO:0070352 positive regulation of white fat cell proliferation;GO:0070350 regulation of white fat cell proliferation;GO:0070346 positive regulation of fat cell proliferation	Predicted secreted proteins
PLEKHG5	pleckstrin homology and RhoGEF domain containing G5	GO:0035767 endothelial cell chemotaxis;GO:0007266 Rho protein signal transduction;GO:0043542 endothelial cell migration	Predicted intracellular proteins; Disease related genes; Human disease related genes:Nervous system diseases:Neurodegenerative diseases	R-HSA-388396 GPCR downstream signalling; R-HSA-9012999 RHO GTPase cycle
ZFP90	ZFP90 zinc finger protein	GO:0043392 negative regulation of DNA binding;GO:0051101 regulation of DNA binding;GO:0051100 negative regulation of binding	Predicted intracellular proteins; Transcription factors:Zinc-coordinating DNA-binding domains
TMEM120B	transmembrane protein 120B	GO:0051291 protein heterooligomerization;GO:0045444 fat cell differentiation;GO:0051259 protein complex oligomerization	Predicted intracellular proteins
RC3H2	ring finger and CCCH-type domains 2	GO:0061470 T follicular helper cell differentiation;GO:2000320 negative regulation of T-helper 17 cell differentiation;GO:2000317 negative regulation of T-helper 17 type immune response	ENZYME proteins:Transferases; Predicted intracellular proteins; Transcription factors:Zinc-coordinating DNA-binding domains; Enzymes	GO:0002562 somatic diversification of immune receptors via germline recombination within a single locus
ARMC12	armadillo repeat containing 12	GO:0120317 sperm mitochondrial sheath assembly;GO:0120316 sperm flagellum assembly;GO:0044458 motile cilium assembly	Predicted intracellular proteins
COLGALT2	collagen beta(1-O)galactosyltransferase 2	GO:0030199 collagen fibril organization;GO:0030198 extracellular matrix organization;GO:0043062 extracellular structure organization	ENZYME proteins:Transferases; Predicted intracellular proteins; Enzymes
AVL9	AVL9 cell migration associated	GO:0016477 cell migration;GO:0048870 cell motility;GO:0009987 cellular process	Predicted intracellular proteins
DNAH6	dynein axonemal heavy chain 6	GO:0001539 cilium or flagellum-dependent cell motility;GO:0060285 cilium-dependent cell motility;GO:0007018 microtubule-based movement	Predicted intracellular proteins
FAIM2	Fas apoptotic inhibitory molecule 2	GO:0021702 cerebellar Purkinje cell differentiation;GO:0021681 cerebellar granular layer development;GO:0021694 cerebellar Purkinje cell layer formation	Transporters:Transporter channels and pores	GO:0007420 brain development
PDX1	pancreatic and duodenal homeobox 1	GO:0009730 detection of carbohydrate stimulus;GO:0009732 detection of hexose stimulus;GO:0034287 detection of monosaccharide stimulus	Disease related genes; Human disease related genes:Digestive system diseases:Pancreas diseases; Human disease related genes:Endocrine and metabolic diseases:Diabetes; Predicted intracellular proteins; Transcription factors:Helix-turn-helix domains	GO:0009725 response to hormone; GO:0071407 cellular response to organic cyclic compound; GO:0009991 response to extracellular stimulus; GO:0002009 morphogenesis of an epithelium
ASPG	asparaginase	GO:0009066 aspartate family amino acid metabolic process;GO:1901605 alpha-amino acid metabolic process;GO:0006520 cellular amino acid metabolic process	Predicted intracellular proteins; Enzymes; ENZYME proteins:Hydrolases
RGMB-AS1	RGMB antisense RNA 1
NUDT18	nudix hydrolase 18	GO:0009184 purine deoxyribonucleoside diphosphate catabolic process;GO:0009192 deoxyribonucleoside diphosphate catabolic process;GO:0046057 dADP catabolic process	Predicted intracellular proteins; Enzymes; ENZYME proteins:Hydrolases
PUSL1	pseudouridine synthase like 1	GO:0031119 tRNA pseudouridine synthesis;GO:0001522 pseudouridine synthesis;GO:0006400 tRNA modification	Predicted intracellular proteins
ADAMTSL1	ADAMTS like 1	GO:0030198 extracellular matrix organization;GO:0043062 extracellular structure organization;GO:0045229 external encapsulating structure organization	Predicted intracellular proteins; Predicted secreted proteins
TERF1	telomeric repeat binding factor 1	GO:1904792 positive regulation of shelterin complex assembly;GO:1904850 negative regulation of establishment of protein localization to telomere;GO:1904910 regulation of establishment of RNA localization to telomere	Predicted intracellular proteins	GO:0000278 mitotic cell cycle; GO:0006974 cellular response to DNA damage stimulus; GO:0010564 regulation of cell cycle process; GO:0051052 regulation of DNA metabolic process
METTL13	methyltransferase 13, eEF1A lysine and N-terminal methyltransferase	GO:1902807 negative regulation of cell cycle G1/S phase transition;GO:1902806 regulation of cell cycle G1/S phase transition;GO:1901988 negative regulation of cell cycle phase transition	Predicted intracellular proteins; Disease related genes	GO:0010564 regulation of cell cycle process
VCL	vinculin	GO:1904702 regulation of protein localization to adherens junction;GO:0150106 regulation of protein localization to cell-cell junction;GO:0034333 adherens junction assembly	Human disease related genes:Cardiovascular diseases:Cardiac diseases; Predicted intracellular proteins; Disease related genes	GO:0002009 morphogenesis of an epithelium
HNRNPD	heterogeneous nuclear ribonucleoprotein D	GO:1904585 response to putrescine;GO:1904586 cellular response to putrescine;GO:1990828 hepatocyte dedifferentiation	Predicted intracellular proteins	GO:0009725 response to hormone; GO:0007420 brain development; GO:0071407 cellular response to organic cyclic compound; GO:0051052 regulation of DNA metabolic process; GO:0001934 positive regulation of protein phosphorylation
SNORA28	small nucleolar RNA, H/ACA box 28	GO:0006396 RNA processing;GO:0016070 RNA metabolic process;GO:0090304 nucleic acid metabolic process
EIF5	eukaryotic translation initiation factor 5	GO:0001731 formation of translation preinitiation complex;GO:0001732 formation of cytoplasmic translation initiation complex;GO:0002183 cytoplasmic translational initiation	Predicted intracellular proteins
LOC101928626	uncharacterized LOC101928626
RAPGEF2	Rap guanine nucleotide exchange factor 2	GO:0031547 brain-derived neurotrophic factor receptor signaling pathway;GO:2000670 positive regulation of dendritic cell apoptotic process;GO:0048022 negative regulation of melanin biosynthetic process	Predicted intracellular proteins; Disease related genes; Human disease related genes:Nervous system diseases:Epilepsy	GO:0009725 response to hormone; GO:0007420 brain development; GO:0071407 cellular response to organic cyclic compound; hsa04015 Rap1 signaling pathway; GO:0001934 positive regulation of protein phosphorylation
SRC	SRC proto-oncogene, non-receptor tyrosine kinase	GO:0001545 primary ovarian follicle growth;GO:0035635 entry of bacterium into host cell;GO:1990646 cellular response to prolactin	FDA approved drug targets:Small molecule drugs; Enzymes; Transporters:Accessory Factors Involved in Transport; Cancer-related genes:Candidate cancer biomarkers; Kinases:Tyr protein kinases; ENZYME proteins:Transferases; Predicted intracellular proteins; Disease related genes; Human disease related genes:Cardiovascular diseases:Hematologic diseases	GO:0009725 response to hormone; GO:0007420 brain development; GO:0006974 cellular response to DNA damage stimulus; R-HSA-388396 GPCR downstream signalling; R-HSA-9675108 Nervous system development; R-HSA-9006934 Signaling by Receptor Tyrosine Kinases; GO:0071407 cellular response to organic cyclic compound; hsa04015 Rap1 signaling pathway; GO:0009991 response to extracellular stimulus; GO:0051052…
SHROOM2	shroom family member 2	GO:0008057 eye pigment granule organization;GO:0043476 pigment accumulation;GO:0043482 cellular pigment accumulation	Predicted intracellular proteins	GO:0007420 brain development; GO:0060041 retina development in camera-type eye
NR6A1	nuclear receptor subfamily 6 group A member 1	GO:0030522 intracellular receptor signaling pathway;GO:0007276 gamete generation;GO:0048609 multicellular organismal reproductive process	Predicted intracellular proteins; Transcription factors:Zinc-coordinating DNA-binding domains; Nuclear receptors	GO:0071407 cellular response to organic cyclic compound
TNFRSF25	TNF receptor superfamily member 25	GO:0033209 tumor necrosis factor-mediated signaling pathway;GO:0071356 cellular response to tumor necrosis factor;GO:0034612 response to tumor necrosis factor	Predicted secreted proteins
PDLIM4	PDZ and LIM domain 4	GO:0098976 excitatory chemical synaptic transmission;GO:0031532 actin cytoskeleton reorganization;GO:0007268 chemical synaptic transmission	Predicted intracellular proteins; Human disease related genes:Musculoskeletal diseases:Skeletal diseases	GO:0002009 morphogenesis of an epithelium
NADK	NAD kinase	GO:0006741 NADP biosynthetic process;GO:0019674 NAD metabolic process;GO:0019359 nicotinamide nucleotide biosynthetic process	ENZYME proteins:Transferases; Predicted intracellular proteins; Enzymes
RARRES1	retinoic acid receptor responder 1	GO:0010951 negative regulation of endopeptidase activity;GO:0010466 negative regulation of peptidase activity;GO:0045861 negative regulation of proteolysis	Predicted intracellular proteins
ZBTB40	zinc finger and BTB domain containing 40	GO:0030282 bone mineralization;GO:0031214 biomineral tissue development;GO:0110148 biomineralization	Predicted intracellular proteins; Transcription factors:Zinc-coordinating DNA-binding domains	GO:0006974 cellular response to DNA damage stimulus
PITPNC1	phosphatidylinositol transfer protein cytoplasmic 1	GO:0120009 intermembrane lipid transfer;GO:0015914 phospholipid transport;GO:0015748 organophosphate ester transport	Predicted intracellular proteins
COPE	COPI coat complex subunit epsilon	GO:0099612 protein localization to axon;GO:0006891 intra-Golgi vesicle-mediated transport;GO:0006890 retrograde vesicle-mediated transport, Golgi to endoplasmic reticulum	Predicted intracellular proteins
HCST	hematopoietic cell signal transducer	GO:0014068 positive regulation of phosphatidylinositol 3-kinase signaling;GO:0014066 regulation of phosphatidylinositol 3-kinase signaling;GO:0006468 protein phosphorylation
RASEF	RAS and EF-hand domain containing		Predicted intracellular proteins
TMF1	TATA element modulatory factor 1	GO:2000843 regulation of testosterone secretion;GO:2000845 positive regulation of testosterone secretion;GO:0032275 luteinizing hormone secretion	Predicted intracellular proteins; Cancer-related genes:Candidate cancer biomarkers	GO:0009725 response to hormone; GO:0071407 cellular response to organic cyclic compound
SLC39A5	solute carrier family 39 member 5	GO:0070315 G1 to G0 transition involved in cell differentiation;GO:0071578 zinc ion import across plasma membrane;GO:0034224 cellular response to zinc ion starvation	Human disease related genes:Nervous system diseases:Eye disease; Transporters:Electrochemical Potential-driven transporters; Potential drug targets; Predicted intracellular proteins; Disease related genes	GO:0060041 retina development in camera-type eye; GO:0009991 response to extracellular stimulus
LINC01847	long intergenic non-protein coding RNA 1847
AIFM2	apoptosis inducing factor mitochondria associated 2	GO:0110075 regulation of ferroptosis;GO:0110076 negative regulation of ferroptosis;GO:0006743 ubiquinone metabolic process	Predicted intracellular proteins
SNORA16A	small nucleolar RNA, H/ACA box 16A	GO:0006396 RNA processing;GO:0016070 RNA metabolic process;GO:0090304 nucleic acid metabolic process
SNORA61	small nucleolar RNA, H/ACA box 61	GO:0006396 RNA processing;GO:0016070 RNA metabolic process;GO:0090304 nucleic acid metabolic process
SNORA44	small nucleolar RNA, H/ACA box 44	GO:0006396 RNA processing;GO:0016070 RNA metabolic process;GO:0090304 nucleic acid metabolic process
SNHG12	small nucleolar RNA host gene 12	GO:0006396 RNA processing;GO:0016070 RNA metabolic process;GO:0090304 nucleic acid metabolic process
SP1	Sp1 transcription factor	GO:1904828 positive regulation of hydrogen sulfide biosynthetic process;GO:1904826 regulation of hydrogen sulfide biosynthetic process;GO:0051176 positive regulation of sulfur metabolic process	Transcription factors:Zinc-coordinating DNA-binding domains; Predicted intracellular proteins; Cancer-related genes:Candidate cancer biomarkers	GO:0009725 response to hormone; hsa04015 Rap1 signaling pathway; GO:0009991 response to extracellular stimulus
SLC25A40	solute carrier family 25 member 40	GO:0048821 erythrocyte development;GO:0061515 myeloid cell development;GO:1990542 mitochondrial transmembrane transport	Transporters:Electrochemical Potential-driven transporters
UCK1	uridine-cytidine kinase 1	GO:0009224 CMP biosynthetic process;GO:0044211 CTP salvage;GO:0010138 pyrimidine ribonucleotide salvage	ENZYME proteins:Transferases; Predicted intracellular proteins; Enzymes
TMEM39A	transmembrane protein 39A	GO:1901097 negative regulation of autophagosome maturation;GO:1902902 negative regulation of autophagosome assembly;GO:1901096 regulation of autophagosome maturation	Transporters
SLAIN2	SLAIN motif family member 2	GO:0007020 microtubule nucleation;GO:0031116 positive regulation of microtubule polymerization;GO:0031112 positive regulation of microtubule polymerization or depolymerization	Predicted intracellular proteins
TMEM18	transmembrane protein 18	GO:0016477 cell migration;GO:0048870 cell motility;GO:0009987 cellular process	Transporters
GARIN1B	golgi associated RAB2 interactor 1B	GO:0007340 acrosome reaction;GO:0001675 acrosome assembly;GO:0033363 secretory granule organization	Predicted intracellular proteins
LYPLA2	lysophospholipase 2	GO:0062232 prostanoid catabolic process;GO:1905344 prostaglandin catabolic process;GO:1901523 icosanoid catabolic process	Predicted intracellular proteins	R-HSA-9675108 Nervous system development
ZNF223	zinc finger protein 223	GO:0006357 regulation of transcription by RNA polymerase II;GO:0006355 regulation of DNA-templated transcription;GO:1903506 regulation of nucleic acid-templated transcription	Predicted intracellular proteins; Transcription factors:Zinc-coordinating DNA-binding domains
PTPN6	protein tyrosine phosphatase non-receptor type 6	GO:0033277 abortive mitotic cell cycle;GO:1905867 epididymis development;GO:0033007 negative regulation of mast cell activation involved in immune response	Predicted intracellular proteins; Enzymes; ENZYME proteins:Hydrolases	GO:0000278 mitotic cell cycle; GO:0010564 regulation of cell cycle process; R-HSA-9006934 Signaling by Receptor Tyrosine Kinases; GO:0001934 positive regulation of protein phosphorylation
C14orf180	chromosome 14 open reading frame 180		Predicted intracellular proteins
WDR62	WD repeat domain 62	GO:2001224 positive regulation of neuron migration;GO:0007099 centriole replication;GO:0002052 positive regulation of neuroblast proliferation	Predicted intracellular proteins; Disease related genes; Human disease related genes:Congenital malformations:Congenital malformations of the nervous system	GO:0000278 mitotic cell cycle; GO:0007420 brain development; GO:0010564 regulation of cell cycle process; GO:0045664 regulation of neuron differentiation
LMF2	lipase maturation factor 2	GO:0051604 protein maturation;GO:0010467 gene expression;GO:0019538 protein metabolic process
POM121L8P	POM121 transmembrane nucleoporin like 8, pseudogene
ARHGAP35	Rho GTPase activating protein 35	GO:0030950 establishment or maintenance of actin cytoskeleton polarity;GO:0030952 establishment or maintenance of cytoskeleton polarity;GO:0043116 negative regulation of vascular permeability	Cancer-related genes:Mutational cancer driver genes; Predicted intracellular proteins; Cancer-related genes:Mutated cancer genes	GO:0007420 brain development; GO:0060041 retina development in camera-type eye; R-HSA-9675108 Nervous system development; GO:0009991 response to extracellular stimulus; R-HSA-9012999 RHO GTPase cycle; GO:0002009 morphogenesis of an epithelium
CFI	complement factor I	GO:0006958 complement activation, classical pathway;GO:0002455 humoral immune response mediated by circulating immunoglobulin;GO:0006956 complement activation	ENZYME proteins:Hydrolases; Enzymes; Predicted secreted proteins; Human disease related genes:Nervous system diseases:Eye disease; Peptidases:Serine-type peptidases; Human disease related genes:Immune system diseases:Primary immunodeficiency; Potential drug targets; Disease related genes; Human disease related genes:Cardiovascular diseases:Hematologic diseases
TSPAN12	tetraspanin 12	GO:0010842 retina layer formation;GO:1900746 regulation of vascular endothelial growth factor signaling pathway;GO:1902547 regulation of cellular response to vascular endothelial growth factor stimulus	Human disease related genes:Nervous system diseases:Eye disease; Disease related genes; Transporters:Accessory Factors Involved in Transport; Potential drug targets	GO:0060041 retina development in camera-type eye; GO:0002009 morphogenesis of an epithelium
ZBTB2	zinc finger and BTB domain containing 2	GO:0000122 negative regulation of transcription by RNA polymerase II;GO:0045892 negative regulation of DNA-templated transcription;GO:1903507 negative regulation of nucleic acid-templated transcription	Predicted intracellular proteins; Transcription factors:Zinc-coordinating DNA-binding domains
GAB3	GRB2 associated binding protein 3	GO:0030225 macrophage differentiation;GO:0002573 myeloid leukocyte differentiation;GO:0030099 myeloid cell differentiation	Predicted intracellular proteins
GPATCH2L	G-patch domain containing 2 like		Predicted intracellular proteins
C17orf67	chromosome 17 open reading frame 67		Predicted secreted proteins
FZD9	frizzled class receptor 9	GO:1903910 negative regulation of receptor clustering;GO:1904394 negative regulation of skeletal muscle acetylcholine-gated channel clustering;GO:1990523 bone regeneration	G-protein coupled receptors:GPCRs excl olfactory receptors; G-protein coupled receptors:Family fz/smo receptors; Human disease related genes:Other congenital disorders:Chromosomal abnormalities; CD markers	R-HSA-388396 GPCR downstream signalling
UBE2D4	ubiquitin conjugating enzyme E2 D4 (putative)	GO:0035519 protein K29-linked ubiquitination;GO:0044314 protein K27-linked ubiquitination;GO:0085020 protein K6-linked ubiquitination	ENZYME proteins:Transferases; Predicted intracellular proteins; Enzymes
PON2	paraoxonase 2	GO:0009636 response to toxic substance;GO:0019439 aromatic compound catabolic process;GO:0006979 response to oxidative stress	ENZYME proteins:Hydrolases; Enzymes; Predicted secreted proteins; Candidate cardiovascular disease genes; Predicted intracellular proteins
SAMD15	sterile alpha motif domain containing 15		Predicted intracellular proteins
LINC01016	long intergenic non-protein coding RNA 1016
IRAG2	inositol 1,4,5-triphosphate receptor associated 2	GO:0006903 vesicle targeting;GO:0006906 vesicle fusion;GO:0090174 organelle membrane fusion	Predicted intracellular proteins; Transporters:Accessory Factors Involved in Transport
MTHFD1	methylenetetrahydrofolate dehydrogenase, cyclohydrolase and formyltetrahydrofolate synthetase 1	GO:0000105 histidine biosynthetic process;GO:0009257 10-formyltetrahydrofolate biosynthetic process;GO:0009092 homoserine metabolic process	Predicted intracellular proteins; Human disease related genes:Congenital malformations:Congenital malformations of the nervous system	GO:0002009 morphogenesis of an epithelium
RHBDL2	rhomboid like 2	GO:0006508 proteolysis;GO:0019538 protein metabolic process;GO:1901564 organonitrogen compound metabolic process	Enzymes; ENZYME proteins:Hydrolases; Peptidases:Serine-type peptidases
SMARCA1	SWI/SNF related, matrix associated, actin dependent regulator of chromatin, subfamily a, member 1	GO:0006338 chromatin remodeling;GO:0006325 chromatin organization;GO:0007420 brain development	Transcription factors:Helix-turn-helix domains; Predicted intracellular proteins	GO:0007420 brain development; GO:0006325 chromatin organization
ENDOV	endonuclease V	GO:0090502 RNA phosphodiester bond hydrolysis, endonucleolytic;GO:0090501 RNA phosphodiester bond hydrolysis;GO:0090305 nucleic acid phosphodiester bond hydrolysis	Predicted intracellular proteins	GO:0006974 cellular response to DNA damage stimulus
YIPF2	Yip1 domain family member 2	GO:0016192 vesicle-mediated transport;GO:0006810 transport;GO:0051234 establishment of localization	Predicted intracellular proteins; Transporters
ACVR1B	activin A receptor type 1B	GO:1901165 positive regulation of trophoblast cell migration;GO:0032927 positive regulation of activin receptor signaling pathway;GO:0038092 nodal signaling pathway	Predicted intracellular proteins; Cancer-related genes:Mutated cancer genes; Enzymes; Cancer-related genes:Candidate cancer biomarkers; Potential drug targets; ENZYME proteins:Transferases; Kinases:TKL Ser/Thr protein kinases; Disease related genes; Cancer-related genes:Mutational cancer driver genes	GO:0000278 mitotic cell cycle; GO:0002009 morphogenesis of an epithelium
RAB40C	RAB40C, member RAS oncogene family	GO:0072659 protein localization to plasma membrane;GO:1990778 protein localization to cell periphery;GO:0072657 protein localization to membrane	Predicted intracellular proteins
COL18A1-AS1	COL18A1 antisense RNA 1
BMS1P2	BMS1 pseudogene 2
NFRKB	nuclear factor related to kappaB binding protein	GO:1904507 positive regulation of telomere maintenance in response to DNA damage;GO:1904505 regulation of telomere maintenance in response to DNA damage;GO:0060382 regulation of DNA strand elongation	Predicted intracellular proteins	GO:0006974 cellular response to DNA damage stimulus; GO:0051052 regulation of DNA metabolic process; GO:0006325 chromatin organization
SRRM4	serine/arginine repetitive matrix 4	GO:0042551 neuron maturation;GO:0000381 regulation of alternative mRNA splicing, via spliceosome;GO:0048024 regulation of mRNA splicing, via spliceosome	Predicted intracellular proteins
RPGRIP1	RPGR interacting protein 1	GO:0046548 retinal rod cell development;GO:0060221 retinal rod cell differentiation;GO:0060219 camera-type eye photoreceptor cell differentiation	Human disease related genes:Nervous system diseases:Eye disease; Predicted intracellular proteins; Disease related genes	GO:0060041 retina development in camera-type eye
POC1A	POC1 centriolar protein A	GO:0060271 cilium assembly;GO:0044782 cilium organization;GO:0120031 plasma membrane bounded cell projection assembly	Predicted intracellular proteins; Disease related genes; Human disease related genes:Congenital malformations:Other congenital malformations
FLVCR2	FLVCR heme transporter 2	GO:0097037 heme export;GO:0015886 heme transport;GO:1901678 iron coordination entity transport	Human disease related genes:Cardiovascular diseases:Vascular diseases; Transporters:Electrochemical Potential-driven transporters; Potential drug targets; Predicted intracellular proteins; Disease related genes
SHC3	SHC adaptor protein 3	GO:0007173 epidermal growth factor receptor signaling pathway;GO:0038127 ERBB signaling pathway;GO:0007169 transmembrane receptor protein tyrosine kinase signaling pathway	Predicted intracellular proteins; RAS pathway related proteins	R-HSA-9675108 Nervous system development; R-HSA-9006934 Signaling by Receptor Tyrosine Kinases; hsa04015 Rap1 signaling pathway
LOC101927839	uncharacterized LOC101927839
CFAP157	cilia and flagella associated protein 157	GO:0007288 sperm axoneme assembly;GO:0120316 sperm flagellum assembly;GO:0044458 motile cilium assembly	Predicted intracellular proteins
SETD6	SET domain containing 6, protein lysine methyltransferase	GO:0018026 peptidyl-lysine monomethylation;GO:0034968 histone lysine methylation;GO:0018022 peptidyl-lysine methylation	Predicted intracellular proteins
HLA-DOA	major histocompatibility complex, class II, DO alpha	GO:0002587 negative regulation of antigen processing and presentation of peptide antigen via MHC class II;GO:0002581 negative regulation of antigen processing and presentation of peptide or polysaccharide antigen via MHC class II;GO:0002584 negative regulation of antigen processing and presentation of peptide antigen	Predicted intracellular proteins	hsa04015 Rap1 signaling pathway
CDSN	corneodesmosin	GO:1905715 regulation of cornification;GO:1905716 negative regulation of cornification;GO:0003336 corneocyte desquamation	Human disease related genes:Congenital malformations:Congenital malformations of skin; Human disease related genes:Skin diseases:Skin and soft tissue diseases; Predicted secreted proteins
FBRSL1	fibrosin like 1		Predicted intracellular proteins
LOC100310756	uncharacterized LOC100310756
CTNNBL1	catenin beta like 1	GO:0016445 somatic diversification of immunoglobulins;GO:0002200 somatic diversification of immune receptors;GO:0002377 immunoglobulin production	Predicted intracellular proteins; Cancer-related genes:Candidate cancer biomarkers	GO:0002562 somatic diversification of immune receptors via germline recombination within a single locus
AA06	uncharacterized LOC100506677
SSH3	slingshot protein phosphatase 3	GO:0030837 negative regulation of actin filament polymerization;GO:0032272 negative regulation of protein polymerization;GO:0030833 regulation of actin filament polymerization	Predicted intracellular proteins; Enzymes; ENZYME proteins:Hydrolases	R-HSA-9675108 Nervous system development
TEX44	testis expressed 44		Predicted intracellular proteins
HEBP2	heme binding protein 2	GO:0010917 negative regulation of mitochondrial membrane potential;GO:0045837 negative regulation of membrane potential;GO:0010940 positive regulation of necrotic cell death	Predicted intracellular proteins
FMO5	flavin containing dimethylaniline monoxygenase 5	GO:0070995 NADPH oxidation;GO:0006739 NADP metabolic process;GO:0090181 regulation of cholesterol metabolic process	Predicted intracellular proteins; Cancer-related genes:Candidate cancer biomarkers; Enzymes; ENZYME proteins:Oxidoreductases
PRM1	protamine 1	GO:0035092 sperm DNA condensation;GO:0007289 spermatid nucleus differentiation;GO:0030261 chromosome condensation	Predicted intracellular proteins	GO:0006325 chromatin organization
FHIP2B	FHF complex subunit HOOK interacting protein 2B		Predicted intracellular proteins
THRA	thyroid hormone receptor alpha	GO:0017055 negative regulation of RNA polymerase II transcription preinitiation complex assembly;GO:0045925 positive regulation of female receptivity;GO:0008050 female courtship behavior	Transcription factors:Zinc-coordinating DNA-binding domains; FDA approved drug targets:Small molecule drugs; Cancer-related genes:Candidate cancer biomarkers; Human disease related genes:Endocrine and metabolic diseases:Thyroid gland diseases; Predicted intracellular proteins; Disease related genes; Nuclear receptors	GO:0009725 response to hormone; R-HSA-388396 GPCR downstream signalling; GO:0071407 cellular response to organic cyclic compound
CIB2	calcium and integrin binding family member 2	GO:0071318 cellular response to ATP;GO:0033198 response to ATP;GO:0045494 photoreceptor cell maintenance	Human disease related genes:Nervous system diseases:Ear disease; Cancer-related genes:Candidate cancer biomarkers; Human disease related genes:Nervous system diseases:Eye disease; Predicted intracellular proteins; Disease related genes	GO:0009725 response to hormone; R-HSA-388396 GPCR downstream signalling; GO:0071407 cellular response to organic cyclic compound
LIMK1	LIM domain kinase 1	GO:0030038 contractile actin filament bundle assembly;GO:0043149 stress fiber assembly;GO:0002433 immune response-regulating cell surface receptor signaling pathway involved in phagocytosis	Predicted intracellular proteins; Enzymes; Cancer-related genes:Candidate cancer biomarkers; Potential drug targets; ENZYME proteins:Transferases; Kinases:TKL Ser/Thr protein kinases; Disease related genes; Human disease related genes:Other congenital disorders:Chromosomal abnormalities	R-HSA-9675108 Nervous system development; hsa04015 Rap1 signaling pathway; R-HSA-9012999 RHO GTPase cycle
HSD11B1L	hydroxysteroid 11-beta dehydrogenase 1 like		Predicted intracellular proteins; Predicted secreted proteins
ADGRG1	adhesion G protein-coupled receptor G1	GO:0021796 cerebral cortex regionalization;GO:0010573 vascular endothelial growth factor production;GO:2001223 negative regulation of neuron migration	G-protein coupled receptors:GPCRs excl olfactory receptors; Predicted secreted proteins; G-protein coupled receptors:Family 2 (B) receptors; Human disease related genes:Congenital malformations:Congenital malformations of the nervous system; Potential drug targets; Predicted intracellular proteins; Disease related genes	GO:0007420 brain development; GO:0002009 morphogenesis of an epithelium
SKP2	S-phase kinase associated protein 2	GO:0033148 positive regulation of intracellular estrogen receptor signaling pathway;GO:0033145 positive regulation of intracellular steroid hormone receptor signaling pathway;GO:1902916 positive regulation of protein polyubiquitination	Predicted intracellular proteins; Cancer-related genes:Candidate cancer biomarkers	GO:0000278 mitotic cell cycle
CA12	carbonic anhydrase 12	GO:0055064 chloride ion homeostasis;GO:0055083 monovalent inorganic anion homeostasis;GO:0006730 one-carbon metabolic process	FDA approved drug targets:Small molecule drugs; ENZYME proteins:Lyases; Human disease related genes:Congenital disorders of metabolism:Congenital disorders of ion transport and metabolism; Enzymes; Disease related genes
ALDH1B1	aldehyde dehydrogenase 1 family member B1	GO:0006068 ethanol catabolic process;GO:0034310 primary alcohol catabolic process;GO:0006067 ethanol metabolic process	Predicted intracellular proteins; Enzymes; ENZYME proteins:Oxidoreductases
DEFA1B	defensin alpha 1B	GO:0052183 modification by host of symbiont structure;GO:0052187 modification by host of symbiont cellular component;GO:0052337 modification by host of symbiont membrane	Cancer-related genes:Candidate cancer biomarkers; Predicted secreted proteins; Transporters:Transporter channels and pores	GO:0009725 response to hormone; GO:0071407 cellular response to organic cyclic compound
DEFA3	defensin alpha 3	GO:0051673 membrane disruption in another organism;GO:0030520 intracellular estrogen receptor signaling pathway;GO:0035821 modulation of process of another organism	Cancer-related genes:Candidate cancer biomarkers; Predicted secreted proteins	GO:0009725 response to hormone; GO:0071407 cellular response to organic cyclic compound
DEFA1	defensin alpha 1	GO:0052183 modification by host of symbiont structure;GO:0052187 modification by host of symbiont cellular component;GO:0052337 modification by host of symbiont membrane	Cancer-related genes:Candidate cancer biomarkers; Predicted secreted proteins; Transporters:Transporter channels and pores	GO:0009725 response to hormone; GO:0071407 cellular response to organic cyclic compound
SLC6A15	solute carrier family 6 member 15	GO:0015820 leucine transport;GO:0015824 proline transport;GO:0015803 branched-chain amino acid transport	Predicted intracellular proteins; Transporters:Electrochemical Potential-driven transporters
ITFG1	integrin alpha FG-GAP repeat containing 1		Predicted intracellular proteins
SLC13A3	solute carrier family 13 member 3	GO:0006842 tricarboxylic acid transport;GO:0015746 citrate transport;GO:0015742 alpha-ketoglutarate transport	Potential drug targets; Disease related genes; Transporters:Electrochemical Potential-driven transporters
CD24	CD24 molecule	GO:0032595 B cell receptor transport within lipid bilayer;GO:0032597 B cell receptor transport into membrane raft;GO:0032599 protein transport out of membrane raft	Disease related genes; Cancer-related genes:Candidate cancer biomarkers; Predicted intracellular proteins; CD markers	GO:0009725 response to hormone; R-HSA-388396 GPCR downstream signalling; R-HSA-9675108 Nervous system development; GO:0001934 positive regulation of protein phosphorylation
MIR4755	microRNA 4755
ZKSCAN7	zinc finger with KRAB and SCAN domains 7	GO:0006357 regulation of transcription by RNA polymerase II;GO:0006355 regulation of DNA-templated transcription;GO:1903506 regulation of nucleic acid-templated transcription	Predicted intracellular proteins; Transcription factors:Zinc-coordinating DNA-binding domains
B3GALT6	beta-1,3-galactosyltransferase 6	GO:0030206 chondroitin sulfate biosynthetic process;GO:0050650 chondroitin sulfate proteoglycan biosynthetic process;GO:0015012 heparan sulfate proteoglycan biosynthetic process	Predicted intracellular proteins; Enzymes; Human disease related genes:Congenital malformations:Congenital malformations of the musculoskeletal system; Potential drug targets; ENZYME proteins:Transferases; Human disease related genes:Congenital malformations:Congenital malformations of skin; Disease related genes
CCR2	C-C motif chemokine receptor 2	GO:0035705 T-helper 17 cell chemotaxis;GO:0043310 negative regulation of eosinophil degranulation;GO:2000464 positive regulation of astrocyte chemotaxis	G-protein coupled receptors:GPCRs excl olfactory receptors; G-protein coupled receptors:Chemokines and chemotactic factors receptors; Human disease related genes:Immune system diseases:Allergies and autoimmune diseases; CD markers	R-HSA-388396 GPCR downstream signalling; GO:0031279 regulation of cyclase activity
PLPP5	phospholipid phosphatase 5	GO:0046839 phospholipid dephosphorylation;GO:0030258 lipid modification;GO:0016311 dephosphorylation	Enzymes; ENZYME proteins:Hydrolases
LINC01278	long intergenic non-protein coding RNA 1278
PIEZO1	piezo type mechanosensitive ion channel component 1	GO:0033634 positive regulation of cell-cell adhesion mediated by integrin;GO:0033632 regulation of cell-cell adhesion mediated by integrin;GO:0033625 positive regulation of integrin activation	Predicted intracellular proteins; Transporters:Transporter channels and pores; Potential drug targets; Human disease related genes:Congenital malformations:Congenital malformations of skin; Disease related genes; Human disease related genes:Cardiovascular diseases:Hematologic diseases
GFRA2	GDNF family receptor alpha 2	GO:0035860 glial cell-derived neurotrophic factor receptor signaling pathway;GO:0007169 transmembrane receptor protein tyrosine kinase signaling pathway;GO:0007167 enzyme-linked receptor protein signaling pathway	Predicted intracellular proteins	R-HSA-9675108 Nervous system development
OBSL1	obscurin like cytoskeletal adaptor 1	GO:0055003 cardiac myofibril assembly;GO:0010842 retina layer formation;GO:0034067 protein localization to Golgi apparatus	Predicted intracellular proteins; Disease related genes; Human disease related genes:Congenital malformations:Other congenital malformations	GO:0060041 retina development in camera-type eye; GO:0010564 regulation of cell cycle process; GO:0002009 morphogenesis of an epithelium
RBM26	RNA binding motif protein 26	GO:0006397 mRNA processing;GO:0016071 mRNA metabolic process;GO:0006396 RNA processing	Predicted intracellular proteins
CERCAM	cerebral endothelial cell adhesion molecule	GO:0007159 leukocyte cell-cell adhesion;GO:0098609 cell-cell adhesion;GO:0007155 cell adhesion	Predicted intracellular proteins
MRNIP	MRN complex interacting protein	GO:2001032 regulation of double-strand break repair via nonhomologous end joining;GO:0007095 mitotic G2 DNA damage checkpoint signaling;GO:1905168 positive regulation of double-strand break repair via homologous recombination	Predicted intracellular proteins	GO:0000278 mitotic cell cycle; GO:0006974 cellular response to DNA damage stimulus; GO:0010564 regulation of cell cycle process; GO:0051052 regulation of DNA metabolic process; GO:0001934 positive regulation of protein phosphorylation
EIF4G3	eukaryotic translation initiation factor 4 gamma 3	GO:0006413 translational initiation;GO:0006446 regulation of translational initiation;GO:0006412 translation	Predicted intracellular proteins
MIR631	microRNA 631	GO:0035195 miRNA-mediated gene silencing;GO:0035194 post-transcriptional gene silencing by RNA;GO:0016441 post-transcriptional gene silencing
NEIL1	nei like DNA glycosylase 1	GO:0032074 negative regulation of nuclease activity;GO:0045008 depyrimidination;GO:0006285 base-excision repair, AP site formation	ENZYME proteins:Lyases; Predicted intracellular proteins; Enzymes	GO:0006974 cellular response to DNA damage stimulus
FREM1	FRAS1 related extracellular matrix 1	GO:0097094 craniofacial suture morphogenesis;GO:1904888 cranial skeletal system development;GO:0060349 bone morphogenesis	Human disease related genes:Congenital malformations:Congenital malformations of the musculoskeletal system; Predicted secreted proteins; Predicted intracellular proteins; Disease related genes; Human disease related genes:Congenital malformations:Other congenital malformations
PGM2L1	phosphoglucomutase 2 like 1	GO:0006006 glucose metabolic process;GO:0019318 hexose metabolic process;GO:0005996 monosaccharide metabolic process	ENZYME proteins:Transferases; Predicted intracellular proteins; Enzymes
XRCC4	X-ray repair cross complementing 4	GO:0051103 DNA ligation involved in DNA repair;GO:1990166 protein localization to site of double-strand break;GO:0033152 immunoglobulin V(D)J recombination	Disease related genes; Cancer-related genes:Candidate cancer biomarkers; Predicted intracellular proteins; Human disease related genes:Congenital malformations:Other congenital malformations	GO:0006974 cellular response to DNA damage stimulus; GO:0002562 somatic diversification of immune receptors via germline recombination within a single locus
PIR	pirin	GO:0030224 monocyte differentiation;GO:0007586 digestion;GO:0002573 myeloid leukocyte differentiation	Predicted intracellular proteins; Enzymes; ENZYME proteins:Oxidoreductases
FOXP2	forkhead box P2	GO:0021757 caudate nucleus development;GO:0021758 putamen development;GO:0021756 striatum development	Transcription factors:Helix-turn-helix domains; Disease related genes; Predicted intracellular proteins; Human disease related genes:Other diseases:Mental and behavioural disorders	GO:0007420 brain development
SOX4	SRY-box transcription factor 4	GO:2000759 regulation of N-terminal peptidyl-lysine acetylation;GO:2000761 positive regulation of N-terminal peptidyl-lysine acetylation;GO:0002328 pro-B cell differentiation	Predicted intracellular proteins; Disease related genes; Transcription factors:Other all-alpha-helical DNA-binding domains; Human disease related genes:Congenital malformations:Other congenital malformations	GO:0051052 regulation of DNA metabolic process; GO:0002009 morphogenesis of an epithelium
CNTFR	ciliary neurotrophic factor receptor	GO:0070120 ciliary neurotrophic factor-mediated signaling pathway;GO:0003360 brainstem development;GO:2000672 negative regulation of motor neuron apoptotic process	Predicted intracellular proteins
PRELP	proline and arginine rich end leucine rich repeat protein	GO:0090398 cellular senescence;GO:0001501 skeletal system development;GO:0033554 cellular response to stress	Predicted secreted proteins
GATM	glycine amidinotransferase	GO:0006601 creatine biosynthetic process;GO:0006600 creatine metabolic process;GO:0014889 muscle atrophy	Enzymes; Human disease related genes:Congenital disorders of metabolism:Congenital disorders of amino acid metabolism; Potential drug targets; ENZYME proteins:Transferases; Predicted intracellular proteins; Disease related genes
SVEP1	sushi, von Willebrand factor type A, EGF and pentraxin domain containing 1	GO:0003017 lymph circulation;GO:0048014 Tie signaling pathway;GO:0036303 lymph vessel morphogenesis	Predicted intracellular proteins
RHOB	ras homolog family member B	GO:0003159 morphogenesis of an endothelium;GO:0061154 endothelial tube morphogenesis;GO:0030865 cortical cytoskeleton organization	Predicted intracellular proteins; Cancer-related genes:Candidate cancer biomarkers	GO:0000278 mitotic cell cycle; GO:0010564 regulation of cell cycle process; R-HSA-388396 GPCR downstream signalling; R-HSA-9675108 Nervous system development; R-HSA-9012999 RHO GTPase cycle; GO:0002009 morphogenesis of an epithelium
GNB1L	G protein subunit beta 1 like		Predicted intracellular proteins
CTIF	cap binding complex dependent translation initiation factor	GO:0000184 nuclear-transcribed mRNA catabolic process, nonsense-mediated decay;GO:0006446 regulation of translational initiation;GO:0000956 nuclear-transcribed mRNA catabolic process	Predicted intracellular proteins; Transporters:Transporter channels and pores
LINC02240	long intergenic non-protein coding RNA 2240
ZNF195	zinc finger protein 195	GO:0006357 regulation of transcription by RNA polymerase II;GO:0006355 regulation of DNA-templated transcription;GO:1903506 regulation of nucleic acid-templated transcription	Predicted intracellular proteins; Transcription factors:Zinc-coordinating DNA-binding domains
MAPK14	mitogen-activated protein kinase 14	GO:0099179 regulation of synaptic membrane adhesion;GO:0090400 stress-induced premature senescence;GO:0070391 response to lipoteichoic acid	Enzymes; Kinases:CMGC Ser/Thr protein kinases; ENZYME proteins:Transferases; Predicted intracellular proteins; Cancer-related genes:Candidate cancer biomarkers	GO:0009725 response to hormone; GO:0006974 cellular response to DNA damage stimulus; GO:0010564 regulation of cell cycle process; R-HSA-9675108 Nervous system development; GO:0031279 regulation of cyclase activity; R-HSA-9006934 Signaling by Receptor Tyrosine Kinases; hsa04015 Rap1 signaling pathway; GO:0009991 response to extracellular stimulus; R-HSA-9012999 RHO GTPase cycle; GO:0002009 morphog…
GUCA2B	guanylate cyclase activator 2B	GO:0031284 positive regulation of guanylate cyclase activity;GO:0031282 regulation of guanylate cyclase activity;GO:0030810 positive regulation of nucleotide biosynthetic process	Predicted secreted proteins	GO:0031279 regulation of cyclase activity
CHPT1	choline phosphotransferase 1	GO:0006663 platelet activating factor biosynthetic process;GO:0006657 CDP-choline pathway;GO:0046469 platelet activating factor metabolic process	ENZYME proteins:Transferases; Enzymes
PPP2R5D	protein phosphatase 2 regulatory subunit B'delta	GO:0035307 positive regulation of protein dephosphorylation;GO:0035306 positive regulation of dephosphorylation;GO:0035304 regulation of protein dephosphorylation	Predicted intracellular proteins; Disease related genes; Human disease related genes:Other diseases:Mental and behavioural disorders	R-HSA-388396 GPCR downstream signalling; R-HSA-9006934 Signaling by Receptor Tyrosine Kinases; R-HSA-9012999 RHO GTPase cycle
STMP1	short transmembrane mitochondrial protein 1	GO:0017062 respiratory chain complex III assembly;GO:0034551 mitochondrial respiratory chain complex III assembly;GO:0097250 mitochondrial respirasome assembly	Predicted intracellular proteins
SPP1	secreted phosphoprotein 1	GO:0048683 regulation of collateral sprouting of intact axon in response to injury;GO:0048685 negative regulation of collateral sprouting of intact axon in response to injury;GO:2000866 positive regulation of estradiol secretion	Cancer-related genes:Candidate cancer biomarkers; Predicted secreted proteins	GO:0009725 response to hormone; R-HSA-9006934 Signaling by Receptor Tyrosine Kinases; GO:0071407 cellular response to organic cyclic compound; GO:0009991 response to extracellular stimulus
ABCC6P1	ATP binding cassette subfamily C member 6 pseudogene 1
SKAP2	src kinase associated phosphoprotein 2	GO:0042113 B cell activation;GO:0046649 lymphocyte activation;GO:0045321 leukocyte activation	Predicted intracellular proteins
GFRA1	GDNF family receptor alpha 1	GO:0035860 glial cell-derived neurotrophic factor receptor signaling pathway;GO:0038179 neurotrophin signaling pathway;GO:0008584 male gonad development		R-HSA-9675108 Nervous system development; GO:0001934 positive regulation of protein phosphorylation
IRAK1	interleukin 1 receptor associated kinase 1	GO:0034134 toll-like receptor 2 signaling pathway;GO:0034162 toll-like receptor 9 signaling pathway;GO:0007250 activation of NF-kappaB-inducing kinase activity	ENZYME proteins:Transferases; Kinases:TKL Ser/Thr protein kinases; Enzymes; Predicted intracellular proteins	hsa04015 Rap1 signaling pathway; GO:0001934 positive regulation of protein phosphorylation
MFF-DT	MFF divergent transcript
CDH22	cadherin 22	GO:0016339 calcium-dependent cell-cell adhesion via plasma membrane cell adhesion molecules;GO:0034332 adherens junction organization;GO:0007043 cell-cell junction assembly		GO:0007420 brain development
OSBPL7	oxysterol binding protein like 7	GO:0071397 cellular response to cholesterol;GO:0036315 cellular response to sterol;GO:0006699 bile acid biosynthetic process	Predicted intracellular proteins	GO:0071407 cellular response to organic cyclic compound
FOXN4	forkhead box N4	GO:0035881 amacrine cell differentiation;GO:0060579 ventral spinal cord interneuron fate commitment;GO:0060581 cell fate commitment involved in pattern specification	Transcription factors:Helix-turn-helix domains; Predicted intracellular proteins	GO:0060041 retina development in camera-type eye; GO:0002009 morphogenesis of an epithelium
MIR124-2HG	MIR124-2 host gene
MEG3	maternally expressed 3	GO:0030308 negative regulation of cell growth;GO:0045926 negative regulation of growth;GO:0001558 regulation of cell growth
TAPT1	transmembrane anterior posterior transformation 1	GO:1903012 positive regulation of bone development;GO:1903010 regulation of bone development;GO:0035437 maintenance of protein localization in endoplasmic reticulum	Disease related genes; Human disease related genes:Congenital malformations:Other congenital malformations	GO:0002009 morphogenesis of an epithelium
LOC100506639	uncharacterized LOC100506639
ZNF131	zinc finger protein 131	GO:0000122 negative regulation of transcription by RNA polymerase II;GO:0045944 positive regulation of transcription by RNA polymerase II;GO:0045892 negative regulation of DNA-templated transcription	Predicted intracellular proteins; Transcription factors:Zinc-coordinating DNA-binding domains
USP22	ubiquitin specific peptidase 22	GO:0035521 monoubiquitinated histone deubiquitination;GO:0035522 monoubiquitinated histone H2A deubiquitination;GO:0035520 monoubiquitinated protein deubiquitination	Predicted intracellular proteins; Enzymes; ENZYME proteins:Hydrolases; Peptidases:Cysteine-type peptidases	GO:0010564 regulation of cell cycle process; GO:0051052 regulation of DNA metabolic process; GO:0006325 chromatin organization; GO:0002009 morphogenesis of an epithelium
ZRANB3	zinc finger RANBP2-type containing 3	GO:0036292 DNA rewinding;GO:0048478 replication fork protection;GO:2000104 negative regulation of DNA-templated DNA replication	Predicted intracellular proteins; Cancer-related genes:Mutated cancer genes	GO:0006974 cellular response to DNA damage stimulus; GO:0051052 regulation of DNA metabolic process; GO:0006325 chromatin organization
ANP32E	acidic nuclear phosphoprotein 32 family member E	GO:0043486 histone exchange;GO:0034728 nucleosome organization;GO:0006457 protein folding	Predicted intracellular proteins	GO:0006325 chromatin organization
A2M	alpha-2-macroglobulin	GO:0001868 regulation of complement activation, lectin pathway;GO:0001869 negative regulation of complement activation, lectin pathway;GO:0010037 response to carbon dioxide	Candidate cardiovascular disease genes; Cancer-related genes:Candidate cancer biomarkers; Predicted secreted proteins	GO:0009725 response to hormone; GO:0071407 cellular response to organic cyclic compound; GO:0009991 response to extracellular stimulus; GO:0002009 morphogenesis of an epithelium
BBS1	Bardet-Biedl syndrome 1	GO:0008594 photoreceptor cell morphogenesis;GO:0042048 olfactory behavior;GO:0060296 regulation of cilium beat frequency involved in ciliary motility	Predicted intracellular proteins; Disease related genes; Human disease related genes:Congenital disorders of metabolism:Other congenital disorders of metabolism	GO:0007420 brain development
HCN4	hyperpolarization activated cyclic nucleotide gated potassium channel 4	GO:0086046 membrane depolarization during SA node cell action potential;GO:0071321 cellular response to cGMP;GO:0086015 SA node cell action potential	Human disease related genes:Cardiovascular diseases:Cardiac diseases; Voltage-gated ion channels:Cyclic Nucleotide-Regulated Channels; Transporters:Transporter channels and pores; Potential drug targets; Disease related genes	GO:0009725 response to hormone; GO:0071407 cellular response to organic cyclic compound; GO:0002009 morphogenesis of an epithelium
HCRTR2	hypocretin receptor 2	GO:0022410 circadian sleep/wake cycle process;GO:0010840 regulation of circadian sleep/wake cycle, wakefulness;GO:0042745 circadian sleep/wake cycle	G-protein coupled receptors:GPCRs excl olfactory receptors; FDA approved drug targets:Small molecule drugs	R-HSA-388396 GPCR downstream signalling
CYP3A43	cytochrome P450 family 3 subfamily A member 43	GO:0070989 oxidative demethylation;GO:0070988 demethylation;GO:0008202 steroid metabolic process	Predicted intracellular proteins; Enzymes; ENZYME proteins:Oxidoreductases
MED24	mediator complex subunit 24	GO:0032968 positive regulation of transcription elongation by RNA polymerase II;GO:0051123 RNA polymerase II preinitiation complex assembly;GO:0060261 positive regulation of transcription initiation by RNA polymerase II	Predicted intracellular proteins
SDR42E1	short chain dehydrogenase/reductase family 42E, member 1	GO:0006694 steroid biosynthetic process;GO:0008202 steroid metabolic process;GO:0008610 lipid biosynthetic process	Predicted intracellular proteins
TAOK2	TAO kinase 2	GO:0150018 basal dendrite development;GO:0150019 basal dendrite morphogenesis;GO:0150020 basal dendrite arborization	ENZYME proteins:Transferases; Predicted intracellular proteins; Enzymes; Kinases:STE Ser/Thr protein kinases	GO:0000278 mitotic cell cycle; GO:0006974 cellular response to DNA damage stimulus; GO:0010564 regulation of cell cycle process; GO:0001934 positive regulation of protein phosphorylation
GFOD2	glucose-fructose oxidoreductase domain containing 2	GO:0030198 extracellular matrix organization;GO:0043062 extracellular structure organization;GO:0045229 external encapsulating structure organization	Predicted intracellular proteins; Predicted secreted proteins
ARL4A	ADP ribosylation factor like GTPase 4A	GO:0050873 brown fat cell differentiation;GO:0045444 fat cell differentiation;GO:0006886 intracellular protein transport	Predicted intracellular proteins
GNB1	G protein subunit beta 1	GO:0007191 adenylate cyclase-activating dopamine receptor signaling pathway;GO:0071380 cellular response to prostaglandin E stimulus;GO:0007213 G protein-coupled acetylcholine receptor signaling pathway	Cancer-related genes:Mutated cancer genes; Transporters:Accessory Factors Involved in Transport; Human disease related genes:Other diseases:Mental and behavioural disorders; RAS pathway related proteins; Potential drug targets; Predicted intracellular proteins; Disease related genes	GO:0009725 response to hormone; GO:0060041 retina development in camera-type eye; R-HSA-388396 GPCR downstream signalling; GO:0071407 cellular response to organic cyclic compound; hsa04015 Rap1 signaling pathway
SLC22A23	solute carrier family 22 member 23	GO:0006811 ion transport;GO:0055085 transmembrane transport;GO:0006810 transport	Transporters:Electrochemical Potential-driven transporters
HES2	hes family bHLH transcription factor 2	GO:0009952 anterior/posterior pattern specification;GO:0003002 regionalization;GO:0050767 regulation of neurogenesis	Predicted intracellular proteins; Transcription factors:Basic domains	GO:0002009 morphogenesis of an epithelium
TMEM267	transmembrane protein 267
[truncated: 1,202 more rows]

## Sheet: Table 3
Table 3. Pathways involved in enriched pathways from PCOS DEGs in GSE8157
Pathway	Pathway members	Genes
[truncated: 167 more rows]

## Sheet: Table 4
Table 4. Ligands secreted in the blood by PCOS DEG's in GSE8157
GYPB
LNX1
ANGPTL1
MUC5B
HMCN2
MSH3
XYLT2
BCKDHB
FUT6
NXPE1
ADAMTS5
LAMB3
CELA3B
COCH
OXT
[truncated: 185 more rows]

## Sheet: Table 5
Table 5. Epithelial receptors for secreted ligands in PCOS in GSE8157
[truncated: 146 more rows]
