# Supplementary material for: Transcriptomic analysis identifies four novel receptors potentially linking endometrial cancer with polycystic ovary syndrome and generates a transcriptomic atlas
Source: Oncotarget. 2023 Sep 22;14:825–35. doi: 10.18632/oncotarget.28513 (PMC10515731; doi:10.18632/oncotarget.28513)
Supplement: Supplementary file 9 [file oncotarget-14-28513-s009.xlsx]

## Sheet: Content
Supplementary File 8: GSE6798
Table No.	Title
Table 1	Differential gene expression in PCOS patients from GSE6798
Table 2	Pathway enrichment of differential expressed genes in PCOS patients from GSE6798 using metascape
Table 3	Pathways involved in enriched pathways from PCOS DEGs in GSE6798
Table 4	Ligands secreted in the blood by PCOS DEG's in GSE6798
Table 5	Epithelial receptors for secreted ligands in PCOS in GSE6798

## Sheet: Table 1
Table 1. Differential gene expression in PCOS patients from GSE6798
ID	adj.P.Val	P.Value	t	B	logFC	Gene symbol
234370_at	0.00147	2.69e-08	-7.38573	8.26999	0.6117	VSIG1
214592_s_at	0.00453	1.66e-07	-6.72304	6.761	0.971227	SNAPC5
242946_at	0.01444	7.93e-07	-6.16436	5.44203	0.384135	CD53
226450_at	0.02453	2.1e-06	5.82127	4.61457	-0.291589	INSR
225188_at	0.02453	2.24e-06	-5.79738	4.55655	0.42066	RAPH1
1553550_at	0.03095	3.4e-06	-5.65177	4.20187	0.448352	VN1R5
1560296_at	0.03304	4.89e-06	-5.5238	3.88888	0.675408
228775_at	0.03304	5.58e-06	5.47786	3.77625	-0.370365	EMC3
218373_at	0.03304	6.97e-06	-5.39999	3.58509	0.337799	AKTIP
241793_at	0.03304	7.16e-06	-5.39064	3.56212	0.442117	MSS51
230743_at	0.03304	7.39e-06	-5.37936	3.53439	0.440948	HOXB-AS3
203857_s_at	0.03304	7.57e-06	-5.37091	3.51363	0.599608	MIR7110///PDIA5
228186_s_at	0.03304	7.86e-06	5.35807	3.48204	-0.517084	RSPO3
228367_at	0.03459	9.17e-06	5.3038	3.34853	-0.592605	ALPK2
1556465_at	0.03459	9.49e-06	-5.29199	3.31946	0.408248
1554432_x_at	0.03558	1.11e-05	-5.23668	3.18325	0.314832	SMIM11A
229375_at	0.03558	1.12e-05	-5.23528	3.1798	0.341663	PPIE
234907_x_at	0.03558	1.17e-05	-5.21834	3.13803	0.655114	POLB
235248_at	0.03722	1.33e-05	5.1744	3.02971	-0.482398	BTBD9
212252_at	0.03722	1.36e-05	-5.16493	3.00638	0.454001	CAMKK2
207880_at	0.03722	1.46e-05	-5.14029	2.9456	0.508266	ADAM11
201030_x_at	0.03722	1.5e-05	5.13233	2.92595	-0.761344	LDHB
227167_s_at	0.03777	1.59e-05	-5.11164	2.87492	0.784007	RASSF3
238341_at	0.03779	1.67e-05	5.09381	2.83093	-0.516722
1553460_at	0.03779	1.73e-05	-5.0823	2.80252	0.589685	C2orf61
241961_at	0.03835	1.9e-05	5.04969	2.72203	-0.755068	TECRL
226734_at	0.03835	1.97e-05	-5.03655	2.68959	0.603314	EIF4E2
1558782_a_at	0.03835	2.05e-05	-5.02196	2.65357	0.389957	NFYC-AS1
230466_s_at	0.03835	2.16e-05	-5.00483	2.61129	0.994861	RASSF3
201470_at	0.03835	2.19e-05	4.99937	2.59779	-0.349881	GSTO1
229019_at	0.03835	2.26e-05	4.98779	2.56922	-0.323986	ZNF385B
212056_at	0.03835	2.37e-05	-4.97239	2.53118	0.25895	GSE1
1556103_at	0.03835	2.37e-05	-4.97175	2.52961	0.604691
205459_s_at	0.03835	2.38e-05	-4.96953	2.52411	0.373006	NPAS2
231434_at	0.03865	2.47e-05	-4.9567	2.49245	0.302041	LOC100505841
213564_x_at	0.03902	2.69e-05	4.92695	2.419	-0.728592	LDHB
1562032_at	0.03902	2.73e-05	-4.9216	2.40577	0.279229
1558890_at	0.03902	2.78e-05	-4.91582	2.39149	0.311156
232102_at	0.03902	2.83e-05	-4.90957	2.37607	0.298102	METTL6
1558009_at	0.03902	2.92e-05	-4.89877	2.3494	0.58407	SLC1A2
1558484_s_at	0.03902	2.93e-05	-4.89789	2.34724	0.289774	LRRC27
1561036_at	0.04195	3.22e-05	-4.86406	2.26369	0.454672	LOC105373113
211984_at	0.04248	3.52e-05	-4.83342	2.18805	0.376636	CALM3///CALM2///CALM1
238867_at	0.04248	3.59e-05	-4.82658	2.17117	0.394924	TMEM182
1554410_a_at	0.04248	3.61e-05	-4.82441	2.16581	0.318899	RCC1L
219712_s_at	0.04248	3.63e-05	-4.8221	2.16011	0.302275	SHPK///TRPV1
207992_s_at	0.04248	3.65e-05	4.82019	2.15541	-0.402182	AMPD3
230616_at	0.04279	3.85e-05	-4.80132	2.10883	0.411613	LAMB2P1
211985_s_at	0.04279	3.92e-05	-4.79491	2.093	0.447638	CALM3///CALM2///CALM1
228523_at	0.04279	4.02e-05	-4.78641	2.07202	1.03075	NANOS1
214730_s_at	0.04279	4.06e-05	-4.78271	2.0629	0.3918	GLG1
208148_at	0.04279	4.07e-05	-4.78216	2.06154	0.639268	MYH4
223686_at	0.0435	4.28e-05	4.76449	2.01794	-0.398874	TPK1
237002_at	0.0435	4.3e-05	-4.76316	2.01465	0.231692	NCDN
232145_at	0.04471	4.53e-05	-4.74429	1.9681	0.338535	C2orf68
207459_x_at	0.04471	4.58e-05	-4.74078	1.95944	0.295964	GYPB
1561175_at	0.04648	5.25e-05	-4.69248	1.84033	0.235198	LOC283482
230106_at	0.04648	5.26e-05	-4.69175	1.83853	0.289854	ZXDC
240507_at	0.04648	5.29e-05	-4.69002	1.83425	0.297474
1566136_at	0.04648	5.4e-05	-4.68287	1.81663	0.56199
1561688_at	0.04648	5.45e-05	-4.6799	1.8093	0.310836	LOC101929662
238578_at	0.04648	5.48e-05	-4.67765	1.80375	0.391565	TMEM182
215714_s_at	0.04648	5.54e-05	-4.6738	1.79427	0.258101	SMARCA4
232846_s_at	0.04648	5.54e-05	-4.67368	1.79397	0.414182	LOC100653137///CDH23
203549_s_at	0.04648	5.63e-05	4.66821	1.7805	-0.69976	LPL
238896_at	0.04648	5.66e-05	4.66599	1.77502	-0.461475	ST3GAL2
1556709_a_at	0.04648	5.7e-05	-4.66405	1.77023	0.301022	LOC283887
218310_at	0.04772	5.97e-05	-4.64743	1.72928	0.451059	KCTD7///RABGEF1
237078_at	0.04772	6.09e-05	-4.64038	1.71192	0.681635
1560136_at	0.04772	6.27e-05	-4.6304	1.68734	0.244802	ARL5C
221659_s_at	0.04772	6.38e-05	-4.62399	1.67155	0.539696	MYL10
240510_at	0.04772	6.63e-05	-4.61061	1.63859	0.489686	NBN
235948_at	0.04772	6.64e-05	-4.61012	1.63738	0.49658	RIMKLA
209552_at	0.04772	6.65e-05	-4.60975	1.63648	0.494357	PAX8
1562537_at	0.04772	6.71e-05	-4.60633	1.62806	0.277897	FCER1A
1569368_at	0.04772	6.79e-05	-4.60207	1.61757	0.322541	ACTG1P17
234226_at	0.04772	6.8e-05	-4.60146	1.61605	0.271444	OPN4
1555865_at	0.04772	6.81e-05	-4.6013	1.61566	0.2371	TOLLIP-AS1
1569478_s_at	0.04782	6.91e-05	-4.59609	1.60285	0.278887	LOC101927151
1554076_s_at	0.04949	7.35e-05	-4.57452	1.54975	0.237819	TMEM136
205638_at	0.04949	7.39e-05	-4.57247	1.54471	0.457874	ADGRB3
212870_at	0.04949	7.5e-05	-4.56712	1.53153	0.333921	SOS2
74694_s_at	0.04949	7.51e-05	-4.56659	1.53023	0.408251	RABEP2
231406_at	0.0496	7.88e-05	-4.54961	1.48848	0.300688	ORAI2
211442_x_at	0.0496	7.98e-05	-4.54546	1.47826	0.28832	CYP3A43
225744_at	0.0496	7.99e-05	-4.54477	1.47656	0.249408	ZDHHC8
204857_at	0.0496	8.05e-05	-4.54206	1.4699	0.540351	MAD1L1
1560480_at	0.0496	8.12e-05	-4.53916	1.46276	0.307783
207462_at	0.0496	8.27e-05	-4.53262	1.44668	0.20269	GLRA2
239783_at	0.0496	8.31e-05	-4.53103	1.44279	0.248446
204030_s_at	0.0496	8.31e-05	4.53099	1.44269	-0.478463	IQCJ-SCHIP1///SCHIP1
210585_s_at	0.0496	8.35e-05	-4.5295	1.43902	0.712712	TNPO2

## Sheet: Table 2
Table 2. Pathway enrichment of differential expressed genes in PCOS patients from GSE6798 using metascape
Gene Symbol	Description	Biological Process (GO)	Protein Function (Protein Atlas)	Pathway
VSIG1	V-set and immunoglobulin domain containing 1	GO:0030277 maintenance of gastrointestinal epithelium;GO:0010669 epithelial structure maintenance;GO:0003382 epithelial cell morphogenesis	Predicted intracellular proteins	GO:0048871 multicellular organismal homeostasis
SNAPC5	small nuclear RNA activating complex polypeptide 5	GO:0006384 transcription initiation at RNA polymerase III promoter;GO:0042796 snRNA transcription by RNA polymerase III;GO:0042795 snRNA transcription by RNA polymerase II	Predicted intracellular proteins
CD53	CD53 molecule	GO:1901741 positive regulation of myoblast fusion;GO:1901739 regulation of myoblast fusion;GO:0060143 positive regulation of syncytium formation by plasma membrane fusion	Transporters:Accessory Factors Involved in Transport; CD markers
INSR	insulin receptor	GO:0031017 exocrine pancreas development;GO:2000194 regulation of female gonad development;GO:0060267 positive regulation of respiratory burst	Human disease related genes:Congenital disorders of metabolism:Other congenital disorders of metabolism; FDA approved drug targets:Small molecule drugs; Enzymes; Human disease related genes:Endocrine and metabolic diseases:Other endocrine and metabolic diseases; FDA approved drug targets:Biotech drugs; Kinases:Tyr protein kinases; Human disease related genes:Endocrine and metabolic diseases:Diabe…	GO:0060316 positive regulation of ryanodine-sensitive calcium-release channel activity; GO:0050951 sensory perception of temperature stimulus; WP4950 16p11.2 distal deletion syndrome; WP5083 Neuroinflammation and glutamatergic signaling; hsa04211 Longevity regulating pathway; WP4673 Male infertility
RAPH1	Ras association (RalGDS/AF-6) and pleckstrin homology domains 1	GO:0048675 axon extension;GO:1990138 neuron projection extension;GO:0048588 developmental cell growth	Predicted intracellular proteins
VN1R5	vomeronasal 1 receptor 5 (gene/pseudogene)	GO:0019236 response to pheromone;GO:0007186 G protein-coupled receptor signaling pathway;GO:0010033 response to organic substance
EMC3	ER membrane protein complex subunit 3	GO:0045050 protein insertion into ER membrane by stop-transfer membrane-anchor sequence;GO:0071816 tail-anchored membrane protein insertion into ER membrane;GO:0045048 protein insertion into ER membrane	Transporters:Primary Active Transporters
AKTIP	AKT interacting protein	GO:1905719 protein localization to perinuclear region of cytoplasm;GO:0045022 early endosome to late endosome transport;GO:0098927 vesicle-mediated transport between endosomal compartments	Predicted intracellular proteins	GO:0060316 positive regulation of ryanodine-sensitive calcium-release channel activity
MSS51	MSS51 mitochondrial translational activator		Predicted intracellular proteins
HOXB-AS3	HOXB cluster antisense RNA 3	GO:2000632 negative regulation of pre-miRNA processing;GO:2000631 regulation of pre-miRNA processing;GO:1903799 negative regulation of miRNA maturation
MIR7110	microRNA 7110
PDIA5	protein disulfide isomerase family A member 5	GO:0022900 electron transport chain;GO:0006457 protein folding;GO:0006091 generation of precursor metabolites and energy	ENZYME proteins:Isomerase; Predicted intracellular proteins; Enzymes
RSPO3	R-spondin 3	GO:2000096 positive regulation of Wnt signaling pathway, planar cell polarity pathway;GO:0060670 branching involved in labyrinthine layer morphogenesis;GO:2000052 positive regulation of non-canonical Wnt signaling pathway	Predicted secreted proteins; Cancer-related genes	GO:0060316 positive regulation of ryanodine-sensitive calcium-release channel activity
ALPK2	alpha kinase 2	GO:1905223 epicardium morphogenesis;GO:0003308 negative regulation of Wnt signaling pathway involved in heart development;GO:0003307 regulation of Wnt signaling pathway involved in heart development	Cancer-related genes:Mutated cancer genes; Kinases:Atypical kinases; Enzymes; ENZYME proteins:Transferases; Predicted intracellular proteins
SMIM11	small integral membrane protein 11	GO:0008150 biological_process	Predicted intracellular proteins
PPIE	peptidylprolyl isomerase E	GO:0000413 protein peptidyl-prolyl isomerization;GO:0045070 positive regulation of viral genome replication;GO:0018208 peptidyl-proline modification	ENZYME proteins:Isomerase; Predicted intracellular proteins; Enzymes
POLB	DNA polymerase beta	GO:0071707 immunoglobulin heavy chain V-D-J recombination;GO:0006290 pyrimidine dimer repair;GO:0033152 immunoglobulin V(D)J recombination	ENZYME proteins:Transferases; Predicted intracellular proteins; Enzymes; FDA approved drug targets:Small molecule drugs	WP4673 Male infertility; GO:0097193 intrinsic apoptotic signaling pathway
BTBD9	BTB domain containing 9	GO:0042748 circadian sleep/wake cycle, non-REM sleep;GO:0050802 circadian sleep/wake cycle, sleep;GO:0022410 circadian sleep/wake cycle process	Predicted intracellular proteins; Disease related genes	GO:0050951 sensory perception of temperature stimulus; WP4950 16p11.2 distal deletion syndrome; GO:0048871 multicellular organismal homeostasis
CAMKK2	calcium/calmodulin dependent protein kinase kinase 2	GO:0061762 CAMKK-AMPK signaling cascade;GO:0099004 calmodulin dependent kinase signaling pathway;GO:1903599 positive regulation of autophagy of mitochondrion	ENZYME proteins:Transferases; Kinases; Enzymes; Predicted intracellular proteins	GO:0060316 positive regulation of ryanodine-sensitive calcium-release channel activity; WP5083 Neuroinflammation and glutamatergic signaling; hsa04211 Longevity regulating pathway
ADAM11	ADAM metallopeptidase domain 11	GO:0007229 integrin-mediated signaling pathway;GO:0006508 proteolysis;GO:0007166 cell surface receptor signaling pathway	Transporters:Accessory Factors Involved in Transport
LDHB	lactate dehydrogenase B	GO:0019674 NAD metabolic process;GO:0006089 lactate metabolic process;GO:0006090 pyruvate metabolic process	ENZYME proteins:Oxidoreductases; FDA approved drug targets:Small molecule drugs; Enzymes; Predicted intracellular proteins; Disease related genes	GO:0060316 positive regulation of ryanodine-sensitive calcium-release channel activity; hsa04211 Longevity regulating pathway
RASSF3	Ras association domain family member 3	GO:0042981 regulation of apoptotic process;GO:0043067 regulation of programmed cell death;GO:0010941 regulation of cell death	Predicted intracellular proteins
STPG4	sperm-tail PG-rich repeat containing 4	GO:0044727 DNA demethylation of male pronucleus;GO:0044725 chromatin reprogramming in the zygote;GO:0090116 C-5 methylation of cytosine	Predicted intracellular proteins	GO:0051054 positive regulation of DNA metabolic process
TECRL	trans-2,3-enoyl-CoA reductase like	GO:0042761 very long-chain fatty acid biosynthetic process;GO:0000038 very long-chain fatty acid metabolic process;GO:0006633 fatty acid biosynthetic process	Human disease related genes:Cardiovascular diseases:Cardiac diseases; Predicted intracellular proteins; Disease related genes
EIF4E2	eukaryotic translation initiation factor 4E family member 2	GO:0006413 translational initiation;GO:0035278 miRNA-mediated gene silencing by inhibition of translation;GO:0017148 negative regulation of translation	Predicted intracellular proteins	GO:0060316 positive regulation of ryanodine-sensitive calcium-release channel activity; hsa04211 Longevity regulating pathway
NFYC-AS1	NFYC antisense RNA 1
GSTO1	glutathione S-transferase omega 1	GO:0014810 positive regulation of skeletal muscle contraction by regulation of release of sequestered calcium ion;GO:0014809 regulation of skeletal muscle contraction by regulation of release of sequestered calcium ion;GO:0014722 regulation of skeletal muscle contraction by calcium ion signaling	ENZYME proteins:Transferases; Predicted intracellular proteins; Enzymes; ENZYME proteins:Oxidoreductases	GO:0060316 positive regulation of ryanodine-sensitive calcium-release channel activity; GO:0006790 sulfur compound metabolic process
ZNF385B	zinc finger protein 385B	GO:0072332 intrinsic apoptotic signaling pathway by p53 class mediator;GO:0072331 signal transduction by p53 class mediator;GO:0097193 intrinsic apoptotic signaling pathway	Predicted intracellular proteins	GO:0097193 intrinsic apoptotic signaling pathway
GSE1	Gse1 coiled-coil protein		Predicted intracellular proteins
NPAS2	neuronal PAS domain protein 2	GO:2000987 positive regulation of behavioral fear response;GO:1903367 positive regulation of fear response;GO:2000822 regulation of behavioral fear response	Predicted intracellular proteins; Transcription factors:Basic domains	GO:0051054 positive regulation of DNA metabolic process
LOC100505841	zinc finger protein 474-like		Predicted intracellular proteins
METTL6	methyltransferase 6, methylcytidine	GO:0030488 tRNA methylation;GO:0001510 RNA methylation;GO:0006400 tRNA modification	Predicted intracellular proteins
SLC1A2	solute carrier family 1 member 2	GO:0042883 cysteine transport;GO:1903712 cysteine transmembrane transport;GO:0070777 D-aspartate transport	Human disease related genes:Nervous system diseases:Epilepsy; Transporters:Electrochemical Potential-driven transporters; Potential drug targets; Predicted intracellular proteins; Disease related genes	GO:0060316 positive regulation of ryanodine-sensitive calcium-release channel activity; GO:0050951 sensory perception of temperature stimulus; WP5083 Neuroinflammation and glutamatergic signaling; GO:0006790 sulfur compound metabolic process
LRRC27	leucine rich repeat containing 27		Predicted intracellular proteins
LINC01703	long intergenic non-protein coding RNA 1703
CALM3	calmodulin 3	GO:0051343 positive regulation of cyclic-nucleotide phosphodiesterase activity;GO:1905912 regulation of calcium ion export across plasma membrane;GO:1905913 negative regulation of calcium ion export across plasma membrane	Human disease related genes:Cardiovascular diseases:Cardiac diseases; Predicted intracellular proteins; Disease related genes; RAS pathway related proteins	GO:0060316 positive regulation of ryanodine-sensitive calcium-release channel activity; WP4950 16p11.2 distal deletion syndrome
CALM2	calmodulin 2	GO:0051343 positive regulation of cyclic-nucleotide phosphodiesterase activity;GO:1905912 regulation of calcium ion export across plasma membrane;GO:1905913 negative regulation of calcium ion export across plasma membrane	Human disease related genes:Cardiovascular diseases:Cardiac diseases; Predicted intracellular proteins; Disease related genes; RAS pathway related proteins	GO:0060316 positive regulation of ryanodine-sensitive calcium-release channel activity
CALM1	calmodulin 1	GO:0051343 positive regulation of cyclic-nucleotide phosphodiesterase activity;GO:1905912 regulation of calcium ion export across plasma membrane;GO:1905913 negative regulation of calcium ion export across plasma membrane	Human disease related genes:Cardiovascular diseases:Cardiac diseases; FDA approved drug targets:Small molecule drugs; RAS pathway related proteins; Predicted intracellular proteins; Disease related genes	GO:0060316 positive regulation of ryanodine-sensitive calcium-release channel activity; WP5083 Neuroinflammation and glutamatergic signaling
TMEM182	transmembrane protein 182	GO:0014906 myotube cell development involved in skeletal muscle regeneration;GO:1901740 negative regulation of myoblast fusion;GO:0034242 negative regulation of syncytium formation by plasma membrane fusion	Predicted intracellular proteins
RCC1L	RCC1 like	GO:0070131 positive regulation of mitochondrial translation;GO:0008053 mitochondrial fusion;GO:0070129 regulation of mitochondrial translation	Predicted intracellular proteins; Human disease related genes:Other congenital disorders:Chromosomal abnormalities
SHPK	sedoheptulokinase	GO:0035963 cellular response to interleukin-13;GO:0035962 response to interleukin-13;GO:0009052 pentose-phosphate shunt, non-oxidative branch	Enzymes; Potential drug targets; ENZYME proteins:Transferases; Predicted intracellular proteins; Disease related genes	GO:0060316 positive regulation of ryanodine-sensitive calcium-release channel activity
TRPV1	transient receptor potential cation channel subfamily V member 1	GO:1901594 response to capsazepine;GO:0060454 positive regulation of gastric acid secretion;GO:0090212 negative regulation of establishment of blood-brain barrier	Transporters:Transporter channels and pores; Voltage-gated ion channels:Transient Receptor Potential Channels; FDA approved drug targets:Biotech drugs; FDA approved drug targets:Small molecule drugs	GO:0060316 positive regulation of ryanodine-sensitive calcium-release channel activity; GO:0050951 sensory perception of temperature stimulus; GO:0048871 multicellular organismal homeostasis
AMPD3	adenosine monophosphate deaminase 3	GO:0006196 AMP catabolic process;GO:0032264 IMP salvage;GO:0106380 purine ribonucleotide salvage	ENZYME proteins:Hydrolases; Human disease related genes:Congenital disorders of metabolism:Congenital disorders of nucleotide metabolism; Enzymes; Potential drug targets; Predicted intracellular proteins; Disease related genes
LAMB2P1	laminin subunit beta 2 pseudogene 1
NANOS1	nanos C2HC-type zinc finger 1	GO:0098749 cerebellar neuron development;GO:1900153 positive regulation of nuclear-transcribed mRNA catabolic process, deadenylation-dependent decay;GO:1900151 regulation of nuclear-transcribed mRNA catabolic process, deadenylation-dependent decay	Human disease related genes:Reproductive system diseases:Reproductive system diseases; Disease related genes; Predicted intracellular proteins	GO:0048871 multicellular organismal homeostasis; WP4673 Male infertility
GLG1	golgi glycoprotein 1	GO:0010955 negative regulation of protein processing;GO:1903318 negative regulation of protein maturation;GO:0032330 regulation of chondrocyte differentiation	Predicted intracellular proteins	GO:0060316 positive regulation of ryanodine-sensitive calcium-release channel activity
MYH4	myosin heavy chain 4	GO:0030049 muscle filament sliding;GO:0033275 actin-myosin filament sliding;GO:0070252 actin-mediated cell contraction	Predicted intracellular proteins
TPK1	thiamin pyrophosphokinase 1	GO:0009229 thiamine diphosphate biosynthetic process;GO:0042724 thiamine-containing compound biosynthetic process;GO:0042357 thiamine diphosphate metabolic process	Human disease related genes:Congenital disorders of metabolism:Congenital disorders of cofactor/vitamin metabolism; FDA approved drug targets:Small molecule drugs; Enzymes; ENZYME proteins:Transferases; Predicted intracellular proteins; Disease related genes	GO:0060316 positive regulation of ryanodine-sensitive calcium-release channel activity; GO:0006790 sulfur compound metabolic process
NCDN	neurochondrin	GO:0045453 bone resorption;GO:0046849 bone remodeling;GO:0048168 regulation of neuronal synaptic plasticity	Predicted intracellular proteins	GO:0048871 multicellular organismal homeostasis
C2orf68	chromosome 2 open reading frame 68		Predicted intracellular proteins
GYPB	glycophorin B (MNS blood group)		Predicted intracellular proteins; Blood group antigen proteins; CD markers	GO:0060316 positive regulation of ryanodine-sensitive calcium-release channel activity
ZXDC	ZXD family zinc finger C	GO:0006354 DNA-templated transcription elongation;GO:0006351 DNA-templated transcription;GO:0097659 nucleic acid-templated transcription	Predicted intracellular proteins; Transcription factors:Zinc-coordinating DNA-binding domains
LOC101929662	uncharacterized LOC101929662
SMARCA4	SWI/SNF related, matrix associated, actin dependent regulator of chromatin, subfamily a, member 4	GO:1902659 regulation of glucose mediated signaling pathway;GO:1902661 positive regulation of glucose mediated signaling pathway;GO:1901838 positive regulation of transcription of nucleolar large rRNA by RNA polymerase I	Cancer-related genes:Mutated cancer genes; Human disease related genes:Other diseases:Others; Human disease related genes:Congenital malformations:Other congenital malformations; Human disease related genes:Other diseases:Mental and behavioural disorders; Predicted intracellular proteins; Disease related genes; Cancer-related genes:Mutational cancer driver genes	GO:0060316 positive regulation of ryanodine-sensitive calcium-release channel activity; GO:0051054 positive regulation of DNA metabolic process
CDH23	cadherin related 23	GO:0050957 equilibrioception;GO:0048563 post-embryonic animal organ morphogenesis;GO:0009886 post-embryonic animal morphogenesis	Human disease related genes:Nervous system diseases:Eye disease; Predicted intracellular proteins; Disease related genes; Human disease related genes:Nervous system diseases:Ear disease	GO:0050951 sensory perception of temperature stimulus; GO:0048871 multicellular organismal homeostasis
LPL	lipoprotein lipase	GO:0034371 chylomicron remodeling;GO:0055095 lipoprotein particle mediated signaling;GO:0055096 low-density lipoprotein particle mediated signaling	ENZYME proteins:Hydrolases; FDA approved drug targets:Small molecule drugs; Enzymes; Human disease related genes:Endocrine and metabolic diseases:Other endocrine and metabolic diseases; Human disease related genes:Congenital disorders of metabolism:Congenital disorders of lipid/glycolipid metabolism; Predicted secreted proteins; Candidate cardiovascular disease genes; Predicted intracellular prot…	GO:0060316 positive regulation of ryanodine-sensitive calcium-release channel activity; hsa04211 Longevity regulating pathway
ST3GAL2	ST3 beta-galactoside alpha-2,3-sialyltransferase 2	GO:0010707 globoside biosynthetic process via lactosylceramide;GO:0001575 globoside metabolic process;GO:0001576 globoside biosynthetic process	ENZYME proteins:Transferases; Enzymes	GO:0060316 positive regulation of ryanodine-sensitive calcium-release channel activity; GO:0006790 sulfur compound metabolic process
LINC02175	long intergenic non-protein coding RNA 2175
KCTD7	potassium channel tetramerization domain containing 7	GO:0090461 glutamate homeostasis;GO:0060081 membrane hyperpolarization;GO:0080144 amino acid homeostasis	Predicted intracellular proteins; Disease related genes; Human disease related genes:Nervous system diseases:Epilepsy	GO:0060316 positive regulation of ryanodine-sensitive calcium-release channel activity
RABGEF1	RAB guanine nucleotide exchange factor 1	GO:1900234 regulation of Kit signaling pathway;GO:1900235 negative regulation of Kit signaling pathway;GO:0032764 negative regulation of mast cell cytokine production	Predicted intracellular proteins; Transporters:Transporter channels and pores	GO:0060316 positive regulation of ryanodine-sensitive calcium-release channel activity; WP4950 16p11.2 distal deletion syndrome
ARL5C	ADP ribosylation factor like GTPase 5C	GO:1903292 protein localization to Golgi membrane;GO:0034067 protein localization to Golgi apparatus;GO:0072657 protein localization to membrane	Predicted intracellular proteins
MYL10	myosin light chain 10		Predicted intracellular proteins	GO:0060316 positive regulation of ryanodine-sensitive calcium-release channel activity
NBN	nibrin	GO:0031860 telomeric 3' overhang formation;GO:0110025 DNA strand resection involved in replication fork processing;GO:1904354 negative regulation of telomere capping	Human disease related genes:Immune system diseases:Primary immunodeficiency; Disease related genes; Predicted intracellular proteins; Cancer-related genes	GO:0060316 positive regulation of ryanodine-sensitive calcium-release channel activity; GO:0051054 positive regulation of DNA metabolic process; GO:0097193 intrinsic apoptotic signaling pathway
RIMKLA	ribosomal modification protein rimK like family member A	GO:0009064 glutamine family amino acid metabolic process;GO:1901605 alpha-amino acid metabolic process;GO:0006520 cellular amino acid metabolic process	Predicted intracellular proteins; ENZYME proteins:Ligase; Enzymes
PAX8	paired box 8	GO:2000612 regulation of thyroid-stimulating hormone secretion;GO:0039003 pronephric field specification;GO:0039017 pattern specification involved in pronephros development	Human disease related genes:Cancers:Cancers of endocrine organs; Predicted intracellular proteins; Cancer-related genes:Candidate cancer biomarkers; Human disease related genes:Endocrine and metabolic diseases:Thyroid gland diseases; Transcription factors:Helix-turn-helix domains; Disease related genes	GO:0060316 positive regulation of ryanodine-sensitive calcium-release channel activity; GO:0006790 sulfur compound metabolic process
FCER1A	Fc epsilon receptor Ia	GO:0050776 regulation of immune response;GO:0002682 regulation of immune system process;GO:0007166 cell surface receptor signaling pathway	FDA approved drug targets:Biotech drugs; FDA approved drug targets:Small molecule drugs	GO:0060316 positive regulation of ryanodine-sensitive calcium-release channel activity; hsa04211 Longevity regulating pathway
ACTG1P17	actin gamma 1 pseudogene 17
OPN4	opsin 4	GO:0007634 optokinetic behavior;GO:0043052 thermotaxis;GO:0050960 detection of temperature stimulus involved in thermoception	G-protein coupled receptors:Opsins; G-protein coupled receptors:GPCRs excl olfactory receptors; Transporters	GO:0060316 positive regulation of ryanodine-sensitive calcium-release channel activity; GO:0050951 sensory perception of temperature stimulus
TOLLIP-DT	TOLLIP divergent transcript
LINC02987	long intergenic non-protein coding RNA 2987
TLCD5	TLC domain containing 5
ADGRB3	adhesion G protein-coupled receptor B3	GO:0061743 motor learning;GO:0016322 neuron remodeling;GO:0099558 maintenance of synapse structure	G-protein coupled receptors:GPCRs excl olfactory receptors; G-protein coupled receptors:Family 2 (B) receptors; Transporters	GO:0050951 sensory perception of temperature stimulus
SOS2	SOS Ras/Rho guanine nucleotide exchange factor 2	GO:2000973 regulation of pro-B cell differentiation;GO:1905456 regulation of lymphoid progenitor cell differentiation;GO:0033081 regulation of T cell differentiation in thymus	Predicted intracellular proteins; Disease related genes; RAS pathway related proteins; Human disease related genes:Congenital malformations:Other congenital malformations	GO:0060316 positive regulation of ryanodine-sensitive calcium-release channel activity; hsa04211 Longevity regulating pathway
RABEP2	rabaptin, RAB GTPase binding effector protein 2	GO:1902017 regulation of cilium assembly;GO:0120032 regulation of plasma membrane bounded cell projection assembly;GO:0060491 regulation of cell projection assembly	Predicted intracellular proteins	WP4950 16p11.2 distal deletion syndrome
ORAI2	ORAI calcium release-activated calcium modulator 2	GO:0002115 store-operated calcium entry;GO:0070588 calcium ion transmembrane transport;GO:0006816 calcium ion transport	Predicted intracellular proteins	GO:0060316 positive regulation of ryanodine-sensitive calcium-release channel activity
CYP3A43	cytochrome P450 family 3 subfamily A member 43	GO:0070989 oxidative demethylation;GO:0070988 demethylation;GO:0008202 steroid metabolic process	Predicted intracellular proteins; Enzymes; ENZYME proteins:Oxidoreductases
ZDHHC8	zinc finger DHHC-type palmitoyltransferase 8	GO:0034380 high-density lipoprotein particle assembly;GO:0044794 positive regulation by host of viral process;GO:0034377 plasma lipoprotein particle assembly	ENZYME proteins:Transferases; Enzymes	GO:0060316 positive regulation of ryanodine-sensitive calcium-release channel activity; GO:0050951 sensory perception of temperature stimulus
MAD1L1	mitotic arrest deficient 1 like 1	GO:0090232 positive regulation of spindle checkpoint;GO:0090267 positive regulation of mitotic cell cycle spindle assembly checkpoint;GO:0090235 regulation of metaphase plate congression	Predicted intracellular proteins; Disease related genes	GO:0060316 positive regulation of ryanodine-sensitive calcium-release channel activity
GLRA2	glycine receptor alpha 2	GO:0060012 synaptic transmission, glycinergic;GO:0071361 cellular response to ethanol;GO:0071294 cellular response to zinc ion	Predicted intracellular proteins; Transporters:Transporter channels and pores; FDA approved drug targets:Small molecule drugs	GO:0060316 positive regulation of ryanodine-sensitive calcium-release channel activity
IQCJ-SCHIP1	IQCJ-SCHIP1 readthrough	GO:0035332 positive regulation of hippo signaling;GO:0035330 regulation of hippo signaling;GO:0051494 negative regulation of cytoskeleton organization	Predicted intracellular proteins
SCHIP1	schwannomin interacting protein 1	GO:0035332 positive regulation of hippo signaling;GO:0035330 regulation of hippo signaling;GO:1902533 positive regulation of intracellular signal transduction	Predicted intracellular proteins
TNPO2	transportin 2	GO:0006606 protein import into nucleus;GO:0051170 import into nucleus;GO:0034504 protein localization to nucleus	Predicted intracellular proteins; Transporters:Transporter channels and pores

## Sheet: Table 3
Table 3. Pathways involved in enriched pathways from PCOS DEGs in GSE6798
Pathway	Pathway members	Genes
GO:0060316 positive regulation of ryanodine-sensitive calcium-release channel activity	GO:0060316 positive regulation of ryanodine-sensitive calcium-release channel activity	CALM1,CALM2,CALM3,GSTO1,CAMKK2,NBN,ORAI2,FCER1A,INSR,SOS2,EIF4E2,MYL10,LPL,TPK1,KCTD7,TRPV1,SLC1A2,GLRA2,LDHB,MAD1L1,ST3GAL2,SHPK,AKTIP,SMARCA4,RSPO3,PAX8,ZDHHC8,GLG1,GYPB,OPN4,RABGEF1
	R-HSA-9619229 Activation of RAC1 downstream of NMDARs
	R-HSA-442729 CREB1 phosphorylation through the activation of CaMKII/CaMKK/CaMKIV cascasde
	GO:0060315 negative regulation of ryanodine-sensitive calcium-release channel activity
	R-HSA-111932 CaMK IV-mediated phosphorylation of CREB
	GO:0051280 negative regulation of release of sequestered calcium ion into cytosol
	GO:0051284 positive regulation of sequestering of calcium ion
	GO:0051343 positive regulation of cyclic-nucleotide phosphodiesterase activity
	GO:1905912 regulation of calcium ion export across plasma membrane
	GO:1905913 negative regulation of calcium ion export across plasma membrane
	GO:0010881 regulation of cardiac muscle contraction by regulation of the release of sequestered calcium ion
	R-HSA-111957 Cam-PDE 1 activation
	R-HSA-9022535 Loss of phosphorylation of MECP2 at T308
	GO:0010882 regulation of cardiac muscle contraction by calcium ion signaling
	GO:0060314 regulation of ryanodine-sensitive calcium-release channel activity
	GO:0031954 positive regulation of protein autophosphorylation
	R-HSA-9619483 Activation of AMPK downstream of NMDARs
	R-HSA-418360 Platelet calcium homeostasis
	GO:0010880 regulation of release of sequestered calcium ion into cytosol by sarcoplasmic reticulum
	R-HSA-983695 Antigen activates B Cell Receptor (BCR) leading to generation of second messengers
	R-HSA-2871809 FCERI mediated Ca+2 mobilization
	hsa04910 Insulin signaling pathway
	GO:0051342 regulation of cyclic-nucleotide phosphodiesterase activity
	R-HSA-111933 Calmodulin induced events
	R-HSA-111997 CaM pathway
	GO:1901844 regulation of cell communication by electrical coupling involved in cardiac conduction
	R-HSA-2025928 Calcineurin activates NFAT
	R-HSA-111996 Ca-dependent events
	R-HSA-1474151 Tetrahydrobiopterin (BH4) synthesis, recycling, salvage and regulation
	R-HSA-451306 Ionotropic activity of kainate receptors
	R-HSA-451308 Activation of Ca-permeable Kainate Receptor
	GO:0051281 positive regulation of release of sequestered calcium ion into cytosol
	GO:0005513 detection of calcium ion
	R-HSA-203615 eNOS activation
	R-HSA-425561 Sodium/Calcium exchangers
	R-HSA-5210891 Uptake and function of anthrax toxins
	R-HSA-5607763 CLEC7A (Dectin-1) induces NFAT activation
	GO:0031952 regulation of protein autophosphorylation
	R-HSA-1489509 DAG and IP3 signaling
	GO:1901020 negative regulation of calcium ion transmembrane transporter activity
	GO:1901021 positive regulation of calcium ion transmembrane transporter activity
	R-HSA-445355 Smooth Muscle Contraction
	R-HSA-418359 Reduction of cytosolic Ca++ levels
	R-HSA-442720 CREB1 phosphorylation through the activation of Adenylate Cyclase
	R-HSA-9005891 Loss of function of MECP2 in Rett syndrome
	R-HSA-9005895 Pervasive developmental disorders
	R-HSA-9675151 Disorders of Developmental Biology
	R-HSA-9697154 Disorders of Nervous System Development
	GO:0010649 regulation of cell communication by electrical coupling
	R-HSA-70221 Glycogen breakdown (glycogenolysis)
	R-HSA-112043 PLC beta mediated events
	R-HSA-196854 Metabolism of vitamins and cofactors
	R-HSA-202131 Metabolism of nitric oxide: NOS3 activation and regulation
	GO:1903170 negative regulation of calcium ion transmembrane transport
	R-HSA-112040 G-protein mediated events
	R-HSA-5578775 Ion homeostasis
	GO:0010801 negative regulation of peptidyl-threonine phosphorylation
	R-HSA-8876725 Protein methylation
	R-HSA-163615 PKA activation
	R-HSA-8978934 Metabolism of cofactors
	GO:0032411 positive regulation of transporter activity
	GO:0051282 regulation of sequestering of calcium ion
	R-HSA-442982 Ras activation upon Ca2+ influx through NMDA receptor
	R-HSA-5218921 VEGFR2 mediated cell proliferation
	GO:2001258 negative regulation of cation channel activity
	GO:0032516 positive regulation of phosphoprotein phosphatase activity
	R-HSA-111931 PKA-mediated phosphorylation of CREB
	R-HSA-438066 Unblocking of NMDA receptors, glutamate binding and activation
	R-HSA-9617324 Negative regulation of NMDA receptor-mediated neuronal transmission
	WP4685 Melanoma
	R-HSA-5627123 RHO GTPases activate PAKs
	R-HSA-9620244 Long-term potentiation
	GO:0034764 positive regulation of transmembrane transport
	R-HSA-180024 DARPP-32 events
	GO:0051926 negative regulation of calcium ion transport
	hsa05214 Glioma
	R-HSA-8982491 Glycogen metabolism
	R-HSA-9648002 RAS processing
	R-HSA-1855204 Synthesis of IP3 and IP4 in the cytosol
	GO:0055117 regulation of cardiac muscle contraction
	GO:0019722 calcium-mediated signaling
	GO:2001259 positive regulation of cation channel activity
	R-HSA-438064 Post NMDA receptor activation events
	GO:0010800 positive regulation of peptidyl-threonine phosphorylation
	R-HSA-442742 CREB1 phosphorylation through NMDA receptor-mediated activation of RAS signaling
	R-HSA-5218920 VEGFR2 mediated vascular permeability
	hsa04744 Phototransduction
	GO:0051279 regulation of release of sequestered calcium ion into cytosol
	R-HSA-5339562 Uptake and actions of bacterial toxins
	R-HSA-112315 Transmission across Chemical Synapses
	R-HSA-451326 Activation of kainate receptors upon glutamate binding
	R-HSA-5626467 RHO GTPases activate IQGAPs
	R-HSA-418346 Platelet homeostasis
	R-HSA-9022692 Regulation of MECP2 expression and activity
	GO:0032413 negative regulation of ion transmembrane transporter activity
	R-HSA-5576892 Phase 0 - rapid depolarisation
	R-HSA-111885 Opioid Signalling
	GO:1904427 positive regulation of calcium ion transmembrane transport
	R-HSA-442755 Activation of NMDA receptors and postsynaptic events
	hsa04912 GnRH signaling pathway
	GO:0010922 positive regulation of phosphatase activity
	R-HSA-5673000 RAF activation
	R-HSA-2514859 Inactivation, recovery and regulation of the phototransduction cascade
	GO:0006942 regulation of striated muscle contraction
	WP4223 Ras signaling
	hsa04750 Inflammatory mediator regulation of TRP channels
	R-HSA-2514856 The phototransduction cascade
	hsa05034 Alcoholism
	GO:1901019 regulation of calcium ion transmembrane transporter activity
	R-HSA-9664323 FCGR3A-mediated IL10 synthesis
	WP500 Glycogen synthesis and degradation
	R-HSA-2187338 Visual phototransduction
	GO:0002027 regulation of heart rate
	hsa04922 Glucagon signaling pathway
	R-HSA-425393 Transport of inorganic cations/anions and amino acids/oligopeptides
	R-HSA-9656223 Signaling by RAF1 mutants
	GO:1904063 negative regulation of cation transmembrane transport
	R-HSA-2672351 Stimuli-sensing channels
	R-HSA-112314 Neurotransmitter receptors and postsynaptic signal transmission
	R-HSA-397014 Muscle contraction
	GO:0021762 substantia nigra development
	WP4756 Renin-angiotensin-aldosterone system (RAAS)
	R-HSA-983705 Signaling by the B Cell Receptor (BCR)
	GO:0010799 regulation of peptidyl-threonine phosphorylation
	GO:0008016 regulation of heart contraction
	GO:0032410 negative regulation of transporter activity
	GO:0032414 positive regulation of ion transmembrane transporter activity
	GO:0034766 negative regulation of ion transmembrane transport
	R-HSA-6802946 Signaling by moderate kinase activity BRAF mutants
	R-HSA-6802949 Signaling by RAS mutants
	R-HSA-6802955 Paradoxical activation of RAF signaling by kinase inactive BRAF
	R-HSA-9649948 Signaling downstream of RAS mutants
	hsa04722 Neurotrophin signaling pathway
	GO:0035307 positive regulation of protein dephosphorylation
	R-HSA-1483249 Inositol phosphate metabolism
	GO:0019932 second-messenger-mediated signaling
	GO:0051928 positive regulation of calcium ion transport
	hsa04014 Ras signaling pathway
	hsa04114 Oocyte meiosis
	R-HSA-5576891 Cardiac conduction
	R-HSA-2151201 Transcriptional activation of mitochondrial biogenesis
	R-HSA-2454202 Fc epsilon receptor (FCERI) signaling
	GO:0000086 G2/M transition of mitotic cell cycle
	GO:0043388 positive regulation of DNA binding
	R-HSA-936837 Ion transport by P-type ATPases
	hsa04915 Estrogen signaling pathway
	hsa05418 Fluid shear stress and atherosclerosis
	GO:0043666 regulation of phosphoprotein phosphatase activity
	GO:0044839 cell cycle G2/M phase transition
	R-HSA-4086398 Ca2+ pathway
	R-HSA-8986944 Transcriptional Regulation by MECP2
	GO:1903522 regulation of blood circulation
	GO:0035306 positive regulation of dephosphorylation
	WP5124 Alzheimer's disease
	GO:0048857 neural nucleus development
	R-HSA-6802952 Signaling by BRAF and RAF1 fusions
	hsa04720 Long-term potentiation
	GO:0034763 negative regulation of transmembrane transport
	hsa04921 Oxytocin signaling pathway
	R-HSA-112316 Neuronal System
	WP289 Myometrial relaxation and contraction pathways
	hsa04218 Cellular senescence
	hsa04924 Renin secretion
	hsa05031 Amphetamine addiction
	R-HSA-1445148 Translocation of SLC2A4 (GLUT4) to the plasma membrane
	GO:0043271 negative regulation of ion transport
	hsa04022 cGMP-PKG signaling pathway
	hsa04971 Gastric acid secretion
	hsa05133 Pertussis
	GO:1904064 positive regulation of cation transmembrane transport
	GO:0031279 regulation of cyclase activity
	R-HSA-9009391 Extra-nuclear estrogen signaling
	R-HSA-71387 Metabolism of carbohydrates
	GO:0006937 regulation of muscle contraction
	GO:0051099 positive regulation of binding
	R-HSA-9006925 Intracellular signaling by second messengers
	GO:0050848 regulation of calcium-mediated signaling
	R-HSA-1168372 Downstream signaling events of B Cell Receptor (BCR)
	GO:0010921 regulation of phosphatase activity
	R-HSA-6802957 Oncogenic MAPK signaling
	GO:0034767 positive regulation of ion transmembrane transport
	R-HSA-983712 Ion channel transport
	GO:0030901 midbrain development
	GO:1903169 regulation of calcium ion transmembrane transport
	GO:0032409 regulation of transporter activity
	WP2059 Alzheimer's disease and miRNA effects
	GO:2001257 regulation of cation channel activity
	hsa04970 Salivary secretion
	R-HSA-195721 Signaling by WNT
	GO:0033674 positive regulation of kinase activity
	GO:0035304 regulation of protein dephosphorylation
	GO:0032465 regulation of cytokinesis
	R-HSA-1592230 Mitochondrial biogenesis
	hsa04070 Phosphatidylinositol signaling system
	hsa04713 Circadian entrainment
	hsa04925 Aldosterone synthesis and secretion
	R-HSA-4420097 VEGFA-VEGFR2 Pathway
	hsa04015 Rap1 signaling pathway
	R-HSA-5607764 CLEC7A (Dectin-1) signaling
	hsa04916 Melanogenesis
	hsa04625 C-type lectin receptor signaling pathway
	hsa05200 Pathways in cancer
	R-HSA-194138 Signaling by VEGF
	hsa05163 Human cytomegalovirus infection
	R-HSA-382551 Transport of small molecules
	GO:0071902 positive regulation of protein serine/threonine kinase activity
	GO:0010564 regulation of cell cycle process
	hsa05010 Alzheimer disease
	GO:0001934 positive regulation of protein phosphorylation
	hsa04020 Calcium signaling pathway
	GO:0051101 regulation of DNA binding
	R-HSA-425407 SLC-mediated transmembrane transport
	GO:0051347 positive regulation of transferase activity
	GO:0090257 regulation of muscle system process
	R-HSA-114608 Platelet degranulation
	GO:0045860 positive regulation of protein kinase activity
	hsa04728 Dopaminergic synapse
	GO:0035303 regulation of dephosphorylation
	R-HSA-76005 Response to elevated platelet cytosolic Ca2+
	hsa04270 Vascular smooth muscle contraction
	GO:0051924 regulation of calcium ion transport
	GO:0042391 regulation of membrane potential
	GO:0034762 regulation of transmembrane transport
	hsa04371 Apelin signaling pathway
	R-HSA-109582 Hemostasis
	R-HSA-5621481 C-type lectin receptors (CLRs)
	GO:0032412 regulation of ion transmembrane transporter activity
	R-HSA-388396 GPCR downstream signalling
	R-HSA-3858494 Beta-catenin independent WNT signaling
	GO:0051592 response to calcium ion
	GO:0043270 positive regulation of ion transport
	hsa04261 Adrenergic signaling in cardiomyocytes
	GO:0022898 regulation of transmembrane transporter activity
	WP536 Calcium regulation in cardiac cells
	GO:0051051 negative regulation of transport
GO:0050951 sensory perception of temperature stimulus	GO:0050951 sensory perception of temperature stimulus	TRPV1,OPN4,BTBD9,ADGRB3,INSR,SLC1A2,ZDHHC8,CDH23
	GO:0007610 behavior
WP4950 16p11.2 distal deletion syndrome	WP4950 16p11.2 distal deletion syndrome	INSR,RABGEF1,RABEP2,CALM3,BTBD9
	GO:0030100 regulation of endocytosis
GO:0048871 multicellular organismal homeostasis	GO:0048871 multicellular organismal homeostasis	TRPV1,NCDN,CDH23,BTBD9,VSIG1,NANOS1
	GO:0001894 tissue homeostasis
	GO:0060249 anatomical structure homeostasis
WP5083 Neuroinflammation and glutamatergic signaling	WP5083 Neuroinflammation and glutamatergic signaling	CALM1,INSR,SLC1A2,CAMKK2
hsa04211 Longevity regulating pathway	hsa04211 Longevity regulating pathway	INSR,EIF4E2,CAMKK2,LDHB,LPL,SOS2,FCER1A
	hsa04066 HIF-1 signaling pathway
	WP3915 Angiopoietin-like protein 8 regulatory pathway
	hsa04072 Phospholipase D signaling pathway
	hsa04150 mTOR signaling pathway
GO:0006790 sulfur compound metabolic process	GO:0006790 sulfur compound metabolic process	ST3GAL2,SLC1A2,PAX8,GSTO1,TPK1
	GO:0044272 sulfur compound biosynthetic process
WP4673 Male infertility	WP4673 Male infertility	INSR,POLB,NANOS1
GO:0051054 positive regulation of DNA metabolic process	GO:0051054 positive regulation of DNA metabolic process	NBN,NPAS2,SMARCA4,STPG4
GO:0097193 intrinsic apoptotic signaling pathway	GO:0097193 intrinsic apoptotic signaling pathway	NBN,POLB,ZNF385B

## Sheet: Table 4
Table 4. Ligands secreted in the blood by PCOS DEG's in GSE6798
PDIA5
RSPO3
GYPB
LPL
ST3GAL2

## Sheet: Table 5
Table 5. Epithelial receptors for secreted ligands in PCOS in GSE6798
Ligand	Receptor
RSPO3	FZD8
RSPO3	LGR5
RSPO3	SDC4
RSPO3	LGR6
RSPO3	LRP6
RSPO3	LGR4
LPL	CD44
LPL	LRP1
LPL	SDC1
LPL	LRP2
LPL	VLDLR
