# Supplementary material for: Transcriptomic analysis identifies four novel receptors potentially linking endometrial cancer with polycystic ovary syndrome and generates a transcriptomic atlas
Source: Oncotarget. 2023 Sep 22;14:825–35. doi: 10.18632/oncotarget.28513 (PMC10515731; doi:10.18632/oncotarget.28513)
Supplement: Supplementary file 10 [file oncotarget-14-28513-s010.xlsx]

## Sheet: Content
Supplementary File 9: GSE115810
Table No.	Title
Table 1	Differential gene expression in EC patients from GSE115810
Table 2	Pathway enrichment of differential expressed genes in EC patients from GSE115810 using metascape
Table 3	Pathways involved in enriched pathways from EC DEGs in GSE115810
Table 4	Differential gene expression in EC grade 2 patients from GSE115810
Table 5	Pathway enrichment of differential expressed genes in EC grade 2 patients from GSE115810 using metascape
Table 6	Pathways involved in enriched pathways from EC grade 2 DEGs in GSE115810
Table 7	Differential gene expression in EC grade 3 patients from GSE115810
Table 8	Pathway enrichment of differential expressed genes in EC grade 3 patients from GSE115810 using metascape
Table 9	Pathways involved in enriched pathways from EC grade 3 DEGs in GSE115810
Table 10	Intersected and common DEGS between the different grades of EC in GSE115810
Table 11	Epithelial surface receptors that are DEGs in EC in GSE115810
Table 12	Ligands for the DEG epithelial cell receptors in EC in GSE115810

## Sheet: Table 1
Table 1. Differential gene expression in EC patients from GSE115810
ID	adj.P.Val	P.Value	t	B	logFC	Gene symbol	Gene title	Chromosome location
215743_at	0.0409	4.15e-06	5.72	3.8109	-0.888	NMT2	N-myristoyltransferase 2	10p13
213362_at	0.0409	5.97e-06	5.58	3.51535	-0.921	PTPRD	protein tyrosine phosphatase, receptor type D	9p23-p24.3
204521_at	0.0409	8.25e-06	5.46	3.25155	-1.04	FAM216A	family with sequence similarity 216 member A	12q24.11
205499_at	0.0409	8.88e-06	5.44	3.19159	-1.34	SRPX2	sushi repeat containing protein, X-linked 2	Xq22.1
220399_at	0.0409	1.022e-05	5.38	3.07756	-0.712	LINC00115	long intergenic non-protein coding RNA 115	1p36.33
219659_at	0.0409	1.155e-05	5.34	2.97739	-1.54	ATP8A2	ATPase phospholipid transporting 8A2	13q12
215069_at	0.0409	1.409e-05	5.27	2.81456	-0.675	NMT2	N-myristoyltransferase 2	10p13
215629_s_at	0.0409	1.526e-05	5.24	2.74896	-0.655	MIR15A///DLEU2L///DLEU2	microRNA 15a///deleted in lymphocytic leukemia 2-like///deleted in lymphocytic leukemia 2 (non-protein coding)	13q14.2///1p31.3///13q14.3
203889_at	0.0409	1.77e-05	5.18	2.62756	-2.12	SCG5	secretogranin V	15q13-q14
215943_at	0.0409	1.836e-05	5.17	2.59754	-1.16	KIAA1661	KIAA1661 protein
205006_s_at	0.0524	2.652e-05	5.03	2.29478	-0.968	NMT2	N-myristoyltransferase 2	10p13
215919_s_at	0.0524	2.819e-05	5.01	2.24452	-0.745	MRPS11	mitochondrial ribosomal protein S11	15q25
215613_at	0.0621	3.69e-05	4.91	2.02257	-0.998	ADAM12	ADAM metallopeptidase domain 12	10q26
209789_at	0.0621	3.905e-05	4.89	1.97566	-1.11	CORO2B	coronin 2B	15q23
215209_at	0.0621	4.18e-05	4.86	1.91954	-0.954	SEC24D	SEC24 homolog D, COPII coat complex component	4q26
219791_s_at	0.0717	5.3e-05	4.78	1.72315	-3.06	HAND2-AS1	HAND2 antisense RNA 1 (head to head)	4q34.1
222347_at	0.0717	5.474e-05	4.76	1.69646	-0.785
215164_at	0.08	6.46e-05	4.7	1.5593	-1.34
216614_at	0.1003	8.694e-05	4.59	1.31288	-0.83
212122_at	0.1003	9.003e-05	4.58	1.28382	-0.612	RHOQ	ras homolog family member Q	2p21
205493_s_at	0.1057	0.0001022	4.53	1.17856	-1.36	DPYSL4	dihydropyrimidinase like 4	10q26
215283_at	0.1057	0.00010434	4.53	1.16135	-0.799	LINC00667	long intergenic non-protein coding RNA 667	18p11.31
204742_s_at	0.1201	0.00012393	4.46	1.01826	-1.14	PDS5B	PDS5 cohesin associated factor B	13q12.3
209737_at	0.1438	0.00015907	4.37	0.81051	-1.05	MAGI2	membrane associated guanylate kinase, WW and PDZ domain containing 2	7q21
209838_at	0.1438	0.00016134	4.37	0.79869	-0.779	COPS2	COP9 signalosome subunit 2	15q21.2
215839_at	0.1556	0.0001894	-4.31	0.66512	0.672	LILRA5	leukocyte immunoglobulin like receptor A5	19q13.4
205117_at	0.1556	0.00019036	4.3	0.66087	-1.35	FGF1	fibroblast growth factor 1	5q31
215641_at	0.1556	0.0002023	4.28	0.61017	-0.611	SEC24D	SEC24 homolog D, COPII coat complex component	4q26
215039_at	0.1556	0.0002025	4.28	0.60938	-0.847	LINC01140	long intergenic non-protein coding RNA 1140	1p22.3
208606_s_at	0.1556	0.00022183	4.25	0.53334	-1.58	WNT4	Wnt family member 4	1p36.23-p35.1
218128_at	0.1556	0.00023879	4.22	0.47191	-0.564	NFYB	nuclear transcription factor Y subunit beta	12q23.3
205347_s_at	0.1556	0.00024664	4.21	0.44492	-2.25	TMSB15B///TMSB15A	thymosin beta 15B///thymosin beta 15a	Xq22.2///Xq21.33-q22.3
210882_s_at	0.1556	0.00024698	4.21	0.4438	-1.57	TRO	trophinin	Xp11.22-p11.21
215407_s_at	0.1556	0.0002512	4.2	0.42966	-0.648	ASTN2	astrotactin 2	9q33.1
211120_x_at	0.1556	0.00025457	-4.2	0.41852	0.532	ESR2	estrogen receptor 2	14q23.2
219414_at	0.1556	0.00025785	4.19	0.40787	-0.711	CLSTN2	calsyntenin 2	3q23
201143_s_at	0.1556	0.00025835	4.19	0.40625	-0.643	EIF2S1	eukaryotic translation initiation factor 2 subunit alpha	14q23.3
201321_s_at	0.1615	0.00027543	4.17	0.35282	-0.893	SMARCC2	SWI/SNF related, matrix associated, actin dependent regulator of chromatin subfamily c member 2	12q13.2
212925_at	0.169	0.00029571	-4.14	0.29353	1.33	MISP	mitotic spindle positioning	19p13.3
206309_at	0.1732	0.00033018	-4.1	0.20151	0.494	LECT1	leukocyte cell derived chemotaxin 1	13q14.3
221933_at	0.1732	0.00033227	4.1	0.19625	-1.31	NLGN4X	neuroligin 4, X-linked	Xp22.33
212822_at	0.1732	0.00033526	4.09	0.18875	-0.864	HEG1	heart development protein with EGF like domains 1	3q21.2
221898_at	0.1732	0.00034444	4.08	0.16622	-0.831	PDPN	podoplanin	1p36.21
220512_at	0.1732	0.00034725	4.08	0.15942	-0.959	DLC1	DLC1 Rho GTPase activating protein	8p22
58780_s_at	0.1732	0.00034984	4.08	0.15321	-1.08	ARHGEF40	Rho guanine nucleotide exchange factor 40	14q11.2
213849_s_at	0.1739	0.00035907	4.07	0.13149	-0.39	PPP2R2B	protein phosphatase 2 regulatory subunit Bbeta	5q32
221877_at	0.1801	0.00038682	4.04	0.06931	-0.664	IRGQ	immunity related GTPase Q	19q13.31
205586_x_at	0.1801	0.00038792	-4.04	0.06694	0.808	VGF	VGF nerve growth factor inducible	7q22.1
206136_at	0.1801	0.00040192	-4.03	0.03735	0.941	FZD5	frizzled class receptor 5	2q33.3
205578_at	0.1801	0.0004041	4.02	0.03283	-0.742	ROR2	receptor tyrosine kinase like orphan receptor 2	9q22
201182_s_at	0.1808	0.00041771	-4.01	0.00516	0.7	CHD4	chromodomain helicase DNA binding protein 4	12p13
215608_at	0.1808	0.0004243	4	-0.00793	-1.22
205564_at	0.1808	0.00044433	3.99	-0.04645	-1.94	PAGE4	PAGE family member 4	Xp11.23
205853_at	0.1808	0.00044563	-3.99	-0.04889	0.776	ZBTB7B	zinc finger and BTB domain containing 7B	1q21.3
208056_s_at	0.1808	0.00046188	3.97	-0.0788	-0.781	CBFA2T3	CBFA2/RUNX1 translocation partner 3	16q24
205168_at	0.1808	0.00046831	3.97	-0.09036	-1.66	DDR2	discoidin domain receptor tyrosine kinase 2	1q23.3
204225_at	0.1808	0.00048276	3.96	-0.11574	-1.1	HDAC4	histone deacetylase 4	2q37.3
211920_at	0.1808	0.00048854	-3.95	-0.12569	1.47	CFB	complement factor B	6p21.3
200727_s_at	0.1808	0.0004909	-3.95	-0.12971	1.44	ACTR2	ARP2 actin related protein 2 homolog	2p14
201842_s_at	0.1808	0.00049817	3.94	-0.14199	-2.67	EFEMP1	EGF containing fibulin like extracellular matrix protein 1	2p16
213639_s_at	0.1808	0.00051208	3.93	-0.165	-0.771	ZNF500	zinc finger protein 500	16p13.3
215336_at	0.1808	0.00051993	3.93	-0.17772	-0.566	AKAP11	A-kinase anchoring protein 11	13q14.11
210477_x_at	0.1808	0.00052474	-3.93	-0.1854	0.764	MAPK8	mitogen-activated protein kinase 8	10q11.22
204371_s_at	0.1808	0.00052656	-3.92	-0.18829	0.807	KHSRP	KH-type splicing regulatory protein	19p13.3
207667_s_at	0.1808	0.00052762	-3.92	-0.18998	0.783	LOC100996792///MAP2K3	dual specificity mitogen-activated protein kinase kinase 3///mitogen-activated protein kinase kinase 3	17q11.2
204400_at	0.1808	0.00053565	3.92	-0.2026	-1.85	EFS	embryonal Fyn-associated substrate	14q11.2
219288_at	0.1857	0.00057371	3.89	-0.25995	-1.23	C3orf14	chromosome 3 open reading frame 14	3p14.2
200635_s_at	0.1857	0.00058213	-3.89	-0.27213	1.44	PTPRF	protein tyrosine phosphatase, receptor type F	1p34
214917_at	0.1857	0.0005844	3.88	-0.27538	-0.48	PRKAA1	protein kinase AMP-activated catalytic subunit alpha 1	5p12
209298_s_at	0.1857	0.00059078	3.88	-0.28445	-0.701	ITSN1	intersectin 1	21q22.1-q22.2
210461_s_at	0.1857	0.00059163	-3.88	-0.28566	1.13	ABLIM1	actin binding LIM protein 1	10q25
202787_s_at	0.1872	0.0006107	-3.87	-0.31216	0.892	MAPKAPK3	mitogen-activated protein kinase-activated protein kinase 3	3p21.3
213364_s_at	0.1872	0.00061452	3.87	-0.31737	-1.41	SNX1	sorting nexin 1	15q22.31
204154_at	0.1872	0.0006218	3.86	-0.32722	-1.15	CDO1	cysteine dioxygenase type 1	5q23.2
213262_at	0.1885	0.00063636	3.85	-0.34655	-1.22	SACS	sacsin molecular chaperone	13q12
204849_at	0.1885	0.00064291	3.85	-0.35511	-1.05	TCFL5	transcription factor like 5	20q13.33
205880_at	0.1894	0.00065445	3.84	-0.36998	-1.34	PRKD1	protein kinase D1	14q11
220102_at	0.1914	0.00067004	3.83	-0.38965	-2.86	FOXL2	forkhead box L2	3q23
204953_at	0.2013	0.00071502	3.81	-0.44394	-0.548	SNAP91	synaptosome associated protein 91	6q14.2
213381_at	0.2013	0.00072966	3.8	-0.46088	-1.66	VSTM4	V-set and transmembrane domain containing 4	10q11.23
396_f_at	0.2013	0.00073173	-3.8	-0.46324	0.949	EPOR	erythropoietin receptor	19p13.2
220770_s_at	0.2024	0.00074602	3.79	-0.47941	-0.971	ZBED8	zinc finger BED-type containing 8	5q33.3
202368_s_at	0.2024	0.00075399	3.79	-0.48828	-0.941	TRAM2	translocation associated membrane protein 2	6p21.1-p12
210380_s_at	0.2078	0.00078349	3.77	-0.52035	-1.08	CACNA1G	calcium voltage-gated channel subunit alpha1 G	17q22
210674_s_at	0.2084	0.00082534	3.75	-0.56384	-0.691	PCDHA1///PCDHA2///PCDHA3///PCDHA4///PCDHA5///PCDHA6///PCDHA7///PCDHA8///PCDHA10///PCDHA11///PCDHA12///PCDHA13///PCDHAC1///PCDHAC2///PCDHA9	protocadherin alpha 1///protocadherin alpha 2///protocadherin alpha 3///protocadherin alpha 4///protocadherin alpha 5///protocadherin alpha 6///protocadherin alpha 7///protocadherin alpha 8///protocadherin alpha 10///protocadherin alpha 11///protocadherin alpha 12///protocadherin alpha 13///protocadherin alpha subfamily C, 1///protocadherin alpha subfamily C, 2///protocadherin alpha 9	5q31///5q31///5q31///5q31///5q31///5q31///5q31///5q31///5q31///5q31///5q31///5q31///5q31///5q31///5q31
205787_x_at	0.2084	0.00084202	-3.75	-0.58056	1.02	LOC441155///ZC3H11A	zinc finger CCCH-type domain-containing-like///zinc finger CCCH-type containing 11A	6q12///1q32.1
212608_s_at	0.2084	0.00084786	3.74	-0.58633	-1.02	NUDT3	nudix hydrolase 3	6p21.2
219847_at	0.2084	0.00087106	-3.73	-0.60888	0.665	HDAC11	histone deacetylase 11	3p25.1
207869_s_at	0.2084	0.00088078	3.73	-0.61816	-0.63	CACNA1G	calcium voltage-gated channel subunit alpha1 G	17q22
213224_s_at	0.2084	0.00088447	3.73	-0.62165	-0.734	BBIP1	BBSome interacting protein 1	10q25.2
203440_at	0.2084	0.00091609	3.71	-0.651	-0.942	CDH2	cadherin 2	18q11.2
213442_x_at	0.2084	0.00092427	-3.71	-0.65843	0.612	SPDEF	SAM pointed domain containing ETS transcription factor	6p21.3
208538_at	0.2084	0.0009251	-3.71	-0.65918	0.534	ANP32C	acidic nuclear phosphoprotein 32 family member C	4q32.3
215143_at	0.2084	0.00093354	3.71	-0.66677	-0.695	DPY19L2P2	DPY19L2 pseudogene 2	7q22.1
221937_at	0.2084	0.00093376	3.71	-0.66697	-0.493	SYNRG	synergin, gamma	17q12
218573_at	0.2084	0.00094061	3.7	-0.67307	-1.69	MAGEH1	MAGE family member H1	Xp11.21
206246_at	0.2084	0.00095129	-3.7	-0.6825	0.516	PFKFB4	6-phosphofructo-2-kinase/fructose-2,6-biphosphatase 4	3p22-p21
219532_at	0.2084	0.00095933	3.7	-0.68953	-0.601	ELOVL4	ELOVL fatty acid elongase 4	6q14
202661_at	0.2084	0.00095955	3.7	-0.68973	-0.662	ITPR2	inositol 1,4,5-trisphosphate receptor type 2	12p11
216071_x_at	0.2084	0.00096876	3.69	-0.69771	-0.725	MED12	mediator complex subunit 12	Xq13

## Sheet: Table 2
Table 2. Pathway enrichment of differential expressed genes in EC patients from GSE115810 using metascape
Gene Symbol	Description	Biological Process (GO)	Protein Function (Protein Atlas)	Pathways
NMT2	N-myristoyltransferase 2	GO:0018008 N-terminal peptidyl-glycine N-myristoylation;GO:0006499 N-terminal protein myristoylation;GO:0018377 protein myristoylation	ENZYME proteins:Transferases; Predicted intracellular proteins; Enzymes
PTPRD	protein tyrosine phosphatase receptor type D	GO:0007185 transmembrane receptor protein tyrosine phosphatase signaling pathway;GO:0099545 trans-synaptic signaling by trans-synaptic complex;GO:0097105 presynaptic membrane assembly	Predicted intracellular proteins; Enzymes; ENZYME proteins:Hydrolases	GO:0007156 homophilic cell adhesion via plasma membrane adhesion molecules; GO:0007167 enzyme-linked receptor protein signaling pathway; GO:0034329 cell junction assembly; GO:1901888 regulation of cell junction assembly; GO:0120035 regulation of plasma membrane bounded cell projection organization
FAM216A	family with sequence similarity 216 member A		Predicted intracellular proteins
SRPX2	sushi repeat containing protein X-linked 2	GO:0071625 vocalization behavior;GO:0090050 positive regulation of cell migration involved in sprouting angiogenesis;GO:0051965 positive regulation of synapse assembly	Predicted intracellular proteins; Disease related genes; Human disease related genes:Nervous system diseases:Epilepsy; Predicted secreted proteins	GO:0007156 homophilic cell adhesion via plasma membrane adhesion molecules; GO:1901888 regulation of cell junction assembly; GO:0035239 tube morphogenesis
LINC00115	long intergenic non-protein coding RNA 115
ATP8A2	ATPase phospholipid transporting 8A2	GO:0003011 involuntary skeletal muscle contraction;GO:0061092 positive regulation of phospholipid translocation;GO:0061091 regulation of phospholipid translocation	Enzymes; ENZYME proteins; Human disease related genes:Nervous system diseases:Neurodegenerative diseases; Potential drug targets; Disease related genes	GO:0090311 regulation of protein deacetylation; GO:0120035 regulation of plasma membrane bounded cell projection organization; GO:0048048 embryonic eye morphogenesis; GO:0008285 negative regulation of cell population proliferation
MIR15A	microRNA 15a	GO:1904848 negative regulation of cell chemotaxis to fibroblast growth factor;GO:1904847 regulation of cell chemotaxis to fibroblast growth factor;GO:0010801 negative regulation of peptidyl-threonine phosphorylation		GO:0035239 tube morphogenesis; GO:0008285 negative regulation of cell population proliferation
DLEU2L	deleted in lymphocytic leukemia 2 like
DLEU2	deleted in lymphocytic leukemia 2
SCG5	secretogranin V	GO:0016486 peptide hormone processing;GO:0140448 signaling receptor ligand precursor processing;GO:0007218 neuropeptide signaling pathway	Predicted secreted proteins
MRPS11	mitochondrial ribosomal protein S11	GO:0000028 ribosomal small subunit assembly;GO:0000462 maturation of SSU-rRNA from tricistronic rRNA transcript (SSU-rRNA, 5.8S rRNA, LSU-rRNA);GO:0030490 maturation of SSU-rRNA	Ribosomal proteins; Predicted intracellular proteins
ADAM12	ADAM metallopeptidase domain 12	GO:0007520 myoblast fusion;GO:0000768 syncytium formation by plasma membrane fusion;GO:0140253 cell-cell fusion	Predicted secreted proteins; Transporters:Accessory Factors Involved in Transport	GO:0035239 tube morphogenesis
CORO2B	coronin 2B	GO:0003093 regulation of glomerular filtration;GO:0001977 renal system process involved in regulation of blood volume;GO:0003071 renal system process involved in regulation of systemic arterial blood pressure	Predicted intracellular proteins	GO:0034329 cell junction assembly; GO:0030029 actin filament-based process; GO:0090311 regulation of protein deacetylation
SEC24D	SEC24 homolog D, COPII coat complex component	GO:0090110 COPII-coated vesicle cargo loading;GO:0035459 vesicle cargo loading;GO:0090114 COPII-coated vesicle budding	Predicted intracellular proteins; Disease related genes; Human disease related genes:Congenital malformations:Congenital malformations of the musculoskeletal system
HAND2-AS1	HAND2 antisense RNA 1
RHOQ	ras homolog family member Q	GO:0046039 GTP metabolic process;GO:1903077 negative regulation of protein localization to plasma membrane;GO:1904376 negative regulation of protein localization to cell periphery	Predicted intracellular proteins	GO:0007167 enzyme-linked receptor protein signaling pathway; GO:0030029 actin filament-based process; GO:0090311 regulation of protein deacetylation; GO:1901888 regulation of cell junction assembly; GO:0120035 regulation of plasma membrane bounded cell projection organization; GO:0072583 clathrin-dependent endocytosis; GO:0045471 response to ethanol
DPYSL4	dihydropyrimidinase like 4	GO:0070997 neuron death;GO:0097485 neuron projection guidance;GO:0048812 neuron projection morphogenesis	Predicted intracellular proteins
LINC00667	long intergenic non-protein coding RNA 667
PDS5B	PDS5 cohesin associated factor B	GO:0007064 mitotic sister chromatid cohesion;GO:0007062 sister chromatid cohesion;GO:0000070 mitotic sister chromatid segregation	Predicted intracellular proteins	GO:0008285 negative regulation of cell population proliferation
MAGI2	membrane associated guanylate kinase, WW and PDZ domain containing 2	GO:0003402 planar cell polarity pathway involved in axis elongation;GO:0072015 podocyte development;GO:0032926 negative regulation of activin receptor signaling pathway	Transporters:Accessory Factors Involved in Transport; Human disease related genes:Urinary system diseases:Kidney diseases; Potential drug targets; Predicted intracellular proteins; Disease related genes	GO:0035567 non-canonical Wnt signaling pathway; GO:0007167 enzyme-linked receptor protein signaling pathway; WP3931 Embryonic stem cell pluripotency pathways; GO:0002067 glandular epithelial cell differentiation; GO:0120035 regulation of plasma membrane bounded cell projection organization; GO:0040007 growth; GO:0035239 tube morphogenesis; GO:0072583 clathrin-dependent endocytosis; GO:0008285 neg…
COPS2	COP9 signalosome subunit 2	GO:0001834 trophectodermal cell proliferation;GO:0000338 protein deneddylation;GO:0001833 inner cell mass cell proliferation	Predicted intracellular proteins	GO:0040007 growth; GO:0035239 tube morphogenesis; GO:0072583 clathrin-dependent endocytosis
LILRA5	leukocyte immunoglobulin like receptor A5	GO:0032696 negative regulation of interleukin-13 production;GO:0032695 negative regulation of interleukin-12 production;GO:0032656 regulation of interleukin-13 production	Predicted secreted proteins; CD markers	GO:0035239 tube morphogenesis
FGF1	fibroblast growth factor 1	GO:0060681 branch elongation involved in ureteric bud branching;GO:0060677 ureteric bud elongation;GO:1901509 regulation of endothelial tube morphogenesis	FDA approved drug targets:Small molecule drugs; Predicted secreted proteins; FDA approved drug targets:Biotech drugs; RAS pathway related proteins; Predicted intracellular proteins; Cancer-related genes:Candidate cancer biomarkers	GO:0035567 non-canonical Wnt signaling pathway; GO:0007167 enzyme-linked receptor protein signaling pathway; WP2795 Cardiac hypertrophic response; WP3931 Embryonic stem cell pluripotency pathways; GO:0002067 glandular epithelial cell differentiation; GO:0040007 growth; GO:0035239 tube morphogenesis; GO:0006110 regulation of glycolytic process; GO:0048729 tissue morphogenesis
LINC01140	long intergenic non-protein coding RNA 1140
WNT4	Wnt family member 4	GO:0061369 negative regulation of testicular blood vessel morphogenesis;GO:2000019 negative regulation of male gonad development;GO:0031945 positive regulation of glucocorticoid metabolic process	Human disease related genes:Reproductive system diseases:Reproductive system diseases; Disease related genes; Predicted intracellular proteins; Predicted secreted proteins	GO:0035567 non-canonical Wnt signaling pathway; GO:0007167 enzyme-linked receptor protein signaling pathway; WP3931 Embryonic stem cell pluripotency pathways; GO:0030029 actin filament-based process; GO:0090311 regulation of protein deacetylation; GO:0002067 glandular epithelial cell differentiation; GO:1901888 regulation of cell junction assembly; GO:0035239 tube morphogenesis; GO:0048048 embryo…
NFYB	nuclear transcription factor Y subunit beta	GO:0080182 histone H3-K4 trimethylation;GO:0018023 peptidyl-lysine trimethylation;GO:0051568 histone H3-K4 methylation	Predicted intracellular proteins; Transcription factors:Other all-alpha-helical DNA-binding domains	GO:0090311 regulation of protein deacetylation; R-HSA-381042 PERK regulates gene expression
TMSB15B	thymosin beta 15B	GO:0042989 sequestering of actin monomers;GO:0030837 negative regulation of actin filament polymerization;GO:0032507 maintenance of protein location in cell	Predicted intracellular proteins	GO:0030029 actin filament-based process; GO:0035239 tube morphogenesis
TMSB15A	thymosin beta 15A	GO:0042989 sequestering of actin monomers;GO:0030837 negative regulation of actin filament polymerization;GO:0032507 maintenance of protein location in cell	Predicted intracellular proteins	GO:0030029 actin filament-based process
TRO	trophinin	GO:0007566 embryo implantation;GO:0007156 homophilic cell adhesion via plasma membrane adhesion molecules;GO:0007565 female pregnancy	Predicted intracellular proteins; Cancer-related genes:Candidate cancer biomarkers	GO:0007156 homophilic cell adhesion via plasma membrane adhesion molecules
ASTN2	astrotactin 2	GO:0048104 establishment of body hair or bristle planar orientation;GO:0048105 establishment of body hair planar orientation;GO:2000009 negative regulation of protein localization to cell surface	Predicted intracellular proteins	GO:0007156 homophilic cell adhesion via plasma membrane adhesion molecules; GO:0048729 tissue morphogenesis
ESR2	estrogen receptor 2	GO:0030520 intracellular estrogen receptor signaling pathway;GO:0071392 cellular response to estradiol stimulus;GO:0030518 intracellular steroid hormone receptor signaling pathway	Transcription factors:Zinc-coordinating DNA-binding domains; FDA approved drug targets:Small molecule drugs; Cancer-related genes:Candidate cancer biomarkers; Human disease related genes:Reproductive system diseases:Reproductive system diseases; Predicted intracellular proteins; Disease related genes; Nuclear receptors	WP3931 Embryonic stem cell pluripotency pathways
CLSTN2	calsyntenin 2	GO:0051965 positive regulation of synapse assembly;GO:0051963 regulation of synapse assembly;GO:1901890 positive regulation of cell junction assembly		GO:0007156 homophilic cell adhesion via plasma membrane adhesion molecules; GO:0034329 cell junction assembly; GO:1901888 regulation of cell junction assembly
EIF2S1	eukaryotic translation initiation factor 2 subunit alpha	GO:1990737 response to manganese-induced endoplasmic reticulum stress;GO:2000676 positive regulation of type B pancreatic cell apoptotic process;GO:0032057 negative regulation of translational initiation in response to stress	Predicted intracellular proteins	GO:0007167 enzyme-linked receptor protein signaling pathway; WP3931 Embryonic stem cell pluripotency pathways; GO:0090311 regulation of protein deacetylation; GO:0002067 glandular epithelial cell differentiation; GO:0035239 tube morphogenesis; R-HSA-381042 PERK regulates gene expression
SMARCC2	SWI/SNF related, matrix associated, actin dependent regulator of chromatin subfamily c member 2	GO:0006337 nucleosome disassembly;GO:0032986 protein-DNA complex disassembly;GO:2000819 regulation of nucleotide-excision repair	Transcription factors:Helix-turn-helix domains; Disease related genes; Predicted intracellular proteins; Human disease related genes:Congenital malformations:Other congenital malformations
MISP	mitotic spindle positioning	GO:1904776 regulation of protein localization to cell cortex;GO:0051660 establishment of centrosome localization;GO:0051642 centrosome localization	Predicted intracellular proteins
CNMD	chondromodulin	GO:0001937 negative regulation of endothelial cell proliferation;GO:0006029 proteoglycan metabolic process;GO:0016525 negative regulation of angiogenesis	Predicted intracellular proteins; Predicted secreted proteins	GO:0035239 tube morphogenesis; GO:0008285 negative regulation of cell population proliferation
NLGN4X	neuroligin 4 X-linked	GO:0003360 brainstem development;GO:0097105 presynaptic membrane assembly;GO:0090394 negative regulation of excitatory postsynaptic potential	Transporters:Accessory Factors Involved in Transport; Human disease related genes:Other diseases:Mental and behavioural disorders; Potential drug targets; Predicted intracellular proteins; Disease related genes	GO:0007156 homophilic cell adhesion via plasma membrane adhesion molecules; GO:0034329 cell junction assembly; GO:0040007 growth; GO:0072583 clathrin-dependent endocytosis
HEG1	heart development protein with EGF like domains 1	GO:0003017 lymph circulation;GO:2000299 negative regulation of Rho-dependent protein serine/threonine kinase activity;GO:0090271 positive regulation of fibroblast growth factor production	Predicted intracellular proteins	GO:0034329 cell junction assembly; GO:0002067 glandular epithelial cell differentiation; GO:0040007 growth; GO:0035239 tube morphogenesis; GO:0048048 embryonic eye morphogenesis; GO:0048729 tissue morphogenesis
PDPN	podoplanin	GO:1904328 regulation of myofibroblast contraction;GO:0060838 lymphatic endothelial cell fate commitment;GO:0060839 endothelial cell fate commitment		GO:0007156 homophilic cell adhesion via plasma membrane adhesion molecules; GO:0030029 actin filament-based process; GO:0002067 glandular epithelial cell differentiation; GO:0120035 regulation of plasma membrane bounded cell projection organization; GO:0035239 tube morphogenesis; GO:0008285 negative regulation of cell population proliferation; GO:0006110 regulation of glycolytic process; GO:00487…
DLC1	DLC1 Rho GTPase activating protein	GO:1900119 positive regulation of execution phase of apoptosis;GO:0051895 negative regulation of focal adhesion assembly;GO:0150118 negative regulation of cell-substrate junction organization	Predicted intracellular proteins; Cancer-related genes:Candidate cancer biomarkers	GO:0034329 cell junction assembly; GO:0030029 actin filament-based process; GO:1901888 regulation of cell junction assembly; GO:0120035 regulation of plasma membrane bounded cell projection organization; GO:0035239 tube morphogenesis; GO:0048048 embryonic eye morphogenesis; GO:0008285 negative regulation of cell population proliferation; GO:0048729 tissue morphogenesis
ARHGEF40	Rho guanine nucleotide exchange factor 40	GO:0051056 regulation of small GTPase mediated signal transduction;GO:1902531 regulation of intracellular signal transduction;GO:0050790 regulation of catalytic activity	Predicted intracellular proteins
PPP2R2B	protein phosphatase 2 regulatory subunit Bbeta	GO:0006915 apoptotic process;GO:0012501 programmed cell death;GO:0008219 cell death	Predicted intracellular proteins; Disease related genes; Human disease related genes:Nervous system diseases:Neurodegenerative diseases	GO:0007167 enzyme-linked receptor protein signaling pathway; WP2795 Cardiac hypertrophic response; WP3931 Embryonic stem cell pluripotency pathways
IRGQ	immunity related GTPase Q		Predicted intracellular proteins
VGF	VGF nerve growth factor inducible	GO:0043084 penile erection;GO:0007620 copulation;GO:0007617 mating behavior	Predicted secreted proteins	GO:0034329 cell junction assembly; WP3931 Embryonic stem cell pluripotency pathways; GO:0090311 regulation of protein deacetylation; GO:0045471 response to ethanol
FZD5	frizzled class receptor 5	GO:0060715 syncytiotrophoblast cell differentiation involved in labyrinthine layer development;GO:0060574 intestinal epithelial cell maturation;GO:0060061 Spemann organizer formation	G-protein coupled receptors:GPCRs excl olfactory receptors; G-protein coupled receptors:Family fz/smo receptors	GO:0035567 non-canonical Wnt signaling pathway; GO:0007167 enzyme-linked receptor protein signaling pathway; WP2795 Cardiac hypertrophic response; GO:0034329 cell junction assembly; WP3931 Embryonic stem cell pluripotency pathways; GO:0090311 regulation of protein deacetylation; GO:0002067 glandular epithelial cell differentiation; GO:1901888 regulation of cell junction assembly; GO:0035239 tube …
ROR2	receptor tyrosine kinase like orphan receptor 2	GO:1900019 regulation of protein kinase C activity;GO:1900020 positive regulation of protein kinase C activity;GO:0045651 positive regulation of macrophage differentiation	Enzymes; Human disease related genes:Congenital malformations:Congenital malformations of the musculoskeletal system; Kinases:Tyr protein kinases; Potential drug targets; ENZYME proteins:Transferases; Disease related genes; Human disease related genes:Congenital malformations:Other congenital malformations	GO:0035567 non-canonical Wnt signaling pathway; GO:0007167 enzyme-linked receptor protein signaling pathway; GO:0034329 cell junction assembly; GO:0002067 glandular epithelial cell differentiation; GO:0120035 regulation of plasma membrane bounded cell projection organization; GO:0035239 tube morphogenesis
CHD4	chromodomain helicase DNA binding protein 4	GO:0072553 terminal button organization;GO:0042659 regulation of cell fate specification;GO:0099172 presynapse organization	ENZYME proteins:Hydrolases; Cancer-related genes:Mutated cancer genes; Enzymes; Human disease related genes:Congenital malformations:Other congenital malformations; Potential drug targets; Predicted intracellular proteins; Disease related genes; Cancer-related genes:Mutational cancer driver genes	GO:0034329 cell junction assembly
PAGE4	PAGE family member 4	GO:1903427 negative regulation of reactive oxygen species biosynthetic process;GO:1903426 regulation of reactive oxygen species biosynthetic process;GO:2000378 negative regulation of reactive oxygen species metabolic process	Predicted intracellular proteins; Cancer-related genes:Candidate cancer biomarkers	GO:0090311 regulation of protein deacetylation; GO:0035239 tube morphogenesis
ZBTB7B	zinc finger and BTB domain containing 7B	GO:0051141 negative regulation of NK T cell proliferation;GO:0043377 negative regulation of CD8-positive, alpha-beta T cell differentiation;GO:0051134 negative regulation of NK T cell activation	Predicted intracellular proteins; Transcription factors:Zinc-coordinating DNA-binding domains	GO:0090311 regulation of protein deacetylation; GO:0002067 glandular epithelial cell differentiation; GO:0008285 negative regulation of cell population proliferation; GO:0045471 response to ethanol
CBFA2T3	CBFA2/RUNX1 partner transcriptional co-repressor 3	GO:0045820 negative regulation of glycolytic process;GO:1903579 negative regulation of ATP metabolic process;GO:1900543 negative regulation of purine nucleotide metabolic process	Predicted intracellular proteins; Disease related genes; Cancer-related genes	GO:0008285 negative regulation of cell population proliferation; GO:0006110 regulation of glycolytic process
DDR2	discoidin domain receptor tyrosine kinase 2	GO:1904897 regulation of hepatic stellate cell proliferation;GO:1904899 positive regulation of hepatic stellate cell proliferation;GO:2000491 positive regulation of hepatic stellate cell activation	FDA approved drug targets:Small molecule drugs; Enzymes; Human disease related genes:Congenital malformations:Congenital malformations of the musculoskeletal system; Cancer-related genes; Kinases:Tyr protein kinases; ENZYME proteins:Transferases; Predicted intracellular proteins; Disease related genes; CD markers	GO:0007167 enzyme-linked receptor protein signaling pathway; GO:0040007 growth; GO:0035239 tube morphogenesis; GO:0006110 regulation of glycolytic process; GO:0045471 response to ethanol
HDAC4	histone deacetylase 4	GO:0014877 response to muscle inactivity involved in regulation of muscle adaptation;GO:0014894 response to denervation involved in regulation of muscle adaptation;GO:0070933 histone H4 deacetylation	ENZYME proteins:Hydrolases; FDA approved drug targets:Small molecule drugs; Enzymes; Predicted intracellular proteins; Disease related genes; Human disease related genes:Other congenital disorders:Chromosomal abnormalities	WP2795 Cardiac hypertrophic response; GO:0006110 regulation of glycolytic process
CFB	complement factor B	GO:0006957 complement activation, alternative pathway;GO:0006956 complement activation;GO:0006959 humoral immune response	ENZYME proteins:Hydrolases; Enzymes; Predicted secreted proteins; Human disease related genes:Nervous system diseases:Eye disease; Peptidases:Serine-type peptidases; Human disease related genes:Immune system diseases:Primary immunodeficiency; Potential drug targets; Predicted intracellular proteins; Disease related genes; Human disease related genes:Cardiovascular diseases:Hematologic diseases
ACTR2	actin related protein 2	GO:0035983 response to trichostatin A;GO:0035984 cellular response to trichostatin A;GO:0016344 meiotic chromosome movement towards spindle pole	Predicted intracellular proteins	WP2795 Cardiac hypertrophic response; WP3931 Embryonic stem cell pluripotency pathways; GO:0030029 actin filament-based process; GO:1901888 regulation of cell junction assembly; GO:0120035 regulation of plasma membrane bounded cell projection organization; GO:0072583 clathrin-dependent endocytosis; GO:0045471 response to ethanol
EFEMP1	EGF containing fibulin extracellular matrix protein 1	GO:0048050 post-embryonic eye morphogenesis;GO:0048563 post-embryonic animal organ morphogenesis;GO:0009886 post-embryonic animal morphogenesis	Human disease related genes:Nervous system diseases:Eye disease; Predicted intracellular proteins; Disease related genes; Predicted secreted proteins	GO:0007167 enzyme-linked receptor protein signaling pathway; GO:0035239 tube morphogenesis; GO:0048048 embryonic eye morphogenesis
ZNF500	zinc finger protein 500	GO:0006357 regulation of transcription by RNA polymerase II;GO:0006355 regulation of DNA-templated transcription;GO:1903506 regulation of nucleic acid-templated transcription	Predicted intracellular proteins; Transcription factors:Zinc-coordinating DNA-binding domains
AKAP11	A-kinase anchoring protein 11	GO:0036010 protein localization to endosome;GO:0003091 renal water homeostasis;GO:0030866 cortical actin cytoskeleton organization	Predicted intracellular proteins	GO:0030029 actin filament-based process
MAPK8	mitogen-activated protein kinase 8	GO:0007258 JUN phosphorylation;GO:1902595 regulation of DNA replication origin binding;GO:1900739 regulation of protein insertion into mitochondrial membrane involved in apoptotic signaling pathway	Enzymes; Kinases:CMGC Ser/Thr protein kinases; RAS pathway related proteins; ENZYME proteins:Transferases; Predicted intracellular proteins; Cancer-related genes:Candidate cancer biomarkers	WP2795 Cardiac hypertrophic response; WP3931 Embryonic stem cell pluripotency pathways; GO:0090311 regulation of protein deacetylation; GO:0002067 glandular epithelial cell differentiation; GO:0035239 tube morphogenesis
KHSRP	KH-type splicing regulatory protein	GO:0010989 negative regulation of low-density lipoprotein particle clearance;GO:0045019 negative regulation of nitric oxide biosynthetic process;GO:1904406 negative regulation of nitric oxide metabolic process	Predicted intracellular proteins	R-HSA-381042 PERK regulates gene expression
LOC100996792	dual specificity mitogen-activated protein kinase kinase 3 pseudogene
MAP2K3	mitogen-activated protein kinase kinase 3	GO:0072709 cellular response to sorbitol;GO:0072708 response to sorbitol;GO:0038066 p38MAPK cascade	Kinases:STE Ser/Thr protein kinases; Enzymes; Potential drug targets; ENZYME proteins:Transferases; Predicted intracellular proteins; Disease related genes	WP2795 Cardiac hypertrophic response; WP3931 Embryonic stem cell pluripotency pathways; GO:0090311 regulation of protein deacetylation; GO:0002067 glandular epithelial cell differentiation; GO:0035239 tube morphogenesis
EFS	embryonal Fyn-associated substrate	GO:0090527 actin filament reorganization;GO:0031532 actin cytoskeleton reorganization;GO:0007015 actin filament organization	Predicted intracellular proteins	GO:0007167 enzyme-linked receptor protein signaling pathway; GO:0030029 actin filament-based process
C3orf14	chromosome 3 open reading frame 14		Predicted intracellular proteins
PTPRF	protein tyrosine phosphatase receptor type F	GO:0007185 transmembrane receptor protein tyrosine phosphatase signaling pathway;GO:1900121 negative regulation of receptor binding;GO:0099560 synaptic membrane adhesion	ENZYME proteins:Hydrolases; Enzymes; Potential drug targets; Predicted intracellular proteins; Disease related genes	GO:0007156 homophilic cell adhesion via plasma membrane adhesion molecules; GO:0007167 enzyme-linked receptor protein signaling pathway; GO:0034329 cell junction assembly; GO:0090311 regulation of protein deacetylation; GO:0120035 regulation of plasma membrane bounded cell projection organization
PRKAA1	protein kinase AMP-activated catalytic subunit alpha 1	GO:0046317 regulation of glucosylceramide biosynthetic process;GO:0046318 negative regulation of glucosylceramide biosynthetic process;GO:1903109 positive regulation of mitochondrial transcription	FDA approved drug targets:Small molecule drugs; Enzymes; Kinases:CAMK Ser/Thr protein kinases; ENZYME proteins:Transferases; Predicted intracellular proteins	GO:0035567 non-canonical Wnt signaling pathway; WP2795 Cardiac hypertrophic response; WP3931 Embryonic stem cell pluripotency pathways; GO:0030029 actin filament-based process; GO:0090311 regulation of protein deacetylation; GO:0002067 glandular epithelial cell differentiation; GO:0035239 tube morphogenesis; GO:0006110 regulation of glycolytic process; GO:0045471 response to ethanol
ITSN1	intersectin 1	GO:0150007 clathrin-dependent synaptic vesicle endocytosis;GO:0036466 synaptic vesicle recycling via endosome;GO:0099532 synaptic vesicle endosomal processing	Predicted intracellular proteins	GO:0072583 clathrin-dependent endocytosis
ABLIM1	actin binding LIM protein 1	GO:0030032 lamellipodium assembly;GO:0097581 lamellipodium organization;GO:0007601 visual perception	Predicted intracellular proteins
MAPKAPK3	MAPK activated protein kinase 3	GO:0044351 macropinocytosis;GO:0006907 pinocytosis;GO:0048010 vascular endothelial growth factor receptor signaling pathway	Enzymes; Human disease related genes:Nervous system diseases:Eye disease; Kinases:CAMK Ser/Thr protein kinases; Potential drug targets; ENZYME proteins:Transferases; Predicted intracellular proteins; Disease related genes	GO:0007167 enzyme-linked receptor protein signaling pathway; WP2795 Cardiac hypertrophic response; GO:0035239 tube morphogenesis; GO:0072583 clathrin-dependent endocytosis
SNX1	sorting nexin 1	GO:0072673 lamellipodium morphogenesis;GO:0034498 early endosome to Golgi transport;GO:0097581 lamellipodium organization	Predicted intracellular proteins	GO:0072583 clathrin-dependent endocytosis
CDO1	cysteine dioxygenase type 1	GO:0042412 taurine biosynthetic process;GO:0046305 alkanesulfonate biosynthetic process;GO:0009093 cysteine catabolic process	Predicted intracellular proteins; Enzymes; ENZYME proteins:Oxidoreductases	GO:0045471 response to ethanol
SACS	sacsin molecular chaperone	GO:0090084 negative regulation of inclusion body assembly;GO:0090083 regulation of inclusion body assembly;GO:0006457 protein folding	Cancer-related genes:Mutated cancer genes; Human disease related genes:Congenital disorders of metabolism:Mitochondrial diseases; Human disease related genes:Nervous system diseases:Neurodegenerative diseases; Predicted intracellular proteins; Disease related genes
TCFL5	transcription factor like 5	GO:0006366 transcription by RNA polymerase II;GO:0007283 spermatogenesis;GO:0006351 DNA-templated transcription	Predicted intracellular proteins; Transcription factors:Basic domains
PRKD1	protein kinase D1	GO:0089700 protein kinase D signaling;GO:0038033 positive regulation of endothelial cell chemotaxis by VEGF-activated vascular endothelial growth factor receptor signaling pathway;GO:1901727 positive regulation of histone deacetylase activity	Enzymes; Human disease related genes:Congenital malformations:Congenital malformations of the circulatory system; Kinases:CAMK Ser/Thr protein kinases; Potential drug targets; ENZYME proteins:Transferases; Predicted intracellular proteins; Disease related genes	GO:0007167 enzyme-linked receptor protein signaling pathway; WP2795 Cardiac hypertrophic response; WP3931 Embryonic stem cell pluripotency pathways; GO:0090311 regulation of protein deacetylation; GO:0120035 regulation of plasma membrane bounded cell projection organization; GO:0035239 tube morphogenesis
FOXL2	forkhead box L2	GO:0019101 female somatic sex determination;GO:0018993 somatic sex determination;GO:0001555 oocyte growth	Predicted intracellular proteins; Transcription factors:Helix-turn-helix domains; Human disease related genes:Reproductive system diseases:Reproductive system diseases; Human disease related genes:Congenital malformations:Congenital malformations of eye; Disease related genes; Cancer-related genes	GO:0002067 glandular epithelial cell differentiation; GO:0040007 growth; GO:0048048 embryonic eye morphogenesis
SNAP91	synaptosome associated protein 91	GO:0016185 synaptic vesicle budding from presynaptic endocytic zone membrane;GO:0070142 synaptic vesicle budding;GO:0048268 clathrin coat assembly	Predicted intracellular proteins	GO:0072583 clathrin-dependent endocytosis
VSTM4	V-set and transmembrane domain containing 4	GO:0097601 retina blood vessel maintenance;GO:0061298 retina vasculature development in camera-type eye;GO:0001935 endothelial cell proliferation	Predicted secreted proteins	GO:0035239 tube morphogenesis; GO:0048048 embryonic eye morphogenesis
EPOR	erythropoietin receptor	GO:0038162 erythropoietin-mediated signaling pathway;GO:0036018 cellular response to erythropoietin;GO:0036017 response to erythropoietin	Disease related genes; Cancer-related genes:Candidate cancer biomarkers; Human disease related genes:Cardiovascular diseases:Hematologic diseases; FDA approved drug targets:Biotech drugs	WP3931 Embryonic stem cell pluripotency pathways
ZBED8	zinc finger BED-type containing 8		Predicted intracellular proteins
TRAM2	translocation associated membrane protein 2	GO:0006616 SRP-dependent cotranslational protein targeting to membrane, translocation;GO:0032964 collagen biosynthetic process;GO:0045048 protein insertion into ER membrane	Transporters
CACNA1G	calcium voltage-gated channel subunit alpha1 G	GO:0010045 response to nickel cation;GO:0086046 membrane depolarization during SA node cell action potential;GO:0086045 membrane depolarization during AV node cell action potential	Voltage-gated ion channels:Voltage-Gated Calcium Channels; Disease related genes; Human disease related genes:Nervous system diseases:Neurodegenerative diseases; FDA approved drug targets:Small molecule drugs	WP2795 Cardiac hypertrophic response; GO:0030029 actin filament-based process; GO:0002067 glandular epithelial cell differentiation
PCDHA1	protocadherin alpha 1	GO:0007156 homophilic cell adhesion via plasma membrane adhesion molecules;GO:0098742 cell-cell adhesion via plasma-membrane adhesion molecules;GO:0098609 cell-cell adhesion	Predicted secreted proteins	GO:0007156 homophilic cell adhesion via plasma membrane adhesion molecules
PCDHA2	protocadherin alpha 2	GO:0007156 homophilic cell adhesion via plasma membrane adhesion molecules;GO:0098742 cell-cell adhesion via plasma-membrane adhesion molecules;GO:0098609 cell-cell adhesion		GO:0007156 homophilic cell adhesion via plasma membrane adhesion molecules
PCDHA3	protocadherin alpha 3	GO:0007156 homophilic cell adhesion via plasma membrane adhesion molecules;GO:0098742 cell-cell adhesion via plasma-membrane adhesion molecules;GO:0098609 cell-cell adhesion		GO:0007156 homophilic cell adhesion via plasma membrane adhesion molecules
PCDHA4	protocadherin alpha 4	GO:0007156 homophilic cell adhesion via plasma membrane adhesion molecules;GO:0098742 cell-cell adhesion via plasma-membrane adhesion molecules;GO:0098609 cell-cell adhesion		GO:0007156 homophilic cell adhesion via plasma membrane adhesion molecules
PCDHA5	protocadherin alpha 5	GO:0007156 homophilic cell adhesion via plasma membrane adhesion molecules;GO:0098742 cell-cell adhesion via plasma-membrane adhesion molecules;GO:0098609 cell-cell adhesion		GO:0007156 homophilic cell adhesion via plasma membrane adhesion molecules
PCDHA6	protocadherin alpha 6	GO:0007156 homophilic cell adhesion via plasma membrane adhesion molecules;GO:0098742 cell-cell adhesion via plasma-membrane adhesion molecules;GO:0098609 cell-cell adhesion	Predicted secreted proteins	GO:0007156 homophilic cell adhesion via plasma membrane adhesion molecules
PCDHA7	protocadherin alpha 7	GO:0009988 cell-cell recognition;GO:0007156 homophilic cell adhesion via plasma membrane adhesion molecules;GO:0008037 cell recognition		GO:0007156 homophilic cell adhesion via plasma membrane adhesion molecules
PCDHA8	protocadherin alpha 8	GO:0007156 homophilic cell adhesion via plasma membrane adhesion molecules;GO:0098742 cell-cell adhesion via plasma-membrane adhesion molecules;GO:0098609 cell-cell adhesion		GO:0007156 homophilic cell adhesion via plasma membrane adhesion molecules
PCDHA10	protocadherin alpha 10	GO:0007156 homophilic cell adhesion via plasma membrane adhesion molecules;GO:0098742 cell-cell adhesion via plasma-membrane adhesion molecules;GO:0098609 cell-cell adhesion	Predicted intracellular proteins; Predicted secreted proteins	GO:0007156 homophilic cell adhesion via plasma membrane adhesion molecules
PCDHA11	protocadherin alpha 11	GO:0007156 homophilic cell adhesion via plasma membrane adhesion molecules;GO:0098742 cell-cell adhesion via plasma-membrane adhesion molecules;GO:0098609 cell-cell adhesion	Predicted intracellular proteins	GO:0007156 homophilic cell adhesion via plasma membrane adhesion molecules
PCDHA12	protocadherin alpha 12	GO:0007156 homophilic cell adhesion via plasma membrane adhesion molecules;GO:0098742 cell-cell adhesion via plasma-membrane adhesion molecules;GO:0098609 cell-cell adhesion		GO:0007156 homophilic cell adhesion via plasma membrane adhesion molecules
PCDHA13	protocadherin alpha 13	GO:0007156 homophilic cell adhesion via plasma membrane adhesion molecules;GO:0098742 cell-cell adhesion via plasma-membrane adhesion molecules;GO:0098609 cell-cell adhesion		GO:0007156 homophilic cell adhesion via plasma membrane adhesion molecules
PCDHAC1	protocadherin alpha subfamily C, 1	GO:0007156 homophilic cell adhesion via plasma membrane adhesion molecules;GO:0098742 cell-cell adhesion via plasma-membrane adhesion molecules;GO:0098609 cell-cell adhesion		GO:0007156 homophilic cell adhesion via plasma membrane adhesion molecules
PCDHAC2	protocadherin alpha subfamily C, 2	GO:0007156 homophilic cell adhesion via plasma membrane adhesion molecules;GO:0098742 cell-cell adhesion via plasma-membrane adhesion molecules;GO:0098609 cell-cell adhesion		GO:0007156 homophilic cell adhesion via plasma membrane adhesion molecules
PCDHA9	protocadherin alpha 9	GO:0007156 homophilic cell adhesion via plasma membrane adhesion molecules;GO:0098742 cell-cell adhesion via plasma-membrane adhesion molecules;GO:0098609 cell-cell adhesion		GO:0007156 homophilic cell adhesion via plasma membrane adhesion molecules
ZC3H11C	zinc finger CCCH-type containing 11C
ZC3H11A	zinc finger CCCH-type containing 11A	GO:0016973 poly(A)+ mRNA export from nucleus;GO:0006406 mRNA export from nucleus;GO:0006405 RNA export from nucleus	Predicted intracellular proteins
NUDT3	nudix hydrolase 3	GO:0071544 diphosphoinositol polyphosphate catabolic process;GO:0071543 diphosphoinositol polyphosphate metabolic process;GO:1901906 diadenosine pentaphosphate metabolic process	Predicted intracellular proteins; Enzymes; ENZYME proteins:Hydrolases
HDAC11	histone deacetylase 11	GO:0014003 oligodendrocyte development;GO:0016575 histone deacetylation;GO:0006476 protein deacetylation	Predicted intracellular proteins; Enzymes; ENZYME proteins:Hydrolases; FDA approved drug targets:Small molecule drugs	GO:0035567 non-canonical Wnt signaling pathway
BBIP1	BBSome interacting protein 1	GO:0097500 receptor localization to non-motile cilium;GO:1903441 protein localization to ciliary membrane;GO:0097499 protein localization to non-motile cilium	Predicted intracellular proteins; Disease related genes; Human disease related genes:Congenital disorders of metabolism:Other congenital disorders of metabolism
CDH2	cadherin 2	GO:1902897 regulation of postsynaptic density protein 95 clustering;GO:2000809 positive regulation of synaptic vesicle clustering;GO:0097118 neuroligin clustering involved in postsynaptic membrane assembly	Predicted intracellular proteins; CD markers; Human disease related genes:Congenital malformations:Other congenital malformations	GO:0007156 homophilic cell adhesion via plasma membrane adhesion molecules; GO:0035567 non-canonical Wnt signaling pathway; GO:0034329 cell junction assembly; GO:0090311 regulation of protein deacetylation; GO:0002067 glandular epithelial cell differentiation; GO:1901888 regulation of cell junction assembly; GO:0120035 regulation of plasma membrane bounded cell projection organization; GO:0035239…
SPDEF	SAM pointed domain containing ETS transcription factor	GO:0060480 lung goblet cell differentiation;GO:0060481 lobar bronchus epithelium development;GO:0060482 lobar bronchus development	Transcription factors:Helix-turn-helix domains; Predicted intracellular proteins	GO:0002067 glandular epithelial cell differentiation; GO:0048729 tissue morphogenesis
ANP32C	acidic nuclear phosphoprotein 32 family member C	GO:0006913 nucleocytoplasmic transport;GO:0051169 nuclear transport;GO:0046907 intracellular transport
DPY19L2P2	DPY19L2 pseudogene 2	GO:0007286 spermatid development;GO:0048515 spermatid differentiation;GO:0007281 germ cell development
SYNRG	synergin gamma	GO:0006897 endocytosis;GO:0006886 intracellular protein transport;GO:0015031 protein transport	Predicted intracellular proteins	GO:0072583 clathrin-dependent endocytosis
MAGEH1	MAGE family member H1	GO:0000122 negative regulation of transcription by RNA polymerase II;GO:0006915 apoptotic process;GO:0012501 programmed cell death
PFKFB4	6-phosphofructo-2-kinase/fructose-2,6-biphosphatase 4	GO:0006003 fructose 2,6-bisphosphate metabolic process;GO:0006000 fructose metabolic process;GO:0046835 carbohydrate phosphorylation	ENZYME proteins:Transferases; Predicted intracellular proteins; Enzymes; ENZYME proteins:Hydrolases	WP3931 Embryonic stem cell pluripotency pathways
ELOVL4	ELOVL fatty acid elongase 4	GO:0019367 fatty acid elongation, saturated fatty acid;GO:0019368 fatty acid elongation, unsaturated fatty acid;GO:0034625 fatty acid elongation, monounsaturated fatty acid	FDA approved drug targets:Small molecule drugs; Enzymes; Human disease related genes:Nervous system diseases:Eye disease; ENZYME proteins:Transferases; Disease related genes	GO:0090311 regulation of protein deacetylation; GO:0002067 glandular epithelial cell differentiation
ITPR2	inositol 1,4,5-trisphosphate receptor type 2	GO:0071361 cellular response to ethanol;GO:0048016 inositol phosphate-mediated signaling;GO:0051209 release of sequestered calcium ion into cytosol	Predicted intracellular proteins; Disease related genes; Human disease related genes:Skin diseases:Skin and soft tissue diseases	WP2795 Cardiac hypertrophic response; GO:0002067 glandular epithelial cell differentiation; GO:0006110 regulation of glycolytic process; GO:0045471 response to ethanol
MED12	mediator complex subunit 12	GO:0090245 axis elongation involved in somitogenesis;GO:0048702 embryonic neurocranium morphogenesis;GO:1990403 embryonic brain development	Cancer-related genes:Mutated cancer genes; Human disease related genes:Congenital malformations:Other congenital malformations; Human disease related genes:Reproductive system diseases:Reproductive system diseases; Predicted intracellular proteins; Disease related genes; Cancer-related genes:Mutational cancer driver genes	GO:0035567 non-canonical Wnt signaling pathway; GO:0040007 growth; GO:0035239 tube morphogenesis; GO:0048048 embryonic eye morphogenesis; GO:0048729 tissue morphogenesis

## Sheet: Table 3
Table 3. Pathways involved in enriched pathways from EC DEGs in GSE115810
Pathway	Pathway members	Symbols
GO:0007156 homophilic cell adhesion via plasma membrane adhesion molecules	GO:0007156 homophilic cell adhesion via plasma membrane adhesion molecules	CDH2,TRO,PCDHA9,PCDHAC2,PCDHAC1,PCDHA13,PCDHA12,PCDHA11,PCDHA10,PCDHA8,PCDHA7,PCDHA6,PCDHA5,PCDHA4,PCDHA3,PCDHA2,PCDHA1,CLSTN2,PTPRD,PTPRF,PDPN,ASTN2,SRPX2,NLGN4X
	GO:0098742 cell-cell adhesion via plasma-membrane adhesion molecules
	GO:0098609 cell-cell adhesion
GO:0035567 non-canonical Wnt signaling pathway	GO:0035567 non-canonical Wnt signaling pathway	ROR2,FZD5,MAGI2,MED12,WNT4,FGF1,PRKAA1,CDH2,HDAC11
	GO:0003401 axis elongation
	GO:2000027 regulation of animal organ morphogenesis
	GO:0060071 Wnt signaling pathway, planar cell polarity pathway
	GO:0016055 Wnt signaling pathway
	GO:0198738 cell-cell signaling by wnt
	GO:0090175 regulation of establishment of planar polarity
	GO:1905114 cell surface receptor signaling pathway involved in cell-cell signaling
	GO:0010001 glial cell differentiation
	GO:0072009 nephron epithelium development
	GO:0021782 glial cell development
GO:0007167 enzyme-linked receptor protein signaling pathway	GO:0007167 enzyme-linked receptor protein signaling pathway	EFEMP1,FGF1,ROR2,DDR2,PRKD1,PTPRD,PTPRF,MAPKAPK3,MAGI2,EFS,RHOQ,WNT4,PPP2R2B,FZD5,EIF2S1
	GO:0007169 transmembrane receptor protein tyrosine kinase signaling pathway
	WP399 Wnt signaling pathway and pluripotency
	GO:0045669 positive regulation of osteoblast differentiation
	GO:0046777 protein autophosphorylation
WP2795 Cardiac hypertrophic response	WP2795 Cardiac hypertrophic response	PRKD1,MAPK8,MAP2K3,HDAC4,ACTR2,MAPKAPK3,FZD5,FGF1,CACNA1G,PPP2R2B,PRKAA1,ITPR2
	M278 PID RAC1 PATHWAY
	R-HSA-450294 MAP kinase activation
	WP3680 Physico-chemical features and toxicity-associated pathways
	WP382 MAPK signaling pathway
	M81 PID CDC42 PATHWAY
	R-HSA-448424 Interleukin-17 signaling
	hsa04530 Tight junction
	hsa04010 MAPK signaling pathway
	hsa04912 GnRH signaling pathway
	R-HSA-168142 Toll Like Receptor 10 (TLR10) Cascade
	R-HSA-168176 Toll Like Receptor 5 (TLR5) Cascade
	R-HSA-975871 MyD88 cascade initiated on plasma membrane
	hsa04750 Inflammatory mediator regulation of TRP channels
	R-HSA-975138 TRAF6 mediated induction of NFkB and MAP kinases upon TLR7/8 or 9 activation
	R-HSA-975155 MyD88 dependent cascade initiated on endosome
	WP1544 MicroRNAs in cardiomyocyte hypertrophy
	R-HSA-168164 Toll Like Receptor 3 (TLR3) Cascade
	R-HSA-168181 Toll Like Receptor 7/8 (TLR7/8) Cascade
	R-HSA-168138 Toll Like Receptor 9 (TLR9) Cascade
	R-HSA-166166 MyD88-independent TLR4 cascade
	R-HSA-937061 TRIF(TICAM1)-mediated TLR4 signaling
	R-HSA-166058 MyD88:MAL(TIRAP) cascade initiated on plasma membrane
	R-HSA-168188 Toll Like Receptor TLR6:TLR2 Cascade
	R-HSA-168179 Toll Like Receptor TLR1:TLR2 Cascade
	R-HSA-181438 Toll Like Receptor 2 (TLR2) Cascade
	hsa04935 Growth hormone synthesis, secretion and action
GO:0034329 cell junction assembly	GO:0034329 cell junction assembly	CDH2,PTPRD,FZD5,CORO2B,DLC1,HEG1,NLGN4X,CHD4,PTPRF,ROR2,VGF,CLSTN2
	GO:0034330 cell junction organization
	GO:0099172 presynapse organization
	GO:0007416 synapse assembly
	GO:0050808 synapse organization
	GO:0071709 membrane assembly
	GO:0044091 membrane biogenesis
	hsa04514 Cell adhesion molecules
	R-HSA-6794362 Protein-protein interactions at synapses
	GO:0050804 modulation of chemical synaptic transmission
	GO:0099177 regulation of trans-synaptic signaling
WP3931 Embryonic stem cell pluripotency pathways	WP3931 Embryonic stem cell pluripotency pathways	FGF1,MAP2K3,FZD5,ACTR2,WNT4,PRKD1,MAPK8,PRKAA1,ESR2,PPP2R2B,EIF2S1,VGF,EPOR,PFKFB4,MAGI2
	WP4787 Osteoblast differentiation and related diseases
	GO:0010893 positive regulation of steroid biosynthetic process
	GO:0031128 developmental induction
	GO:1902932 positive regulation of alcohol biosynthetic process
	GO:0045940 positive regulation of steroid metabolic process
	GO:1902930 regulation of alcohol biosynthetic process
	hsa05224 Breast cancer
	GO:0045834 positive regulation of lipid metabolic process
	WP4262 Breast cancer pathway
	hsa04390 Hippo signaling pathway
	GO:0050810 regulation of steroid biosynthetic process
	GO:0009266 response to temperature stimulus
	GO:0046889 positive regulation of lipid biosynthetic process
	WP3932 Focal adhesion: PI3K-Akt-mTOR-signaling pathway
	GO:0019218 regulation of steroid metabolic process
	hsa04151 PI3K-Akt signaling pathway
	hsa04152 AMPK signaling pathway
GO:0030029 actin filament-based process	GO:0030029 actin filament-based process	CACNA1G,ACTR2,EFS,CORO2B,DLC1,PDPN,TMSB15A,AKAP11,RHOQ,TMSB15B,WNT4,PRKAA1
	GO:0032970 regulation of actin filament-based process
	GO:0030036 actin cytoskeleton organization
	GO:0032956 regulation of actin cytoskeleton organization
	GO:0051494 negative regulation of cytoskeleton organization
	GO:1902904 negative regulation of supramolecular fiber organization
	GO:0110053 regulation of actin filament organization
	GO:0051493 regulation of cytoskeleton organization
	GO:0051492 regulation of stress fiber assembly
	GO:0110020 regulation of actomyosin structure organization
	GO:0032231 regulation of actin filament bundle assembly
	GO:0010810 regulation of cell-substrate adhesion
GO:0090311 regulation of protein deacetylation	GO:0090311 regulation of protein deacetylation	PRKAA1,PRKD1,MAPK8,ZBTB7B,EIF2S1,PAGE4,WNT4,CDH2,PTPRF,MAP2K3,RHOQ,FZD5,VGF,NFYB,CORO2B,ELOVL4,ATP8A2
	GO:0042594 response to starvation
	WP2380 Brain-derived neurotrophic factor (BDNF) signaling pathway
	WP481 Insulin signaling
	GO:1903749 positive regulation of establishment of protein localization to mitochondrion
	GO:0009267 cellular response to starvation
	GO:0031063 regulation of histone deacetylation
	GO:0034198 cellular response to amino acid starvation
	GO:1903747 regulation of establishment of protein localization to mitochondrion
	GO:1990928 response to amino acid starvation
	GO:0031669 cellular response to nutrient levels
	WP3915 Angiopoietin-like protein 8 regulatory pathway
	GO:0031667 response to nutrient levels
	hsa04910 Insulin signaling pathway
	GO:0009991 response to extracellular stimulus
	GO:0031668 cellular response to extracellular stimulus
	GO:0090316 positive regulation of intracellular protein transport
	GO:0031056 regulation of histone modification
	GO:1904951 positive regulation of establishment of protein localization
	GO:0009416 response to light stimulus
	GO:0032388 positive regulation of intracellular transport
	GO:0071496 cellular response to external stimulus
	hsa04931 Insulin resistance
	GO:0034599 cellular response to oxidative stress
	GO:0033157 regulation of intracellular protein transport
GO:0002067 glandular epithelial cell differentiation	GO:0002067 glandular epithelial cell differentiation	CDH2,FZD5,SPDEF,WNT4,FGF1,ROR2,PRKAA1,MAPK8,MAP2K3,MAGI2,HEG1,FOXL2,PDPN,ELOVL4,ZBTB7B,ITPR2,CACNA1G,EIF2S1
	GO:0002068 glandular epithelial cell development
	WP5087 Malignant pleural mesothelioma
	M23 PID WNT NONCANONICAL PATHWAY
	WP4239 Epithelial to mesenchymal transition in colorectal cancer
	WP4150 Wnt signaling in kidney disease
	GO:0002066 columnar/cuboidal epithelial cell development
	GO:0002065 columnar/cuboidal epithelial cell differentiation
	GO:0002064 epithelial cell development
	WP428 Wnt signaling
	GO:0030855 epithelial cell differentiation
	WP2858 Ectoderm differentiation
	R-HSA-3858494 Beta-catenin independent WNT signaling
	hsa04934 Cushing syndrome
	WP5124 Alzheimer's disease
	hsa04310 Wnt signaling pathway
	WP4336 ncRNAs involved in Wnt signaling in hepatocellular carcinoma
	R-HSA-4086400 PCP/CE pathway
	WP4258 lncRNA in canonical Wnt signaling and colorectal cancer
	WP2059 Alzheimer's disease and miRNA effects
	hsa05022 Pathways of neurodegeneration - multiple diseases
	GO:0043406 positive regulation of MAP kinase activity
GO:1901888 regulation of cell junction assembly	GO:1901888 regulation of cell junction assembly	PTPRD,FZD5,DLC1,SRPX2,WNT4,CLSTN2,CDH2,ACTR2,RHOQ
	GO:1901890 positive regulation of cell junction assembly
	GO:0050807 regulation of synapse organization
	GO:0050803 regulation of synapse structure or activity
	GO:0051965 positive regulation of synapse assembly
	GO:0099175 regulation of postsynapse organization
	GO:0051963 regulation of synapse assembly
	GO:0044089 positive regulation of cellular component biogenesis
GO:0120035 regulation of plasma membrane bounded cell projection organization	GO:0120035 regulation of plasma membrane bounded cell projection organization	CDH2,ROR2,PRKD1,PTPRD,PTPRF,MAGI2,ACTR2,PDPN,RHOQ,ATP8A2,DLC1
	GO:0031344 regulation of cell projection organization
	GO:0010975 regulation of neuron projection development
	GO:0010976 positive regulation of neuron projection development
	GO:0031346 positive regulation of cell projection organization
	GO:0022604 regulation of cell morphogenesis
	GO:0010769 regulation of cell morphogenesis involved in differentiation
GO:0040007 growth	GO:0040007 growth	FOXL2,FGF1,DDR2,COPS2,MAGI2,MED12,HEG1,NLGN4X
	GO:0048589 developmental growth
	GO:0035265 organ growth
GO:0035239 tube morphogenesis	GO:0035239 tube morphogenesis	CDH2,FGF1,PRKD1,FZD5,MED12,DLC1,SRPX2,WNT4,HEG1,VSTM4,EIF2S1,EFEMP1,ROR2,DDR2,PRKAA1,MAPK8,MAP2K3,MAPKAPK3,COPS2,PDPN,TMSB15B,MIR15A,ADAM12,CNMD,LILRA5,PAGE4,MAGI2
	GO:0006468 protein phosphorylation
	GO:0001944 vasculature development
	GO:0048514 blood vessel morphogenesis
	GO:0030335 positive regulation of cell migration
	GO:0010595 positive regulation of endothelial cell migration
	GO:2000147 positive regulation of cell motility
	GO:0010594 regulation of endothelial cell migration
	GO:0040017 positive regulation of locomotion
	GO:1901342 regulation of vasculature development
	GO:0033674 positive regulation of kinase activity
	GO:0043410 positive regulation of MAPK cascade
	GO:0043549 regulation of kinase activity
	GO:0043535 regulation of blood vessel endothelial cell migration
	GO:0001568 blood vessel development
	GO:0043536 positive regulation of blood vessel endothelial cell migration
	GO:0018108 peptidyl-tyrosine phosphorylation
	GO:0018212 peptidyl-tyrosine modification
	GO:0045859 regulation of protein kinase activity
	GO:0043408 regulation of MAPK cascade
	GO:0010634 positive regulation of epithelial cell migration
	GO:0045860 positive regulation of protein kinase activity
	GO:0010632 regulation of epithelial cell migration
	GO:0051347 positive regulation of transferase activity
	GO:0001525 angiogenesis
	hsa04015 Rap1 signaling pathway
	GO:0071363 cellular response to growth factor stimulus
	GO:0045765 regulation of angiogenesis
GO:0072583 clathrin-dependent endocytosis	GO:0072583 clathrin-dependent endocytosis	ITSN1,MAGI2,SNAP91,SNX1,MAPKAPK3,SYNRG,RHOQ,NLGN4X,COPS2,ACTR2
	GO:0006897 endocytosis
	GO:0048488 synaptic vesicle endocytosis
	GO:0140238 presynaptic endocytosis
	GO:0036465 synaptic vesicle recycling
	R-HSA-8856828 Clathrin-mediated endocytosis
	GO:0006898 receptor-mediated endocytosis
	R-HSA-8856825 Cargo recognition for clathrin-mediated endocytosis
	GO:0099504 synaptic vesicle cycle
R-HSA-381042 PERK regulates gene expression	R-HSA-381042 PERK regulates gene expression	EIF2S1,NFYB,KHSRP
	R-HSA-381119 Unfolded Protein Response (UPR)
GO:0048048 embryonic eye morphogenesis	GO:0048048 embryonic eye morphogenesis	FOXL2,EFEMP1,FZD5,ATP8A2,MED12,HEG1,DLC1,WNT4,VSTM4
	GO:0048592 eye morphogenesis
	GO:0048562 embryonic organ morphogenesis
	GO:0009791 post-embryonic development
	GO:0048598 embryonic morphogenesis
	GO:0043010 camera-type eye development
GO:0008285 negative regulation of cell population proliferation	GO:0008285 negative regulation of cell population proliferation	CBFA2T3,FZD5,MAGI2,DLC1,PDPN,CNMD,PDS5B,ZBTB7B,ATP8A2,MIR15A
GO:0006110 regulation of glycolytic process	GO:0006110 regulation of glycolytic process	CBFA2T3,PRKAA1,HDAC4,ITPR2,DDR2,PDPN,WNT4,FGF1
	GO:0043470 regulation of carbohydrate catabolic process
	GO:1903578 regulation of ATP metabolic process
	GO:1900542 regulation of purine nucleotide metabolic process
	GO:0006140 regulation of nucleotide metabolic process
	GO:0070482 response to oxygen levels
	GO:0062014 negative regulation of small molecule metabolic process
	GO:0062012 regulation of small molecule metabolic process
GO:0048729 tissue morphogenesis	GO:0048729 tissue morphogenesis	FGF1,FZD5,MED12,DLC1,PDPN,ASTN2,WNT4,HEG1,SPDEF
	GO:0002009 morphogenesis of an epithelium
	GO:0030324 lung development
	GO:0030323 respiratory tube development
	GO:0060541 respiratory system development
GO:0045471 response to ethanol	GO:0045471 response to ethanol	CDO1,ITPR2,PRKAA1,ACTR2,VGF,DDR2,RHOQ,ZBTB7B
	GO:0014074 response to purine-containing compound
	GO:0051591 response to cAMP
	GO:0043434 response to peptide hormone

## Sheet: Table 4
Table 4. Differential gene expression in EC grade 2 patients from GSE115810
ID	adj.P.Val	P.Value	t	B	logFC	Gene symbol	Gene title
218730_s_at	3.62e-07	1.62e-11	18.759	15.0995	-2.57074	OGN	osteoglycin
220102_at	4.89e-06	5.81e-10	14.4479	12.4631	-3.81729	FOXL2	forkhead box L2
206637_at	4.89e-06	6.58e-10	14.3145	12.3637	-3.08892	P2RY14	purinergic receptor P2Y14
213381_at	1.24e-05	2.32e-09	13.032	11.3425	-2.20692	VSTM4	V-set and transmembrane domain containing 4
203562_at	1.24e-05	3.26e-09	12.7033	11.0599	-1.88574	FEZ1	fasciculation and elongation protein zeta 1
203889_at	1.24e-05	3.49e-09	12.6362	11.0011	-2.55365	SCG5	secretogranin V
209550_at	1.24e-05	3.89e-09	12.5341	10.911	-3.31513	NDN	necdin, MAGE family member
204749_at	1.73e-05	6.82e-09	12.0128	10.4362	-2.46826	NAP1L3	nucleosome assembly protein 1 like 3
213068_at	1.73e-05	6.97e-09	11.9926	10.4172	-1.34774	DPT	dermatopontin
213122_at	3.43e-05	1.54e-08	11.2887	9.73501	-2.97074	TSPYL5	TSPY like 5
221898_at	5.05e-05	2.49e-08	10.8767	9.31303	-1.0473	PDPN	podoplanin
201843_s_at	6.97e-05	3.75e-08	10.536	8.95068	-1.44283	EFEMP1	EGF containing fibulin like extracellular matrix protein 1
209789_at	7.43e-05	4.51e-08	10.3866	8.78779	-1.38621	CORO2B	coronin 2B
219778_at	7.43e-05	4.67e-08	10.3585	8.75688	-2.15773	ZFPM2	zinc finger protein, FOG family member 2
219090_at	0.000119	8.04e-08	9.92503	8.26891	-2.93004	SLC24A3	solute carrier family 24 member 3
200635_s_at	0.000137	1.01e-07	-9.7446	8.05939	2.02823	PTPRF	protein tyrosine phosphatase, receptor type F
203903_s_at	0.000137	1.05e-07	9.71956	8.03001	-2.71751	HEPH	hephaestin
214238_at	0.000137	1.11e-07	9.6748	7.97729	-3.49584	GDF7	growth differentiation factor 7
204442_x_at	0.000147	1.25e-07	9.58276	7.86815	-2.64625	LTBP4	latent transforming growth factor beta binding protein 4
202340_x_at	0.000182	1.63e-07	9.3822	7.62676	-2.48579	NR4A1	nuclear receptor subfamily 4 group A member 1
219791_s_at	0.000291	2.74e-07	8.99824	7.15065	-4.05992	HAND2-AS1	HAND2 antisense RNA 1 (head to head)
212509_s_at	0.000327	3.23e-07	8.87816	6.99788	-1.86454	MXRA7	matrix remodeling associated 7
216953_s_at	0.000327	3.38e-07	8.84723	6.95823	-2.00997	WT1	Wilms tumor 1
206067_s_at	0.000328	3.58e-07	8.80534	6.90432	-3.52212	WT1	Wilms tumor 1
57588_at	0.000328	3.68e-07	8.78567	6.87893	-1.72833	SLC24A3	solute carrier family 24 member 3
214043_at	0.000431	5.03e-07	8.56393	6.58914	-1.54243	PTPRD	protein tyrosine phosphatase, receptor type D
219427_at	0.000435	5.45e-07	8.50716	6.51389	-1.09888	FAT4	FAT atypical cadherin 4
201842_s_at	0.000435	5.47e-07	8.50517	6.51124	-3.69478	EFEMP1	EGF containing fibulin like extracellular matrix protein 1
200808_s_at	0.00047	6.12e-07	8.42626	6.40591	-1.62446	ZYX	zyxin
204052_s_at	0.000517	7.09e-07	8.32429	6.26851	-3.59984	SFRP4	secreted frizzled related protein 4
63305_at	0.000517	7.2e-07	8.31383	6.25434	-1.13061	PKNOX2	PBX/knotted 1 homeobox 2
210380_s_at	0.000566	8.13e-07	8.22998	6.14017	-1.32181	CACNA1G	calcium voltage-gated channel subunit alpha1 G
204726_at	0.000582	8.74e-07	8.18032	6.0721	-1.12198	CDH13	cadherin 13
208606_s_at	0.000582	8.98e-07	8.16241	6.04747	-1.81878	WNT4	Wnt family member 4
204400_at	0.000582	9.14e-07	8.1502	6.03064	-2.33839	EFS	embryonal Fyn-associated substrate
208609_s_at	0.000628	1.02e-06	8.07252	5.92313	-2.41238	TNXB///TNXA	tenascin XB///tenascin XA (pseudogene)
219563_at	0.000628	1.04e-06	8.06073	5.90674	-0.947893	SYNE3///LINC00341	spectrin repeat containing nuclear envelope family member 3///long intergenic non-protein coding RNA 341
218284_at	0.000634	1.08e-06	8.03601	5.87231	-1.71928	SMAD3	SMAD family member 3
213262_at	0.000658	1.18e-06	7.97915	5.79279	-1.4994	SACS	sacsin molecular chaperone
212488_at	0.000658	1.18e-06	7.97709	5.7899	-4.18608	COL5A1	collagen type V alpha 1 chain
205493_s_at	0.00069	1.27e-06	7.92838	5.72139	-1.66002	DPYSL4	dihydropyrimidinase like 4
203373_at	0.00069	1.3e-06	7.91221	5.69857	-2.30768	SOCS2	suppressor of cytokine signaling 2
219478_at	0.000704	1.36e-06	7.88223	5.65618	-2.14019	WFDC1	WAP four-disulfide core domain 1
221541_at	0.000704	1.39e-06	7.86798	5.63597	-2.98994	CRISPLD2	cysteine rich secretory protein LCCL domain containing 2
215613_at	0.000836	1.72e-06	7.7285	5.43672	-1.13632	ADAM12	ADAM metallopeptidase domain 12
202766_s_at	0.000836	1.74e-06	7.71877	5.42271	-3.61081	FBN1	fibrillin 1
214247_s_at	0.000836	1.78e-06	7.70549	5.40358	-2.15636	DKK3	dickkopf WNT signaling pathway inhibitor 3
221870_at	0.000836	1.82e-06	7.69103	5.38272	-1.64126	EHD2	EH domain containing 2
202435_s_at	0.000836	1.84e-06	7.68354	5.3719	-1.24723	CYP1B1	cytochrome P450 family 1 subfamily B member 1
216005_at	0.000843	1.89e-06	7.66525	5.34544	-1.60153	TNC	tenascin C
219025_at	0.000887	2.03e-06	7.61923	5.27866	-2.77675	CD248	CD248 molecule
204359_at	0.00099	2.33e-06	7.53015	5.14852	-3.78168	LOC100506718///FLRT2	uncharacterized LOC100506718///fibronectin leucine rich transmembrane protein 2
209200_at	0.00099	2.51e-06	7.48129	5.07664	-2.07292	MEF2C	myocyte enhancer factor 2C
204225_at	0.00099	2.54e-06	7.47439	5.06645	-1.35977	HDAC4	histone deacetylase 4
215283_at	0.00099	2.58e-06	7.4632	5.04993	-0.926787	LINC00667	long intergenic non-protein coding RNA 667
213131_at	0.00099	2.58e-06	7.46278	5.04931	-2.96862	OLFM1	olfactomedin 1
209242_at	0.00099	2.65e-06	7.44765	5.02694	-3.13193	PEG3	paternally expressed 3
205006_s_at	0.00099	2.66e-06	7.44405	5.02161	-1.17027	NMT2	N-myristoyltransferase 2
205591_at	0.00099	2.73e-06	7.42716	4.99658	-1.25085	OLFM1	olfactomedin 1
203435_s_at	0.00099	2.77e-06	7.41928	4.98489	-1.89086	MME	membrane metallo-endopeptidase
204872_at	0.00099	2.84e-06	7.40256	4.96006	-2.3534	TLE4	transducin like enhancer of split 4
215077_at	0.00099	2.84e-06	7.40205	4.95931	-1.16706	COL3A1	collagen type III alpha 1 chain
219522_at	0.00099	2.92e-06	7.38448	4.93316	-2.07635	FJX1	four jointed box 1
204916_at	0.00099	2.93e-06	7.38153	4.92877	-2.76647	RAMP1	receptor activity modifying protein 1
219902_at	0.00099	2.94e-06	7.38093	4.92788	-1.36956	BHMT2	betaine--homocysteine S-methyltransferase 2
212796_s_at	0.00099	2.97e-06	7.37291	4.91592	-1.79368	TBC1D2B	TBC1 domain family member 2B
202920_at	0.00099	2.98e-06	7.37208	4.91469	-2.31398	ANK2	ankyrin 2, neuronal
210139_s_at	0.000998	3.1e-06	7.34686	4.87704	-2.24643	PMP22	peripheral myelin protein 22
216333_x_at	0.000998	3.15e-06	7.33689	4.86214	-2.38946	TNXB///TNXA	tenascin XB///tenascin XA (pseudogene)
205559_s_at	0.000998	3.17e-06	7.33284	4.85607	-3.09954	PCSK5	proprotein convertase subtilisin/kexin type 5
206954_at	0.000998	3.19e-06	7.32811	4.849	-2.00131	WT1-AS	WT1 antisense RNA
213556_at	0.000998	3.22e-06	7.32126	4.83872	-0.940844	PINLYP	phospholipase A2 inhibitor and LY6/PLAUR domain containing
209735_at	0.001	3.29e-06	7.30827	4.81925	-1.95923	ABCG2	ATP binding cassette subfamily G member 2 (Junior blood group)
215706_x_at	0.00101	3.37e-06	7.29323	4.79667	-1.41167	ZYX	zyxin
203695_s_at	0.00105	3.53e-06	7.26481	4.75391	-2.08471	DFNA5	DFNA5, deafness associated tumor suppressor
205447_s_at	0.00106	3.61e-06	7.24962	4.731	-1.57539	MAP3K12	mitogen-activated protein kinase kinase kinase 12
204570_at	0.00114	3.95e-06	7.19339	4.64591	-1.83253	COX7A1	cytochrome c oxidase subunit 7A1
212925_at	0.00116	4.11e-06	-7.16881	4.60856	1.48151	MISP	mitotic spindle positioning
209121_x_at	0.00116	4.11e-06	7.16763	4.60675	-2.53655	NR2F2	nuclear receptor subfamily 2 group F member 2
204310_s_at	0.00118	4.24e-06	7.1481	4.57701	-2.35166	NPR2	natriuretic peptide receptor 2
213823_at	0.00119	4.38e-06	7.12875	4.54749	-2.86451	HOXA11	homeobox A11
204463_s_at	0.00119	4.39e-06	7.12666	4.5443	-2.80153	EDNRA	endothelin receptor type A
215209_at	0.00119	4.44e-06	7.1197	4.53366	-1.05206	SEC24D	SEC24 homolog D, COPII coat complex component
215743_at	0.00119	4.48e-06	7.11445	4.52563	-1.04986	NMT2	N-myristoyltransferase 2
219154_at	0.00121	4.61e-06	7.09595	4.49732	-2.05302	TMEM120B	transmembrane protein 120B
205632_s_at	0.00124	4.8e-06	7.07081	4.45875	-2.68028	PIP5K1B	phosphatidylinositol-4-phosphate 5-kinase type 1 beta
212419_at	0.00129	5.05e-06	7.03953	4.41063	-2.7858	ZCCHC24	zinc finger CCHC-type containing 24
218975_at	0.0013	5.12e-06	7.03084	4.39724	-1.12129	COL5A3	collagen type V alpha 3 chain
209394_at	0.00132	5.29e-06	7.01102	4.36664	-1.1457	ASMTL	acetylserotonin O-methyltransferase-like
213451_x_at	0.00132	5.38e-06	7.00015	4.34983	-2.54691	TNXB///TNXA	tenascin XB///tenascin XA (pseudogene)
213652_at	0.00132	5.43e-06	6.99498	4.34184	-2.17447	PCSK5	proprotein convertase subtilisin/kexin type 5
205911_at	0.00132	5.46e-06	6.9917	4.33677	-1.48111	PTH1R	parathyroid hormone 1 receptor
219213_at	0.00133	5.55e-06	6.9817	4.32128	-1.6679	JAM2	junctional adhesion molecule 2
203434_s_at	0.00134	5.63e-06	6.97182	4.30596	-2.15647	MME	membrane metallo-endopeptidase
207191_s_at	0.00135	5.76e-06	6.95836	4.28506	-3.61616	ISLR	immunoglobulin superfamily containing leucine rich repeat
213869_x_at	0.00135	5.83e-06	6.95131	4.27411	-2.70911	THY1	Thy-1 cell surface antigen
205564_at	0.0014	6.1e-06	6.92245	4.22921	-2.55432	PAGE4	PAGE family member 4
209815_at	0.00144	6.4e-06	6.89308	4.18337	-3.29141	PTCH1	patched 1
214967_at	0.00144	6.41e-06	6.89297	4.18319	-0.915073
202686_s_at	0.00155	6.96e-06	6.84226	4.10375	-2.42862	AXL	AXL receptor tyrosine kinase
204521_at	0.00155	7.03e-06	6.83583	4.09364	-1.20065	FAM216A	family with sequence similarity 216 member A
211920_at	0.00155	7.11e-06	-6.82939	4.08351	1.79428	CFB	complement factor B
213661_at	0.00157	7.27e-06	6.81575	4.06205	-3.34287	PAMR1	peptidase domain containing associated with muscle regeneration 1
202037_s_at	0.00159	7.44e-06	6.80175	4.03999	-4.25244	SFRP1	secreted frizzled related protein 1
213362_at	0.00164	7.76e-06	6.77595	3.99926	-1.06941	PTPRD	protein tyrosine phosphatase, receptor type D
202437_s_at	0.00164	7.79e-06	6.7738	3.99586	-2.16098	CYP1B1	cytochrome P450 family 1 subfamily B member 1
201234_at	0.00167	8.04e-06	6.75471	3.96565	-1.17662	ILK	integrin linked kinase
209816_at	0.00168	8.15e-06	6.74603	3.9519	-1.44809	PTCH1	patched 1
219410_at	0.0017	8.34e-06	6.7322	3.92995	-2.56039	TMEM45A	transmembrane protein 45A
213417_at	0.0017	8.37e-06	6.72992	3.92634	-1.51628	TBX2	T-box 2
203354_s_at	0.0018	8.98e-06	6.68727	3.85848	-1.01663	PSD3	pleckstrin and Sec7 domain containing 3
214434_at	0.00184	9.23e-06	6.67111	3.83269	-1.60201	HSPA12A	heat shock protein family A (Hsp70) member 12A
205529_s_at	0.00194	9.85e-06	6.63212	3.77032	-3.01196	RUNX1T1	RUNX1 translocation partner 1
203940_s_at	0.00199	1.02e-05	6.61139	3.73706	-1.53636	VASH1	vasohibin 1
205907_s_at	0.00199	1.03e-05	6.60361	3.72456	-0.747841	OMD	osteomodulin
219197_s_at	0.00199	1.03e-05	6.60305	3.72367	-2.31804	SCUBE2	signal peptide, CUB domain and EGF like domain containing 2
215641_at	0.00208	1.09e-05	6.57067	3.67155	-0.766413	SEC24D	SEC24 homolog D, COPII coat complex component
45297_at	0.00217	1.15e-05	6.53996	3.62196	-1.57168	EHD2	EH domain containing 2
222186_at	0.00221	1.19e-05	6.52123	3.59166	-0.967762
222288_at	0.00221	1.19e-05	6.52016	3.58992	-2.34309
205200_at	0.00227	1.23e-05	6.49805	3.55408	-1.93103	EXOSC7///CLEC3B	exosome component 7///C-type lectin domain family 3 member B
201055_s_at	0.00233	1.28e-05	-6.47659	3.51921	1.17602	HNRNPA0	heterogeneous nuclear ribonucleoprotein A0
207789_s_at	0.00239	1.32e-05	6.4574	3.48797	-2.07819	DPP6	dipeptidyl peptidase like 6
203666_at	0.00252	1.41e-05	6.4206	3.42789	-2.51148	CXCL12	C-X-C motif chemokine ligand 12
202947_s_at	0.00268	1.5e-05	6.38054	3.36227	-1.51768	GYPC	glycophorin C (Gerbich blood group)
205131_x_at	0.00268	1.51e-05	6.37649	3.35563	-1.41447	CLEC11A	C-type lectin domain family 11 member A
204396_s_at	0.0027	1.54e-05	6.36602	3.33842	-1.28682	GRK5	G protein-coupled receptor kinase 5
212427_at	0.00273	1.57e-05	6.35695	3.32352	-1.2315	KIAA0368	KIAA0368
212489_at	0.00278	1.61e-05	6.34101	3.29727	-3.16721	COL5A1	collagen type V alpha 1 chain
209765_at	0.00282	1.65e-05	6.32697	3.27413	-1.10518	ADAM19	ADAM metallopeptidase domain 19
215943_at	0.00283	1.67e-05	6.31816	3.25959	-1.26308	KIAA1661	KIAA1661 protein
204051_s_at	0.00283	1.68e-05	6.31614	3.25626	-4.99032	SFRP4	secreted frizzled related protein 4
202768_at	0.00283	1.69e-05	6.31157	3.24872	-3.0546	FOSB	FosB proto-oncogene, AP-1 transcription factor subunit
218892_at	0.00283	1.71e-05	6.30437	3.23682	-1.73558	DCHS1	dachsous cadherin-related 1
222335_at	0.00283	1.72e-05	6.30211	3.23309	-0.624838
204464_s_at	0.00283	1.73e-05	6.29855	3.2272	-3.56353	EDNRA	endothelin receptor type A
218573_at	0.00287	1.76e-05	6.28753	3.20896	-2.20143	MAGEH1	MAGE family member H1
205715_at	0.00292	1.81e-05	6.27062	3.18096	-0.745518	BST1	bone marrow stromal cell antigen 1
211802_x_at	0.00292	1.83e-05	6.26657	3.17423	-1.05015	CACNA1G	calcium voltage-gated channel subunit alpha1 G
205586_x_at	0.00292	1.84e-05	-6.26307	3.16843	0.999421	VGF	VGF nerve growth factor inducible
203372_s_at	0.00292	1.85e-05	6.2601	3.1635	-1.28601	SOCS2	suppressor of cytokine signaling 2
206638_at	0.00327	2.09e-05	6.18972	3.04632	-2.76486	HTR2B	5-hydroxytryptamine receptor 2B
203604_at	0.00365	2.34e-05	6.12254	2.93377	-2.42573	ZNF516	zinc finger protein 516
209348_s_at	0.00365	2.36e-05	6.11881	2.9275	-1.4853	MAF	MAF bZIP transcription factor
210794_s_at	0.00377	2.46e-05	6.09489	2.88725	-1.77962	MEG3	maternally expressed 3 (non-protein coding)
201058_s_at	0.00377	2.49e-05	6.08764	2.87503	-3.33084	MYL9	myosin light chain 9
213725_x_at	0.00377	2.5e-05	6.08586	2.87202	-1.16667	XYLT1	xylosyltransferase 1
209447_at	0.00377	2.5e-05	6.08462	2.86993	-2.40171	SYNE1	spectrin repeat containing nuclear envelope protein 1
202196_s_at	0.00383	2.57e-05	6.06845	2.84265	-1.02406	DKK3	dickkopf WNT signaling pathway inhibitor 3
215306_at	0.00383	2.58e-05	6.06803	2.84194	-1.0706
202787_s_at	0.00385	2.61e-05	-6.06065	2.82948	1.13513	MAPKAPK3	mitogen-activated protein kinase-activated protein kinase 3
203934_at	0.00389	2.65e-05	6.05085	2.8129	-0.983154	KDR	kinase insert domain receptor
210882_s_at	0.00391	2.7e-05	6.04033	2.79511	-1.85601	TRO	trophinin
221838_at	0.00391	2.72e-05	6.0368	2.78913	-1.40257	KLHL22	kelch like family member 22
212865_s_at	0.00391	2.72e-05	6.03673	2.789	-1.62171	COL14A1	collagen type XIV alpha 1 chain
219511_s_at	0.00397	2.8e-05	6.01975	2.76022	-2.47089	SNCAIP	synuclein alpha interacting protein
213338_at	0.00397	2.8e-05	6.01953	2.75986	-2.24873	TMEM158	transmembrane protein 158 (gene/pseudogene)
202310_s_at	0.00397	2.82e-05	6.01539	2.75282	-3.07222	COL1A1	collagen type I alpha 1 chain
202401_s_at	0.00397	2.83e-05	6.01364	2.74986	-1.15804	SRF	serum response factor
218376_s_at	0.00413	2.98e-05	5.98426	2.69993	-2.01561	MICAL1	microtubule associated monooxygenase, calponin and LIM domain containing 1
209737_at	0.00413	2.98e-05	5.98395	2.69941	-1.2807	MAGI2	membrane associated guanylate kinase, WW and PDZ domain containing 2
209541_at	0.00413	3e-05	5.98099	2.69437	-3.48958	IGF1	insulin like growth factor 1
213364_s_at	0.00426	3.13e-05	5.95741	2.65419	-1.6976	SNX1	sorting nexin 1
217762_s_at	0.00426	3.13e-05	5.95599	2.65177	-2.54034	RAB31	RAB31, member RAS oncogene family
214293_at	0.00434	3.21e-05	5.94247	2.62871	-0.722322	2011-09-01	septin 11
204154_at	0.00437	3.26e-05	5.93393	2.61411	-1.42124	CDO1	cysteine dioxygenase type 1
213386_at	0.00442	3.31e-05	5.92478	2.59847	-0.961092	TMEM246	transmembrane protein 246
205168_at	0.00449	3.4e-05	5.90924	2.57188	-2.1186	DDR2	discoidin domain receptor tyrosine kinase 2
212167_s_at	0.00449	3.44e-05	5.90339	2.56184	-1.0341	SMARCB1	SWI/SNF related, matrix associated, actin dependent regulator of chromatin, subfamily b, member 1
222101_s_at	0.00449	3.44e-05	5.9033	2.5617	-3.00818	DCHS1	dachsous cadherin-related 1
208851_s_at	0.00449	3.45e-05	5.90221	2.55982	-1.95101	THY1	Thy-1 cell surface antigen
201428_at	0.00461	3.56e-05	-5.88378	2.52821	1.95969	CLDN4	claudin 4
220243_at	0.00463	3.6e-05	5.87803	2.51834	-1.35881	ZBTB44	zinc finger and BTB domain containing 44
202908_at	0.00481	3.75e-05	5.85413	2.47725	-1.70939	WFS1	wolframin ER transmembrane glycoprotein
220399_at	0.00487	3.82e-05	5.84341	2.4588	-0.779696	LINC00115	long intergenic non-protein coding RNA 115
36553_at	0.00487	3.85e-05	5.84027	2.45339	-1.17395	ASMTL	acetylserotonin O-methyltransferase-like
215471_s_at	0.00489	3.88e-05	-5.83487	2.44408	1.26341	MAP7	microtubule associated protein 7
36030_at	0.00498	3.99e-05	5.82	2.41843	-1.35531	IFFO1	intermediate filament family orphan 1
206481_s_at	0.00498	4e-05	5.81789	2.4148	-2.4343	LDB2	LIM domain binding 2
207869_s_at	0.0051	4.12e-05	5.80187	2.38711	-0.688166	CACNA1G	calcium voltage-gated channel subunit alpha1 G
202889_x_at	0.00516	4.19e-05	-5.792	2.37005	0.919852	MAP7	microtubule associated protein 7
205854_at	0.0052	4.25e-05	5.7845	2.35707	-1.56303	TULP3	tubby like protein 3
211538_s_at	0.00521	4.28e-05	5.78009	2.34942	-2.09871	HSPA2	heat shock protein family A (Hsp70) member 2
207016_s_at	0.00531	4.39e-05	5.76663	2.3261	-4.25087	LOC101928635///ALDH1A2	uncharacterized LOC101928635///aldehyde dehydrogenase 1 family member A2
207372_s_at	0.00531	4.42e-05	-5.76212	2.31827	0.839894	ENTPD2	ectonucleoside triphosphate diphosphohydrolase 2
222290_at	0.00531	4.43e-05	5.76093	2.31622	-0.75334	OR2A9P///OR2A20P	olfactory receptor family 2 subfamily A member 9 pseudogene///olfactory receptor family 2 subfamily A member 20 pseudogene
204742_s_at	0.0054	4.53e-05	5.74804	2.29385	-1.3525	PDS5B	PDS5 cohesin associated factor B
205934_at	0.0054	4.55e-05	5.74573	2.28982	-0.770994	PLCL1	phospholipase C like 1
217325_at	0.0054	4.58e-05	-5.74236	2.28397	0.780271	KRT3	keratin 3
221806_s_at	0.00541	4.61e-05	5.73834	2.27698	-1.1533	SETD5	SET domain containing 5
210715_s_at	0.00541	4.64e-05	-5.73521	2.27155	2.09546	SPINT2	serine peptidase inhibitor, Kunitz type 2
219659_at	0.00543	4.68e-05	5.7299	2.26232	-1.75468	ATP8A2	ATPase phospholipid transporting 8A2
205802_at	0.00557	4.84e-05	5.71118	2.22973	-1.31249	TRPC1	transient receptor potential cation channel subfamily C member 1
219431_at	0.00557	4.85e-05	5.71068	2.22885	-0.903564	ARHGAP10	Rho GTPase activating protein 10
204677_at	0.00558	4.88e-05	5.70674	2.22199	-1.17455	CDH5	cadherin 5
210108_at	0.00559	4.91e-05	5.703	2.21547	-1.37141	CACNA1D	calcium voltage-gated channel subunit alpha1 D
222347_at	0.00568	5.06e-05	5.68702	2.1876	-0.855718
219288_at	0.00568	5.06e-05	5.68676	2.18713	-1.53399	C3orf14	chromosome 3 open reading frame 14
212128_s_at	0.00568	5.07e-05	-5.68578	2.18542	1.07656	DAG1	dystroglycan 1
209540_at	0.00568	5.14e-05	5.67757	2.17109	-3.50478	IGF1	insulin like growth factor 1
212274_at	0.00568	5.14e-05	5.67754	2.17103	-1.23598	LPIN1	lipin 1
212566_at	0.00568	5.15e-05	5.67701	2.17011	-1.39745	MAP4	microtubule associated protein 4
212358_at	0.0057	5.19e-05	5.67213	2.16158	-2.09732	CLIP3	CAP-Gly domain containing linker protein 3
205499_at	0.00571	5.23e-05	5.66877	2.15571	-1.45208	SRPX2	sushi repeat containing protein, X-linked 2
207945_s_at	0.00574	5.28e-05	-5.66257	2.14487	1.25682	CSNK1D	casein kinase 1 delta
219838_at	0.00575	5.31e-05	5.65975	2.13994	-1.01595	TTC23	tetratricopeptide repeat domain 23
205407_at	0.00584	5.43e-05	5.64783	2.11907	-1.1243	RECK	reversion inducing cysteine rich protein with kazal motifs
201395_at	0.0059	5.52e-05	5.63818	2.10215	-1.13851	RBM5	RNA binding motif protein 5
201869_s_at	0.0059	5.53e-05	5.63699	2.10007	-1.33224	TBL1X	transducin (beta)-like 1X-linked
201865_x_at	0.00597	5.65e-05	5.62571	2.08028	-2.23487	NR3C1	nuclear receptor subfamily 3 group C member 1
206136_at	0.00597	5.66e-05	-5.62479	2.07868	1.17262	FZD5	frizzled class receptor 5
203325_s_at	0.00597	5.68e-05	5.62208	2.07391	-3.07814	COL5A1	collagen type V alpha 1 chain
201591_s_at	0.00598	5.74e-05	5.61695	2.0649	-1.21874	NISCH	nischarin
218148_at	0.00598	5.74e-05	5.61659	2.06428	-1.32517	CENPT	centromere protein T
217312_s_at	0.006	5.79e-05	5.61231	2.05675	-2.50371	COL7A1	collagen type VII alpha 1 chain
207398_at	0.006	5.82e-05	-5.60916	2.05122	0.842274	HOXD13	homeobox D13
206756_at	0.00603	5.88e-05	5.60381	2.04182	-0.937834	CHST7	carbohydrate sulfotransferase 7
208760_at	0.00614	6.01e-05	5.59151	2.02018	-1.4247	UBE2I	ubiquitin conjugating enzyme E2 I
206093_x_at	0.00624	6.15e-05	5.57881	1.99783	-2.12295	TNXB///TNXA	tenascin XB///tenascin XA (pseudogene)
215199_at	0.00624	6.16e-05	5.57797	1.99635	-1.21976	CALD1	caldesmon 1
211949_s_at	0.00624	6.18e-05	-5.57548	1.99196	1.51753	NOLC1	nucleolar and coiled-body phosphoprotein 1
208629_s_at	0.00628	6.26e-05	-5.56881	1.98022	1.39568	HADHA	hydroxyacyl-CoA dehydrogenase/3-ketoacyl-CoA thiolase/enoyl-CoA hydratase (trifunctional protein), alpha subunit
213808_at	0.00635	6.36e-05	5.56007	1.96479	-0.62842	ADAM23	ADAM metallopeptidase domain 23
213400_s_at	0.00635	6.42e-05	5.5547	1.95532	-2.61627	TBL1X	transducin (beta)-like 1X-linked
215418_at	0.00635	6.43e-05	5.55433	1.95467	-1.76323	PARVA	parvin alpha
217264_s_at	0.00635	6.45e-05	-5.55244	1.95134	1.04073	SCNN1A	sodium channel epithelial 1 alpha subunit
213266_at	0.00635	6.47e-05	5.55089	1.94859	-1.49285	TP53BP1	tumor protein p53 binding protein 1
219400_at	0.00635	6.5e-05	5.54817	1.94379	-1.133	CNTNAP1	contactin associated protein 1
214925_s_at	0.00635	6.53e-05	5.54585	1.93969	-1.66124	SPTAN1	spectrin alpha, non-erythrocytic 1
205992_s_at	0.0064	6.63e-05	5.53745	1.92485	-1.33155	IL15	interleukin 15
220936_s_at	0.0064	6.63e-05	5.53696	1.92398	-0.592652	H2AFJ	H2A histone family member J
214604_at	0.00646	6.73e-05	5.52881	1.90958	-1.16407	HOXD11	homeobox D11
203287_at	0.00647	6.77e-05	-5.52586	1.90436	1.95541	LAD1	ladinin 1
212813_at	0.00648	6.83e-05	5.52071	1.89525	-2.12088	JAM3	junctional adhesion molecule 3
219046_s_at	0.00648	6.84e-05	5.52027	1.89446	-0.743657	PKNOX2	PBX/knotted 1 homeobox 2
220761_s_at	0.00698	7.39e-05	5.47741	1.81848	-0.74052	TAOK3	TAO kinase 3
204140_at	0.00705	7.5e-05	5.46973	1.80484	-1.31233	TPST1	tyrosylprotein sulfotransferase 1
211671_s_at	0.00722	7.73e-05	5.45318	1.7754	-2.00427	NR3C1	nuclear receptor subfamily 3 group C member 1
209687_at	0.00722	7.75e-05	5.45182	1.77298	-3.43206	CXCL12	C-X-C motif chemokine ligand 12
200637_s_at	0.00741	8e-05	-5.43383	1.74095	2.41238	PTPRF	protein tyrosine phosphatase, receptor type F
200660_at	0.00741	8.01e-05	-5.43341	1.7402	1.53475	S100A11	S100 calcium binding protein A11
221571_at	0.00745	8.1e-05	5.42735	1.7294	-0.902378	TRAF3	TNF receptor associated factor 3
205880_at	0.00745	8.12e-05	5.4259	1.7268	-1.70049	PRKD1	protein kinase D1
212822_at	0.00752	8.24e-05	5.41801	1.71273	-1.05048	HEG1	heart development protein with EGF like domains 1
221664_s_at	0.00752	8.27e-05	-5.41627	1.70962	2.12246	F11R	F11 receptor
220319_s_at	0.00761	8.42e-05	5.40643	1.69206	-1.16942	MYLIP	myosin regulatory light chain interacting protein
217367_s_at	0.00761	8.45e-05	5.40438	1.68839	-0.660618	ZHX3	zinc fingers and homeoboxes 3
209427_at	0.00761	8.49e-05	5.40145	1.68316	-1.46569	SMTN	smoothelin
205578_at	0.00761	8.5e-05	5.40115	1.68263	-0.806618	ROR2	receptor tyrosine kinase like orphan receptor 2
216094_at	0.00763	8.57e-05	5.3969	1.67503	-0.780146
206702_at	0.00767	8.64e-05	5.39188	1.66606	-1.08577	TEK	TEK receptor tyrosine kinase
209298_s_at	0.00772	8.75e-05	5.38536	1.6544	-0.760029	ITSN1	intersectin 1
209365_s_at	0.00772	8.78e-05	5.3835	1.65106	-2.88876	ECM1	extracellular matrix protein 1
205117_at	0.00772	8.81e-05	5.38147	1.64744	-1.62821	FGF1	fibroblast growth factor 1
218418_s_at	0.00772	8.83e-05	5.38004	1.64488	-2.30969	KANK2	KN motif and ankyrin repeat domains 2
201105_at	0.00792	9.1e-05	5.36365	1.61552	-1.92103	LGALS1	galectin 1
207169_x_at	0.00792	9.14e-05	-5.36154	1.61174	1.0936	MIR4640///DDR1	microRNA 4640///discoidin domain receptor tyrosine kinase 1
205139_s_at	0.00833	9.65e-05	5.33201	1.55875	-1.21462	UST	uronyl 2-sulfotransferase
201508_at	0.00833	9.68e-05	5.33041	1.55588	-2.33931	IGFBP4	insulin like growth factor binding protein 4
200727_s_at	0.00844	9.85e-05	-5.32106	1.53908	1.76808	ACTR2	ARP2 actin related protein 2 homolog
204845_s_at	0.00849	9.94e-05	5.31581	1.52962	-0.993834	ENPEP	glutamyl aminopeptidase
219339_s_at	0.00855	0.000101	-5.30952	1.51831	0.733263	EHMT1	euchromatic histone lysine methyltransferase 1
221937_at	0.00855	0.000101	5.30664	1.51313	-0.630312	SYNRG	synergin, gamma
203288_at	0.00855	0.000101	5.30568	1.51141	-1.36886	KIAA0355	KIAA0355
219935_at	0.0086	0.000102	5.30033	1.50178	-2.63288	ADAMTS5	ADAM metallopeptidase with thrombospondin type 1 motif 5
207188_at	0.00866	0.000103	5.29501	1.49219	-0.787562	TEN1-CDK3///CDK3	TEN1-CDK3 readthrough (NMD candidate)///cyclin dependent kinase 3
209087_x_at	0.00875	0.000105	5.28619	1.47629	-1.07366	MCAM	melanoma cell adhesion molecule
211062_s_at	0.00875	0.000105	5.28505	1.47424	-1.74678	GPR78///CPZ	G protein-coupled receptor 78///carboxypeptidase Z
205760_s_at	0.00876	0.000107	5.27651	1.45884	-1.2532	OGG1	8-oxoguanine DNA glycosylase
205525_at	0.00876	0.000107	5.27521	1.45648	-1.48782	CALD1	caldesmon 1
216321_s_at	0.00876	0.000107	5.27423	1.45472	-1.27178	NR3C1	nuclear receptor subfamily 3 group C member 1
33646_g_at	0.00876	0.000107	-5.27409	1.45447	0.680064	GM2A	GM2 ganglioside activator
221141_x_at	0.00876	0.000108	-5.27355	1.4535	0.961557	EPN1	epsin 1
206785_s_at	0.00876	0.000108	5.2719	1.45052	-0.770163	KLRC2///KLRC1	killer cell lectin like receptor C2///killer cell lectin like receptor C1
212575_at	0.00876	0.000108	-5.27035	1.44771	1.19092	TMEM259	transmembrane protein 259
211577_s_at	0.0089	0.000111	5.25731	1.42417	-2.64638	IGF1	insulin like growth factor 1
37408_at	0.0089	0.000111	5.25658	1.42285	-1.72459	MRC2	mannose receptor C type 2
213790_at	0.0089	0.000111	5.25636	1.42245	-1.84905	ADAM12	ADAM metallopeptidase domain 12
212667_at	0.00896	0.000112	5.25044	1.41175	-2.52026	SPARC	secreted protein acidic and cysteine rich
208637_x_at	0.00898	0.000113	5.2475	1.40644	-1.42943	ACTN1	actinin alpha 1
204255_s_at	0.009	0.000114	-5.2443	1.40066	0.551047	VDR	vitamin D (1,25- dihydroxyvitamin D3) receptor
221031_s_at	0.00908	0.000115	5.23758	1.38849	-0.925825	APOLD1	apolipoprotein L domain containing 1
209263_x_at	0.00915	0.000116	5.23183	1.3781	-0.980171	TSPAN4	tetraspanin 4
207233_s_at	0.00917	0.000117	5.22845	1.37198	-1.81044	MITF	melanogenesis associated transcription factor
205005_s_at	0.0092	0.000118	5.22503	1.36578	-0.760564	NMT2	N-myristoyltransferase 2
216997_x_at	0.00924	0.000119	5.22052	1.35762	-0.634067	TLE4	transducin like enhancer of split 4
203607_at	0.00936	0.000121	5.20991	1.33838	-1.59612	INPP5F	inositol polyphosphate-5-phosphatase F
214495_at	0.00936	0.000122	-5.20644	1.33208	0.899115	CACNG2	calcium voltage-gated channel auxiliary subunit gamma 2
202476_s_at	0.00936	0.000122	-5.20494	1.32936	0.933008	TUBGCP2	tubulin gamma complex associated protein 2
208190_s_at	0.00936	0.000122	-5.20475	1.32903	1.64248	LSR	lipolysis stimulated lipoprotein receptor
204253_s_at	0.00936	0.000122	-5.20435	1.3283	0.678212	VDR	vitamin D (1,25- dihydroxyvitamin D3) receptor
208015_at	0.00949	0.000124	5.19478	1.31094	-0.917435	SMAD1	SMAD family member 1
206769_at	0.00949	0.000125	-5.19367	1.30891	0.616603	TMSB4Y	thymosin beta 4, Y-linked
218656_s_at	0.00949	0.000125	5.19152	1.30502	-1.58144	LHFP	lipoma HMGIC fusion partner
217437_s_at	0.00955	0.000127	5.18353	1.29051	-0.614996	TACC1	transforming acidic coiled-coil containing protein 1
202202_s_at	0.00955	0.000127	5.18331	1.29011	-2.12122	LAMA4	laminin subunit alpha 4
206622_at	0.00955	0.000127	5.18208	1.28787	-1.08629	TRH	thyrotropin releasing hormone
209568_s_at	0.00955	0.000128	5.18082	1.28558	-1.49136	RGL1	ral guanine nucleotide dissociation stimulator like 1
211700_s_at	0.00961	0.000129	5.17556	1.27602	-2.53553	TRO	trophinin
203734_at	0.00961	0.000129	5.1738	1.27281	-1.13402	FOXJ2	forkhead box J2
209721_s_at	0.00962	0.00013	5.17154	1.26871	-1.28398	IFFO1	intermediate filament family orphan 1
204838_s_at	0.00973	0.000132	5.16367	1.2544	-0.697657	MLH3	mutL homolog 3
204371_s_at	0.00976	0.000133	-5.15953	1.24686	0.893421	KHSRP	KH-type splicing regulatory protein
203834_s_at	0.00976	0.000133	-5.15857	1.24512	0.909245	TGOLN2	trans-golgi network protein 2
213568_at	0.00982	0.000134	5.15349	1.23587	-3.72592	OSR2	odd-skipped related transciption factor 2
207373_at	0.00989	0.000136	5.14784	1.22558	-1.15425	HOXD10	homeobox D10
216053_x_at	0.0101	0.000139	-5.13416	1.20065	0.822687	FAM27B///FAM27C///FAM182B///FAM182A	family with sequence similarity 27 member B///family with sequence similarity 27 member C///family with sequence similarity 182 member B///family with sequence similarity 182 member A
215629_s_at	0.0102	0.000141	5.12863	1.19057	-0.69336	MIR15A///DLEU2L///DLEU2	microRNA 15a///deleted in lymphocytic leukemia 2-like///deleted in lymphocytic leukemia 2 (non-protein coding)
215919_s_at	0.0102	0.000141	5.1273	1.18815	-0.80068	MRPS11	mitochondrial ribosomal protein S11
206601_s_at	0.0103	0.000143	5.11897	1.17294	-1.1778	LOC401021///HOXD4///HOXD3	uncharacterized LOC401021///homeobox D4///homeobox D3
216614_at	0.0103	0.000143	5.11862	1.17231	-0.929546
204428_s_at	0.0106	0.000149	5.09951	1.13739	-1.49468	LCAT	lecithin-cholesterol acyltransferase
220968_s_at	0.0106	0.00015	5.09654	1.13196	-0.828457	TSPAN9	tetraspanin 9
219432_at	0.0108	0.000152	5.08856	1.11737	-1.06554	EVC	EvC ciliary complex subunit 1
202905_x_at	0.0108	0.000153	-5.08597	1.11264	1.33542	NBN	nibrin
212681_at	0.0108	0.000153	5.08351	1.10813	-0.534489	EPB41L3	erythrocyte membrane protein band 4.1 like 3
214696_at	0.0109	0.000155	5.07835	1.0987	-1.05019	MIR22///MIR22HG	microRNA 22///MIR22 host gene
204953_at	0.0109	0.000156	5.07502	1.0926	-0.668623	SNAP91	synaptosome associated protein 91
202005_at	0.0109	0.000156	-5.07489	1.09235	1.44383	ST14	suppression of tumorigenicity 14
201422_at	0.0109	0.000156	-5.07461	1.09185	1.67401	IFI30///PIK3R2	IFI30, lysosomal thiol reductase///phosphoinositide-3-kinase regulatory subunit 2
213689_x_at	0.0109	0.000156	5.07256	1.08809	-1.28052	FAM69A	family with sequence similarity 69 member A
203918_at	0.011	0.000159	-5.06435	1.07305	1.16647	PCDH1	protocadherin 1
216389_s_at	0.011	0.000159	-5.06397	1.07235	0.6287	DCAF11	DDB1 and CUL4 associated factor 11
209352_s_at	0.011	0.00016	5.0604	1.06582	-1.53499	SIN3B	SIN3 transcription regulator family member B
207137_at	0.011	0.000161	-5.05719	1.05993	0.716829	TONSL	tonsoku-like, DNA repair protein
208269_s_at	0.0111	0.000162	-5.05315	1.05253	1.44937	ADAM28	ADAM metallopeptidase domain 28
201073_s_at	0.0113	0.000165	-5.04343	1.0347	1.40225	SMARCC1	SWI/SNF related, matrix associated, actin dependent regulator of chromatin subfamily c member 1
216044_x_at	0.0115	0.00017	5.02949	1.0091	-1.15448	FAM69A	family with sequence similarity 69 member A
206404_at	0.0117	0.000172	5.02187	0.9951	-1.83726	FGF9	fibroblast growth factor 9
218370_s_at	0.0117	0.000173	5.01936	0.99048	-1.26943	S100PBP	S100P binding protein
204497_at	0.0117	0.000174	5.01603	0.98436	-2.07049	ADCY9	adenylate cyclase 9
209732_at	0.0119	0.000178	5.00443	0.96303	-1.60804	CLEC2B	C-type lectin domain family 2 member B
212646_at	0.0119	0.000178	5.00431	0.96281	-2.89289	RFTN1	raftlin, lipid raft linker 1
219894_at	0.0122	0.000183	4.99057	0.93752	-1.26622	MAGEL2	MAGE family member L2
396_f_at	0.0122	0.000183	-4.98804	0.93286	1.06424	EPOR	erythropoietin receptor
215190_at	0.0122	0.000185	4.98379	0.92504	-0.729374	EIF3M	eukaryotic translation initiation factor 3 subunit M
221814_at	0.0122	0.000185	4.98347	0.92445	-1.85786	ADGRA2	adhesion G protein-coupled receptor A2
222311_s_at	0.0123	0.000187	4.97761	0.91363	-1.03937	SCAF4	SR-related CTD associated factor 4
204888_s_at	0.0125	0.000191	-4.96532	0.89097	0.571345	NEURL1	neuralized E3 ubiquitin protein ligase 1
218613_at	0.0125	0.000192	4.96475	0.88992	-1.38661	PSD3	pleckstrin and Sec7 domain containing 3
217764_s_at	0.0125	0.000192	4.96446	0.8894	-2.02072	RAB31	RAB31, member RAS oncogene family
218186_at	0.0125	0.000192	-4.96391	0.88838	1.97483	RAB25	RAB25, member RAS oncogene family
215164_at	0.0125	0.000193	4.96059	0.88225	-1.56586
209651_at	0.0125	0.000194	4.95899	0.87929	-2.81117	TGFB1I1	transforming growth factor beta 1 induced transcript 1
205528_s_at	0.0125	0.000194	4.95893	0.87918	-0.985574	RUNX1T1	RUNX1 translocation partner 1
205648_at	0.0126	0.000196	4.95427	0.87059	-2.09459	WNT2	Wnt family member 2
206564_at	0.0128	0.000199	-4.94594	0.8552	0.793816	OPRL1	opioid related nociceptin receptor 1
214782_at	0.0129	0.000202	4.9376	0.83978	-1.19386	CTTN	cortactin
209199_s_at	0.0129	0.000202	4.93595	0.83674	-1.03806	MEF2C	myocyte enhancer factor 2C
208702_x_at	0.013	0.000204	-4.93121	0.82797	1.44871	APLP2	amyloid beta precursor like protein 2
217763_s_at	0.013	0.000204	4.93098	0.82756	-2.1486	RAB31	RAB31, member RAS oncogene family
215198_s_at	0.0131	0.000207	4.92503	0.81655	-1.60878	CALD1	caldesmon 1
215069_at	0.0131	0.000207	4.92375	0.81417	-0.755688	NMT2	N-myristoyltransferase 2
201452_at	0.0131	0.000208	-4.92202	0.81098	0.936064	RHEB	Ras homolog enriched in brain
202525_at	0.0131	0.000209	-4.91816	0.80384	1.99607	PRSS8	protease, serine 8
209530_at	0.0131	0.00021	4.91764	0.80287	-1.44453	CACNB3	calcium voltage-gated channel auxiliary subunit beta 3
65718_at	0.0131	0.00021	4.91735	0.80234	-1.16405	ADGRA2	adhesion G protein-coupled receptor A2
209946_at	0.0132	0.000212	4.91168	0.79184	-1.08517	VEGFC	vascular endothelial growth factor C
204468_s_at	0.0132	0.000212	4.91101	0.7906	-1.90353	TIE1	tyrosine kinase with immunoglobulin like and EGF like domains 1
216505_x_at	0.0132	0.000213	-4.90894	0.78676	0.777994
206528_at	0.0132	0.000215	4.90527	0.77997	-0.467477	TRPC6	transient receptor potential cation channel subfamily C member 6
219165_at	0.0134	0.000217	4.89931	0.76893	-1.51763	PDLIM2	PDZ and LIM domain 2
210748_at	0.0134	0.000218	-4.89573	0.7623	0.5199
213004_at	0.0134	0.000219	4.89488	0.76072	-1.25717	ANGPTL2	angiopoietin like 2
204216_s_at	0.0135	0.000221	-4.88919	0.75017	0.58348	ZC3H14	zinc finger CCCH-type containing 14
219142_at	0.0135	0.000221	4.889	0.74981	-1.48375	RASL11B	RAS like family 11 member B
207404_s_at	0.0136	0.000225	4.88037	0.7338	-0.622647	HTR1E	5-hydroxytryptamine receptor 1E
212670_at	0.0136	0.000225	4.8798	0.73276	-1.33752	ELN	elastin
201195_s_at	0.0137	0.000227	-4.87648	0.72659	2.53637	SLC7A5	solute carrier family 7 member 5
216905_s_at	0.0137	0.000227	-4.87524	0.72429	1.47966	ST14	suppression of tumorigenicity 14
214971_s_at	0.0137	0.000228	-4.87387	0.72175	0.756647	ST6GAL1	ST6 beta-galactoside alpha-2,6-sialyltransferase 1
212423_at	0.0137	0.000228	4.87304	0.72021	-2.30525	ZCCHC24	zinc finger CCHC-type containing 24
209769_s_at	0.0137	0.000229	-4.87069	0.71585	1.7485	SEPT5-GP1BB	SEPT5-GP1BB readthrough
208062_s_at	0.0137	0.000229	4.86999	0.71454	-1.0409	NRG2	neuregulin 2
212996_s_at	0.0138	0.000232	4.86433	0.70404	-0.985569	URB1	URB1 ribosome biogenesis 1 homolog (S. cerevisiae)
202007_at	0.0138	0.000233	4.86295	0.70147	-2.43523	NID1	nidogen 1
215778_x_at	0.0138	0.000233	-4.861	0.69785	1.24933	HAB1	B1 for mucin
212551_at	0.0138	0.000234	4.85879	0.69374	-1.2031	CAP2	CAP, adenylate cyclase-associated protein, 2 (yeast)
210880_s_at	0.0138	0.000235	4.85701	0.69044	-1.10074	EFS	embryonal Fyn-associated substrate
221447_s_at	0.0139	0.000237	4.85335	0.68363	-1.04332	GLT8D2	glycosyltransferase 8 domain containing 2
204063_s_at	0.0139	0.000238	4.85042	0.67818	-1.10956	ULK2	unc-51 like autophagy activating kinase 2
204844_at	0.0139	0.000239	4.84878	0.67514	-1.42298	ENPEP	glutamyl aminopeptidase
218638_s_at	0.0139	0.000239	4.8484	0.67443	-2.28659	LOC100130872///SPON2	uncharacterized LOC100130872///spondin 2
215268_at	0.014	0.000242	4.84176	0.66208	-1.14813	KIAA0754	KIAA0754
219414_at	0.0142	0.000245	4.83562	0.65066	-0.815984	CLSTN2	calsyntenin 2
209872_s_at	0.0142	0.000246	-4.83379	0.64726	1.34666	PKP3	plakophilin 3
218588_s_at	0.0142	0.000247	4.83083	0.64175	-0.882358	FAM114A2	family with sequence similarity 114 member A2
53991_at	0.0143	0.000249	4.82794	0.63637	-1.09474	DENND2A	DENN domain containing 2A
204793_at	0.0143	0.00025	4.82492	0.63075	-2.0456	GPRASP1	G protein-coupled receptor associated sorting protein 1
219315_s_at	0.0143	0.000251	4.82212	0.62554	-1.80922	TMEM204	transmembrane protein 204
214951_at	0.0143	0.000252	4.82148	0.62434	-1.61597	SLC26A10	solute carrier family 26 member 10
202548_s_at	0.0145	0.000255	4.81446	0.61127	-1.19931	ARHGEF7	Rho guanine nucleotide exchange factor 7
215039_at	0.0145	0.000256	4.81227	0.60718	-1.06591	LINC01140	long intergenic non-protein coding RNA 1140
212750_at	0.0145	0.000257	4.81112	0.60505	-0.57007	PPP1R16B	protein phosphatase 1 regulatory subunit 16B
215768_at	0.0145	0.000257	4.80979	0.60256	-0.809682
205893_at	0.0145	0.000258	4.8075	0.5983	-0.524654	NLGN1	neuroligin 1
206290_s_at	0.0146	0.00026	4.80483	0.59332	-0.700404	RGS7	regulator of G-protein signaling 7
213791_at	0.0147	0.000262	4.80031	0.58489	-2.97191	PENK	proenkephalin
212609_s_at	0.0147	0.000263	4.79855	0.58161	-1.4561	AKT3	AKT serine/threonine kinase 3
205853_at	0.0147	0.000263	-4.7982	0.58096	0.911464	ZBTB7B	zinc finger and BTB domain containing 7B
213496_at	0.0149	0.000268	4.78801	0.56195	-1.19083	PLPPR4	phospholipid phosphatase related 4
212504_at	0.0149	0.00027	4.7843	0.55502	-1.36836	DIP2C	disco interacting protein 2 homolog C
215735_s_at	0.0149	0.000271	4.78245	0.55157	-0.853591	TSC2	tuberous sclerosis 2
212764_at	0.0149	0.000271	4.7818	0.55036	-2.66053	ZEB1	zinc finger E-box binding homeobox 1
207667_s_at	0.0149	0.000272	-4.78153	0.54984	0.918959	LOC100996792///MAP2K3	dual specificity mitogen-activated protein kinase kinase 3///mitogen-activated protein kinase kinase 3
220144_s_at	0.015	0.000274	-4.77707	0.54152	0.619719	ANKEF1	ankyrin repeat and EF-hand domain containing 1
213116_at	0.015	0.000275	4.77435	0.53645	-0.961927	NEK3	NIMA related kinase 3
205803_s_at	0.015	0.000275	4.77412	0.53602	-1.64117	TRPC1	transient receptor potential cation channel subfamily C member 1
221068_at	0.0151	0.000277	-4.77037	0.52902	0.914305	KANK2	KN motif and ankyrin repeat domains 2
220279_at	0.0151	0.000279	-4.768	0.52459	1.02953	TRIM17	tripartite motif containing 17
209896_s_at	0.0153	0.000282	-4.76143	0.5123	1.0488	PTPN11	protein tyrosine phosphatase, non-receptor type 11
219768_at	0.0155	0.000287	-4.75306	0.49665	2.20759	VTCN1	V-set domain containing T cell activation inhibitor 1
209542_x_at	0.0156	0.000289	4.74942	0.48984	-3.18385	IGF1	insulin like growth factor 1
208779_x_at	0.0156	0.000289	-4.74874	0.48858	1.03389	MIR4640///DDR1	microRNA 4640///discoidin domain receptor tyrosine kinase 1
203894_at	0.0156	0.00029	4.74667	0.48469	-0.77262	TUBG2	tubulin gamma 2
213675_at	0.0156	0.000291	4.74588	0.48322	-1.91689	PARVA	parvin alpha
209543_s_at	0.0157	0.000294	4.7406	0.47334	-1.02215	CD34	CD34 molecule
219809_at	0.0157	0.000295	-4.7389	0.47017	0.70701	WDR55	WD repeat domain 55
200911_s_at	0.0157	0.000295	4.73887	0.4701	-1.7575	TACC1	transforming acidic coiled-coil containing protein 1
213075_at	0.0157	0.000295	4.73782	0.46813	-2.07564	OLFML2A	olfactomedin like 2A
203088_at	0.0159	0.0003	4.72926	0.4521	-2.38197	FBLN5	fibulin 5
213695_at	0.0159	0.000301	4.72867	0.45101	-0.716825	PON3	paraoxonase 3
215839_at	0.0159	0.000302	-4.72606	0.44611	0.713917	LILRA5	leukocyte immunoglobulin like receptor A5
212848_s_at	0.0159	0.000303	4.72494	0.44401	-2.59358	C9orf3	chromosome 9 open reading frame 3
211138_s_at	0.0159	0.000303	4.72434	0.4429	-2.68024	KMO	kynurenine 3-monooxygenase (kynurenine 3-hydroxylase)
36554_at	0.016	0.000307	4.71823	0.43144	-0.885158	ASMTL	acetylserotonin O-methyltransferase-like
208782_at	0.0162	0.00031	4.71273	0.42115	-1.34316	FSTL1	follistatin like 1
202436_s_at	0.0163	0.000313	4.70692	0.41025	-1.87927	CYP1B1	cytochrome P450 family 1 subfamily B member 1
207390_s_at	0.0165	0.000319	4.69821	0.3939	-1.72652	SMTN	smoothelin
218261_at	0.0165	0.000319	-4.69803	0.39356	1.04179	AP1M2	adaptor related protein complex 1 mu 2 subunit
221882_s_at	0.0165	0.00032	-4.69612	0.38998	1.33731	TMEM8A	transmembrane protein 8A
209243_s_at	0.0165	0.00032	4.69573	0.38926	-0.640389	PEG3	paternally expressed 3
214028_x_at	0.0165	0.000321	4.69398	0.38597	-0.724683	TDRD3	tudor domain containing 3
205717_x_at	0.0165	0.000321	4.6938	0.38564	-2.152	PCDHGA1///PCDHGA2///PCDHGA3///PCDHGA4///PCDHGA5///PCDHGA6///PCDHGA7///PCDHGA9///PCDHGA10///PCDHGA11///PCDHGB1///PCDHGB2///PCDHGB3///PCDHGB5///PCDHGB6///PCDHGB7///PCDHGC4///PCDHGC5///PCDHGA12///PCDHGA8///PCDHGB4///PCDHGC3	protocadherin gamma subfamily A, 1///protocadherin gamma subfamily A, 2///protocadherin gamma subfamily A, 3///protocadherin gamma subfamily A, 4///protocadherin gamma subfamily A, 5///protocadherin gamma subfamily A, 6///protocadherin gamma subfamily A, 7///protocadherin gamma subfamily A, 9///protocadherin gamma subfamily A, 10///protocadherin gamma subfamily A, 11///protocadherin gamma subfami…
217863_at	0.0165	0.000323	4.69141	0.38114	-0.682728	PIAS1	protein inhibitor of activated STAT 1
219229_at	0.0165	0.000323	4.69083	0.38005	-1.00761	SLCO3A1	solute carrier organic anion transporter family member 3A1
211120_x_at	0.0165	0.000324	-4.68938	0.37733	0.611729	ESR2	estrogen receptor 2
202013_s_at	0.0165	0.000325	4.68877	0.3762	-1.07717	EXT2	exostosin glycosyltransferase 2
202622_s_at	0.0167	0.000329	4.68236	0.36415	-1.03844	ATXN2	ataxin 2
37022_at	0.0167	0.00033	-4.67943	0.35864	0.527812	PRELP	proline and arginine rich end leucine rich repeat protein
201540_at	0.0167	0.000331	4.67806	0.35608	-2.89887	FHL1	four and a half LIM domains 1
217916_s_at	0.0168	0.000333	-4.67534	0.35097	0.800105	FAM49B	family with sequence similarity 49 member B
217525_at	0.0168	0.000334	4.67414	0.34872	-1.69131	OLFML1	olfactomedin like 1
204955_at	0.0168	0.000334	4.67381	0.34808	-2.25132	SRPX	sushi repeat containing protein, X-linked
205440_s_at	0.0168	0.000335	4.67228	0.34522	-0.739211	NPY1R	neuropeptide Y receptor Y1
210276_s_at	0.0168	0.000336	4.67131	0.3434	-1.42414	NOL12///TRIOBP	nucleolar protein 12///TRIO and F-actin binding protein
204233_s_at	0.0168	0.000337	-4.66986	0.34066	1.17843	CHKA	choline kinase alpha
202123_s_at	0.0169	0.000339	4.66636	0.33409	-1.95066	ABL1	ABL proto-oncogene 1, non-receptor tyrosine kinase
220331_at	0.0169	0.00034	4.66388	0.32943	-0.986956	CYP46A1	cytochrome P450 family 46 subfamily A member 1
220512_at	0.017	0.000344	4.65925	0.32073	-1.1168	DLC1	DLC1 Rho GTPase activating protein
207449_s_at	0.017	0.000344	-4.65858	0.31946	0.880479	POFUT2	protein O-fucosyltransferase 2
52255_s_at	0.0172	0.000349	4.65044	0.30414	-0.907497	COL5A3	collagen type V alpha 3 chain
222184_at	0.0174	0.000353	4.64543	0.29472	-0.882151	LINC00965	long intergenic non-protein coding RNA 965
212105_s_at	0.0174	0.000356	-4.64139	0.28712	0.979574	DHX9	DEAH-box helicase 9
200795_at	0.0174	0.000356	4.64076	0.28593	-2.76479	SPARCL1	SPARC like 1
205123_s_at	0.0174	0.000357	4.63977	0.28407	-0.547478	MSANTD3-TMEFF1///TMEFF1	MSANTD3-TMEFF1 readthrough///transmembrane protein with EGF like and two follistatin like domains 1
205560_at	0.0175	0.00036	4.63566	0.27633	-1.74371	PCSK5	proprotein convertase subtilisin/kexin type 5
203305_at	0.0176	0.000361	4.63292	0.27117	-2.64364	F13A1	coagulation factor XIII A chain
221933_at	0.0176	0.000362	4.63214	0.2697	-1.52567	NLGN4X	neuroligin 4, X-linked
213848_at	0.0176	0.000364	4.62984	0.26537	-1.50794	DUSP7	dual specificity phosphatase 7
202048_s_at	0.0176	0.000364	4.62934	0.26443	-1.305	CBX6	chromobox 6
200671_s_at	0.0176	0.000366	-4.62624	0.25858	1.49732	SPTBN1	spectrin beta, non-erythrocytic 1
201813_s_at	0.0176	0.000366	4.62573	0.25763	-0.97252	TBC1D5	TBC1 domain family member 5
214523_at	0.0177	0.000369	-4.62267	0.25185	0.685533	CEBPE	CCAAT/enhancer binding protein epsilon
219855_at	0.0177	0.00037	4.62093	0.24858	-0.855255	NUDT11	nudix hydrolase 11
214066_x_at	0.0177	0.00037	4.62039	0.24757	-0.72916	NPR2	natriuretic peptide receptor 2
206167_s_at	0.0177	0.000371	4.61954	0.24595	-1.23799	ARHGAP6	Rho GTPase activating protein 6
208789_at	0.0179	0.000375	4.61394	0.23541	-1.87482	PTRF	polymerase I and transcript release factor
204457_s_at	0.0179	0.000376	4.61256	0.2328	-2.44736	GAS1	growth arrest specific 1
215116_s_at	0.018	0.000379	4.60815	0.22448	-2.15831	DNM1	dynamin 1
215608_at	0.018	0.00038	4.60727	0.22282	-1.4058
203440_at	0.0181	0.000384	4.602	0.21288	-1.07634	CDH2	cadherin 2
204989_s_at	0.0182	0.000387	-4.59744	0.20427	1.38076	ITGB4	integrin subunit beta 4
205793_x_at	0.0184	0.000392	-4.59071	0.19158	1.01453	TNK1	tyrosine kinase non receptor 1
205612_at	0.0184	0.000393	4.58982	0.1899	-0.46935	MMRN1	multimerin 1
215836_s_at	0.0184	0.000393	4.58943	0.18917	-2.07703	PCDHGA1///PCDHGA2///PCDHGA3///PCDHGA4///PCDHGA5///PCDHGA6///PCDHGA7///PCDHGA9///PCDHGA10///PCDHGA11///PCDHGB1///PCDHGB2///PCDHGB3///PCDHGB5///PCDHGB6///PCDHGB7///PCDHGC4///PCDHGC5///PCDHGA12///PCDHGA8///PCDHGB4///PCDHGC3	protocadherin gamma subfamily A, 1///protocadherin gamma subfamily A, 2///protocadherin gamma subfamily A, 3///protocadherin gamma subfamily A, 4///protocadherin gamma subfamily A, 5///protocadherin gamma subfamily A, 6///protocadherin gamma subfamily A, 7///protocadherin gamma subfamily A, 9///protocadherin gamma subfamily A, 10///protocadherin gamma subfamily A, 11///protocadherin gamma subfami…
216395_at	0.0184	0.000394	-4.58771	0.18592	0.840295	FBXL18	F-box and leucine rich repeat protein 18
212576_at	0.0185	0.000396	4.58566	0.18204	-1.21156	MGRN1	mahogunin ring finger 1
202371_at	0.0186	0.0004	4.58097	0.17319	-1.11585	TCEAL4	transcription elongation factor A like 4
203323_at	0.0186	0.000402	4.57832	0.16817	-1.24309	CAV2	caveolin 2
213139_at	0.0186	0.000402	4.57829	0.16813	-2.36479	SNAI2	snail family transcriptional repressor 2
201521_s_at	0.0187	0.000405	-4.57349	0.15905	1.13965	NCBP2	nuclear cap binding protein subunit 2
206259_at	0.0189	0.000409	-4.56872	0.15003	0.918902	PROC	protein C, inactivator of coagulation factors Va and VIIIa
209756_s_at	0.0189	0.000411	-4.56613	0.14515	0.672246	MYCN	v-myc avian myelocytomatosis viral oncogene neuroblastoma derived homolog
213156_at	0.0192	0.000418	4.55836	0.13046	-2.36994	ZBTB20	zinc finger and BTB domain containing 20
204575_s_at	0.0192	0.00042	4.55573	0.12547	-1.02433	MMP19	matrix metallopeptidase 19
213217_at	0.0192	0.00042	4.55562	0.12527	-1.16077	ADCY2	adenylate cyclase 2
204562_at	0.0192	0.000421	4.55466	0.12345	-0.582589	IRF4	interferon regulatory factor 4
203729_at	0.0193	0.000423	4.55115	0.11682	-1.69148	EMP3	epithelial membrane protein 3
213644_at	0.0193	0.000425	4.54935	0.11342	-0.579105	CEP112	centrosomal protein 112
212203_x_at	0.0193	0.000426	4.54815	0.11114	-1.05348	IFITM3	interferon induced transmembrane protein 3
200636_s_at	0.0193	0.000426	-4.5476	0.1101	1.39091	PTPRF	protein tyrosine phosphatase, receptor type F
204594_s_at	0.0193	0.000428	4.54608	0.10722	-0.869624	MIEF1	mitochondrial elongation factor 1
202480_s_at	0.0193	0.000429	-4.5449	0.10499	0.799549	DEDD	death effector domain containing
219407_s_at	0.0193	0.000429	4.54382	0.10294	-1.44486	LAMC3	laminin subunit gamma 3
213658_at	0.0193	0.00043	4.54273	0.10089	-0.752854
218081_at	0.0194	0.000432	4.54112	0.09783	-1.13452	C20orf27	chromosome 20 open reading frame 27
220073_s_at	0.0194	0.000433	-4.53967	0.09509	0.783423	PLEKHG6	pleckstrin homology and RhoGEF domain containing G6
222106_at	0.0194	0.000436	4.53595	0.08804	-0.626613	PRND	prion protein 2 (dublet)
201143_s_at	0.0194	0.000436	4.53553	0.08726	-0.747301	EIF2S1	eukaryotic translation initiation factor 2 subunit alpha
217675_at	0.0195	0.000439	-4.53286	0.08221	0.518525	ZBTB7C	zinc finger and BTB domain containing 7C
218820_at	0.0196	0.000442	4.52952	0.07587	-2.13221	C14orf132	chromosome 14 open reading frame 132
221729_at	0.0196	0.000442	4.52889	0.07468	-2.54621	COL5A2	collagen type V alpha 2 chain
212736_at	0.0196	0.000443	4.52753	0.07211	-1.51462	C16orf45	chromosome 16 open reading frame 45
203185_at	0.0196	0.000444	4.52716	0.0714	-1.93097	RASSF2	Ras association domain family member 2
213261_at	0.0196	0.000446	4.52487	0.06707	-1.5253	TRANK1	tetratricopeptide repeat and ankyrin repeat containing 1
204222_s_at	0.0196	0.000446	4.52458	0.06652	-1.76457	GLIPR1	GLI pathogenesis related 1
209598_at	0.0196	0.000446	4.52438	0.06614	-1.38519	PNMA2	paraneoplastic Ma antigen 2
209838_at	0.0196	0.000448	4.52258	0.06272	-0.904297	COPS2	COP9 signalosome subunit 2
201278_at	0.0196	0.000449	4.52117	0.06006	-1.90304	LOC101926921///DAB2	uncharacterized LOC101926921///DAB2, clathrin adaptor protein
220103_s_at	0.0197	0.000453	4.51609	0.05043	-0.42648	MRPS18C	mitochondrial ribosomal protein S18C
215611_at	0.0197	0.000453	4.516	0.05026	-1.16902	TCF12	transcription factor 12
206927_s_at	0.0197	0.000453	4.51594	0.05014	-0.510372	GUCY1A2	guanylate cyclase 1 soluble subunit alpha 2
211704_s_at	0.0197	0.000455	4.51463	0.04765	-0.763706	SPIN2B///SPIN2A	spindlin family member 2B///spindlin family member 2A
218579_s_at	0.0198	0.000459	4.5095	0.03794	-0.749261	DHX35	DEAH-box helicase 35
205405_at	0.0198	0.000459	4.50944	0.03783	-1.49024	SEMA5A	semaphorin 5A
204823_at	0.0198	0.000459	4.50938	0.03771	-1.30872	NAV3	neuron navigator 3
215811_at	0.0198	0.00046	4.50893	0.03686	-0.829909
212045_at	0.0199	0.000463	4.50526	0.0299	-0.965302	GLG1	golgi glycoprotein 1
209785_s_at	0.0199	0.000464	4.50362	0.02679	-0.969097	PLA2G4C	phospholipase A2 group IVC
221877_at	0.0199	0.000465	4.50269	0.02502	-0.774554	IRGQ	immunity related GTPase Q
202826_at	0.02	0.000468	-4.49963	0.01923	1.75052	SPINT1	serine peptidase inhibitor, Kunitz type 1
214961_at	0.02	0.00047	4.49742	0.01502	-0.503137	MTUS2	microtubule associated tumor suppressor candidate 2
216071_x_at	0.02	0.00047	4.49737	0.01494	-0.892882	MED12	mediator complex subunit 12
212845_at	0.0201	0.000473	4.49391	0.00837	-1.96673	SAMD4A	sterile alpha motif domain containing 4A
209024_s_at	0.0201	0.000475	-4.49153	0.00385	1.94986	SYNCRIP	synaptotagmin binding cytoplasmic RNA interacting protein
207083_s_at	0.0203	0.00048	-4.4861	-0.00645	0.680257	CC2D1A	coiled-coil and C2 domain containing 1A
215250_at	0.0204	0.000484	4.48192	-0.01439	-0.781155	EMC3	ER membrane protein complex subunit 3
215390_at	0.0204	0.000484	4.48183	-0.01457	-0.752877
200896_x_at	0.0204	0.000485	-4.48134	-0.01548	0.844999	HDGF	hepatoma-derived growth factor
217506_at	0.0204	0.000486	4.47997	-0.01809	-1.64498
205604_at	0.0206	0.000492	4.47369	-0.03002	-1.4809	HOXD9	homeobox D9
202794_at	0.0208	0.000498	4.46732	-0.04212	-1.27567	INPP1	inositol polyphosphate-1-phosphatase
220095_at	0.0212	0.000509	4.4563	-0.06306	-0.841321	CNTLN	centlein
203477_at	0.0212	0.000509	4.45605	-0.06354	-3.05308	COL15A1	collagen type XV alpha 1 chain
205182_s_at	0.0212	0.00051	4.45512	-0.06531	-0.728924	ZNF324	zinc finger protein 324
206425_s_at	0.0214	0.000515	4.45003	-0.07498	-0.501796	TRPC3	transient receptor potential cation channel subfamily C member 3
210477_x_at	0.0214	0.000516	-4.44987	-0.07528	0.954261	MAPK8	mitogen-activated protein kinase 8
212122_at	0.0217	0.000525	4.4409	-0.09235	-0.631876	RHOQ	ras homolog family member Q
219184_x_at	0.0219	0.000531	4.4344	-0.10471	-1.14271	TIMM22	translocase of inner mitochondrial membrane 22 homolog (yeast)
213514_s_at	0.022	0.000534	-4.43193	-0.10942	0.636276	DIAPH1	diaphanous related formin 1
204308_s_at	0.0222	0.00054	4.42607	-0.12058	-0.971063	TECPR2	tectonin beta-propeller repeat containing 2
202792_s_at	0.0222	0.000541	4.42513	-0.12235	-0.652986	PPP6R2	protein phosphatase 6 regulatory subunit 2
215431_at	0.0222	0.000543	-4.4235	-0.12547	0.635839	SNTB1	syntrophin beta 1
215353_at	0.0222	0.000544	-4.42262	-0.12713	0.481022	GIMAP5	GTPase, IMAP family member 5
221730_at	0.0222	0.000544	4.42234	-0.12767	-2.33542	COL5A2	collagen type V alpha 2 chain
221741_s_at	0.0223	0.000547	4.41968	-0.13274	-0.6141	YTHDF1	YTH N6-methyladenosine RNA binding protein 1
209106_at	0.0223	0.000547	4.41926	-0.13354	-1.38501	NCOA1	nuclear receptor coactivator 1
205701_at	0.0223	0.000549	-4.41768	-0.13654	0.692101	IPO8	importin 8
210782_x_at	0.0223	0.000549	-4.41734	-0.13719	1.27241	GRIN1	glutamate ionotropic receptor NMDA type subunit 1
215269_at	0.0223	0.000551	4.41593	-0.13989	-1.09519	TRAPPC10	trafficking protein particle complex 10
212447_at	0.0223	0.000552	4.41482	-0.142	-0.791464	KBTBD2	kelch repeat and BTB domain containing 2
204082_at	0.0223	0.000555	4.41203	-0.14731	-1.23069	PBX3	PBX homeobox 3
209867_s_at	0.0223	0.000556	4.41153	-0.14825	-0.574653	ADGRL3	adhesion G protein-coupled receptor L3
212990_at	0.0223	0.000556	4.41089	-0.14949	-0.902726	SYNJ1	synaptojanin 1
214409_at	0.0225	0.000561	4.40659	-0.15767	-0.399189	RFPL3S	RFPL3 antisense
201182_s_at	0.0226	0.000564	-4.4036	-0.16338	0.809375	CHD4	chromodomain helicase DNA binding protein 4
209955_s_at	0.0226	0.000566	4.40242	-0.16563	-1.81048	FAP	fibroblast activation protein alpha
217902_s_at	0.0226	0.000566	4.4018	-0.1668	-1.12496	HERC2	HECT and RLD domain containing E3 ubiquitin protein ligase 2
216327_s_at	0.0226	0.000568	-4.40048	-0.16931	0.916873	SIGLEC8	sialic acid binding Ig like lectin 8
215481_s_at	0.0226	0.00057	-4.39815	-0.17376	0.716723	PEX5	peroxisomal biogenesis factor 5
202047_s_at	0.0226	0.000571	4.39738	-0.17522	-1.90683	CBX6	chromobox 6
210946_at	0.0226	0.000571	4.39737	-0.17525	-2.00971	PLPP1	phospholipid phosphatase 1
57516_at	0.0227	0.000575	4.39421	-0.18127	-0.529278	ZNF764	zinc finger protein 764
201839_s_at	0.0227	0.000575	-4.39387	-0.18192	2.34942	EPCAM	epithelial cell adhesion molecule
219682_s_at	0.0227	0.000576	4.39315	-0.18329	-1.96513	TBX3	T-box 3
222371_at	0.0227	0.000576	4.39272	-0.18412	-0.992317
210620_s_at	0.0228	0.000582	-4.38791	-0.19328	0.919185	GTF3C2	general transcription factor IIIC subunit 2
201321_s_at	0.0229	0.000586	4.38447	-0.19985	-1.09046	SMARCC2	SWI/SNF related, matrix associated, actin dependent regulator of chromatin subfamily c member 2
213413_at	0.023	0.00059	4.38125	-0.20599	-1.07255	STON1	stonin 1
207511_s_at	0.023	0.00059	-4.38096	-0.20655	0.935576	CNPPD1	cyclin Pas1/PHO80 domain containing 1
210408_s_at	0.023	0.000592	-4.37915	-0.20999	0.681535	CPNE6	copine 6
205794_s_at	0.023	0.000593	4.37852	-0.21119	-1.25464	NOVA1	NOVA alternative splicing regulator 1
208723_at	0.023	0.000596	4.37557	-0.21682	-1.14924	USP11	ubiquitin specific peptidase 11
205521_at	0.023	0.000596	4.37533	-0.21728	-1.14158	EXOG	endo/exonuclease (5'-3'), endonuclease G-like
209286_at	0.023	0.000597	4.37508	-0.21776	-1.21295	CDC42EP3	CDC42 effector protein 3
219371_s_at	0.023	0.000598	4.37424	-0.21936	-1.13776	KLF2	Kruppel like factor 2
207760_s_at	0.023	0.000599	4.37345	-0.22086	-1.07245	NCOR2	nuclear receptor corepressor 2
218306_s_at	0.023	0.000599	4.37337	-0.22102	-1.28397	HERC1	HECT and RLD domain containing E3 ubiquitin protein ligase family member 1
213500_at	0.0232	0.000603	4.3697	-0.22803	-1.02293
201525_at	0.0232	0.000606	4.36718	-0.23284	-1.85616	APOD	apolipoprotein D
205383_s_at	0.0234	0.000611	4.36319	-0.24046	-2.11804	ZBTB20	zinc finger and BTB domain containing 20
204735_at	0.0234	0.000614	4.36061	-0.24539	-1.28765	PDE4A	phosphodiesterase 4A
216006_at	0.0234	0.000615	4.36004	-0.24647	-0.715871
203518_at	0.0235	0.000616	4.35885	-0.24873	-1.09826	LYST	lysosomal trafficking regulator
202450_s_at	0.0236	0.00062	4.35512	-0.25587	-2.00566	CTSK	cathepsin K
208554_at	0.0237	0.000624	-4.35211	-0.26162	0.571331	POU4F3	POU class 4 homeobox 3
216484_x_at	0.0237	0.000626	-4.35059	-0.26452	0.883388
201184_s_at	0.0238	0.000628	4.3486	-0.26833	-0.766417	CHD4	chromodomain helicase DNA binding protein 4
214190_x_at	0.0239	0.000632	-4.34576	-0.27375	0.767048	GGA2	golgi associated, gamma adaptin ear containing, ARF binding protein 2
213563_s_at	0.0239	0.000634	-4.34429	-0.27656	0.857855	TUBGCP2	tubulin gamma complex associated protein 2
215314_at	0.0239	0.000635	4.34318	-0.27868	-1.33053
212276_at	0.0239	0.000636	4.34274	-0.27951	-1.48335	LPIN1	lipin 1
213934_s_at	0.024	0.000639	4.33975	-0.28523	-0.992049	ZNF23	zinc finger protein 23
209521_s_at	0.0241	0.000643	4.33666	-0.29113	-0.481034	AMOT	angiomotin
214220_s_at	0.0241	0.000645	4.33507	-0.29418	-0.71887	ALMS1	ALMS1, centrosome and basal body associated protein
207956_x_at	0.0241	0.000645	4.33501	-0.29429	-1.16912	PDS5B	PDS5 cohesin associated factor B
213247_at	0.0241	0.000646	4.33471	-0.29487	-1.06766	SVEP1	sushi, von Willebrand factor type A, EGF and pentraxin domain containing 1
208299_at	0.0242	0.00065	-4.33151	-0.30099	1.05072	CACNA1I	calcium voltage-gated channel subunit alpha1 I
212914_at	0.0242	0.000652	4.32998	-0.30391	-1.59673	CBX7	chromobox 7
213899_at	0.0243	0.000655	4.3277	-0.30827	-0.706748	METAP2	methionyl aminopeptidase 2
204254_s_at	0.0243	0.000656	-4.32673	-0.31012	1.06257	VDR	vitamin D (1,25- dihydroxyvitamin D3) receptor
209079_x_at	0.0243	0.000657	4.3262	-0.31114	-1.8834	PCDHGA1///PCDHGA2///PCDHGA3///PCDHGA4///PCDHGA5///PCDHGA6///PCDHGA7///PCDHGA9///PCDHGA10///PCDHGA11///PCDHGB1///PCDHGB2///PCDHGB3///PCDHGB5///PCDHGB6///PCDHGB7///PCDHGC4///PCDHGC5///PCDHGA12///PCDHGA8///PCDHGB4///PCDHGC3	protocadherin gamma subfamily A, 1///protocadherin gamma subfamily A, 2///protocadherin gamma subfamily A, 3///protocadherin gamma subfamily A, 4///protocadherin gamma subfamily A, 5///protocadherin gamma subfamily A, 6///protocadherin gamma subfamily A, 7///protocadherin gamma subfamily A, 9///protocadherin gamma subfamily A, 10///protocadherin gamma subfamily A, 11///protocadherin gamma subfami…
203070_at	0.0243	0.000658	-4.32554	-0.31239	0.533454	SEMA3B	semaphorin 3B
210414_at	0.0244	0.000662	4.32178	-0.3196	-0.703137	FLRT1	fibronectin leucine rich transmembrane protein 1
210930_s_at	0.0245	0.000666	-4.31911	-0.3247	0.83753	ERBB2	erb-b2 receptor tyrosine kinase 2
220743_at	0.0245	0.000666	4.31874	-0.32542	-0.581871	C16orf72	chromosome 16 open reading frame 72
213001_at	0.0245	0.000669	4.31653	-0.32964	-1.6253	ANGPTL2	angiopoietin like 2
204117_at	0.0245	0.000669	4.31644	-0.32981	-0.749846	PREP	prolyl endopeptidase
216215_s_at	0.0245	0.00067	4.31609	-0.33047	-1.39162	RBFOX2	RNA binding protein, fox-1 homolog 2
204358_s_at	0.0245	0.000671	4.31502	-0.33252	-1.0573	LOC100506718///FLRT2	uncharacterized LOC100506718///fibronectin leucine rich transmembrane protein 2
222344_at	0.0245	0.000674	4.31293	-0.33653	-0.512655
218703_at	0.0246	0.000677	4.31091	-0.34039	-0.685966	SEC22A	SEC22 homolog A, vesicle trafficking protein
218927_s_at	0.0246	0.000678	4.30985	-0.34242	-0.92346	CHST12	carbohydrate (chondroitin 4) sulfotransferase 12
218694_at	0.0247	0.000682	4.30713	-0.34762	-1.45444	ARMCX1	armadillo repeat containing, X-linked 1
220653_at	0.0247	0.000683	4.30643	-0.34897	-0.719231	ZIM2///PEG3	zinc finger imprinted 2///paternally expressed 3
203217_s_at	0.0247	0.000683	4.30613	-0.34955	-1.13435	ST3GAL5	ST3 beta-galactoside alpha-2,3-sialyltransferase 5
208850_s_at	0.0247	0.000684	4.30544	-0.35086	-2.28938	THY1	Thy-1 cell surface antigen
220047_at	0.0247	0.000686	4.30372	-0.35415	-0.487527	SIRT4	sirtuin 4
203311_s_at	0.0249	0.000693	-4.29879	-0.36359	1.0746	ARF6	ADP ribosylation factor 6
33494_at	0.0251	0.0007	4.29335	-0.37401	-0.794681	ETFDH	electron transfer flavoprotein dehydrogenase
205088_at	0.0252	0.000705	4.2904	-0.37965	-1.0998	MAMLD1	mastermind like domain containing 1
206081_at	0.0252	0.000705	4.28991	-0.3806	-0.80729	SLC24A1	solute carrier family 24 member 1
215515_at	0.0252	0.000706	4.28919	-0.38197	-0.829764
204760_s_at	0.0252	0.000706	4.28907	-0.3822	-0.6227	NR1D1///THRA	nuclear receptor subfamily 1 group D member 1///thyroid hormone receptor, alpha
200648_s_at	0.0253	0.000711	-4.28609	-0.38791	1.81238	GLUL	glutamate-ammonia ligase
204383_at	0.0255	0.000718	4.28052	-0.39859	-0.746922	TSSK2///DGCR14	testis specific serine kinase 2///DiGeorge syndrome critical region gene 14
209669_s_at	0.0255	0.000719	-4.27979	-0.39998	1.12257	SERBP1	SERPINE1 mRNA binding protein 1
207289_at	0.0256	0.000723	-4.27739	-0.40457	0.718329	MMP25	matrix metallopeptidase 25
AFFX-M27830_3_at	0.0256	0.000723	-4.27739	-0.40458	0.646151
221747_at	0.0258	0.000732	4.27109	-0.41666	-1.90288	TNS1	tensin 1
203395_s_at	0.0258	0.000733	-4.27025	-0.41826	1.02572	HES1	hes family bHLH transcription factor 1
207977_s_at	0.0258	0.000734	4.26989	-0.41895	-0.587322	DPT	dermatopontin
213407_at	0.0258	0.000735	4.2688	-0.42105	-1.10893	PHLPP2	PH domain and leucine rich repeat protein phosphatase 2
201332_s_at	0.0258	0.000735	-4.26862	-0.42139	0.900974	STAT6	signal transducer and activator of transcription 6
203245_s_at	0.0258	0.000737	4.26738	-0.42377	-0.946191	LINC00094	long intergenic non-protein coding RNA 94
206227_at	0.0259	0.000742	4.2642	-0.42986	-1.67401	CILP	cartilage intermediate layer protein
208730_x_at	0.0261	0.000747	-4.26046	-0.43703	1.49168	RAB2A	RAB2A, member RAS oncogene family
213411_at	0.0262	0.000752	4.25754	-0.44263	-1.01911	ADAM22	ADAM metallopeptidase domain 22
201860_s_at	0.0263	0.000755	4.25542	-0.4467	-2.53197	PLAT	plasminogen activator, tissue type
44702_at	0.0263	0.000758	4.253	-0.45134	-1.25229	SYDE1	synapse defective Rho GTPase homolog 1
206101_at	0.0263	0.000758	4.25294	-0.45146	-1.46255	ECM2	extracellular matrix protein 2
220325_at	0.0265	0.000766	4.24808	-0.46078	-0.540872	TAF7L	TATA-box binding protein associated factor 7 like
214875_x_at	0.0266	0.000769	-4.24565	-0.46544	1.30616	APLP2	amyloid beta precursor like protein 2
208414_s_at	0.0266	0.00077	-4.24533	-0.46606	0.805661	HOXB3	homeobox B3
221913_at	0.0266	0.000771	4.24435	-0.46794	-0.749691	SIRT3	sirtuin 3
218945_at	0.0266	0.000773	4.24323	-0.47008	-0.643316	METTL22	methyltransferase like 22
201866_s_at	0.0267	0.000777	4.24084	-0.47468	-0.688244	NR3C1	nuclear receptor subfamily 3 group C member 1
203640_at	0.0267	0.000778	4.24013	-0.47604	-1.20622	MBNL2	muscleblind like splicing regulator 2
201695_s_at	0.0267	0.000778	-4.23996	-0.47636	1.40928	PNP	purine nucleoside phosphorylase
201856_s_at	0.0272	0.000794	-4.22948	-0.49648	0.871931	ZFR	zinc finger RNA binding protein
200593_s_at	0.0273	0.000799	-4.22621	-0.50276	1.04648	HNRNPU	heterogeneous nuclear ribonucleoprotein U
221292_at	0.0277	0.000811	4.21862	-0.51733	-0.920739	PTCH2	patched 2
58780_s_at	0.0277	0.000812	4.2181	-0.51834	-1.31518	ARHGEF40	Rho guanine nucleotide exchange factor 40
215731_s_at	0.0278	0.000818	4.21479	-0.5247	-0.838654	MPHOSPH9	M-phase phosphoprotein 9
203878_s_at	0.0278	0.000818	4.21428	-0.52567	-2.36994	MMP11	matrix metallopeptidase 11
213908_at	0.0279	0.000822	4.2124	-0.52929	-0.517236	WHAMMP2///WHAMMP3	WAS protein homolog associated with actin, golgi membranes and microtubules pseudogene 2///WAS protein homolog associated with actin, golgi membranes and microtubules pseudogene 3
207895_at	0.028	0.000826	4.20994	-0.53402	-0.852141	NAALADL1	N-acetylated alpha-linked acidic dipeptidase-like 1
219622_at	0.028	0.000827	-4.20885	-0.5361	1.13963	RAB20	RAB20, member RAS oncogene family
213069_at	0.028	0.000829	4.20785	-0.53803	-1.53128	HEG1	heart development protein with EGF like domains 1
209552_at	0.028	0.000832	-4.20575	-0.54207	1.42875	PAX8	paired box 8
206314_at	0.028	0.000833	4.20522	-0.54308	-0.848117	ZKSCAN7	zinc finger with KRAB and SCAN domains 7
206333_at	0.028	0.000834	-4.20502	-0.54347	0.8453	MSI1	musashi RNA binding protein 1
215802_at	0.028	0.000835	4.20416	-0.54511	-0.778651
211794_at	0.028	0.000836	-4.20359	-0.54621	0.77326	FYB	FYN binding protein
217899_at	0.028	0.00084	4.20099	-0.55122	-0.809028	TMEM214	transmembrane protein 214
204136_at	0.028	0.000841	4.20058	-0.552	-2.38336	COL7A1	collagen type VII alpha 1 chain
209261_s_at	0.028	0.000841	-4.20036	-0.55243	1.62634	NR2F6	nuclear receptor subfamily 2 group F member 6
210461_s_at	0.028	0.000843	-4.19961	-0.55386	1.36326	ABLIM1	actin binding LIM protein 1
211986_at	0.028	0.000843	4.19935	-0.55436	-0.839433	AHNAK	AHNAK nucleoprotein
209107_x_at	0.028	0.000844	4.19851	-0.55598	-1.07053	NCOA1	nuclear receptor coactivator 1
210256_s_at	0.0281	0.000849	-4.19546	-0.56184	0.709158	PIP5K1A	phosphatidylinositol-4-phosphate 5-kinase type 1 alpha
211709_s_at	0.0281	0.00085	4.19509	-0.56255	-1.70137	CLEC11A	C-type lectin domain family 11 member A
220541_at	0.0281	0.000851	4.19474	-0.56323	-3.43655	MMP26	matrix metallopeptidase 26
221612_at	0.0282	0.000853	-4.19338	-0.56584	0.517463	LRTM1	leucine rich repeats and transmembrane domains 1
212164_at	0.0282	0.000855	4.19211	-0.56828	-0.692543	TMEM183B///TMEM183A	transmembrane protein 183B///transmembrane protein 183A
203999_at	0.0283	0.000859	4.1897	-0.5729	-1.06335	SYT1	synaptotagmin 1
218128_at	0.0284	0.000864	4.18661	-0.57885	-0.59725	NFYB	nuclear transcription factor Y subunit beta
215026_x_at	0.0284	0.000865	-4.18616	-0.57972	1.13126	SCNN1A	sodium channel epithelial 1 alpha subunit
206955_at	0.0284	0.000867	-4.18493	-0.58208	0.479292	LOC101930168///LOC100509620///AQP7	putative aquaporin-7-like protein 3///putative aquaporin-7-like protein 3///aquaporin 7
206152_at	0.0284	0.000869	-4.18416	-0.58356	0.898908	AGAP2	ArfGAP with GTPase domain, ankyrin repeat and PH domain 2
205933_at	0.0284	0.000869	4.18386	-0.58414	-1.65025	SETBP1	SET binding protein 1
219395_at	0.0284	0.000873	-4.18169	-0.58832	1.21016	MIR6773///ESRP2	microRNA 6773///epithelial splicing regulatory protein 2
202112_at	0.0284	0.000874	4.18128	-0.5891	-1.64101	VWF	von Willebrand factor
212311_at	0.0284	0.000874	-4.18126	-0.58915	1.54347	SEL1L3	SEL1L family member 3
214917_at	0.0285	0.000878	4.17883	-0.59381	-0.552283	PRKAA1	protein kinase AMP-activated catalytic subunit alpha 1
202661_at	0.0286	0.000882	4.1767	-0.59791	-0.695172	ITPR2	inositol 1,4,5-trisphosphate receptor type 2
203027_s_at	0.0287	0.000887	-4.17341	-0.60423	0.84531	MVD	mevalonate diphosphate decarboxylase
212067_s_at	0.0288	0.000891	4.17101	-0.60887	-1.56903	C1R	complement C1r subcomponent
213243_at	0.0288	0.000892	4.17071	-0.60944	-1.22923	VPS13B	vacuolar protein sorting 13 homolog B
207525_s_at	0.0288	0.000893	-4.17026	-0.6103	1.11355	GIPC1	GIPC PDZ domain containing family member 1
202260_s_at	0.029	0.0009	4.16593	-0.61863	-1.61807	STXBP1	syntaxin binding protein 1
212554_at	0.029	0.000904	4.16416	-0.62204	-1.02924	CAP2	CAP, adenylate cyclase-associated protein, 2 (yeast)
209535_s_at	0.029	0.000904	4.16394	-0.62247	-0.867077
211404_s_at	0.0291	0.000906	-4.16259	-0.62506	1.10749	APLP2	amyloid beta precursor like protein 2
217617_at	0.0291	0.000911	4.16028	-0.62951	-1.64509
206130_s_at	0.0291	0.000912	-4.15923	-0.63154	0.712501	ASGR2	asialoglycoprotein receptor 2
213164_at	0.0291	0.000913	4.15922	-0.63156	-1.93825	SLC5A3	solute carrier family 5 member 3
213583_x_at	0.0291	0.000915	-4.15768	-0.63452	0.598296	EEF1A1	eukaryotic translation elongation factor 1 alpha 1
45526_g_at	0.0291	0.000916	4.15702	-0.63579	-0.970741	NAA60	N(alpha)-acetyltransferase 60, NatF catalytic subunit
205384_at	0.0291	0.000917	4.1567	-0.6364	-1.47386	FXYD1	FXYD domain containing ion transport regulator 1
209918_at	0.0291	0.000918	-4.15632	-0.63712	0.731799	GGTLC2	gamma-glutamyltransferase light chain 2
206309_at	0.0291	0.000919	-4.15565	-0.63841	0.540237	LECT1	leukocyte cell derived chemotaxin 1
217081_at	0.0291	0.000919	-4.15558	-0.63856	0.761374	OR2H2	olfactory receptor family 2 subfamily H member 2
212812_at	0.0294	0.000929	-4.15034	-0.64865	1.28871	SERINC5	serine incorporator 5
209105_at	0.0294	0.000931	4.14922	-0.65081	-0.964089	NCOA1	nuclear receptor coactivator 1
203692_s_at	0.0294	0.000933	-4.14794	-0.65327	0.99812	E2F3	E2F transcription factor 3
211340_s_at	0.0294	0.000935	4.14696	-0.65516	-0.962496	MIR6756///MCAM	microRNA 6756///melanoma cell adhesion molecule
206965_at	0.0294	0.000936	4.14652	-0.65601	-0.560756	KLF12	Kruppel like factor 12
203125_x_at	0.0294	0.000936	-4.14635	-0.65632	1.13595	SLC11A2	solute carrier family 11 member 2
201280_s_at	0.0295	0.000941	4.14358	-0.66167	-2.10404	LOC101926921///DAB2	uncharacterized LOC101926921///DAB2, clathrin adaptor protein
216630_at	0.0295	0.000942	-4.143	-0.66279	0.546463
216235_s_at	0.0296	0.000948	4.13998	-0.6686	-1.45249	EDNRA	endothelin receptor type A
219167_at	0.0296	0.000949	4.13922	-0.67006	-1.42051	RASL12	RAS like family 12
201981_at	0.0296	0.00095	4.13899	-0.6705	-0.691109	PAPPA	pappalysin 1
207266_x_at	0.0296	0.00095	4.13876	-0.67094	-1.35006	RBMS1	RNA binding motif single stranded interacting protein 1
215433_at	0.0296	0.000951	4.13831	-0.67181	-0.611173	DPY19L1	dpy-19 like 1
221481_x_at	0.0296	0.000953	4.1373	-0.67377	-0.626475	HNRNPD	heterogeneous nuclear ribonucleoprotein D
202878_s_at	0.0297	0.00096	4.13373	-0.68064	-1.56604	CD93	CD93 molecule
209412_at	0.0298	0.000963	4.13216	-0.68366	-0.650042	LOC102724200///TRAPPC10	trafficking protein particle complex subunit 10-like///trafficking protein particle complex 10
208457_at	0.0298	0.000964	-4.13139	-0.68515	0.529267	GABRD	gamma-aminobutyric acid type A receptor delta subunit
221962_s_at	0.0299	0.000969	-4.12902	-0.68972	1.62706	UBE2H	ubiquitin conjugating enzyme E2 H
201140_s_at	0.0299	0.000971	-4.12788	-0.69191	0.776256	RAB5C	RAB5C, member RAS oncogene family
203748_x_at	0.03	0.000974	4.12645	-0.69466	-1.23061	RBMS1	RNA binding motif single stranded interacting protein 1
210299_s_at	0.03	0.000976	4.12548	-0.69653	-0.90135	FHL1	four and a half LIM domains 1
201101_s_at	0.03	0.000978	-4.12408	-0.69924	1.52524	BCLAF1	BCL2 associated transcription factor 1
212471_at	0.0301	0.000981	-4.1228	-0.70171	0.734416	AVL9	AVL9 cell migration associated
218567_x_at	0.0302	0.000985	-4.12036	-0.70641	0.976527	DPP3	dipeptidyl peptidase 3
219749_at	0.0302	0.000986	-4.11984	-0.70739	0.588358	SH2D4A	SH2 domain containing 4A
219093_at	0.0302	0.00099	4.11828	-0.71042	-0.897779	PID1	phosphotyrosine interaction domain containing 1
219871_at	0.0302	0.00099	4.11803	-0.71089	-1.33674	KLF3-AS1	KLF3 antisense RNA 1
206246_at	0.0302	0.000993	-4.1163	-0.71422	0.614828	PFKFB4	6-phosphofructo-2-kinase/fructose-2,6-biphosphatase 4
209376_x_at	0.0302	0.000995	-4.11549	-0.71579	1.81148	SCAF11	SR-related CTD associated factor 11
207926_at	0.0304	0.001	4.11215	-0.72222	-0.482963	GP5	glycoprotein V platelet
203065_s_at	0.0304	0.001	4.11121	-0.72403	-1.35356	CAV1	caveolin 1
218778_x_at	0.0304	0.001	-4.11093	-0.72458	0.882476	EPS8L1	EPS8 like 1
207923_x_at	0.0304	0.00101	-4.10919	-0.72793	1.59709	PAX8	paired box 8
206889_at	0.0304	0.00101	-4.10902	-0.72825	0.770857	PDIA2	protein disulfide isomerase family A member 2
222030_at	0.0304	0.00101	4.10889	-0.72851	-0.902459	SIVA1	SIVA1 apoptosis inducing factor
205700_at	0.0304	0.00101	4.10877	-0.72874	-0.601447	HSD17B6	hydroxysteroid 17-beta dehydrogenase 6
210581_x_at	0.0304	0.00101	-4.10642	-0.73328	0.890301	PATZ1	POZ/BTB and AT hook containing zinc finger 1
209321_s_at	0.0304	0.00101	4.10546	-0.73513	-0.827036	ADCY3	adenylate cyclase 3
220801_s_at	0.0304	0.00102	-4.10513	-0.73576	0.422741	HAO2	hydroxyacid oxidase 2
211722_s_at	0.0304	0.00102	-4.10503	-0.73594	0.417582	HDAC6	histone deacetylase 6
201376_s_at	0.0305	0.00102	-4.10241	-0.74101	1.44104	HNRNPF	heterogeneous nuclear ribonucleoprotein F
213709_at	0.0307	0.00103	4.09834	-0.74885	-0.855848	BHLHB9	basic helix-loop-helix domain containing, class B, 9
205787_x_at	0.0308	0.00103	-4.0974	-0.75067	1.11745	LOC441155///ZC3H11A	zinc finger CCCH-type domain-containing-like///zinc finger CCCH-type containing 11A
216641_s_at	0.0308	0.00104	-4.09464	-0.75598	1.37794	LAD1	ladinin 1
218626_at	0.0308	0.00104	4.09417	-0.75691	-1.01991	EIF4ENIF1	eukaryotic translation initiation factor 4E nuclear import factor 1
220969_s_at	0.0308	0.00104	4.09366	-0.75789	-0.667474
213101_s_at	0.0308	0.00104	-4.09339	-0.7584	0.71918	ACTR3	ARP3 actin related protein 3 homolog
209493_at	0.0309	0.00104	4.09194	-0.76121	-1.28528	PDZD2	PDZ domain containing 2
218648_at	0.0311	0.00105	4.0886	-0.76764	-0.923708	CRTC3	CREB regulated transcription coactivator 3
204996_s_at	0.0312	0.00106	-4.08488	-0.77482	0.548861	CDK5R1	cyclin dependent kinase 5 regulatory subunit 1
200974_at	0.0313	0.00106	4.08238	-0.77965	-2.58731	ACTA2	actin, alpha 2, smooth muscle, aorta
203799_at	0.0313	0.00106	4.08217	-0.78004	-1.36389	LY75-CD302///CD302///LY75	LY75-CD302 readthrough///CD302 molecule///lymphocyte antigen 75
207714_s_at	0.0315	0.00107	4.07853	-0.78707	-1.58489	SERPINH1	serpin family H member 1
220733_at	0.0315	0.00107	-4.07812	-0.78786	0.846238	SLC26A1	solute carrier family 26 member 1
212880_at	0.0315	0.00107	4.07735	-0.78934	-0.927277	WDR7	WD repeat domain 7
210270_at	0.0317	0.00108	-4.07427	-0.7953	0.605513	RGS6	regulator of G-protein signaling 6
216197_at	0.0317	0.00108	4.0737	-0.79639	-0.856566
221162_at	0.0318	0.00109	-4.07023	-0.80309	0.611886	HHLA1	HERV-H LTR-associating 1
201289_at	0.0319	0.00109	4.06757	-0.80823	-1.80609	CYR61	cysteine rich angiogenic inducer 61
209131_s_at	0.0319	0.0011	-4.06715	-0.80903	0.773911	SNAP23	synaptosome associated protein 23
221748_s_at	0.0321	0.0011	4.06388	-0.81534	-2.51529	TNS1	tensin 1
217177_s_at	0.0321	0.0011	4.0629	-0.81724	-0.401076	PTPRB	protein tyrosine phosphatase, receptor type B
213488_at	0.0321	0.00111	4.06104	-0.82085	-1.7662	SNED1	sushi, nidogen and EGF like domains 1
1007_s_at	0.0321	0.00111	-4.06054	-0.8218	0.647619	MIR4640///DDR1	microRNA 4640///discoidin domain receptor tyrosine kinase 1
210076_x_at	0.0321	0.00111	-4.06054	-0.82181	0.930488	SERBP1	SERPINE1 mRNA binding protein 1
205094_at	0.0321	0.00111	4.06012	-0.82262	-0.730308	PEX12	peroxisomal biogenesis factor 12
200839_s_at	0.0321	0.00111	-4.05943	-0.82395	0.983631	CTSB	cathepsin B
219208_at	0.0321	0.00111	4.05865	-0.82545	-0.388886	FBXO11	F-box protein 11
221468_at	0.0321	0.00111	-4.0585	-0.82574	0.469822	XCR1	X-C motif chemokine receptor 1
207161_at	0.0321	0.00111	4.05838	-0.82598	-0.331259	KIAA0087	KIAA0087
216684_s_at	0.0321	0.00112	-4.05727	-0.82812	0.968964	SS18	SS18, nBAF chromatin remodeling complex subunit
207101_at	0.0321	0.00112	-4.05717	-0.82831	0.449129	VAMP1	vesicle associated membrane protein 1
205545_x_at	0.0321	0.00112	4.05615	-0.83028	-0.770245	DNAJC8	DnaJ heat shock protein family (Hsp40) member C8
219771_at	0.0325	0.00113	4.04974	-0.84265	-0.866067	TBC1D8B	TBC1 domain family member 8B
210762_s_at	0.0327	0.00114	4.04488	-0.85205	-1.92271	DLC1	DLC1 Rho GTPase activating protein
217646_at	0.0329	0.00115	4.04159	-0.85841	-0.568756	SURF1	surfeit 1
212269_s_at	0.0335	0.00117	4.03271	-0.87557	-1.17829	MCM3AP	minichromosome maintenance complex component 3 associated protein
215823_x_at	0.0335	0.00118	-4.03128	-0.87833	0.943571	RLIM///PABPC1	ring finger protein, LIM domain interacting///poly(A) binding protein cytoplasmic 1
213446_s_at	0.0337	0.00118	-4.02777	-0.88511	1.45863	IQGAP1	IQ motif containing GTPase activating protein 1
202664_at	0.0338	0.00119	4.02541	-0.88967	-0.922663	WIPF1	WAS/WASL interacting protein family member 1
215741_x_at	0.0338	0.00119	-4.02524	-0.88999	0.7236	AKAP8L	A-kinase anchoring protein 8 like
208466_at	0.0338	0.00119	-4.02394	-0.89251	0.939701	RAB3D	RAB3D, member RAS oncogene family
221045_s_at	0.0338	0.0012	4.02238	-0.89552	-1.12539	PER3	period circadian clock 3
205784_x_at	0.0338	0.0012	-4.02172	-0.8968	1.05622	ARVCF	armadillo repeat gene deleted in velocardiofacial syndrome
215336_at	0.0338	0.0012	4.02161	-0.89702	-0.574991	AKAP11	A-kinase anchoring protein 11
208674_x_at	0.0338	0.0012	-4.02152	-0.89718	0.844774	DDOST	dolichyl-diphosphooligosaccharide--protein glycosyltransferase non-catalytic subunit
35776_at	0.0338	0.0012	4.02138	-0.89746	-0.745945	ITSN1	intersectin 1
210457_x_at	0.0338	0.0012	-4.02125	-0.8977	1.14692	HMGA1	high mobility group AT-hook 1
209335_at	0.0339	0.00121	4.01812	-0.90375	-2.10767	DCN	decorin
215659_at	0.034	0.00121	4.0165	-0.9069	-0.434004	GSDMB	gasdermin B
219173_at	0.0341	0.00122	4.01475	-0.91026	-1.54677	MYO15B	myosin XVB
218133_s_at	0.0342	0.00122	-4.01211	-0.91537	0.556441	NIF3L1	NGG1 interacting factor 3 like 1
215599_at	0.0342	0.00122	4.01112	-0.91729	-0.563252	GUSBP9///GUSBP3	glucuronidase, beta pseudogene 9///glucuronidase, beta pseudogene 3
204630_s_at	0.0344	0.00124	4.00646	-0.9263	-1.40189	GOSR1	golgi SNAP receptor complex member 1
221964_at	0.0344	0.00124	4.00579	-0.9276	-0.676334	TULP3	tubby like protein 3
202517_at	0.0344	0.00124	4.00577	-0.92764	-1.00832	CRMP1	collapsin response mediator protein 1
202871_at	0.0344	0.00124	-4.00528	-0.92859	0.80565	TRAF4	TNF receptor associated factor 4
62987_r_at	0.0344	0.00124	-4.0049	-0.92932	0.767099	CACNG4	calcium voltage-gated channel auxiliary subunit gamma 4
202822_at	0.0347	0.00125	4.0007	-0.93745	-1.22791	LPP	LIM domain containing preferred translocation partner in lipoma
213639_s_at	0.0348	0.00126	3.99822	-0.94223	-0.871789	ZNF500	zinc finger protein 500
212807_s_at	0.0348	0.00126	-3.99696	-0.94468	1.36307	SORT1	sortilin 1
215859_at	0.0348	0.00126	-3.99656	-0.94545	0.425145	NCLN	nicalin
209886_s_at	0.0348	0.00126	-3.99632	-0.94592	1.2284	SMAD6	SMAD family member 6
214693_x_at	0.0348	0.00126	-3.99616	-0.94621	1.58096	NBPF26///NBPF10///NBPF9///NBPF14	neuroblastoma breakpoint family member 26///neuroblastoma breakpoint family member 10///neuroblastoma breakpoint family member 9///neuroblastoma breakpoint family member 14
219641_at	0.0348	0.00127	3.99437	-0.94968	-1.2294	DET1	de-etiolated homolog 1 (Arabidopsis)
209423_s_at	0.0348	0.00127	-3.99433	-0.94976	0.660669	PHF20	PHD finger protein 20
201451_x_at	0.0348	0.00127	-3.99398	-0.95044	0.989676	RHEB	Ras homolog enriched in brain
218429_s_at	0.0348	0.00127	3.9934	-0.95157	-0.845841	C19orf66	chromosome 19 open reading frame 66
221746_at	0.0349	0.00127	-3.99117	-0.95587	0.685327	UBL4A	ubiquitin like 4A
203835_at	0.0351	0.00128	3.98846	-0.96111	-1.06538	LRRC32	leucine rich repeat containing 32
207425_s_at	0.0351	0.00128	-3.98748	-0.96301	1.09891	2009-09-01	septin 9
204846_at	0.0356	0.0013	-3.97966	-0.97813	3.60967	CP	ceruloplasmin (ferroxidase)
220700_at	0.0356	0.00131	3.97842	-0.98053	-0.379384
202096_s_at	0.0356	0.00131	-3.97801	-0.98134	0.989505	TSPO	translocator protein
212393_at	0.0357	0.00131	3.97678	-0.98372	-0.569336	SBF1	SET binding factor 1
203580_s_at	0.0357	0.00131	3.97565	-0.9859	-0.885672	SLC7A6	solute carrier family 7 member 6
213792_s_at	0.0357	0.00132	3.97498	-0.98719	-1.59838	INSR	insulin receptor
222171_s_at	0.0357	0.00132	3.97426	-0.9886	-0.637771	PKNOX2	PBX/knotted 1 homeobox 2
215594_at	0.0358	0.00132	-3.97221	-0.99257	0.86934	ERV9-1	endogenous retrovirus group 9 member 1
201466_s_at	0.0359	0.00133	3.97055	-0.99577	-1.52937	JUN	Jun proto-oncogene, AP-1 transcription factor subunit
220272_at	0.0359	0.00133	3.97022	-0.99641	-1.92795	BNC2	basonuclin 2
208650_s_at	0.0359	0.00133	-3.96928	-0.99823	2.26307	CD24	CD24 molecule
218901_at	0.0361	0.00134	3.96591	-1.00476	-1.24007	PLSCR4	phospholipid scramblase 4
202795_x_at	0.0362	0.00135	3.96371	-1.009	-0.854656	TRIOBP	TRIO and F-actin binding protein
201374_x_at	0.0363	0.00135	-3.96138	-1.01352	0.884884	PPP2CB	protein phosphatase 2 catalytic subunit beta
206037_at	0.0363	0.00135	3.96081	-1.01463	-0.650769	KYAT1	kynurenine aminotransferase 1
201850_at	0.0363	0.00135	-3.96053	-1.01517	1.41258	CAPG	capping actin protein, gelsolin like
213045_at	0.0363	0.00136	3.95948	-1.0172	-0.588375	MAST3	microtubule associated serine/threonine kinase 3
216392_s_at	0.0363	0.00136	-3.9588	-1.01852	1.06938	SEC23IP	SEC23 interacting protein
201891_s_at	0.0364	0.00136	-3.95779	-1.02047	0.876706	B2M	beta-2-microglobulin
208567_s_at	0.0364	0.00137	-3.95603	-1.02389	0.712812	LOC100996843///KCNJ18///KCNJ12	ATP-sensitive inward rectifier potassium channel 12-like///potassium voltage-gated channel subfamily J member 18///potassium voltage-gated channel subfamily J member 12
213554_s_at	0.0364	0.00137	-3.95557	-1.02476	0.791084	CDV3	CDV3 homolog
215977_x_at	0.0365	0.00137	-3.95357	-1.02864	0.728792	GK	glycerol kinase
204657_s_at	0.0365	0.00137	-3.953	-1.02975	0.685908	SHB	SH2 domain containing adaptor protein B
212486_s_at	0.0366	0.00138	3.95147	-1.03272	-0.684083	FYN	FYN proto-oncogene, Src family tyrosine kinase
201072_s_at	0.0366	0.00138	-3.95086	-1.0339	1.08501	SMARCC1	SWI/SNF related, matrix associated, actin dependent regulator of chromatin subfamily c member 1
212503_s_at	0.0367	0.00138	3.94952	-1.03649	-1.33301	DIP2C	disco interacting protein 2 homolog C
38290_at	0.037	0.0014	-3.94458	-1.04606	0.452512	RGS14	regulator of G-protein signaling 14
220327_at	0.037	0.0014	3.94215	-1.05077	-0.402482	VGLL3	vestigial like family member 3
202825_at	0.037	0.0014	-3.94211	-1.05084	0.885817	SLC25A4	solute carrier family 25 member 4
205364_at	0.037	0.00141	3.94169	-1.05165	-0.952068	ACOX2	acyl-CoA oxidase 2
213343_s_at	0.037	0.00141	3.9409	-1.05318	-0.774801	GDPD5	glycerophosphodiester phosphodiesterase domain containing 5
215799_at	0.037	0.00141	-3.94078	-1.0534	0.672737	LOC101927051	uncharacterized LOC101927051
117_at	0.037	0.00141	-3.94066	-1.05364	0.815036	HSPA6	heat shock protein family A (Hsp70) member 6
212007_at	0.037	0.00141	-3.94065	-1.05367	2.23892	UBXN4	UBX domain protein 4
213215_at	0.037	0.00141	3.93899	-1.05688	-0.825979	C15orf38-AP3S2///AP3S2	C15orf38-AP3S2 readthrough///adaptor related protein complex 3 sigma 2 subunit
206986_at	0.037	0.00142	-3.93825	-1.0583	0.682298	FGF18	fibroblast growth factor 18
210249_s_at	0.037	0.00142	3.93769	-1.05939	-1.13513	NCOA1	nuclear receptor coactivator 1
209005_at	0.037	0.00142	3.93761	-1.05956	-0.679515	FBXL5	F-box and leucine rich repeat protein 5
204503_at	0.0371	0.00142	-3.93604	-1.06259	0.898635	EVPL	envoplakin
218807_at	0.0371	0.00142	-3.9358	-1.06306	2.33456	VAV3	vav guanine nucleotide exchange factor 3
209869_at	0.0371	0.00143	3.93447	-1.06563	-1.28287	ADRA2A	adrenoceptor alpha 2A
219355_at	0.0372	0.00143	3.93304	-1.0684	-0.836781	CXorf57	chromosome X open reading frame 57
203633_at	0.0372	0.00143	3.93149	-1.07141	-0.867475	CPT1A	carnitine palmitoyltransferase 1A
202465_at	0.0372	0.00144	3.93115	-1.07207	-2.73491	PCOLCE	procollagen C-endopeptidase enhancer
219216_at	0.0372	0.00144	3.93044	-1.07345	-0.572167	ETAA1	Ewing tumor associated antigen 1
201231_s_at	0.0373	0.00144	-3.92936	-1.07553	1.42363	ENO1	enolase 1
205978_at	0.0375	0.00145	3.92527	-1.08345	-0.633129	KL	klotho
222329_x_at	0.0376	0.00145	-3.92444	-1.08506	0.730895
206248_at	0.0376	0.00146	-3.92311	-1.08763	0.535079	PRKCE	protein kinase C epsilon
202157_s_at	0.038	0.00148	3.91749	-1.09852	-1.24618	CELF2	CUGBP, Elav-like family member 2
206400_at	0.038	0.00148	-3.91732	-1.09886	0.907522	LGALS7B///LGALS7	galectin 7B///galectin 7
204311_at	0.038	0.00148	3.91559	-1.10222	-0.675299	ATP1B2	ATPase Na+/K+ transporting subunit beta 2
211661_x_at	0.038	0.00148	-3.91516	-1.10304	0.644705	PTAFR	platelet activating factor receptor
217748_at	0.0381	0.00149	-3.91343	-1.10639	0.921122	ADIPOR1	adiponectin receptor 1
212107_s_at	0.0381	0.00149	-3.91229	-1.1086	1.46487	DHX9	DEAH-box helicase 9
204345_at	0.0381	0.00149	3.91217	-1.10884	-2.01034	COL16A1	collagen type XVI alpha 1 chain
219845_at	0.0381	0.00149	-3.91199	-1.10919	0.91091	BARX1	BARX homeobox 1
202555_s_at	0.0382	0.00149	3.91079	-1.1115	-2.97736	MYLK	myosin light chain kinase
222275_at	0.0382	0.0015	3.90905	-1.11487	-0.64077	MRPS30	mitochondrial ribosomal protein S30
204327_s_at	0.0382	0.0015	3.90839	-1.11616	-1.04902	ZNF202	zinc finger protein 202
213795_s_at	0.0382	0.0015	3.90794	-1.11704	-0.620163	PTPRA	protein tyrosine phosphatase, receptor type A
215159_s_at	0.0382	0.0015	-3.90756	-1.11778	1.15265	NADK	NAD kinase
205574_x_at	0.0382	0.00151	3.90726	-1.11834	-1.46207	BMP1	bone morphogenetic protein 1
208158_s_at	0.0382	0.00151	3.90659	-1.11966	-0.936597	OSBPL1A	oxysterol binding protein like 1A
218621_at	0.0383	0.00151	3.90452	-1.12366	-0.571067	HEMK1	HemK methyltransferase family member 1
205306_x_at	0.0384	0.00152	3.9029	-1.1268	-2.43263	KMO	kynurenine 3-monooxygenase (kynurenine 3-hydroxylase)
207533_at	0.0385	0.00153	-3.90039	-1.13167	0.714771	CCL1	C-C motif chemokine ligand 1
221867_at	0.0385	0.00153	3.90002	-1.13239	-1.31034	N4BP1	NEDD4 binding protein 1
212607_at	0.0385	0.00153	3.89972	-1.13296	-1.55264	AKT3	AKT serine/threonine kinase 3
203298_s_at	0.0385	0.00153	3.89914	-1.13409	-1.11051	JARID2	jumonji and AT-rich interaction domain containing 2
200676_s_at	0.0386	0.00154	3.89751	-1.13725	-0.82642	UBE2L3	ubiquitin conjugating enzyme E2 L3
209238_at	0.0388	0.00154	-3.89483	-1.14245	0.831346	STX3	syntaxin 3
209147_s_at	0.0388	0.00155	3.89401	-1.14403	-2.08036	PLPP1	phospholipid phosphatase 1
216449_x_at	0.0388	0.00155	-3.8938	-1.14444	1.62638	HSP90B1	heat shock protein 90 beta family member 1
222152_at	0.0388	0.00155	3.89315	-1.14569	-0.705664	PDCD6	programmed cell death 6
214037_s_at	0.0388	0.00155	-3.89256	-1.14684	1.01891	CCDC22	coiled-coil domain containing 22
203197_s_at	0.0393	0.00158	3.88454	-1.16239	-0.517783	C1orf123	chromosome 1 open reading frame 123
210816_s_at	0.0393	0.00158	-3.88424	-1.16297	1.03147	CYB561	cytochrome b561
202616_s_at	0.0395	0.00158	3.88196	-1.16739	-0.957633	MECP2	methyl-CpG binding protein 2
206911_at	0.0396	0.00159	-3.87987	-1.17144	0.782825	TRIM25	tripartite motif containing 25
209156_s_at	0.0399	0.0016	3.87535	-1.18021	-3.25644	COL6A2	collagen type VI alpha 2 chain
213071_at	0.0402	0.00162	3.87094	-1.18876	-0.924501	DPT	dermatopontin
215025_at	0.0404	0.00163	3.86793	-1.1946	-0.521318	NTRK3	neurotrophic receptor tyrosine kinase 3
208454_s_at	0.0404	0.00163	3.86774	-1.19497	-1.15145	CPQ	carboxypeptidase Q
205303_at	0.0404	0.00163	3.86669	-1.197	-1.16555	KCNJ8	potassium voltage-gated channel subfamily J member 8
213731_s_at	0.0404	0.00163	-3.8665	-1.19737	0.719114	TCF3	transcription factor 3
210827_s_at	0.0404	0.00164	-3.86573	-1.19887	1.52306	ELF3	E74 like ETS transcription factor 3
215227_x_at	0.0404	0.00164	-3.86473	-1.20081	0.741769	ACP1	acid phosphatase 1, soluble
210671_x_at	0.0404	0.00164	-3.8642	-1.20184	0.725005	MAPK8	mitogen-activated protein kinase 8
207362_at	0.0406	0.00165	3.86212	-1.20586	-0.399954	SLC30A4	solute carrier family 30 member 4
212097_at	0.0406	0.00165	3.86171	-1.20667	-1.92481	CAV1	caveolin 1
217545_at	0.0406	0.00165	-3.86025	-1.20949	0.728328	MYH14	myosin, heavy chain 14, non-muscle
217552_x_at	0.0409	0.00167	3.85635	-1.21707	-0.396324	CR1	complement component 3b/4b receptor 1 (Knops blood group)
218935_at	0.0409	0.00167	3.85563	-1.21847	-1.03762	EHD3	EH domain containing 3
218492_s_at	0.0409	0.00167	3.85484	-1.21999	-0.652	THAP7	THAP domain containing 7
205247_at	0.0409	0.00167	3.85424	-1.22116	-0.51788	NOTCH4	notch 4
208862_s_at	0.041	0.00168	-3.85254	-1.22445	0.61457	TMX2-CTNND1///CTNND1	TMX2-CTNND1 readthrough (NMD candidate)///catenin delta 1
212915_at	0.041	0.00168	3.85199	-1.22552	-1.47472	PDZRN3	PDZ domain containing ring finger 3
217058_at	0.041	0.00168	-3.85106	-1.22733	0.977549	GNAS	GNAS complex locus
205347_s_at	0.041	0.00168	3.85098	-1.22748	-2.33862	TMSB15B///TMSB15A	thymosin beta 15B///thymosin beta 15a
212668_at	0.041	0.00169	-3.85041	-1.22858	0.478759	SMURF1	SMAD specific E3 ubiquitin protein ligase 1
215903_s_at	0.041	0.00169	3.84899	-1.23134	-1.07569	MAST2	microtubule associated serine/threonine kinase 2
221886_at	0.041	0.00169	3.84881	-1.23168	-0.541723	DENND2A	DENN domain containing 2A
211937_at	0.041	0.00169	-3.84821	-1.23285	0.791325	EIF4B	eukaryotic translation initiation factor 4B
214251_s_at	0.041	0.00169	-3.84806	-1.23315	1.07114	NUMA1	nuclear mitotic apparatus protein 1
200872_at	0.041	0.0017	-3.84772	-1.2338	1.70156	S100A10	S100 calcium binding protein A10
219506_at	0.0411	0.0017	3.84667	-1.23583	-0.911444	C1orf54	chromosome 1 open reading frame 54
215211_at	0.0412	0.00171	3.84456	-1.23994	-0.843447	RRN3P1	RRN3 homolog, RNA polymerase I transcription factor pseudogene 1
204619_s_at	0.0412	0.00171	3.84362	-1.24175	-1.77676	VCAN	versican
205943_at	0.0412	0.00171	3.84325	-1.24248	-0.445557	TDO2	tryptophan 2,3-dioxygenase
213547_at	0.0413	0.00172	3.84139	-1.24608	-1.15973	CAND2	cullin associated and neddylation dissociated 2 (putative)
210753_s_at	0.0416	0.00173	3.83768	-1.25328	-0.591124	EPHB1	EPH receptor B1
213299_at	0.0417	0.00174	-3.83563	-1.25726	0.578165	ZBTB7A	zinc finger and BTB domain containing 7A
201489_at	0.0417	0.00174	-3.83506	-1.25836	0.801249	PPIF	peptidylprolyl isomerase F
200897_s_at	0.0418	0.00174	3.83389	-1.26064	-1.67272	PALLD	palladin, cytoskeletal associated protein
213992_at	0.0418	0.00174	3.83351	-1.26137	-0.890294	COL4A6	collagen type IV alpha 6 chain
208907_s_at	0.0418	0.00175	-3.83236	-1.2636	0.725992	MRPS18B	mitochondrial ribosomal protein S18B
207560_at	0.0419	0.00176	-3.83047	-1.26727	0.885534	SLC28A1	solute carrier family 28 member 1
204973_at	0.0421	0.00176	-3.82836	-1.27137	0.906249	GJB1	gap junction protein beta 1
205448_s_at	0.0421	0.00176	3.82778	-1.2725	-1.09879	MAP3K12	mitogen-activated protein kinase kinase kinase 12
216272_x_at	0.0423	0.00178	3.82425	-1.27934	-0.784516	SYDE1	synapse defective Rho GTPase homolog 1
202311_s_at	0.0423	0.00178	3.82412	-1.2796	-2.09037	COL1A1	collagen type I alpha 1 chain
219847_at	0.0423	0.00178	-3.82228	-1.28317	0.73942	HDAC11	histone deacetylase 11
216602_s_at	0.0423	0.00178	-3.82226	-1.28321	1.16894	FARSA	phenylalanyl-tRNA synthetase alpha subunit
221127_s_at	0.0423	0.00179	3.82142	-1.28484	-0.485586	DKK3	dickkopf WNT signaling pathway inhibitor 3
209297_at	0.0423	0.00179	3.82128	-1.2851	-0.652497	ITSN1	intersectin 1
211574_s_at	0.0423	0.00179	-3.82105	-1.28556	1.55633	CD46	CD46 molecule
121_at	0.0423	0.00179	-3.82006	-1.28747	1.30755	PAX8	paired box 8
205110_s_at	0.0423	0.00179	3.81967	-1.28822	-1.45475	FGF13	fibroblast growth factor 13
212299_at	0.0424	0.0018	3.81844	-1.29062	-1.13167	NEK9	NIMA related kinase 9
208445_s_at	0.0425	0.00181	3.81606	-1.29524	-0.711358	BAZ1B	bromodomain adjacent to zinc finger domain 1B
208056_s_at	0.0425	0.00181	3.81526	-1.29679	-0.842908	CBFA2T3	CBFA2/RUNX1 translocation partner 3
204640_s_at	0.0425	0.00181	3.81525	-1.29682	-1.2055	SPOP	speckle type BTB/POZ protein
219134_at	0.0425	0.00181	3.81521	-1.29689	-0.80889	ADGRL4	adhesion G protein-coupled receptor L4
217202_s_at	0.0425	0.00181	-3.81503	-1.29723	1.59215	GLUL	glutamate-ammonia ligase
202327_s_at	0.0429	0.00183	-3.80992	-1.30716	0.657182	LOC101930075///PKD1	polycystin-1-like///polycystin 1, transient receptor potential channel interacting
206710_s_at	0.0429	0.00183	3.80914	-1.30866	-0.61529	EPB41L3	erythrocyte membrane protein band 4.1 like 3
208639_x_at	0.0429	0.00184	-3.80811	-1.31067	0.905969	PDIA6	protein disulfide isomerase family A member 6
209356_x_at	0.0429	0.00184	3.80728	-1.31228	-1.71094	EFEMP2	EGF containing fibulin like extracellular matrix protein 2
203603_s_at	0.043	0.00184	3.80651	-1.31377	-0.392573	ZEB2	zinc finger E-box binding homeobox 2
203291_at	0.0431	0.00185	3.80386	-1.31891	-0.52989	CNOT4	CCR4-NOT transcription complex subunit 4
216840_s_at	0.0432	0.00186	3.80263	-1.32131	-1.03322	LAMA2	laminin subunit alpha 2
221754_s_at	0.0432	0.00186	-3.80144	-1.32361	0.928469	CORO1B	coronin 1B
213509_x_at	0.0432	0.00186	3.8011	-1.32427	-0.757861	CES2	carboxylesterase 2
215854_at	0.0432	0.00186	3.80078	-1.3249	-0.613725
209645_s_at	0.0433	0.00187	-3.79949	-1.3274	0.425975	ALDH1B1	aldehyde dehydrogenase 1 family member B1
222146_s_at	0.0433	0.00187	3.79894	-1.32846	-2.01696	TCF4	transcription factor 4
220562_at	0.0433	0.00187	-3.79852	-1.32928	0.673597	CYP2W1	cytochrome P450 family 2 subfamily W member 1
50314_i_at	0.0433	0.00187	3.79793	-1.33043	-0.942039	C20orf27	chromosome 20 open reading frame 27
218904_s_at	0.0434	0.00188	3.79618	-1.33383	-0.534704	C9orf40	chromosome 9 open reading frame 40
210155_at	0.0436	0.00189	3.79317	-1.33968	-0.609355	MYOC	myocilin
207068_at	0.0436	0.00189	3.7928	-1.34038	-0.506463	ZFP37	ZFP37 zinc finger protein
212002_at	0.0437	0.0019	-3.79148	-1.34295	0.743933	SZRD1	SUZ RNA binding domain containing 1
201150_s_at	0.0441	0.00192	3.78584	-1.35391	-2.17503	TIMP3	TIMP metallopeptidase inhibitor 3
210911_at	0.0443	0.00193	3.78252	-1.36036	-0.367037	ID2B	inhibitor of DNA binding 2B, HLH protein (pseudogene)
200772_x_at	0.0443	0.00193	-3.78181	-1.36173	0.834632	LOC100506248///MIR1244-2///MIR1244-3///MIR1244-1///LOC728026///PTMA	prothymosin alpha///microRNA 1244-2///microRNA 1244-3///microRNA 1244-1///prothymosin alpha-like///prothymosin, alpha
215806_x_at	0.0443	0.00194	3.78161	-1.36211	-1.00614	TARP///TRGV9///TRGC2	TCR gamma alternate reading frame protein///T cell receptor gamma variable 9///T cell receptor gamma constant 2
213933_at	0.0443	0.00194	3.78126	-1.36278	-0.947129	PTGER3	prostaglandin E receptor 3
204861_s_at	0.0443	0.00194	3.78101	-1.36328	-0.507598	NAIP	NLR family apoptosis inhibitory protein
206226_at	0.0443	0.00194	-3.78032	-1.36463	0.519668	HRG	histidine rich glycoprotein
218192_at	0.0443	0.00194	3.77988	-1.36548	-0.629584	IP6K2	inositol hexakisphosphate kinase 2
216608_at	0.0444	0.00195	-3.7788	-1.36756	0.658948	DKFZP434A062	uncharacterized LOC26102
47773_at	0.0445	0.00195	3.77724	-1.37061	-0.610048	FBXO42	F-box protein 42
211882_x_at	0.0446	0.00196	-3.77579	-1.37342	0.625661	FUT6	fucosyltransferase 6
219558_at	0.0447	0.00197	-3.7727	-1.37941	1.1594	ATP13A3	ATPase 13A3
59375_at	0.0447	0.00197	3.7727	-1.37942	-1.69291	MYO15B	myosin XVB
206614_at	0.0447	0.00197	-3.77262	-1.37958	0.816652	GDF5	growth differentiation factor 5
208538_at	0.0447	0.00198	-3.77113	-1.38247	0.600295	ANP32C	acidic nuclear phosphoprotein 32 family member C
202774_s_at	0.0447	0.00198	3.77107	-1.38258	-0.72437	SFSWAP	splicing factor SWAP homolog
216130_at	0.0447	0.00198	3.77102	-1.38268	-0.539164
210469_at	0.0447	0.00198	3.77053	-1.38363	-1.36977	DLG5	discs large MAGUK scaffold protein 5
210694_s_at	0.0448	0.00198	3.76942	-1.38578	-1.1956	MID1	midline 1
220077_at	0.0448	0.00198	-3.76915	-1.3863	0.689721	CCDC134	coiled-coil domain containing 134
215989_at	0.0448	0.00199	-3.76832	-1.38792	0.62012	CBX2	chromobox 2
217661_x_at	0.0451	0.002	-3.76422	-1.39587	0.699141	SIX5	SIX homeobox 5
204339_s_at	0.0452	0.00201	3.7625	-1.39922	-1.39453	RGS4	regulator of G-protein signaling 4
222038_s_at	0.0452	0.00201	3.76185	-1.40049	-0.404191	UTP18	UTP18, small subunit processome component
219766_at	0.0452	0.00201	-3.76161	-1.40095	0.928417	B9D2	B9 protein domain 2
212209_at	0.0454	0.00203	3.75876	-1.40648	-0.96207	MED13L	mediator complex subunit 13 like
211998_at	0.0454	0.00203	3.7584	-1.40719	-1.63401	MIR4738///H3F3B///H3F3A	microRNA 4738///H3 histone, family 3B///H3 histone, family 3A
204849_at	0.0454	0.00203	3.75794	-1.40808	-1.17085	TCFL5	transcription factor like 5
212982_at	0.0454	0.00203	3.75761	-1.40872	-1.31886	ZDHHC17	zinc finger DHHC-type containing 17
212522_at	0.0454	0.00203	3.75739	-1.40915	-1.03308	PDE8A	phosphodiesterase 8A
219852_s_at	0.0454	0.00204	-3.75655	-1.41077	0.550814	MORN1	MORN repeat containing 1
211162_x_at	0.0454	0.00204	-3.75621	-1.41145	1.18287	SCD	stearoyl-CoA desaturase
201482_at	0.0454	0.00204	-3.75546	-1.4129	0.92533	QSOX1	quiescin sulfhydryl oxidase 1
202283_at	0.0454	0.00204	3.75448	-1.41479	-2.24318	SERPINF1	serpin family F member 1
214398_s_at	0.0454	0.00204	-3.75429	-1.41517	0.580518	IKBKE	inhibitor of kappa light polypeptide gene enhancer in B-cells, kinase epsilon
219906_at	0.0454	0.00205	3.75396	-1.41581	-0.694374	EBLN2	endogenous Bornavirus-like nucleoprotein 2
201603_at	0.0454	0.00205	3.75281	-1.41803	-0.979313	PPP1R12A	protein phosphatase 1 regulatory subunit 12A
221207_s_at	0.0454	0.00205	3.75252	-1.4186	-0.956617	NBEA	neurobeachin
200953_s_at	0.0454	0.00205	3.75204	-1.41953	-2.56663	CCND2	cyclin D2
203050_at	0.0454	0.00206	3.75134	-1.42089	-0.561065	TP53BP1	tumor protein p53 binding protein 1
201116_s_at	0.0454	0.00206	3.75113	-1.4213	-1.03688	CPE	carboxypeptidase E
211968_s_at	0.0455	0.00206	-3.75031	-1.4229	2.02287	HSP90AA1	heat shock protein 90 alpha family class A member 1
214101_s_at	0.0458	0.00208	3.74649	-1.43032	-0.455249	NPEPPS	aminopeptidase puromycin sensitive
203296_s_at	0.0459	0.00208	3.74469	-1.43382	-0.954347	ATP1A2	ATPase Na+/K+ transporting subunit alpha 2
216901_s_at	0.0459	0.00209	-3.74448	-1.43422	0.510439	IKZF1	IKAROS family zinc finger 1
208109_s_at	0.046	0.00209	3.74303	-1.43703	-0.789762	LINC00597	long intergenic non-protein coding RNA 597
201315_x_at	0.046	0.0021	3.74142	-1.44017	-1.28759	IFITM2	interferon induced transmembrane protein 2
211066_x_at	0.046	0.0021	3.74135	-1.44031	-2.08784	PCDHGA1///PCDHGA2///PCDHGA3///PCDHGA4///PCDHGA5///PCDHGA6///PCDHGA7///PCDHGA9///PCDHGA10///PCDHGA11///PCDHGB1///PCDHGB2///PCDHGB3///PCDHGB5///PCDHGB6///PCDHGB7///PCDHGC4///PCDHGC5///PCDHGA12///PCDHGA8///PCDHGB4///PCDHGC3	protocadherin gamma subfamily A, 1///protocadherin gamma subfamily A, 2///protocadherin gamma subfamily A, 3///protocadherin gamma subfamily A, 4///protocadherin gamma subfamily A, 5///protocadherin gamma subfamily A, 6///protocadherin gamma subfamily A, 7///protocadherin gamma subfamily A, 9///protocadherin gamma subfamily A, 10///protocadherin gamma subfamily A, 11///protocadherin gamma subfami…
210764_s_at	0.0461	0.0021	3.74043	-1.4421	-2.43733	CYR61	cysteine rich angiogenic inducer 61
215106_at	0.0461	0.0021	-3.73989	-1.44314	0.474804	TTC22	tetratricopeptide repeat domain 22
218651_s_at	0.0461	0.00211	3.73934	-1.44421	-1.00189	LARP6	La ribonucleoprotein domain family member 6
211677_x_at	0.0462	0.00211	-3.73769	-1.44742	0.877462	CADM3	cell adhesion molecule 3
221595_at	0.0462	0.00212	3.73688	-1.44898	-0.376717	RBM48	RNA binding motif protein 48
215407_s_at	0.0462	0.00212	3.73687	-1.449	-0.635051	ASTN2	astrotactin 2
215050_x_at	0.0462	0.00212	-3.73582	-1.45104	0.561072	MAPKAPK2	mitogen-activated protein kinase-activated protein kinase 2
212665_at	0.0462	0.00212	3.7351	-1.45244	-1.03142	TIPARP	TCDD inducible poly(ADP-ribose) polymerase
216111_x_at	0.0462	0.00212	-3.73501	-1.45262	0.527846	PMS2P3	PMS1 homolog 2, mismatch repair system component pseudogene 3
208395_s_at	0.0462	0.00213	3.73426	-1.45408	-0.760419	URB1	URB1 ribosome biogenesis 1 homolog (S. cerevisiae)
207274_at	0.0462	0.00213	-3.73401	-1.45455	0.632771	CHRNE	cholinergic receptor nicotinic epsilon subunit
209612_s_at	0.0463	0.00214	3.73254	-1.45741	-0.54862	ADH1B	alcohol dehydrogenase 1B (class I), beta polypeptide
216174_at	0.0465	0.00215	3.73006	-1.46223	-0.415466	HCRP1	hepatocellular carcinoma-related HCRP1
205931_s_at	0.0466	0.00216	3.72731	-1.46757	-0.526503	LOC401317///CREB5	uncharacterized LOC401317///cAMP responsive element binding protein 5
209875_s_at	0.0466	0.00216	-3.72667	-1.46882	3.04377	SPP1	secreted phosphoprotein 1
201124_at	0.0466	0.00216	3.72588	-1.47035	-1.02842	ITGB5	integrin subunit beta 5
218014_at	0.0466	0.00216	3.72572	-1.47067	-0.685747	NUP85	nucleoporin 85
206117_at	0.0466	0.00217	3.72569	-1.47073	-0.961856	TPM1	tropomyosin 1 (alpha)
210190_at	0.0466	0.00217	-3.7256	-1.4709	0.576858	STX11	syntaxin 11
217221_x_at	0.0467	0.00217	3.72463	-1.47279	-0.698433	RBM10	RNA binding motif protein 10
222249_at	0.0469	0.00218	3.72192	-1.47804	-0.443544
208955_at	0.0473	0.0022	3.71696	-1.48768	-0.774758	DUT	deoxyuridine triphosphatase
204929_s_at	0.0473	0.00221	3.71642	-1.48872	-0.540912	VAMP5	vesicle associated membrane protein 5
217878_s_at	0.0474	0.00221	-3.71448	-1.4925	0.726158	CDC27	cell division cycle 27
218780_at	0.0474	0.00222	-3.71417	-1.49311	0.979021	HOOK2	hook microtubule tethering protein 2
209212_s_at	0.0474	0.00222	-3.71349	-1.49442	1.65154	KLF5	Kruppel like factor 5
220770_s_at	0.0475	0.00222	3.71227	-1.4968	-1.03529	ZBED8	zinc finger BED-type containing 8
203724_s_at	0.0475	0.00223	3.71168	-1.49794	-0.766397	RUFY3	RUN and FYVE domain containing 3
213746_s_at	0.0475	0.00223	3.71104	-1.49918	-1.68563	FLNA	filamin A
209844_at	0.0476	0.00223	-3.71015	-1.50092	0.748356	HOXB13	homeobox B13
217481_x_at	0.0477	0.00224	3.70803	-1.50502	-0.540738	SHISA6	shisa family member 6
222093_s_at	0.0477	0.00224	-3.70785	-1.50538	0.560088	INO80B	INO80 complex subunit B
216621_at	0.0477	0.00225	3.70717	-1.5067	-0.664533
219357_at	0.0478	0.00226	3.70524	-1.51046	-0.792557	GTPBP1	GTP binding protein 1
215888_at	0.0478	0.00226	3.70448	-1.51193	-1.2905	PDS5B	PDS5 cohesin associated factor B
205530_at	0.0478	0.00226	3.7044	-1.51207	-0.53008	ETFDH	electron transfer flavoprotein dehydrogenase
202998_s_at	0.0478	0.00226	3.70379	-1.51327	-1.98945	LOXL2	lysyl oxidase like 2
215556_at	0.0478	0.00226	-3.7035	-1.51384	0.411927
211905_s_at	0.0478	0.00226	-3.70349	-1.51384	0.750891	ITGB4	integrin subunit beta 4
216000_at	0.0479	0.00227	3.70238	-1.51601	-0.492962
209783_at	0.0479	0.00227	-3.7018	-1.51713	0.60532	DBP	D-box binding PAR bZIP transcription factor
209993_at	0.048	0.00228	3.7003	-1.52004	-0.548933	ABCB1	ATP binding cassette subfamily B member 1
209033_s_at	0.048	0.00228	3.69977	-1.52107	-0.843677	DYRK1A	dual specificity tyrosine phosphorylation regulated kinase 1A
205594_at	0.048	0.00229	3.69873	-1.52309	-1.07093	ZNF652	zinc finger protein 652
209988_s_at	0.048	0.00229	3.69818	-1.52417	-0.503829	ASCL1	achaete-scute family bHLH transcription factor 1
202940_at	0.048	0.00229	3.69801	-1.52449	-0.666367	WNK1	WNK lysine deficient protein kinase 1
202053_s_at	0.048	0.00229	-3.69788	-1.52474	1.05265	ALDH3A2	aldehyde dehydrogenase 3 family member A2
207591_s_at	0.0482	0.0023	-3.69537	-1.52963	0.482878	ARID1A	AT-rich interaction domain 1A
208621_s_at	0.0482	0.0023	-3.69508	-1.53019	1.99915	EZR	ezrin
201287_s_at	0.0483	0.00231	-3.6934	-1.53346	1.61176	SDC1	syndecan 1
213474_at	0.0483	0.00231	3.69301	-1.5342	-0.901478	KCTD7///RABGEF1	potassium channel tetramerization domain containing 7///RAB guanine nucleotide exchange factor 1
218678_at	0.0483	0.00231	3.69271	-1.53478	-1.80237	NES	nestin
216170_at	0.0483	0.00232	3.69143	-1.53728	-0.562398
222120_at	0.0483	0.00232	3.6903	-1.53947	-0.760395	ZNF764	zinc finger protein 764
215434_x_at	0.0483	0.00233	-3.69	-1.54005	1.49728	LOC102724250///NBPF26///NBPF19///NBPF10///NBPF15///NBPF11///NBPF1///NBPF14	neuroblastoma breakpoint family member 1///neuroblastoma breakpoint family member 26///neuroblastoma breakpoint family member 19///neuroblastoma breakpoint family member 10///neuroblastoma breakpoint family member 15///neuroblastoma breakpoint family member 11///neuroblastoma breakpoint family member 1///neuroblastoma breakpoint family member 14
220536_at	0.0483	0.00233	-3.68963	-1.54077	0.805551	VRTN	vertebrae development associated
211975_at	0.0483	0.00233	3.68961	-1.54081	-0.787887	ARFGAP2	ADP ribosylation factor GTPase activating protein 2
208613_s_at	0.0483	0.00233	-3.68806	-1.54382	1.06388	FLNB	filamin B
208607_s_at	0.0483	0.00234	-3.68767	-1.54459	1.62694	SAA2-SAA4///SAA2///SAA1	SAA2-SAA4 readthrough///serum amyloid A2///serum amyloid A1
209553_at	0.0483	0.00234	3.6876	-1.54471	-0.884001	VPS8	VPS8, CORVET complex subunit
216220_s_at	0.0483	0.00234	-3.68689	-1.54611	0.6779	ADORA1	adenosine A1 receptor
221157_s_at	0.0483	0.00234	-3.68663	-1.5466	0.528456	FBXO24	F-box protein 24
205498_at	0.0483	0.00234	3.68646	-1.54694	-1.14	GHR	growth hormone receptor
207914_x_at	0.0483	0.00234	-3.68644	-1.54697	1.29106	EVX1	even-skipped homeobox 1
215949_x_at	0.0483	0.00235	-3.68591	-1.54801	1.24736	IGHM	immunoglobulin heavy constant mu
204813_at	0.0483	0.00235	3.68554	-1.54872	-0.915127	MAPK10	mitogen-activated protein kinase 10
208747_s_at	0.0488	0.00237	3.68006	-1.55936	-2.18763	C1S	complement component 1, s subcomponent
204794_at	0.0488	0.00238	3.67957	-1.56033	-1.22367	DUSP2	dual specificity phosphatase 2
215620_at	0.049	0.00238	3.67779	-1.56379	-0.6469	RREB1	ras responsive element binding protein 1
205226_at	0.0491	0.00239	3.67595	-1.56735	-1.08648	PDGFRL	platelet derived growth factor receptor like
206643_at	0.0491	0.0024	3.67495	-1.5693	-0.427595	HAL	histidine ammonia-lyase
220579_at	0.0493	0.00241	-3.67315	-1.5728	0.773169
213062_at	0.0493	0.00241	3.67201	-1.57501	-0.895194	NTAN1	N-terminal asparagine amidase
222317_at	0.0494	0.00242	3.6711	-1.57679	-0.358804	PDE3B	phosphodiesterase 3B
207230_at	0.0494	0.00242	-3.67008	-1.57876	0.450508	CDON	cell adhesion associated, oncogene regulated
205251_at	0.0498	0.00244	3.6663	-1.5861	-0.993859	PER2	period circadian clock 2
211570_s_at	0.0498	0.00244	-3.66582	-1.58705	0.407833	RAPSN	receptor associated protein of the synapse
204854_at	0.0498	0.00245	3.6649	-1.58882	-0.68219	P3H3	prolyl 3-hydroxylase 3
222211_x_at	0.0498	0.00245	-3.66473	-1.58916	0.579437	SCAND2P	SCAN domain containing 2 pseudogene
200874_s_at	0.0498	0.00245	-3.66458	-1.58945	1.02679	MIR1292///SNORD110///SNORD86///SNORD57///NOP56	microRNA 1292///small nucleolar RNA, C/D box 110///small nucleolar RNA, C/D box 86///small nucleolar RNA, C/D box 57///NOP56 ribonucleoprotein
204058_at	0.0498	0.00245	3.66389	-1.5908	-0.362259	ME1	malic enzyme 1
211823_s_at	0.0498	0.00245	-3.66343	-1.59168	0.926521	PXN	paxillin
219381_at	0.0498	0.00246	3.66262	-1.59326	-0.495075	C5orf42	chromosome 5 open reading frame 42
207635_s_at	0.0498	0.00246	-3.66206	-1.59434	0.589194	KCNH1	potassium voltage-gated channel subfamily H member 1
203700_s_at	0.0498	0.00246	3.66163	-1.59518	-2.07476	DIO2	deiodinase, iodothyronine, type II
210598_at	0.0499	0.00247	3.66055	-1.59727	-0.579436
213767_at	0.0499	0.00247	-3.6601	-1.59815	0.493146	KSR1	kinase suppressor of ras 1
216109_at	0.05	0.00248	3.65796	-1.60231	-0.713186	MED13L	mediator complex subunit 13 like
213405_at	0.05	0.00248	3.6577	-1.60282	-0.999506	RAB22A	RAB22A, member RAS oncogene family
201306_s_at	0.05	0.00248	3.65723	-1.60372	-0.516063	ANP32B	acidic nuclear phosphoprotein 32 family member B
214879_x_at	0.05	0.00248	-3.65713	-1.60393	0.830179	USF2	upstream transcription factor 2, c-fos interacting
218347_at	0.05	0.00249	3.65674	-1.60468	-0.505047	TYW1	tRNA-yW synthesizing protein 1 homolog
206403_at	0.05	0.00249	3.65654	-1.60506	-0.40795	ZNF536	zinc finger protein 536

## Sheet: Table 5
Table 5. Pathway enrichment of differential expressed genes in EC grade 2 patients from GSE115810 using metascape
Gene Symbol	Description	Biological Process (GO)	Protein Function (Protein Atlas)	Pathway
OGN	osteoglycin	GO:0061975 articular cartilage development;GO:0048662 negative regulation of smooth muscle cell proliferation;GO:0051216 cartilage development	Predicted intracellular proteins; Predicted secreted proteins	R-HSA-1474244 Extracellular matrix organization; GO:0008285 negative regulation of cell population proliferation; GO:0001501 skeletal system development
FOXL2	forkhead box L2	GO:0019101 female somatic sex determination;GO:0018993 somatic sex determination;GO:0001555 oocyte growth	Predicted intracellular proteins; Transcription factors:Helix-turn-helix domains; Human disease related genes:Reproductive system diseases:Reproductive system diseases; Human disease related genes:Congenital malformations:Congenital malformations of eye; Disease related genes; Cancer-related genes	GO:0061061 muscle structure development; GO:0030855 epithelial cell differentiation
P2RY14	purinergic receptor P2Y14	GO:0035589 G protein-coupled purinergic nucleotide receptor signaling pathway;GO:0035590 purinergic nucleotide receptor signaling pathway;GO:0007186 G protein-coupled receptor signaling pathway	G-protein coupled receptors:GPCRs excl olfactory receptors; G-protein coupled receptors:Adenosine and adenine nucleotide receptors
VSTM4	V-set and transmembrane domain containing 4	GO:0097601 retina blood vessel maintenance;GO:0061298 retina vasculature development in camera-type eye;GO:0001935 endothelial cell proliferation	Predicted secreted proteins	GO:0035239 tube morphogenesis; GO:0008283 cell population proliferation
FEZ1	fasciculation and elongation protein zeta 1	GO:0061880 regulation of anterograde axonal transport of mitochondrion;GO:0061881 positive regulation of anterograde axonal transport of mitochondrion;GO:1902513 regulation of organelle transport along microtubule	Predicted intracellular proteins	GO:0071363 cellular response to growth factor stimulus; GO:0000902 cell morphogenesis; GO:0051129 negative regulation of cellular component organization
SCG5	secretogranin V	GO:0016486 peptide hormone processing;GO:0140448 signaling receptor ligand precursor processing;GO:0007218 neuropeptide signaling pathway	Predicted secreted proteins
NDN	necdin, MAGE family member	GO:0071514 genomic imprinting;GO:0048011 neurotrophin TRK receptor signaling pathway;GO:0007413 axonal fasciculation	Predicted intracellular proteins; Human disease related genes:Other congenital disorders:Chromosomal abnormalities	GO:0007167 enzyme-linked receptor protein signaling pathway; GO:0071363 cellular response to growth factor stimulus; GO:0008285 negative regulation of cell population proliferation; GO:0000902 cell morphogenesis
NAP1L3	nucleosome assembly protein 1 like 3	GO:0006334 nucleosome assembly;GO:0034728 nucleosome organization;GO:0065004 protein-DNA complex assembly	Predicted intracellular proteins
DPT	dermatopontin	GO:0030199 collagen fibril organization;GO:0030198 extracellular matrix organization;GO:0043062 extracellular structure organization	Predicted secreted proteins	R-HSA-1474244 Extracellular matrix organization; GO:0008285 negative regulation of cell population proliferation
TSPYL5	TSPY like 5	GO:0071480 cellular response to gamma radiation;GO:0010332 response to gamma radiation;GO:0071479 cellular response to ionizing radiation	Predicted intracellular proteins
PDPN	podoplanin	GO:1904328 regulation of myofibroblast contraction;GO:0060838 lymphatic endothelial cell fate commitment;GO:0060839 endothelial cell fate commitment		GO:0035239 tube morphogenesis; GO:0098609 cell-cell adhesion; GO:0008285 negative regulation of cell population proliferation; GO:0048732 gland development; GO:0045785 positive regulation of cell adhesion; GO:0000902 cell morphogenesis; GO:0051129 negative regulation of cellular component organization; GO:0010810 regulation of cell-substrate adhesion; GO:0030855 epithelial cell differentiation
EFEMP1	EGF containing fibulin extracellular matrix protein 1	GO:0048050 post-embryonic eye morphogenesis;GO:0048563 post-embryonic animal organ morphogenesis;GO:0009886 post-embryonic animal morphogenesis	Human disease related genes:Nervous system diseases:Eye disease; Predicted intracellular proteins; Disease related genes; Predicted secreted proteins	GO:0007167 enzyme-linked receptor protein signaling pathway; R-HSA-1474244 Extracellular matrix organization
CORO2B	coronin 2B	GO:0003093 regulation of glomerular filtration;GO:0001977 renal system process involved in regulation of blood volume;GO:0003071 renal system process involved in regulation of systemic arterial blood pressure	Predicted intracellular proteins	GO:0031589 cell-substrate adhesion; GO:0051129 negative regulation of cellular component organization; GO:0010810 regulation of cell-substrate adhesion; GO:0034330 cell junction organization
ZFPM2	zinc finger protein, FOG family member 2	GO:0003221 right ventricular cardiac muscle tissue morphogenesis;GO:2000195 negative regulation of female gonad development;GO:1905940 negative regulation of gonad development	Transcription factors:Zinc-coordinating DNA-binding domains; Human disease related genes:Congenital malformations:Congenital malformations of the musculoskeletal system; Human disease related genes:Congenital malformations:Congenital malformations of the circulatory system; Human disease related genes:Reproductive system diseases:Reproductive system diseases; Predicted intracellular proteins; Dis…	GO:0035239 tube morphogenesis; GO:0048732 gland development; GO:0061061 muscle structure development
SLC24A3	solute carrier family 24 member 3	GO:0030282 bone mineralization;GO:0010232 vascular transport;GO:0150104 transport across blood-brain barrier	Transporters:Electrochemical Potential-driven transporters
PTPRF	protein tyrosine phosphatase receptor type F	GO:0007185 transmembrane receptor protein tyrosine phosphatase signaling pathway;GO:1900121 negative regulation of receptor binding;GO:0099560 synaptic membrane adhesion	ENZYME proteins:Hydrolases; Enzymes; Potential drug targets; Predicted intracellular proteins; Disease related genes	GO:0098609 cell-cell adhesion; GO:0007167 enzyme-linked receptor protein signaling pathway; GO:0000902 cell morphogenesis; GO:0034330 cell junction organization
HEPH	hephaestin	GO:0006825 copper ion transport;GO:0006826 iron ion transport;GO:0006879 cellular iron ion homeostasis	Predicted intracellular proteins; Transporters:Accessory Factors Involved in Transport
GDF7	growth differentiation factor 7	GO:0021509 roof plate formation;GO:2001049 regulation of tendon cell differentiation;GO:2001051 positive regulation of tendon cell differentiation	Predicted secreted proteins	GO:0035239 tube morphogenesis; GO:0007167 enzyme-linked receptor protein signaling pathway; GO:0071363 cellular response to growth factor stimulus; GO:0048732 gland development; GO:0000902 cell morphogenesis; GO:0030855 epithelial cell differentiation
LTBP4	latent transforming growth factor beta binding protein 4	GO:0046879 hormone secretion;GO:0007179 transforming growth factor beta receptor signaling pathway;GO:0009914 hormone transport	Predicted intracellular proteins; Human disease related genes:Respiratory diseases:Lung diseases; Predicted secreted proteins; Human disease related genes:Skin diseases:Skin and soft tissue diseases; Human disease related genes:Congenital malformations:Congenital malformations of skin; Disease related genes	GO:0007167 enzyme-linked receptor protein signaling pathway; R-HSA-1474244 Extracellular matrix organization; GO:0071363 cellular response to growth factor stimulus
NR4A1	nuclear receptor subfamily 4 group A member 1	GO:0014860 neurotransmitter secretion involved in regulation of skeletal muscle contraction;GO:0014852 regulation of skeletal muscle contraction by neural stimulation via neuromuscular junction;GO:0043435 response to corticotropin-releasing hormone	Predicted intracellular proteins; Transcription factors:Zinc-coordinating DNA-binding domains; Nuclear receptors	GO:0035239 tube morphogenesis; GO:0071363 cellular response to growth factor stimulus; GO:0009725 response to hormone; WP306 Focal adhesion; GO:0000902 cell morphogenesis; GO:0061061 muscle structure development
HAND2-AS1	HAND2 antisense RNA 1
MXRA7	matrix remodeling associated 7		Predicted intracellular proteins; Predicted secreted proteins
WT1	WT1 transcription factor	GO:0072302 negative regulation of metanephric glomerular mesangial cell proliferation;GO:0072301 regulation of metanephric glomerular mesangial cell proliferation;GO:0035802 adrenal cortex formation	Transcription factors:Zinc-coordinating DNA-binding domains; Cancer-related genes:Mutated cancer genes; Cancer-related genes:Candidate cancer biomarkers; Human disease related genes:Reproductive system diseases:Reproductive system diseases; Human disease related genes:Urinary system diseases:Kidney diseases; Human disease related genes:Cancers:Cancers of soft tissues and bone; Predicted intracell…	GO:0035239 tube morphogenesis; R-HSA-1474244 Extracellular matrix organization; GO:0009725 response to hormone; GO:0008285 negative regulation of cell population proliferation; GO:0048732 gland development; GO:0061061 muscle structure development; GO:0030855 epithelial cell differentiation
PTPRD	protein tyrosine phosphatase receptor type D	GO:0007185 transmembrane receptor protein tyrosine phosphatase signaling pathway;GO:0099545 trans-synaptic signaling by trans-synaptic complex;GO:0097105 presynaptic membrane assembly	Predicted intracellular proteins; Enzymes; ENZYME proteins:Hydrolases	GO:0098609 cell-cell adhesion; GO:0007167 enzyme-linked receptor protein signaling pathway; GO:0010810 regulation of cell-substrate adhesion; GO:0034330 cell junction organization
FAT4	FAT atypical cadherin 4	GO:0035329 hippo signaling;GO:0007157 heterophilic cell-cell adhesion via plasma membrane cell adhesion molecules;GO:0021987 cerebral cortex development	Disease related genes; Human disease related genes:Congenital malformations:Congenital malformations of the musculoskeletal system; Cancer-related genes; Human disease related genes:Congenital malformations:Other congenital malformations	GO:0098609 cell-cell adhesion; GO:0048732 gland development
ZYX	zyxin	GO:0030038 contractile actin filament bundle assembly;GO:0043149 stress fiber assembly;GO:0051017 actin filament bundle assembly	Predicted intracellular proteins	GO:0007167 enzyme-linked receptor protein signaling pathway; GO:0071363 cellular response to growth factor stimulus; WP306 Focal adhesion; GO:0031589 cell-substrate adhesion
SFRP4	secreted frizzled related protein 4	GO:2000119 negative regulation of sodium-dependent phosphate transport;GO:1902174 positive regulation of keratinocyte apoptotic process;GO:2000118 regulation of sodium-dependent phosphate transport	Human disease related genes:Congenital malformations:Congenital malformations of the musculoskeletal system; Predicted secreted proteins; Predicted intracellular proteins; Disease related genes; Cancer-related genes	GO:0071363 cellular response to growth factor stimulus; GO:0009725 response to hormone; WP306 Focal adhesion; GO:0008285 negative regulation of cell population proliferation; GO:0001501 skeletal system development
PKNOX2	PBX/knotted 1 homeobox 2	GO:0006357 regulation of transcription by RNA polymerase II;GO:0006355 regulation of DNA-templated transcription;GO:1903506 regulation of nucleic acid-templated transcription	Transcription factors:Helix-turn-helix domains; Predicted intracellular proteins
CACNA1G	calcium voltage-gated channel subunit alpha1 G	GO:0010045 response to nickel cation;GO:0086046 membrane depolarization during SA node cell action potential;GO:0086045 membrane depolarization during AV node cell action potential	Voltage-gated ion channels:Voltage-Gated Calcium Channels; Disease related genes; Human disease related genes:Nervous system diseases:Neurodegenerative diseases; FDA approved drug targets:Small molecule drugs	GO:0061061 muscle structure development
CDH13	cadherin 13	GO:0055095 lipoprotein particle mediated signaling;GO:0055096 low-density lipoprotein particle mediated signaling;GO:0071404 cellular response to low-density lipoprotein particle stimulus	Predicted intracellular proteins	GO:0035239 tube morphogenesis; GO:0098609 cell-cell adhesion; WP306 Focal adhesion; GO:0008285 negative regulation of cell population proliferation; GO:0045785 positive regulation of cell adhesion; GO:0008283 cell population proliferation; GO:0010810 regulation of cell-substrate adhesion
WNT4	Wnt family member 4	GO:0061369 negative regulation of testicular blood vessel morphogenesis;GO:2000019 negative regulation of male gonad development;GO:0031945 positive regulation of glucocorticoid metabolic process	Human disease related genes:Reproductive system diseases:Reproductive system diseases; Disease related genes; Predicted intracellular proteins; Predicted secreted proteins	GO:0035239 tube morphogenesis; GO:0007167 enzyme-linked receptor protein signaling pathway; GO:0071363 cellular response to growth factor stimulus; WP306 Focal adhesion; GO:0048732 gland development; GO:0045785 positive regulation of cell adhesion; GO:0051129 negative regulation of cellular component organization; GO:0008283 cell population proliferation; GO:0061061 muscle structure development; …
EFS	embryonal Fyn-associated substrate	GO:0090527 actin filament reorganization;GO:0031532 actin cytoskeleton reorganization;GO:0007015 actin filament organization	Predicted intracellular proteins	GO:0007167 enzyme-linked receptor protein signaling pathway
TNXB	tenascin XB	GO:1905935 positive regulation of cell fate determination;GO:1905933 regulation of cell fate determination;GO:1904028 positive regulation of collagen fibril organization	Predicted intracellular proteins; Predicted secreted proteins; Human disease related genes:Urinary system diseases:Kidney diseases; Human disease related genes:Congenital malformations:Congenital malformations of skin; Disease related genes	GO:0098609 cell-cell adhesion; R-HSA-1474244 Extracellular matrix organization; WP306 Focal adhesion; GO:0031589 cell-substrate adhesion; GO:0051129 negative regulation of cellular component organization
TNXA	tenascin XA (pseudogene)	GO:0030199 collagen fibril organization;GO:0030198 extracellular matrix organization;GO:0043062 extracellular structure organization		R-HSA-1474244 Extracellular matrix organization
SYNE3	spectrin repeat containing nuclear envelope family member 3	GO:0007097 nuclear migration;GO:0051647 nucleus localization;GO:0008360 regulation of cell shape	Predicted intracellular proteins
SYNE3	spectrin repeat containing nuclear envelope family member 3	GO:0007097 nuclear migration;GO:0051647 nucleus localization;GO:0008360 regulation of cell shape	Predicted intracellular proteins
SMAD3	SMAD family member 3	GO:0061767 negative regulation of lung blood pressure;GO:0032916 positive regulation of transforming growth factor beta3 production;GO:0097296 activation of cysteine-type endopeptidase activity involved in apoptotic signaling pathway	Transcription factors:beta-Hairpin exposed by an alpha/beta-scaffold; Human disease related genes:Congenital malformations:Congenital malformations of the circulatory system; Cancer-related genes:Candidate cancer biomarkers; Predicted intracellular proteins; Disease related genes	GO:0035239 tube morphogenesis; GO:0007167 enzyme-linked receptor protein signaling pathway; GO:0071363 cellular response to growth factor stimulus; WP306 Focal adhesion; GO:0008285 negative regulation of cell population proliferation; GO:0048732 gland development; GO:0045785 positive regulation of cell adhesion; GO:0051129 negative regulation of cellular component organization; GO:0001501 skeleta…
SACS	sacsin molecular chaperone	GO:0090084 negative regulation of inclusion body assembly;GO:0090083 regulation of inclusion body assembly;GO:0006457 protein folding	Cancer-related genes:Mutated cancer genes; Human disease related genes:Congenital disorders of metabolism:Mitochondrial diseases; Human disease related genes:Nervous system diseases:Neurodegenerative diseases; Predicted intracellular proteins; Disease related genes	GO:0051129 negative regulation of cellular component organization
COL5A1	collagen type V alpha 1 chain	GO:0045112 integrin biosynthetic process;GO:1903225 negative regulation of endodermal cell differentiation;GO:0035989 tendon development	Predicted intracellular proteins; Cancer-related genes:Mutated cancer genes; Predicted secreted proteins; Human disease related genes:Congenital malformations:Congenital malformations of skin; Disease related genes	GO:0035239 tube morphogenesis; R-HSA-1474244 Extracellular matrix organization; R-HSA-9006934 Signaling by Receptor Tyrosine Kinases; WP306 Focal adhesion; GO:0048732 gland development; GO:0001501 skeletal system development
DPYSL4	dihydropyrimidinase like 4	GO:0070997 neuron death;GO:0097485 neuron projection guidance;GO:0048812 neuron projection morphogenesis	Predicted intracellular proteins	GO:0000902 cell morphogenesis
SOCS2	suppressor of cytokine signaling 2	GO:0040015 negative regulation of multicellular organism growth;GO:0060749 mammary gland alveolus development;GO:0061377 mammary gland lobule development	Predicted intracellular proteins	GO:0007167 enzyme-linked receptor protein signaling pathway; GO:0009725 response to hormone; GO:0048732 gland development
WFDC1	WAP four-disulfide core domain 1	GO:0061045 negative regulation of wound healing;GO:1903035 negative regulation of response to wounding;GO:0061041 regulation of wound healing	Predicted secreted proteins
CRISPLD2	cysteine rich secretory protein LCCL domain containing 2	GO:0060325 face morphogenesis;GO:0060323 head morphogenesis;GO:0010171 body morphogenesis	Predicted intracellular proteins; Predicted secreted proteins	R-HSA-1474244 Extracellular matrix organization
ADAM12	ADAM metallopeptidase domain 12	GO:0007520 myoblast fusion;GO:0000768 syncytium formation by plasma membrane fusion;GO:0140253 cell-cell fusion	Predicted secreted proteins; Transporters:Accessory Factors Involved in Transport	R-HSA-1474244 Extracellular matrix organization; R-HSA-9006934 Signaling by Receptor Tyrosine Kinases; GO:0061061 muscle structure development
FBN1	fibrillin 1	GO:0035583 sequestering of TGFbeta in extracellular matrix;GO:0035582 sequestering of BMP in extracellular matrix;GO:2001205 negative regulation of osteoclast development	Human disease related genes:Congenital malformations:Congenital malformations of the musculoskeletal system; Predicted secreted proteins; Human disease related genes:Skin diseases:Skin and soft tissue diseases; Human disease related genes:Congenital malformations:Congenital malformations of eye; Disease related genes; Human disease related genes:Congenital malformations:Other congenital malformat…	R-HSA-1474244 Extracellular matrix organization; GO:0071363 cellular response to growth factor stimulus; GO:0009725 response to hormone; GO:0048732 gland development; GO:0045785 positive regulation of cell adhesion; GO:0001501 skeletal system development
DKK3	dickkopf WNT signaling pathway inhibitor 3	GO:1902612 regulation of anti-Mullerian hormone signaling pathway;GO:1902613 negative regulation of anti-Mullerian hormone signaling pathway;GO:0032345 negative regulation of aldosterone metabolic process	Predicted secreted proteins	GO:0071363 cellular response to growth factor stimulus; GO:0048732 gland development
EHD2	EH domain containing 2	GO:2001137 positive regulation of endocytic recycling;GO:0097320 plasma membrane tubulation;GO:1901741 positive regulation of myoblast fusion	Predicted intracellular proteins
CYP1B1	cytochrome P450 family 1 subfamily B member 1	GO:0071387 cellular response to cortisol stimulus;GO:0002930 trabecular meshwork development;GO:0071603 endothelial cell-cell adhesion	Predicted intracellular proteins; ENZYME proteins:Oxidoreductases; ENZYME proteins:Lyases; Enzymes; Potential drug targets; Human disease related genes:Congenital malformations:Congenital malformations of eye; Disease related genes	GO:0035239 tube morphogenesis; GO:0098609 cell-cell adhesion; R-HSA-1474244 Extracellular matrix organization; GO:0009725 response to hormone; GO:0008285 negative regulation of cell population proliferation; GO:0048732 gland development
TNC	tenascin C	GO:0060739 mesenchymal-epithelial cell signaling involved in prostate gland development;GO:0014012 peripheral nervous system axon regeneration;GO:0060638 mesenchymal-epithelial cell signaling	Human disease related genes:Nervous system diseases:Ear disease; Predicted secreted proteins; Cancer-related genes:Candidate cancer biomarkers; Predicted intracellular proteins; Disease related genes	R-HSA-1474244 Extracellular matrix organization; WP306 Focal adhesion; GO:0048732 gland development; GO:0000902 cell morphogenesis; GO:0034330 cell junction organization
CD248	CD248 molecule	GO:0072577 endothelial cell apoptotic process;GO:0060033 anatomical structure regression;GO:0048535 lymph node development	CD markers	GO:0008283 cell population proliferation
FLRT2	fibronectin leucine rich transmembrane protein 2	GO:0061343 cell adhesion involved in heart morphogenesis;GO:0071711 basement membrane organization;GO:0050919 negative chemotaxis		GO:0007167 enzyme-linked receptor protein signaling pathway; R-HSA-1474244 Extracellular matrix organization; R-HSA-9006934 Signaling by Receptor Tyrosine Kinases; GO:0071363 cellular response to growth factor stimulus; GO:0000902 cell morphogenesis; GO:0010810 regulation of cell-substrate adhesion
FLRT2	fibronectin leucine rich transmembrane protein 2	GO:0061343 cell adhesion involved in heart morphogenesis;GO:0071711 basement membrane organization;GO:0050919 negative chemotaxis		GO:0007167 enzyme-linked receptor protein signaling pathway; R-HSA-1474244 Extracellular matrix organization; R-HSA-9006934 Signaling by Receptor Tyrosine Kinases; GO:0071363 cellular response to growth factor stimulus; GO:0000902 cell morphogenesis; GO:0010810 regulation of cell-substrate adhesion
MEF2C	myocyte enhancer factor 2C	GO:0003185 sinoatrial valve morphogenesis;GO:0003172 sinoatrial valve development;GO:0007521 muscle cell fate determination	Transcription factors:alpha-Helices exposed by beta-structures; Human disease related genes:Other diseases:Mental and behavioural disorders; Predicted intracellular proteins; Disease related genes; Human disease related genes:Other congenital disorders:Chromosomal abnormalities	GO:0035239 tube morphogenesis; R-HSA-9006934 Signaling by Receptor Tyrosine Kinases; GO:0071363 cellular response to growth factor stimulus; GO:0009725 response to hormone; GO:0008285 negative regulation of cell population proliferation; GO:0048732 gland development; GO:0045785 positive regulation of cell adhesion; GO:0000902 cell morphogenesis; GO:0001501 skeletal system development; GO:0008283 …
HDAC4	histone deacetylase 4	GO:0014877 response to muscle inactivity involved in regulation of muscle adaptation;GO:0014894 response to denervation involved in regulation of muscle adaptation;GO:0070933 histone H4 deacetylation	ENZYME proteins:Hydrolases; FDA approved drug targets:Small molecule drugs; Enzymes; Predicted intracellular proteins; Disease related genes; Human disease related genes:Other congenital disorders:Chromosomal abnormalities
LINC00667	long intergenic non-protein coding RNA 667
OLFM1	olfactomedin 1	GO:0023041 neuronal signal transduction;GO:0003190 atrioventricular valve formation;GO:0003188 heart valve formation	Predicted intracellular proteins; Predicted secreted proteins
PEG3	paternally expressed 3	GO:0000122 negative regulation of transcription by RNA polymerase II;GO:0006915 apoptotic process;GO:0012501 programmed cell death	Predicted intracellular proteins; Transcription factors:Zinc-coordinating DNA-binding domains
NMT2	N-myristoyltransferase 2	GO:0018008 N-terminal peptidyl-glycine N-myristoylation;GO:0006499 N-terminal protein myristoylation;GO:0018377 protein myristoylation	ENZYME proteins:Transferases; Predicted intracellular proteins; Enzymes
MME	membrane metalloendopeptidase	GO:0046449 creatinine metabolic process;GO:0061837 neuropeptide processing;GO:0072338 cellular lactam metabolic process	ENZYME proteins:Hydrolases; FDA approved drug targets:Small molecule drugs; Peptidases:Metallopeptidases; Enzymes; Cancer-related genes:Candidate cancer biomarkers; Candidate cardiovascular disease genes; Human disease related genes:Nervous system diseases:Neurodegenerative diseases; Predicted intracellular proteins; Disease related genes; CD markers	GO:0009725 response to hormone; GO:0048732 gland development
TLE4	TLE family member 4, transcriptional corepressor	GO:1990830 cellular response to leukemia inhibitory factor;GO:1990823 response to leukemia inhibitory factor;GO:0090090 negative regulation of canonical Wnt signaling pathway	Predicted intracellular proteins
COL3A1	collagen type III alpha 1 chain	GO:0032905 transforming growth factor beta1 production;GO:0036022 limb joint morphogenesis;GO:0060414 aorta smooth muscle tissue morphogenesis	Predicted intracellular proteins; Predicted secreted proteins; FDA approved drug targets:Biotech drugs; Human disease related genes:Congenital malformations:Congenital malformations of skin; Disease related genes	GO:0035239 tube morphogenesis; GO:0007167 enzyme-linked receptor protein signaling pathway; R-HSA-1474244 Extracellular matrix organization; R-HSA-9006934 Signaling by Receptor Tyrosine Kinases; GO:0071363 cellular response to growth factor stimulus; GO:0009725 response to hormone; WP306 Focal adhesion; GO:0031589 cell-substrate adhesion; GO:0048732 gland development; GO:0001501 skeletal system d…
FJX1	four-jointed box kinase 1	GO:0010842 retina layer formation;GO:0060042 retina morphogenesis in camera-type eye;GO:0003407 neural retina development	Predicted intracellular proteins
RAMP1	receptor activity modifying protein 1	GO:1990408 calcitonin gene-related peptide receptor signaling pathway;GO:0097647 amylin receptor signaling pathway;GO:0097646 calcitonin family receptor signaling pathway	Transporters:Accessory Factors Involved in Transport; FDA approved drug targets:Small molecule drugs	GO:0035239 tube morphogenesis; GO:0009725 response to hormone
BHMT2	betaine--homocysteine S-methyltransferase 2	GO:0033477 S-methylmethionine metabolic process;GO:0071265 L-methionine biosynthetic process;GO:0043102 amino acid salvage	ENZYME proteins:Transferases; Predicted intracellular proteins; Enzymes; Cancer-related genes:Mutated cancer genes
TBC1D2B	TBC1 domain family member 2B	GO:0090630 activation of GTPase activity;GO:0043547 positive regulation of GTPase activity;GO:0043087 regulation of GTPase activity	Predicted intracellular proteins
ANK2	ankyrin 2	GO:0036309 protein localization to M-band;GO:0036371 protein localization to T-tubule;GO:0098910 regulation of atrial cardiac muscle cell action potential	Human disease related genes:Cardiovascular diseases:Cardiac diseases; Transporters:Accessory Factors Involved in Transport; Potential drug targets; Predicted intracellular proteins; Disease related genes	GO:0000902 cell morphogenesis; GO:0051129 negative regulation of cellular component organization; GO:0061061 muscle structure development; GO:0034330 cell junction organization
PMP22	peripheral myelin protein 22	GO:0032060 bleb assembly;GO:0032288 myelin assembly;GO:0007422 peripheral nervous system development	Human disease related genes:Nervous system diseases:Other nervous and sensory system diseases; Cancer-related genes:Candidate cancer biomarkers; Human disease related genes:Nervous system diseases:Neurodegenerative diseases; Transporters:Transporter channels and pores; Potential drug targets; Predicted intracellular proteins; Disease related genes	GO:0008285 negative regulation of cell population proliferation; GO:0000902 cell morphogenesis; GO:0051129 negative regulation of cellular component organization
PCSK5	proprotein convertase subtilisin/kexin type 5	GO:0140447 cytokine precursor processing;GO:0001999 renal response to blood flow involved in circulatory renin-angiotensin regulation of systemic arterial blood pressure;GO:0002001 renin secretion into blood stream	Predicted intracellular proteins; Enzymes; Predicted secreted proteins; Peptidases:Serine-type peptidases	R-HSA-9006934 Signaling by Receptor Tyrosine Kinases; GO:0048732 gland development; GO:0001501 skeletal system development
WT1-AS	WT1 antisense RNA	GO:0008150 biological_process
PINLYP	phospholipase A2 inhibitor and LY6/PLAUR domain containing	GO:0043086 negative regulation of catalytic activity;GO:0044092 negative regulation of molecular function;GO:0050790 regulation of catalytic activity	Predicted intracellular proteins; Predicted secreted proteins
ABCG2	ATP binding cassette subfamily G member 2 (Junior blood group)	GO:0097744 renal urate salt excretion;GO:0015878 biotin transport;GO:1990962 xenobiotic transport across blood-brain barrier	Transporters:Primary Active Transporters; Enzymes; ENZYME proteins; Predicted intracellular proteins; Cancer-related genes:Candidate cancer biomarkers; CD markers
GSDME	gasdermin E	GO:0070269 pyroptosis;GO:0070265 necrotic cell death;GO:0042491 inner ear auditory receptor cell differentiation	Human disease related genes:Nervous system diseases:Ear disease; Transporters:Transporter channels and pores; Potential drug targets; Predicted intracellular proteins; Disease related genes	GO:0008285 negative regulation of cell population proliferation; GO:0030855 epithelial cell differentiation
MAP3K12	mitogen-activated protein kinase kinase kinase 12	GO:2000672 negative regulation of motor neuron apoptotic process;GO:2000671 regulation of motor neuron apoptotic process;GO:0043507 positive regulation of JUN kinase activity	ENZYME proteins:Transferases; Predicted intracellular proteins; Enzymes; Kinases:STE Ser/Thr protein kinases	GO:0007167 enzyme-linked receptor protein signaling pathway
COX7A1	cytochrome c oxidase subunit 7A1	GO:0097250 mitochondrial respirasome assembly;GO:0002082 regulation of oxidative phosphorylation;GO:0006123 mitochondrial electron transport, cytochrome c to oxygen	Transporters:Primary Active Transporters; Predicted intracellular proteins
MISP	mitotic spindle positioning	GO:1904776 regulation of protein localization to cell cortex;GO:0051660 establishment of centrosome localization;GO:0051642 centrosome localization	Predicted intracellular proteins
NR2F2	nuclear receptor subfamily 2 group F member 2	GO:0009956 radial pattern formation;GO:0060838 lymphatic endothelial cell fate commitment;GO:0060839 endothelial cell fate commitment	Transcription factors:Zinc-coordinating DNA-binding domains; Human disease related genes:Congenital malformations:Congenital malformations of the circulatory system; Predicted intracellular proteins; Disease related genes; Nuclear receptors	GO:0035239 tube morphogenesis; GO:0008285 negative regulation of cell population proliferation; GO:0061061 muscle structure development; GO:0030855 epithelial cell differentiation
NPR2	natriuretic peptide receptor 2	GO:1900194 negative regulation of oocyte maturation;GO:0010753 positive regulation of cGMP-mediated signaling;GO:1900193 regulation of oocyte maturation	FDA approved drug targets:Small molecule drugs; ENZYME proteins:Lyases; Enzymes; Human disease related genes:Congenital malformations:Congenital malformations of the musculoskeletal system; Transporters:Accessory Factors Involved in Transport; Kinases:RGC receptor guanylate cyclase kinases; Predicted intracellular proteins; Disease related genes	GO:0007167 enzyme-linked receptor protein signaling pathway; GO:0001501 skeletal system development
HOXA11	homeobox A11	GO:1902761 positive regulation of chondrocyte development;GO:0061181 regulation of chondrocyte development;GO:0007501 mesodermal cell fate specification	Predicted intracellular proteins; Human disease related genes:Congenital malformations:Other congenital malformations; Transcription factors:Helix-turn-helix domains; Disease related genes; Cancer-related genes	GO:0035239 tube morphogenesis; GO:0009725 response to hormone; GO:0048732 gland development; GO:0001501 skeletal system development
EDNRA	endothelin receptor type A	GO:1903210 podocyte apoptotic process;GO:0044751 cellular response to human chorionic gonadotropin stimulus;GO:1903537 meiotic cell cycle process involved in oocyte maturation	G-protein coupled receptors:GPCRs excl olfactory receptors; Disease related genes; Human disease related genes:Congenital malformations:Congenital malformations of face and neck; FDA approved drug targets:Small molecule drugs	GO:0035239 tube morphogenesis; GO:0007167 enzyme-linked receptor protein signaling pathway; GO:0009725 response to hormone; WP306 Focal adhesion; GO:0048732 gland development; GO:0000902 cell morphogenesis; GO:0001501 skeletal system development; GO:0008283 cell population proliferation; GO:0061061 muscle structure development; GO:0030855 epithelial cell differentiation
SEC24D	SEC24 homolog D, COPII coat complex component	GO:0090110 COPII-coated vesicle cargo loading;GO:0035459 vesicle cargo loading;GO:0090114 COPII-coated vesicle budding	Predicted intracellular proteins; Disease related genes; Human disease related genes:Congenital malformations:Congenital malformations of the musculoskeletal system
TMEM120B	transmembrane protein 120B	GO:0051291 protein heterooligomerization;GO:0045444 fat cell differentiation;GO:0051259 protein complex oligomerization	Predicted intracellular proteins
PIP5K1B	phosphatidylinositol-4-phosphate 5-kinase type 1 beta	GO:0046854 phosphatidylinositol phosphate biosynthetic process;GO:0014066 regulation of phosphatidylinositol 3-kinase signaling;GO:0006661 phosphatidylinositol biosynthetic process	ENZYME proteins:Transferases; Predicted intracellular proteins; Enzymes	WP306 Focal adhesion
ZCCHC24	zinc finger CCHC-type containing 24		Predicted intracellular proteins
COL5A3	collagen type V alpha 3 chain	GO:0030199 collagen fibril organization;GO:0007160 cell-matrix adhesion;GO:0031589 cell-substrate adhesion	Predicted secreted proteins; Cancer-related genes:Mutated cancer genes	R-HSA-1474244 Extracellular matrix organization; R-HSA-9006934 Signaling by Receptor Tyrosine Kinases; WP306 Focal adhesion; GO:0031589 cell-substrate adhesion
ASMTL	acetylserotonin O-methyltransferase like	GO:0032259 methylation;GO:0009117 nucleotide metabolic process;GO:0006753 nucleoside phosphate metabolic process	Predicted intracellular proteins; Enzymes; ENZYME proteins:Hydrolases
PTH1R	parathyroid hormone 1 receptor	GO:0060732 positive regulation of inositol phosphate biosynthetic process;GO:0010919 regulation of inositol phosphate biosynthetic process;GO:0002076 osteoblast development	Transporters; G-protein coupled receptors:GPCRs excl olfactory receptors; Human disease related genes:Digestive system diseases:Mouth and dental diseases; Human disease related genes:Congenital malformations:Congenital malformations of the musculoskeletal system; FDA approved drug targets:Biotech drugs; G-protein coupled receptors:Family 2 (B) receptors; Predicted intracellular proteins; Disease …	GO:0008285 negative regulation of cell population proliferation; GO:0001501 skeletal system development; GO:0008283 cell population proliferation
JAM2	junctional adhesion molecule 2	GO:0097241 hematopoietic stem cell migration to bone marrow;GO:0071593 lymphocyte aggregation;GO:0035701 hematopoietic stem cell migration	Disease related genes; Human disease related genes:Nervous system diseases:Neurodegenerative diseases; CD markers	GO:0098609 cell-cell adhesion; R-HSA-1474244 Extracellular matrix organization; GO:0061061 muscle structure development
ISLR	immunoglobulin superfamily containing leucine rich repeat	GO:0007155 cell adhesion;GO:0009987 cellular process;GO:0008150 biological_process	Predicted secreted proteins
THY1	Thy-1 cell surface antigen	GO:2000298 regulation of Rho-dependent protein serine/threonine kinase activity;GO:0046549 retinal cone cell development;GO:0042670 retinal cone cell differentiation	Predicted intracellular proteins; CD markers	GO:0035239 tube morphogenesis; GO:0098609 cell-cell adhesion; GO:0007167 enzyme-linked receptor protein signaling pathway; GO:0031589 cell-substrate adhesion; GO:0045785 positive regulation of cell adhesion; GO:0051129 negative regulation of cellular component organization; GO:0010810 regulation of cell-substrate adhesion; GO:0034330 cell junction organization
PAGE4	PAGE family member 4	GO:1903427 negative regulation of reactive oxygen species biosynthetic process;GO:1903426 regulation of reactive oxygen species biosynthetic process;GO:2000378 negative regulation of reactive oxygen species metabolic process	Predicted intracellular proteins; Cancer-related genes:Candidate cancer biomarkers
PTCH1	patched 1	GO:0021997 neural plate axis specification;GO:0010157 response to chlorate;GO:0009957 epidermal cell fate specification	Predicted intracellular proteins; Human disease related genes:Cancers:Cancers of eye, brain, and central nervous system; Cancer-related genes:Candidate cancer biomarkers; Human disease related genes:Skin diseases:Skin and soft tissue diseases; Human disease related genes:Congenital malformations:Congenital malformations of the nervous system; Transporters:Electrochemical Potential-driven transpor…	GO:0035239 tube morphogenesis; WP306 Focal adhesion; GO:0008285 negative regulation of cell population proliferation; GO:0048732 gland development; GO:0000902 cell morphogenesis; GO:0008283 cell population proliferation; GO:0061061 muscle structure development; GO:0030855 epithelial cell differentiation
AXL	AXL receptor tyrosine kinase	GO:0097350 neutrophil clearance;GO:0048549 positive regulation of pinocytosis;GO:0032825 positive regulation of natural killer cell differentiation	FDA approved drug targets:Small molecule drugs; Enzymes; Kinases:Tyr protein kinases; ENZYME proteins:Transferases; Disease related genes	GO:0007167 enzyme-linked receptor protein signaling pathway; R-HSA-9006934 Signaling by Receptor Tyrosine Kinases; GO:0031589 cell-substrate adhesion; GO:0045785 positive regulation of cell adhesion; GO:0000902 cell morphogenesis
FAM216A	family with sequence similarity 216 member A		Predicted intracellular proteins
CFB	complement factor B	GO:0006957 complement activation, alternative pathway;GO:0006956 complement activation;GO:0006959 humoral immune response	ENZYME proteins:Hydrolases; Enzymes; Predicted secreted proteins; Human disease related genes:Nervous system diseases:Eye disease; Peptidases:Serine-type peptidases; Human disease related genes:Immune system diseases:Primary immunodeficiency; Potential drug targets; Predicted intracellular proteins; Disease related genes; Human disease related genes:Cardiovascular diseases:Hematologic diseases
PAMR1	peptidase domain containing associated with muscle regeneration 1		Predicted intracellular proteins; Enzymes; Predicted secreted proteins; Peptidases:Serine-type peptidases
SFRP1	secreted frizzled related protein 1	GO:0044345 stromal-epithelial cell signaling involved in prostate gland development;GO:0090246 convergent extension involved in somitogenesis;GO:2000080 negative regulation of canonical Wnt signaling pathway involved in controlling type B pancreatic cell proliferation	Predicted intracellular proteins; Predicted secreted proteins	GO:0035239 tube morphogenesis; GO:0007167 enzyme-linked receptor protein signaling pathway; GO:0071363 cellular response to growth factor stimulus; GO:0009725 response to hormone; WP306 Focal adhesion; GO:0008285 negative regulation of cell population proliferation; GO:0048732 gland development; GO:0045785 positive regulation of cell adhesion; GO:0051129 negative regulation of cellular component …
ILK	integrin linked kinase	GO:0010761 fibroblast migration;GO:2000178 negative regulation of neural precursor cell proliferation;GO:0022011 myelination in peripheral nervous system	Predicted intracellular proteins; Enzymes; ENZYME proteins:Transferases; Kinases:TKL Ser/Thr protein kinases; Cancer-related genes:Candidate cancer biomarkers	GO:0035239 tube morphogenesis; GO:0098609 cell-cell adhesion; GO:0007167 enzyme-linked receptor protein signaling pathway; GO:0071363 cellular response to growth factor stimulus; WP306 Focal adhesion; GO:0008285 negative regulation of cell population proliferation; GO:0031589 cell-substrate adhesion; GO:0048732 gland development; GO:0045785 positive regulation of cell adhesion; GO:0000902 cell mo…
TMEM45A	transmembrane protein 45A
TBX2	T-box transcription factor 2	GO:1901208 negative regulation of heart looping;GO:1901210 regulation of cardiac chamber formation;GO:1901211 negative regulation of cardiac chamber formation	Transcription factors:Immunoglobulin fold; Disease related genes; Predicted intracellular proteins	GO:0035239 tube morphogenesis; GO:0007167 enzyme-linked receptor protein signaling pathway; GO:0071363 cellular response to growth factor stimulus; GO:0048732 gland development; GO:0008283 cell population proliferation; GO:0061061 muscle structure development
PSD3	pleckstrin and Sec7 domain containing 3	GO:0032012 regulation of ARF protein signal transduction;GO:0046578 regulation of Ras protein signal transduction;GO:0051056 regulation of small GTPase mediated signal transduction	Predicted intracellular proteins
HSPA12A	heat shock protein family A (Hsp70) member 12A	GO:0008150 biological_process	Predicted intracellular proteins
RUNX1T1	RUNX1 partner transcriptional co-repressor 1	GO:0045599 negative regulation of fat cell differentiation;GO:0045598 regulation of fat cell differentiation;GO:0006351 DNA-templated transcription	Predicted intracellular proteins; Disease related genes; Cancer-related genes	WP306 Focal adhesion
VASH1	vasohibin 1	GO:1901491 negative regulation of lymphangiogenesis;GO:1901490 regulation of lymphangiogenesis;GO:0060716 labyrinthine layer blood vessel development	Predicted intracellular proteins; Enzymes; ENZYME proteins:Hydrolases; Predicted secreted proteins	GO:0035239 tube morphogenesis; GO:0008285 negative regulation of cell population proliferation
OMD	osteomodulin	GO:0030500 regulation of bone mineralization;GO:0070167 regulation of biomineral tissue development;GO:0110149 regulation of biomineralization	Predicted secreted proteins	R-HSA-1474244 Extracellular matrix organization
SCUBE2	signal peptide, CUB domain and EGF like domain containing 2	GO:0007165 signal transduction;GO:0023052 signaling;GO:0007154 cell communication	Predicted intracellular proteins; Predicted secreted proteins
EXOSC7	exosome component 7	GO:0034473 U1 snRNA 3'-end processing;GO:0034476 U5 snRNA 3'-end processing;GO:0071042 nuclear polyadenylation-dependent mRNA catabolic process	Predicted intracellular proteins
CLEC3B	C-type lectin domain family 3 member B	GO:0010756 positive regulation of plasminogen activation;GO:0010755 regulation of plasminogen activation;GO:0010954 positive regulation of protein processing	Predicted intracellular proteins; Cancer-related genes:Candidate cancer biomarkers; Predicted secreted proteins	GO:0071363 cellular response to growth factor stimulus
HNRNPA0	heterogeneous nuclear ribonucleoprotein A0	GO:0070935 3'-UTR-mediated mRNA stabilization;GO:0048255 mRNA stabilization;GO:0043489 RNA stabilization	Predicted intracellular proteins
DPP6	dipeptidyl peptidase like 6	GO:1901379 regulation of potassium ion transmembrane transport;GO:0043266 regulation of potassium ion transport;GO:0072659 protein localization to plasma membrane	Human disease related genes:Cardiovascular diseases:Cardiac diseases; Enzymes; Transporters:Accessory Factors Involved in Transport; Peptidases:Serine-type peptidases; Human disease related genes:Other diseases:Mental and behavioural disorders; Potential drug targets; Disease related genes
CXCL12	C-X-C motif chemokine ligand 12	GO:1990478 response to ultrasound;GO:1903237 negative regulation of leukocyte tethering or rolling;GO:0033603 positive regulation of dopamine secretion	Predicted secreted proteins	R-HSA-9006934 Signaling by Receptor Tyrosine Kinases; GO:0009725 response to hormone; WP306 Focal adhesion; GO:0048732 gland development; GO:0045785 positive regulation of cell adhesion; GO:0000902 cell morphogenesis; GO:0051129 negative regulation of cellular component organization
GYPC	glycophorin C (Gerbich blood group)		Blood group antigen proteins; CD markers
CLEC11A	C-type lectin domain containing 11A	GO:0001503 ossification;GO:0008284 positive regulation of cell population proliferation;GO:0042127 regulation of cell population proliferation	Predicted secreted proteins
GRK5	G protein-coupled receptor kinase 5	GO:0007217 tachykinin receptor signaling pathway;GO:0045444 fat cell differentiation;GO:0008277 regulation of G protein-coupled receptor signaling pathway	ENZYME proteins:Transferases; Predicted intracellular proteins; Kinases:AGC Ser/Thr protein kinases; Enzymes	GO:0007167 enzyme-linked receptor protein signaling pathway
ECPAS	Ecm29 proteasome adaptor and scaffold	GO:0043248 proteasome assembly;GO:0030433 ubiquitin-dependent ERAD pathway;GO:0036503 ERAD pathway	Predicted intracellular proteins
ADAM19	ADAM metallopeptidase domain 19	GO:2000049 positive regulation of cell-cell adhesion mediated by cadherin;GO:0042987 amyloid precursor protein catabolic process;GO:2000047 regulation of cell-cell adhesion mediated by cadherin		R-HSA-1474244 Extracellular matrix organization; GO:0045785 positive regulation of cell adhesion
FOSB	FosB proto-oncogene, AP-1 transcription factor subunit	GO:0051412 response to corticosterone;GO:0014072 response to isoquinoline alkaloid;GO:0043278 response to morphine	Predicted intracellular proteins; Transcription factors:Basic domains	R-HSA-9006934 Signaling by Receptor Tyrosine Kinases; GO:0009725 response to hormone
DCHS1	dachsous cadherin-related 1	GO:0003192 mitral valve formation;GO:0072137 condensed mesenchymal cell proliferation;GO:0003273 cell migration involved in endocardial cushion formation	Human disease related genes:Cardiovascular diseases:Cardiac diseases; Disease related genes; Human disease related genes:Congenital malformations:Congenital malformations of the musculoskeletal system	GO:0035239 tube morphogenesis; GO:0098609 cell-cell adhesion; GO:0048732 gland development; GO:0000902 cell morphogenesis; GO:0001501 skeletal system development; GO:0008283 cell population proliferation; GO:0034330 cell junction organization
MAGEH1	MAGE family member H1	GO:0000122 negative regulation of transcription by RNA polymerase II;GO:0006915 apoptotic process;GO:0012501 programmed cell death
BST1	bone marrow stromal cell antigen 1	GO:2001044 regulation of integrin-mediated signaling pathway;GO:0090322 regulation of superoxide metabolic process;GO:0090022 regulation of neutrophil chemotaxis	ENZYME proteins:Hydrolases; FDA approved drug targets:Small molecule drugs; Enzymes; Predicted intracellular proteins; CD markers	GO:0045785 positive regulation of cell adhesion; GO:0051129 negative regulation of cellular component organization; GO:0010810 regulation of cell-substrate adhesion
VGF	VGF nerve growth factor inducible	GO:0043084 penile erection;GO:0007620 copulation;GO:0007617 mating behavior	Predicted secreted proteins	R-HSA-9006934 Signaling by Receptor Tyrosine Kinases; GO:0009725 response to hormone
HTR2B	5-hydroxytryptamine receptor 2B	GO:0007208 phospholipase C-activating serotonin receptor signaling pathway;GO:0010513 positive regulation of phosphatidylinositol biosynthetic process;GO:0014827 intestine smooth muscle contraction	G-protein coupled receptors:GPCRs excl olfactory receptors; G-protein coupled receptors:Serotonin receptors; Transporters; FDA approved drug targets:Small molecule drugs	GO:0009725 response to hormone
ZNF516	zinc finger protein 516	GO:0050873 brown fat cell differentiation;GO:0060612 adipose tissue development;GO:0009409 response to cold	Predicted intracellular proteins; Transcription factors:Zinc-coordinating DNA-binding domains	GO:0001501 skeletal system development
MAF	MAF bZIP transcription factor	GO:0070306 lens fiber cell differentiation;GO:0140467 integrated stress response signaling;GO:0030219 megakaryocyte differentiation	Human disease related genes:Cancers:Cancers of haematopoietic and lymphoid tissues; Cancer-related genes; Human disease related genes:Nervous system diseases:Eye disease; Predicted intracellular proteins; Disease related genes; Transcription factors:Basic domains	GO:0030855 epithelial cell differentiation
MEG3	maternally expressed 3	GO:0030308 negative regulation of cell growth;GO:0045926 negative regulation of growth;GO:0001558 regulation of cell growth
MYL9	myosin light chain 9	GO:0070527 platelet aggregation;GO:0034109 homotypic cell-cell adhesion;GO:0030239 myofibril assembly	Predicted intracellular proteins	GO:0098609 cell-cell adhesion; WP306 Focal adhesion; GO:0000902 cell morphogenesis; GO:0061061 muscle structure development
XYLT1	xylosyltransferase 1	GO:0030206 chondroitin sulfate biosynthetic process;GO:0043931 ossification involved in bone maturation;GO:0070977 bone maturation	Enzymes; Human disease related genes:Congenital malformations:Congenital malformations of the musculoskeletal system; Predicted secreted proteins; Potential drug targets; ENZYME proteins:Transferases; Human disease related genes:Congenital malformations:Congenital malformations of skin; Disease related genes	GO:0001501 skeletal system development
SYNE1	spectrin repeat containing nuclear envelope protein 1	GO:0043578 nuclear matrix organization;GO:0090292 nuclear matrix anchoring at nuclear membrane;GO:0051457 maintenance of protein location in nucleus	Human disease related genes:Musculoskeletal diseases:Muscular diseases; Human disease related genes:Congenital malformations:Congenital malformations of the musculoskeletal system; Human disease related genes:Nervous system diseases:Neurodegenerative diseases; Predicted intracellular proteins; Disease related genes; Cancer-related genes:Mutational cancer driver genes	GO:0061061 muscle structure development
MAPKAPK3	MAPK activated protein kinase 3	GO:0044351 macropinocytosis;GO:0006907 pinocytosis;GO:0048010 vascular endothelial growth factor receptor signaling pathway	Enzymes; Human disease related genes:Nervous system diseases:Eye disease; Kinases:CAMK Ser/Thr protein kinases; Potential drug targets; ENZYME proteins:Transferases; Predicted intracellular proteins; Disease related genes	GO:0007167 enzyme-linked receptor protein signaling pathway; R-HSA-9006934 Signaling by Receptor Tyrosine Kinases
KDR	kinase insert domain receptor	GO:1904881 cellular response to hydrogen sulfide;GO:1904880 response to hydrogen sulfide;GO:0048597 post-embryonic camera-type eye morphogenesis	FDA approved drug targets:Small molecule drugs; Enzymes; Human disease related genes:Cardiovascular diseases:Vascular diseases; FDA approved drug targets:Biotech drugs; Cancer-related genes:Candidate cancer biomarkers; Kinases:Tyr protein kinases; RAS pathway related proteins; ENZYME proteins:Transferases; Disease related genes; CD markers	GO:0035239 tube morphogenesis; GO:0007167 enzyme-linked receptor protein signaling pathway; R-HSA-1474244 Extracellular matrix organization; R-HSA-9006934 Signaling by Receptor Tyrosine Kinases; GO:0071363 cellular response to growth factor stimulus; WP306 Focal adhesion; GO:0048732 gland development; GO:0045785 positive regulation of cell adhesion; GO:0008283 cell population proliferation; GO:00…
TRO	trophinin	GO:0007566 embryo implantation;GO:0007156 homophilic cell adhesion via plasma membrane adhesion molecules;GO:0007565 female pregnancy	Predicted intracellular proteins; Cancer-related genes:Candidate cancer biomarkers	GO:0098609 cell-cell adhesion
KLHL22	kelch like family member 22	GO:0071233 cellular response to leucine;GO:0043201 response to leucine;GO:1904263 positive regulation of TORC1 signaling	Predicted intracellular proteins; Disease related genes	GO:0009725 response to hormone; GO:0051129 negative regulation of cellular component organization
COL14A1	collagen type XIV alpha 1 chain	GO:0030199 collagen fibril organization;GO:0030198 extracellular matrix organization;GO:0043062 extracellular structure organization	Human disease related genes:Congenital malformations:Congenital malformations of skin; Predicted intracellular proteins; Predicted secreted proteins	GO:0098609 cell-cell adhesion; R-HSA-1474244 Extracellular matrix organization
SNCAIP	synuclein alpha interacting protein	GO:0090083 regulation of inclusion body assembly;GO:0042417 dopamine metabolic process;GO:0006584 catecholamine metabolic process	Predicted intracellular proteins; Disease related genes
TMEM158	transmembrane protein 158
COL1A1	collagen type I alpha 1 chain	GO:0071306 cellular response to vitamin E;GO:1902618 cellular response to fluoride;GO:1902617 response to fluoride	Predicted intracellular proteins; Human disease related genes:Congenital malformations:Congenital malformations of the musculoskeletal system; Predicted secreted proteins; FDA approved drug targets:Biotech drugs; Cancer-related genes:Candidate cancer biomarkers; Human disease related genes:Congenital malformations:Congenital malformations of skin; Disease related genes; Human disease related gene…	GO:0035239 tube morphogenesis; GO:0007167 enzyme-linked receptor protein signaling pathway; R-HSA-1474244 Extracellular matrix organization; R-HSA-9006934 Signaling by Receptor Tyrosine Kinases; GO:0071363 cellular response to growth factor stimulus; GO:0009725 response to hormone; WP306 Focal adhesion; GO:0001501 skeletal system development; GO:0010810 regulation of cell-substrate adhesion
SRF	serum response factor	GO:0060532 bronchus cartilage development;GO:0061145 lung smooth muscle development;GO:0046016 positive regulation of transcription by glucose	Predicted intracellular proteins; Transcription factors:alpha-Helices exposed by beta-structures	GO:0035239 tube morphogenesis; GO:0098609 cell-cell adhesion; R-HSA-9006934 Signaling by Receptor Tyrosine Kinases; GO:0009725 response to hormone; GO:0008285 negative regulation of cell population proliferation; GO:0031589 cell-substrate adhesion; GO:0048732 gland development; GO:0000902 cell morphogenesis; GO:0001501 skeletal system development; GO:0061061 muscle structure development; GO:00343…
MICAL1	microtubule associated monooxygenase, calponin and LIM domain containing 1	GO:0019417 sulfur oxidation;GO:0030042 actin filament depolymerization;GO:0051261 protein depolymerization	Predicted intracellular proteins; Enzymes; ENZYME proteins:Oxidoreductases
MAGI2	membrane associated guanylate kinase, WW and PDZ domain containing 2	GO:0003402 planar cell polarity pathway involved in axis elongation;GO:0072015 podocyte development;GO:0032926 negative regulation of activin receptor signaling pathway	Transporters:Accessory Factors Involved in Transport; Human disease related genes:Urinary system diseases:Kidney diseases; Potential drug targets; Predicted intracellular proteins; Disease related genes	GO:0007167 enzyme-linked receptor protein signaling pathway; GO:0071363 cellular response to growth factor stimulus; WP306 Focal adhesion; GO:0008285 negative regulation of cell population proliferation; GO:0048732 gland development; GO:0030855 epithelial cell differentiation
IGF1	insulin like growth factor 1	GO:0060283 negative regulation of oocyte development;GO:1904073 regulation of trophectodermal cell proliferation;GO:1904075 positive regulation of trophectodermal cell proliferation	Human disease related genes:Cancers:Cancers of the lung and pleura; Predicted secreted proteins; Human disease related genes:Endocrine and metabolic diseases:Hypothalamus and pituitary gland diseases; RAS pathway related proteins; Disease related genes	GO:0007167 enzyme-linked receptor protein signaling pathway; R-HSA-9006934 Signaling by Receptor Tyrosine Kinases; GO:0009725 response to hormone; WP306 Focal adhesion; GO:0045785 positive regulation of cell adhesion; GO:0051129 negative regulation of cellular component organization; GO:0001501 skeletal system development; GO:0008283 cell population proliferation; GO:0061061 muscle structure deve…
SNX1	sorting nexin 1	GO:0072673 lamellipodium morphogenesis;GO:0034498 early endosome to Golgi transport;GO:0097581 lamellipodium organization	Predicted intracellular proteins	GO:0000902 cell morphogenesis
RAB31	RAB31, member RAS oncogene family	GO:0060100 positive regulation of phagocytosis, engulfment;GO:1905155 positive regulation of membrane invagination;GO:0060099 regulation of phagocytosis, engulfment	Predicted intracellular proteins	GO:0009725 response to hormone
CDO1	cysteine dioxygenase type 1	GO:0042412 taurine biosynthetic process;GO:0046305 alkanesulfonate biosynthetic process;GO:0009093 cysteine catabolic process	Predicted intracellular proteins; Enzymes; ENZYME proteins:Oxidoreductases	GO:0009725 response to hormone; GO:0048732 gland development
PGAP4	post-GPI attachment to proteins GalNAc transferase 4	GO:0006506 GPI anchor biosynthetic process;GO:0006505 GPI anchor metabolic process;GO:0009247 glycolipid biosynthetic process
DDR2	discoidin domain receptor tyrosine kinase 2	GO:1904897 regulation of hepatic stellate cell proliferation;GO:1904899 positive regulation of hepatic stellate cell proliferation;GO:2000491 positive regulation of hepatic stellate cell activation	FDA approved drug targets:Small molecule drugs; Enzymes; Human disease related genes:Congenital malformations:Congenital malformations of the musculoskeletal system; Cancer-related genes; Kinases:Tyr protein kinases; ENZYME proteins:Transferases; Predicted intracellular proteins; Disease related genes; CD markers	GO:0007167 enzyme-linked receptor protein signaling pathway; R-HSA-1474244 Extracellular matrix organization; GO:0071363 cellular response to growth factor stimulus; GO:0009725 response to hormone; GO:0045785 positive regulation of cell adhesion; GO:0001501 skeletal system development; GO:0008283 cell population proliferation
SMARCB1	SWI/SNF related, matrix associated, actin dependent regulator of chromatin, subfamily b, member 1	GO:0039692 single stranded viral RNA replication via double stranded DNA intermediate;GO:1900110 negative regulation of histone H3-K9 dimethylation;GO:1902659 regulation of glucose mediated signaling pathway	Predicted intracellular proteins; Cancer-related genes:Mutated cancer genes; Human disease related genes:Other diseases:Others; Human disease related genes:Other diseases:Mental and behavioural disorders; Disease related genes; Human disease related genes:Cancers:Cancers of eye, brain, and central nervous system; Human disease related genes:Congenital malformations:Other congenital malformations	GO:0008285 negative regulation of cell population proliferation; GO:0048732 gland development; GO:0045785 positive regulation of cell adhesion; GO:0030855 epithelial cell differentiation
CLDN4	claudin 4	GO:1905050 positive regulation of metallopeptidase activity;GO:0016338 calcium-independent cell-cell adhesion via plasma membrane cell-adhesion molecules;GO:1905048 regulation of metallopeptidase activity	Cancer-related genes:Candidate cancer biomarkers; Transporters:Transporter channels and pores; Potential drug targets; Disease related genes; Human disease related genes:Other congenital disorders:Chromosomal abnormalities	GO:0098609 cell-cell adhesion; GO:0009725 response to hormone; GO:0034330 cell junction organization
ZBTB44	zinc finger and BTB domain containing 44		Predicted intracellular proteins; Transcription factors:Zinc-coordinating DNA-binding domains
WFS1	wolframin ER transmembrane glycoprotein	GO:1903892 negative regulation of ATF6-mediated unfolded protein response;GO:1903891 regulation of ATF6-mediated unfolded protein response;GO:2000675 negative regulation of type B pancreatic cell apoptotic process	Predicted intracellular proteins; Transporters:Accessory Factors Involved in Transport; Human disease related genes:Nervous system diseases:Eye disease; Human disease related genes:Endocrine and metabolic diseases:Diabetes; Potential drug targets; Disease related genes; Human disease related genes:Nervous system diseases:Ear disease	GO:0048732 gland development
LINC00115	long intergenic non-protein coding RNA 115
MAP7	microtubule associated protein 7	GO:0006970 response to osmotic stress;GO:0072659 protein localization to plasma membrane;GO:0007163 establishment or maintenance of cell polarity	Predicted intracellular proteins
IFFO1	intermediate filament family orphan 1	GO:1990683 DNA double-strand break attachment to nuclear envelope;GO:1990166 protein localization to site of double-strand break;GO:0097240 chromosome attachment to the nuclear envelope	Predicted intracellular proteins
LDB2	LIM domain binding 2	GO:0010669 epithelial structure maintenance;GO:0035019 somatic stem cell population maintenance;GO:0001942 hair follicle development	Predicted intracellular proteins
TULP3	TUB like protein 3	GO:0021914 negative regulation of smoothened signaling pathway involved in ventral spinal cord patterning;GO:0060434 bronchus morphogenesis;GO:0060831 smoothened signaling pathway involved in dorsal/ventral neural tube patterning	Predicted intracellular proteins	GO:0035239 tube morphogenesis; GO:0048732 gland development; GO:0001501 skeletal system development
HSPA2	heat shock protein family A (Hsp70) member 2	GO:0070194 synaptonemal complex disassembly;GO:1901896 positive regulation of ATPase-coupled calcium transmembrane transporter activity;GO:0090084 negative regulation of inclusion body assembly	Predicted intracellular proteins; Cancer-related genes:Candidate cancer biomarkers	GO:0051129 negative regulation of cellular component organization
ALDH1A2	aldehyde dehydrogenase 1 family member A2	GO:0090242 retinoic acid receptor signaling pathway involved in somitogenesis;GO:0042904 9-cis-retinoic acid biosynthetic process;GO:0042905 9-cis-retinoic acid metabolic process	Predicted intracellular proteins; Enzymes; ENZYME proteins:Oxidoreductases	GO:0035239 tube morphogenesis; GO:0008285 negative regulation of cell population proliferation; GO:0048732 gland development; GO:0008283 cell population proliferation; GO:0061061 muscle structure development
ENTPD2	ectonucleoside triphosphate diphosphohydrolase 2	GO:0009137 purine nucleoside diphosphate catabolic process;GO:0009181 purine ribonucleoside diphosphate catabolic process;GO:0009191 ribonucleoside diphosphate catabolic process
OR2A9P	olfactory receptor family 2 subfamily A member 9 pseudogene
OR2A20P	olfactory receptor family 2 subfamily A member 20 pseudogene
PDS5B	PDS5 cohesin associated factor B	GO:0007064 mitotic sister chromatid cohesion;GO:0007062 sister chromatid cohesion;GO:0000070 mitotic sister chromatid segregation	Predicted intracellular proteins	GO:0008285 negative regulation of cell population proliferation; GO:0008283 cell population proliferation
PLCL1	phospholipase C like 1 (inactive)	GO:1900122 positive regulation of receptor binding;GO:1900120 regulation of receptor binding;GO:0007214 gamma-aminobutyric acid signaling pathway	Predicted intracellular proteins
KRT3	keratin 3	GO:0045109 intermediate filament organization;GO:0031424 keratinization;GO:0045104 intermediate filament cytoskeleton organization	Human disease related genes:Nervous system diseases:Eye disease; Predicted intracellular proteins; Disease related genes	GO:0030855 epithelial cell differentiation
SETD5	SET domain containing 5	GO:0097198 histone H3-K36 trimethylation;GO:0010452 histone H3-K36 methylation;GO:0018023 peptidyl-lysine trimethylation	Enzymes; Human disease related genes:Other diseases:Mental and behavioural disorders; Potential drug targets; ENZYME proteins:Transferases; Predicted intracellular proteins; Disease related genes	WP306 Focal adhesion; GO:0010810 regulation of cell-substrate adhesion
SPINT2	serine peptidase inhibitor, Kunitz type 2	GO:0060671 epithelial cell differentiation involved in embryonic placenta development;GO:0060672 epithelial cell morphogenesis involved in placental branching;GO:0060670 branching involved in labyrinthine layer morphogenesis	Disease related genes; Cancer-related genes:Candidate cancer biomarkers; Predicted intracellular proteins; Human disease related genes:Digestive system diseases:Gastrointestinal diseases	GO:0035239 tube morphogenesis; R-HSA-1474244 Extracellular matrix organization; R-HSA-9006934 Signaling by Receptor Tyrosine Kinases; GO:0071363 cellular response to growth factor stimulus; GO:0008285 negative regulation of cell population proliferation; GO:0048732 gland development; GO:0045785 positive regulation of cell adhesion; GO:0000902 cell morphogenesis; GO:0030855 epithelial cell differe…
ATP8A2	ATPase phospholipid transporting 8A2	GO:0003011 involuntary skeletal muscle contraction;GO:0061092 positive regulation of phospholipid translocation;GO:0061091 regulation of phospholipid translocation	Enzymes; ENZYME proteins; Human disease related genes:Nervous system diseases:Neurodegenerative diseases; Potential drug targets; Disease related genes	GO:0008285 negative regulation of cell population proliferation; GO:0000902 cell morphogenesis
TRPC1	transient receptor potential cation channel subfamily C member 1	GO:0042438 melanin biosynthetic process;GO:0006582 melanin metabolic process;GO:0044550 secondary metabolite biosynthetic process	Voltage-gated ion channels:Transient Receptor Potential Channels; Transporters:Transporter channels and pores
ARHGAP10	Rho GTPase activating protein 10	GO:0051056 regulation of small GTPase mediated signal transduction;GO:0043066 negative regulation of apoptotic process;GO:0043069 negative regulation of programmed cell death	Predicted intracellular proteins
CDH5	cadherin 5	GO:1902396 protein localization to bicellular tight junction;GO:1901552 positive regulation of endothelial cell development;GO:1903142 positive regulation of establishment of endothelial barrier	Predicted intracellular proteins; Cancer-related genes:Candidate cancer biomarkers; CD markers	GO:0035239 tube morphogenesis; GO:0098609 cell-cell adhesion; GO:0007167 enzyme-linked receptor protein signaling pathway; R-HSA-9006934 Signaling by Receptor Tyrosine Kinases; GO:0071363 cellular response to growth factor stimulus; WP306 Focal adhesion; GO:0008285 negative regulation of cell population proliferation; GO:0000902 cell morphogenesis; GO:0051129 negative regulation of cellular compo…
CACNA1D	calcium voltage-gated channel subunit alpha1 D	GO:0086046 membrane depolarization during SA node cell action potential;GO:0086015 SA node cell action potential;GO:0086018 SA node cell to atrial cardiac muscle cell signaling	Human disease related genes:Endocrine and metabolic diseases:Adrenal gland diseases; FDA approved drug targets:Small molecule drugs; Voltage-gated ion channels:Voltage-Gated Calcium Channels; Transporters:Transporter channels and pores; Predicted intracellular proteins; Disease related genes; Cancer-related genes
C3orf14	chromosome 3 open reading frame 14		Predicted intracellular proteins
DAG1	dystroglycan 1	GO:0016203 muscle attachment;GO:0016340 calcium-dependent cell-matrix adhesion;GO:0098942 retrograde trans-synaptic signaling by trans-synaptic protein complex	Human disease related genes:Congenital disorders of metabolism:Congenital disorders of glycan/glycoprotein metabolism; Transporters; Human disease related genes:Musculoskeletal diseases:Muscular diseases; Potential drug targets; Predicted intracellular proteins; Disease related genes	GO:0035239 tube morphogenesis; R-HSA-1474244 Extracellular matrix organization; GO:0009725 response to hormone; WP306 Focal adhesion; GO:0031589 cell-substrate adhesion; GO:0048732 gland development; GO:0045785 positive regulation of cell adhesion; GO:0000902 cell morphogenesis; GO:0061061 muscle structure development; GO:0010810 regulation of cell-substrate adhesion
LPIN1	lipin 1	GO:1903730 regulation of phosphatidate phosphatase activity;GO:1903741 negative regulation of phosphatidate phosphatase activity;GO:0006642 triglyceride mobilization	ENZYME proteins:Hydrolases; Enzymes; Human disease related genes:Congenital disorders of metabolism:Congenital disorders of lipid/glycolipid metabolism; Potential drug targets; Predicted intracellular proteins; Disease related genes	GO:0009725 response to hormone
MAP4	microtubule associated protein 4	GO:0051012 microtubule sliding;GO:1902856 negative regulation of non-motile cilium assembly;GO:1902855 regulation of non-motile cilium assembly	Predicted intracellular proteins; FDA approved drug targets:Small molecule drugs	GO:0000902 cell morphogenesis; GO:0051129 negative regulation of cellular component organization
CLIP3	CAP-Gly domain containing linker protein 3	GO:0098840 protein transport along microtubule;GO:0099118 microtubule-based protein transport;GO:0031115 negative regulation of microtubule polymerization	Predicted intracellular proteins	GO:0051129 negative regulation of cellular component organization
SRPX2	sushi repeat containing protein X-linked 2	GO:0071625 vocalization behavior;GO:0090050 positive regulation of cell migration involved in sprouting angiogenesis;GO:0051965 positive regulation of synapse assembly	Predicted intracellular proteins; Disease related genes; Human disease related genes:Nervous system diseases:Epilepsy; Predicted secreted proteins	GO:0035239 tube morphogenesis; GO:0098609 cell-cell adhesion; R-HSA-1474244 Extracellular matrix organization; GO:0010810 regulation of cell-substrate adhesion
CSNK1D	casein kinase 1 delta	GO:1905424 regulation of Wnt-mediated midbrain dopaminergic neuron differentiation;GO:1905426 positive regulation of Wnt-mediated midbrain dopaminergic neuron differentiation;GO:1904958 positive regulation of midbrain dopaminergic neuron differentiation	Kinases:CK1 Ser/Thr protein kinases; Human disease related genes:Nervous system diseases:Other nervous and sensory system diseases; Enzymes; Potential drug targets; ENZYME proteins:Transferases; Predicted intracellular proteins; Disease related genes	GO:0007167 enzyme-linked receptor protein signaling pathway; GO:0071363 cellular response to growth factor stimulus
TTC23	tetratricopeptide repeat domain 23	GO:0045880 positive regulation of smoothened signaling pathway;GO:0008589 regulation of smoothened signaling pathway;GO:0009967 positive regulation of signal transduction	Predicted intracellular proteins
RECK	reversion inducing cysteine rich protein with kazal motifs	GO:0090210 regulation of establishment of blood-brain barrier;GO:0001955 blood vessel maturation;GO:1904684 negative regulation of metalloendopeptidase activity		GO:0035239 tube morphogenesis; R-HSA-1474244 Extracellular matrix organization
RBM5	RNA binding motif protein 5	GO:0000381 regulation of alternative mRNA splicing, via spliceosome;GO:0000245 spliceosomal complex assembly;GO:0048024 regulation of mRNA splicing, via spliceosome	Predicted intracellular proteins	GO:0008285 negative regulation of cell population proliferation
TBL1X	transducin beta like 1 X-linked	GO:0016575 histone deacetylation;GO:0006476 protein deacetylation;GO:0035601 protein deacylation	Predicted intracellular proteins; Disease related genes; Human disease related genes:Endocrine and metabolic diseases:Thyroid gland diseases
NR3C1	nuclear receptor subfamily 3 group C member 1	GO:0043402 glucocorticoid mediated signaling pathway;GO:0042921 glucocorticoid receptor signaling pathway;GO:0031958 corticosteroid receptor signaling pathway	Transcription factors:Zinc-coordinating DNA-binding domains; Human disease related genes:Endocrine and metabolic diseases:Adrenal gland diseases; FDA approved drug targets:Small molecule drugs; Predicted intracellular proteins; Disease related genes; Human disease related genes:Musculoskeletal diseases:Skeletal diseases; Nuclear receptors	GO:0035239 tube morphogenesis; GO:0071363 cellular response to growth factor stimulus; GO:0009725 response to hormone; GO:0048732 gland development
FZD5	frizzled class receptor 5	GO:0060715 syncytiotrophoblast cell differentiation involved in labyrinthine layer development;GO:0060574 intestinal epithelial cell maturation;GO:0060061 Spemann organizer formation	G-protein coupled receptors:GPCRs excl olfactory receptors; G-protein coupled receptors:Family fz/smo receptors	GO:0035239 tube morphogenesis; WP306 Focal adhesion; GO:0008285 negative regulation of cell population proliferation; GO:0048732 gland development; GO:0010810 regulation of cell-substrate adhesion; GO:0034330 cell junction organization; GO:0030855 epithelial cell differentiation
NISCH	nischarin	GO:0016601 Rac protein signal transduction;GO:0007265 Ras protein signal transduction;GO:0007264 small GTPase mediated signal transduction	Predicted intracellular proteins; FDA approved drug targets:Small molecule drugs
CENPT	centromere protein T	GO:0051382 kinetochore assembly;GO:0051383 kinetochore organization;GO:0034508 centromere complex assembly	Predicted intracellular proteins; Disease related genes; Human disease related genes:Congenital malformations:Other congenital malformations
COL7A1	collagen type VII alpha 1 chain	GO:0035987 endodermal cell differentiation;GO:0001706 endoderm formation;GO:0007492 endoderm development	Predicted intracellular proteins; Predicted secreted proteins; Human disease related genes:Skin diseases:Skin and soft tissue diseases; Human disease related genes:Congenital malformations:Congenital malformations of skin; Disease related genes	R-HSA-1474244 Extracellular matrix organization
HOXD13	homeobox D13	GO:0048619 embryonic hindgut morphogenesis;GO:0060687 regulation of branching involved in prostate gland morphogenesis;GO:0060526 prostate glandular acinus morphogenesis	Predicted intracellular proteins; Human disease related genes:Congenital malformations:Congenital malformations of the musculoskeletal system; Human disease related genes:Congenital malformations:Other congenital malformations; Transcription factors:Helix-turn-helix domains; Disease related genes; Cancer-related genes	GO:0035239 tube morphogenesis; GO:0048732 gland development; GO:0001501 skeletal system development
CHST7	carbohydrate sulfotransferase 7	GO:0006044 N-acetylglucosamine metabolic process;GO:0030206 chondroitin sulfate biosynthetic process;GO:0050650 chondroitin sulfate proteoglycan biosynthetic process	ENZYME proteins:Transferases; Predicted intracellular proteins; Enzymes
UBE2I	ubiquitin conjugating enzyme E2 I	GO:1903182 regulation of SUMO transferase activity;GO:1903755 positive regulation of SUMO transferase activity;GO:0007084 mitotic nuclear membrane reassembly	Transporters:Primary Active Transporters; Predicted intracellular proteins; Cancer-related genes:Candidate cancer biomarkers
CALD1	caldesmon 1	GO:0051017 actin filament bundle assembly;GO:0061572 actin filament bundle organization;GO:0006936 muscle contraction	Predicted intracellular proteins	GO:0035239 tube morphogenesis
NOLC1	nucleolar and coiled-body phosphoprotein 1	GO:0033979 box H/ACA RNA metabolic process;GO:0014029 neural crest formation;GO:0007000 nucleolus organization	Predicted intracellular proteins
HADHA	hydroxyacyl-CoA dehydrogenase trifunctional multienzyme complex subunit alpha	GO:0035965 cardiolipin acyl-chain remodeling;GO:0032048 cardiolipin metabolic process;GO:0046471 phosphatidylglycerol metabolic process	ENZYME proteins:Oxidoreductases; ENZYME proteins:Lyases; Enzymes; Human disease related genes:Congenital disorders of metabolism:Congenital disorders of lipid/glycolipid metabolism; Human disease related genes:Congenital disorders of metabolism:Mitochondrial diseases; Potential drug targets; Predicted intracellular proteins; Disease related genes	GO:0009725 response to hormone
ADAM23	ADAM metallopeptidase domain 23	GO:1990830 cellular response to leukemia inhibitory factor;GO:1990823 response to leukemia inhibitory factor;GO:0071345 cellular response to cytokine stimulus	Predicted intracellular proteins; Predicted secreted proteins
PARVA	parvin alpha	GO:0071670 smooth muscle cell chemotaxis;GO:0014909 smooth muscle cell migration;GO:0003148 outflow tract septum morphogenesis	Predicted intracellular proteins	GO:0035239 tube morphogenesis; GO:0098609 cell-cell adhesion; WP306 Focal adhesion; GO:0031589 cell-substrate adhesion; GO:0000902 cell morphogenesis
SCNN1A	sodium channel epithelial 1 subunit alpha	GO:0036253 response to amiloride;GO:0036254 cellular response to amiloride;GO:0050914 sensory perception of salty taste	Human disease related genes:Respiratory diseases:Tracheobronchial diseases; FDA approved drug targets:Small molecule drugs; Human disease related genes:Urinary system diseases:Kidney diseases; Transporters:Transporter channels and pores; Disease related genes; Human disease related genes:Cardiovascular diseases:Hypertensive diseases	GO:0009725 response to hormone
TP53BP1	tumor protein p53 binding protein 1	GO:0071481 cellular response to X-ray;GO:2000042 negative regulation of double-strand break repair via homologous recombination;GO:0045830 positive regulation of isotype switching	Cancer-related genes:Mutational cancer driver genes; Predicted intracellular proteins; Disease related genes; Cancer-related genes:Mutated cancer genes	GO:0045785 positive regulation of cell adhesion
CNTNAP1	contactin associated protein 1	GO:0098529 neuromuscular junction development, skeletal muscle fiber;GO:1990227 paranodal junction maintenance;GO:0002175 protein localization to paranode region of axon	Disease related genes; Human disease related genes:Nervous system diseases:Other nervous and sensory system diseases; Human disease related genes:Congenital malformations:Congenital malformations of the musculoskeletal system	GO:0000902 cell morphogenesis; GO:0061061 muscle structure development; GO:0034330 cell junction organization
SPTAN1	spectrin alpha, non-erythrocytic 1	GO:0051693 actin filament capping;GO:0030835 negative regulation of actin filament depolymerization;GO:0030834 regulation of actin filament depolymerization	Predicted intracellular proteins; Disease related genes; Human disease related genes:Nervous system diseases:Epilepsy	GO:0051129 negative regulation of cellular component organization
IL15	interleukin 15	GO:0033078 extrathymic T cell differentiation;GO:0045062 extrathymic T cell selection;GO:0001866 NK T cell proliferation	Predicted intracellular proteins; Cancer-related genes:Candidate cancer biomarkers; Predicted secreted proteins	GO:0007167 enzyme-linked receptor protein signaling pathway; WP306 Focal adhesion; GO:0008285 negative regulation of cell population proliferation; GO:0045785 positive regulation of cell adhesion; GO:0008283 cell population proliferation
H2AJ	H2A.J histone	GO:0008150 biological_process	Predicted intracellular proteins
HOXD11	homeobox D11	GO:0001658 branching involved in ureteric bud morphogenesis;GO:0060675 ureteric bud morphogenesis;GO:0072171 mesonephric tubule morphogenesis	Transcription factors:Helix-turn-helix domains; Predicted intracellular proteins; Cancer-related genes	GO:0035239 tube morphogenesis; GO:0048732 gland development
LAD1	ladinin 1		Predicted intracellular proteins; Predicted secreted proteins
JAM3	junctional adhesion molecule 3	GO:0090138 regulation of actin cytoskeleton organization by cell-cell adhesion;GO:0033624 negative regulation of integrin activation;GO:0097241 hematopoietic stem cell migration to bone marrow	Predicted intracellular proteins; Disease related genes; Human disease related genes:Nervous system diseases:Other nervous and sensory system diseases; Predicted secreted proteins	GO:0035239 tube morphogenesis; GO:0098609 cell-cell adhesion; R-HSA-1474244 Extracellular matrix organization; GO:0031589 cell-substrate adhesion; GO:0051129 negative regulation of cellular component organization; GO:0034330 cell junction organization
TAOK3	TAO kinase 3	GO:0007095 mitotic G2 DNA damage checkpoint signaling;GO:0046329 negative regulation of JNK cascade;GO:0043507 positive regulation of JUN kinase activity	ENZYME proteins:Transferases; Predicted intracellular proteins; Enzymes; Kinases:STE Ser/Thr protein kinases	GO:0007167 enzyme-linked receptor protein signaling pathway; GO:0000902 cell morphogenesis
TPST1	tyrosylprotein sulfotransferase 1	GO:0006478 peptidyl-tyrosine sulfation;GO:0006477 protein sulfation;GO:0034035 purine ribonucleoside bisphosphate metabolic process	ENZYME proteins:Transferases; Predicted intracellular proteins; Enzymes	GO:0007167 enzyme-linked receptor protein signaling pathway
S100A11	S100 calcium binding protein A11	GO:0008156 negative regulation of DNA replication;GO:0014911 positive regulation of smooth muscle cell migration;GO:0014910 regulation of smooth muscle cell migration	Predicted intracellular proteins	GO:0098609 cell-cell adhesion; GO:0008285 negative regulation of cell population proliferation
TRAF3	TNF receptor associated factor 3	GO:0008063 Toll signaling pathway;GO:0035666 TRIF-dependent toll-like receptor signaling pathway;GO:0002756 MyD88-independent toll-like receptor signaling pathway	Cancer-related genes:Mutated cancer genes; Enzymes; Potential drug targets; ENZYME proteins:Transferases; Predicted intracellular proteins; Disease related genes	WP306 Focal adhesion
PRKD1	protein kinase D1	GO:0089700 protein kinase D signaling;GO:0038033 positive regulation of endothelial cell chemotaxis by VEGF-activated vascular endothelial growth factor receptor signaling pathway;GO:1901727 positive regulation of histone deacetylase activity	Enzymes; Human disease related genes:Congenital malformations:Congenital malformations of the circulatory system; Kinases:CAMK Ser/Thr protein kinases; Potential drug targets; ENZYME proteins:Transferases; Predicted intracellular proteins; Disease related genes	GO:0035239 tube morphogenesis; GO:0007167 enzyme-linked receptor protein signaling pathway; GO:0071363 cellular response to growth factor stimulus; GO:0051129 negative regulation of cellular component organization
HEG1	heart development protein with EGF like domains 1	GO:0003017 lymph circulation;GO:2000299 negative regulation of Rho-dependent protein serine/threonine kinase activity;GO:0090271 positive regulation of fibroblast growth factor production	Predicted intracellular proteins	GO:0035239 tube morphogenesis; GO:0048732 gland development; GO:0000902 cell morphogenesis; GO:0061061 muscle structure development; GO:0034330 cell junction organization; GO:0030855 epithelial cell differentiation
F11R	F11 receptor	GO:0035683 memory T cell extravasation;GO:1902396 protein localization to bicellular tight junction;GO:1901552 positive regulation of endothelial cell development	CD markers	GO:0098609 cell-cell adhesion; R-HSA-1474244 Extracellular matrix organization; GO:0045785 positive regulation of cell adhesion; GO:0051129 negative regulation of cellular component organization; GO:0010810 regulation of cell-substrate adhesion; GO:0030855 epithelial cell differentiation
MYLIP	myosin regulatory light chain interacting protein	GO:0032803 regulation of low-density lipoprotein particle receptor catabolic process;GO:2000644 regulation of receptor catabolic process;GO:0010989 negative regulation of low-density lipoprotein particle clearance	ENZYME proteins:Transferases; Predicted intracellular proteins; Enzymes	GO:0051129 negative regulation of cellular component organization
ZHX3	zinc fingers and homeoboxes 3	GO:0045669 positive regulation of osteoblast differentiation;GO:0045667 regulation of osteoblast differentiation;GO:0045597 positive regulation of cell differentiation	Transcription factors:Helix-turn-helix domains; Predicted intracellular proteins
SMTN	smoothelin	GO:0006939 smooth muscle contraction;GO:0006936 muscle contraction;GO:0003012 muscle system process	Predicted intracellular proteins	GO:0061061 muscle structure development
ROR2	receptor tyrosine kinase like orphan receptor 2	GO:1900019 regulation of protein kinase C activity;GO:1900020 positive regulation of protein kinase C activity;GO:0045651 positive regulation of macrophage differentiation	Enzymes; Human disease related genes:Congenital malformations:Congenital malformations of the musculoskeletal system; Kinases:Tyr protein kinases; Potential drug targets; ENZYME proteins:Transferases; Disease related genes; Human disease related genes:Congenital malformations:Other congenital malformations	GO:0007167 enzyme-linked receptor protein signaling pathway; WP306 Focal adhesion; GO:0045785 positive regulation of cell adhesion
TEK	TEK receptor tyrosine kinase	GO:0048014 Tie signaling pathway;GO:0060347 heart trabecula formation;GO:0060216 definitive hemopoiesis	FDA approved drug targets:Small molecule drugs; Enzymes; Predicted secreted proteins; Human disease related genes:Congenital malformations:Congenital malformations of the circulatory system; Cancer-related genes:Candidate cancer biomarkers; Kinases:Tyr protein kinases; RAS pathway related proteins; ENZYME proteins:Transferases; Disease related genes; CD markers	GO:0035239 tube morphogenesis; GO:0007167 enzyme-linked receptor protein signaling pathway; WP306 Focal adhesion; GO:0031589 cell-substrate adhesion; GO:0048732 gland development; GO:0045785 positive regulation of cell adhesion; GO:0000902 cell morphogenesis; GO:0051129 negative regulation of cellular component organization; GO:0008283 cell population proliferation; GO:0010810 regulation of cell-…
ITSN1	intersectin 1	GO:0150007 clathrin-dependent synaptic vesicle endocytosis;GO:0036466 synaptic vesicle recycling via endosome;GO:0099532 synaptic vesicle endosomal processing	Predicted intracellular proteins
ECM1	extracellular matrix protein 1	GO:0030502 negative regulation of bone mineralization;GO:0003416 endochondral bone growth;GO:0002063 chondrocyte development	Disease related genes; Predicted secreted proteins; Human disease related genes:Congenital disorders of metabolism:Congenital disorders of lipid/glycolipid metabolism	GO:0035239 tube morphogenesis; R-HSA-1474244 Extracellular matrix organization; GO:0001501 skeletal system development
FGF1	fibroblast growth factor 1	GO:0060681 branch elongation involved in ureteric bud branching;GO:0060677 ureteric bud elongation;GO:1901509 regulation of endothelial tube morphogenesis	FDA approved drug targets:Small molecule drugs; Predicted secreted proteins; FDA approved drug targets:Biotech drugs; RAS pathway related proteins; Predicted intracellular proteins; Cancer-related genes:Candidate cancer biomarkers	GO:0035239 tube morphogenesis; GO:0007167 enzyme-linked receptor protein signaling pathway; R-HSA-9006934 Signaling by Receptor Tyrosine Kinases; GO:0071363 cellular response to growth factor stimulus; WP306 Focal adhesion; GO:0048732 gland development; GO:0008283 cell population proliferation
KANK2	KN motif and ankyrin repeat domains 2	GO:0070563 negative regulation of vitamin D receptor signaling pathway;GO:0090521 podocyte cell migration;GO:0070562 regulation of vitamin D receptor signaling pathway	Predicted intracellular proteins; Disease related genes; Human disease related genes:Urinary system diseases:Kidney diseases	GO:0008285 negative regulation of cell population proliferation; GO:0048732 gland development
LGALS1	galectin 1	GO:0002317 plasma cell differentiation;GO:0046598 positive regulation of viral entry into host cell;GO:0075294 positive regulation by symbiont of entry into host	Predicted intracellular proteins; Predicted secreted proteins	GO:0098609 cell-cell adhesion; GO:0045785 positive regulation of cell adhesion; GO:0061061 muscle structure development
MIR4640	microRNA 4640
DDR1	discoidin domain receptor tyrosine kinase 1	GO:0061302 smooth muscle cell-matrix adhesion;GO:0038063 collagen-activated tyrosine kinase receptor signaling pathway;GO:0014909 smooth muscle cell migration	Enzymes; Kinases:Tyr protein kinases; ENZYME proteins:Transferases; Predicted intracellular proteins; CD markers	GO:0035239 tube morphogenesis; GO:0007167 enzyme-linked receptor protein signaling pathway; R-HSA-1474244 Extracellular matrix organization; GO:0008285 negative regulation of cell population proliferation; GO:0031589 cell-substrate adhesion; GO:0048732 gland development; GO:0000902 cell morphogenesis; GO:0008283 cell population proliferation; GO:0010810 regulation of cell-substrate adhesion
UST	uronyl 2-sulfotransferase	GO:0030208 dermatan sulfate biosynthetic process;GO:0030205 dermatan sulfate metabolic process;GO:0006477 protein sulfation
IGFBP4	insulin like growth factor binding protein 4	GO:0043568 positive regulation of insulin-like growth factor receptor signaling pathway;GO:0044342 type B pancreatic cell proliferation;GO:0043567 regulation of insulin-like growth factor receptor signaling pathway	Predicted secreted proteins	R-HSA-1474244 Extracellular matrix organization; GO:0008283 cell population proliferation
ACTR2	actin related protein 2	GO:0035983 response to trichostatin A;GO:0035984 cellular response to trichostatin A;GO:0016344 meiotic chromosome movement towards spindle pole	Predicted intracellular proteins	GO:0009725 response to hormone
ENPEP	glutamyl aminopeptidase	GO:0002003 angiotensin maturation;GO:0002002 regulation of angiotensin levels in blood;GO:0001991 regulation of systemic arterial blood pressure by circulatory renin-angiotensin	Peptidases:Metallopeptidases; Enzymes; ENZYME proteins:Hydrolases; CD markers	GO:0035239 tube morphogenesis; GO:0048732 gland development; GO:0008283 cell population proliferation
EHMT1	euchromatic histone lysine methyltransferase 1	GO:0018026 peptidyl-lysine monomethylation;GO:0051567 histone H3-K9 methylation;GO:0061647 histone H3-K9 modification	Predicted intracellular proteins; Disease related genes; Human disease related genes:Congenital malformations:Other congenital malformations
SYNRG	synergin gamma	GO:0006897 endocytosis;GO:0006886 intracellular protein transport;GO:0015031 protein transport	Predicted intracellular proteins
GARRE1	granule associated Rac and RHOG effector 1	GO:0016601 Rac protein signal transduction;GO:0007265 Ras protein signal transduction;GO:0007264 small GTPase mediated signal transduction	Predicted intracellular proteins
ADAMTS5	ADAM metallopeptidase with thrombospondin type 1 motif 5	GO:0044691 tooth eruption;GO:0007520 myoblast fusion;GO:0000768 syncytium formation by plasma membrane fusion	Cancer-related genes:Candidate cancer biomarkers; Predicted secreted proteins	R-HSA-1474244 Extracellular matrix organization; GO:0061061 muscle structure development
TEN1-CDK3	TEN1-CDK3 readthrough (NMD candidate)
CDK3	cyclin dependent kinase 3	GO:0045023 G0 to G1 transition;GO:0045746 negative regulation of Notch signaling pathway;GO:0000082 G1/S transition of mitotic cell cycle	ENZYME proteins:Transferases; Predicted intracellular proteins; Enzymes; Kinases:CMGC Ser/Thr protein kinases	GO:0007167 enzyme-linked receptor protein signaling pathway; GO:0008283 cell population proliferation
MCAM	melanoma cell adhesion molecule	GO:0061042 vascular wound healing;GO:0060055 angiogenesis involved in wound healing;GO:0003094 glomerular filtration	CD markers	GO:0035239 tube morphogenesis
GPR78	G protein-coupled receptor 78	GO:0007189 adenylate cyclase-activating G protein-coupled receptor signaling pathway;GO:0007188 adenylate cyclase-modulating G protein-coupled receptor signaling pathway;GO:0007186 G protein-coupled receptor signaling pathway	G-protein coupled receptors:GPCRs excl olfactory receptors
CPZ	carboxypeptidase Z	GO:0016485 protein processing;GO:0051604 protein maturation;GO:0016055 Wnt signaling pathway	Predicted intracellular proteins; Peptidases:Metallopeptidases; Enzymes; Predicted secreted proteins
OGG1	8-oxoguanine DNA glycosylase	GO:1901291 negative regulation of double-strand break repair via single-strand annealing;GO:0045007 depurination;GO:0033683 nucleotide-excision repair, DNA incision	ENZYME proteins:Lyases; Enzymes; Cancer-related genes:Candidate cancer biomarkers; Potential drug targets; Predicted intracellular proteins; Disease related genes
GM2A	ganglioside GM2 activator	GO:0006689 ganglioside catabolic process;GO:0009313 oligosaccharide catabolic process;GO:0046479 glycosphingolipid catabolic process	Predicted intracellular proteins; Disease related genes; Human disease related genes:Congenital disorders of metabolism:Lysosomal storage diseases; Human disease related genes:Congenital disorders of metabolism:Congenital disorders of lipid/glycolipid metabolism
EPN1	epsin 1	GO:1903671 negative regulation of sprouting angiogenesis;GO:1903670 regulation of sprouting angiogenesis;GO:0007219 Notch signaling pathway	Predicted intracellular proteins	R-HSA-9006934 Signaling by Receptor Tyrosine Kinases
KLRC2	killer cell lectin like receptor C2	GO:0043321 regulation of natural killer cell degranulation;GO:0043323 positive regulation of natural killer cell degranulation;GO:0002223 stimulatory C-type lectin receptor signaling pathway	Predicted intracellular proteins; CD markers	GO:0045785 positive regulation of cell adhesion
KLRC1	killer cell lectin like receptor C1	GO:0002304 gamma-delta intraepithelial T cell differentiation;GO:0002305 CD8-positive, gamma-delta intraepithelial T cell differentiation;GO:0002769 natural killer cell inhibitory signaling pathway	Predicted intracellular proteins; CD markers	GO:0045785 positive regulation of cell adhesion
TMEM259	transmembrane protein 259	GO:1904294 positive regulation of ERAD pathway;GO:1904292 regulation of ERAD pathway;GO:1905898 positive regulation of response to endoplasmic reticulum stress	Predicted intracellular proteins
MRC2	mannose receptor C type 2	GO:0030574 collagen catabolic process;GO:0032963 collagen metabolic process;GO:0001649 osteoblast differentiation	Predicted intracellular proteins; CD markers
SPARC	secreted protein acidic and cysteine rich	GO:0001937 negative regulation of endothelial cell proliferation;GO:0010595 positive regulation of endothelial cell migration;GO:0016525 negative regulation of angiogenesis	Human disease related genes:Congenital malformations:Congenital malformations of the musculoskeletal system; Predicted secreted proteins; Cancer-related genes:Candidate cancer biomarkers; Predicted intracellular proteins; Disease related genes	R-HSA-1474244 Extracellular matrix organization; R-HSA-9006934 Signaling by Receptor Tyrosine Kinases; WP306 Focal adhesion; GO:0008285 negative regulation of cell population proliferation
ACTN1	actinin alpha 1	GO:0051639 actin filament network formation;GO:0030220 platelet formation;GO:0036344 platelet morphogenesis	Predicted intracellular proteins; Disease related genes; Human disease related genes:Cardiovascular diseases:Hematologic diseases; FDA approved drug targets:Biotech drugs	R-HSA-1474244 Extracellular matrix organization; WP306 Focal adhesion; GO:0031589 cell-substrate adhesion; GO:0000902 cell morphogenesis; GO:0061061 muscle structure development; GO:0034330 cell junction organization
VDR	vitamin D receptor	GO:0060057 apoptotic process involved in mammary gland involution;GO:0060058 positive regulation of apoptotic process involved in mammary gland involution;GO:0070561 vitamin D receptor signaling pathway	Transcription factors:Zinc-coordinating DNA-binding domains; Human disease related genes:Congenital disorders of metabolism:Congenital disorders of cofactor/vitamin metabolism; Transporters; FDA approved drug targets:Small molecule drugs; Predicted intracellular proteins; Disease related genes; Human disease related genes:Musculoskeletal diseases:Skeletal diseases; Nuclear receptors	GO:0035239 tube morphogenesis; GO:0008285 negative regulation of cell population proliferation; GO:0048732 gland development; GO:0000902 cell morphogenesis; GO:0001501 skeletal system development
APOLD1	apolipoprotein L domain containing 1	GO:0045601 regulation of endothelial cell differentiation;GO:0042157 lipoprotein metabolic process;GO:0030856 regulation of epithelial cell differentiation		GO:0035239 tube morphogenesis
TSPAN4	tetraspanin 4	GO:0065003 protein-containing complex assembly;GO:0043933 protein-containing complex organization;GO:0022607 cellular component assembly
MITF	melanocyte inducing transcription factor	GO:1902362 melanocyte apoptotic process;GO:0030318 melanocyte differentiation;GO:0050931 pigment cell differentiation	Transcription factors:Basic domains; Human disease related genes:Congenital disorders of metabolism:Other congenital disorders of metabolism; Predicted intracellular proteins; Human disease related genes:Congenital disorders of metabolism:Congenital disorders of amino acid metabolism; Human disease related genes:Cancers:Skin cancers; Disease related genes; Cancer-related genes	WP306 Focal adhesion; GO:0045785 positive regulation of cell adhesion
INPP5F	inositol polyphosphate-5-phosphatase F	GO:0031161 phosphatidylinositol catabolic process;GO:0001921 positive regulation of receptor recycling;GO:0003299 muscle hypertrophy in response to stress	Predicted intracellular proteins; Enzymes; ENZYME proteins:Hydrolases	GO:0051129 negative regulation of cellular component organization
CACNG2	calcium voltage-gated channel auxiliary subunit gamma 2	GO:0060082 eye blink reflex;GO:1904508 regulation of protein localization to basolateral plasma membrane;GO:1904510 positive regulation of protein localization to basolateral plasma membrane	Transporters:Accessory Factors Involved in Transport; Disease related genes; Human disease related genes:Other diseases:Mental and behavioural disorders; FDA approved drug targets:Small molecule drugs	GO:0034330 cell junction organization
TUBGCP2	tubulin gamma complex associated protein 2	GO:0007020 microtubule nucleation;GO:0046785 microtubule polymerization;GO:0031109 microtubule polymerization or depolymerization	Predicted intracellular proteins; Disease related genes
LSR	lipolysis stimulated lipoprotein receptor	GO:1904274 tricellular tight junction assembly;GO:0061833 protein localization to tricellular tight junction;GO:0060856 establishment of blood-brain barrier	Predicted intracellular proteins	GO:0048732 gland development; GO:0034330 cell junction organization
SMAD1	SMAD family member 1	GO:0002051 osteoblast fate commitment;GO:0007183 SMAD protein complex assembly;GO:0031053 primary miRNA processing	Disease related genes; Cancer-related genes:Candidate cancer biomarkers; Predicted intracellular proteins; Transcription factors:beta-Hairpin exposed by an alpha/beta-scaffold	GO:0007167 enzyme-linked receptor protein signaling pathway; GO:0071363 cellular response to growth factor stimulus; GO:0008285 negative regulation of cell population proliferation; GO:0048732 gland development; GO:0001501 skeletal system development; GO:0008283 cell population proliferation; GO:0061061 muscle structure development
TMSB4Y	thymosin beta 4 Y-linked	GO:0042989 sequestering of actin monomers;GO:0030837 negative regulation of actin filament polymerization;GO:0032507 maintenance of protein location in cell	Predicted intracellular proteins	GO:0051129 negative regulation of cellular component organization
LHFPL6	LHFPL tetraspan subfamily member 6		Potential drug targets; Disease related genes; Transporters:Transporter channels and pores
TACC1	transforming acidic coiled-coil containing protein 1	GO:0007052 mitotic spindle organization;GO:0021987 cerebral cortex development;GO:1902850 microtubule cytoskeleton organization involved in mitosis	Predicted intracellular proteins	GO:0008283 cell population proliferation
LAMA4	laminin subunit alpha 4	GO:0120163 negative regulation of cold-induced thermogenesis;GO:0045995 regulation of embryonic development;GO:0120161 regulation of cold-induced thermogenesis	Human disease related genes:Cardiovascular diseases:Cardiac diseases; Predicted intracellular proteins; Disease related genes; Predicted secreted proteins	R-HSA-1474244 Extracellular matrix organization; R-HSA-9006934 Signaling by Receptor Tyrosine Kinases; WP306 Focal adhesion
TRH	thyrotropin releasing hormone	GO:0014054 positive regulation of gamma-aminobutyric acid secretion;GO:0014050 negative regulation of glutamate secretion;GO:0001692 histamine metabolic process	Predicted secreted proteins	GO:0009725 response to hormone
RGL1	ral guanine nucleotide dissociation stimulator like 1	GO:0007265 Ras protein signal transduction;GO:0007264 small GTPase mediated signal transduction;GO:0043547 positive regulation of GTPase activity	Predicted intracellular proteins; RAS pathway related proteins
FOXJ2	forkhead box J2	GO:0110059 negative regulation of blood vessel endothelial cell differentiation;GO:0110057 regulation of blood vessel endothelial cell differentiation;GO:0045602 negative regulation of endothelial cell differentiation	Transcription factors:Helix-turn-helix domains; Predicted intracellular proteins
MLH3	mutL homolog 3	GO:0007144 female meiosis I;GO:0007130 synaptonemal complex assembly;GO:0070193 synaptonemal complex organization	Predicted intracellular proteins; Disease related genes; Human disease related genes:Other diseases:Others
KHSRP	KH-type splicing regulatory protein	GO:0010989 negative regulation of low-density lipoprotein particle clearance;GO:0045019 negative regulation of nitric oxide biosynthetic process;GO:1904406 negative regulation of nitric oxide metabolic process	Predicted intracellular proteins
TGOLN2	trans-golgi network protein 2
OSR2	odd-skipped related transciption factor 2	GO:0036023 embryonic skeletal limb joint morphogenesis;GO:0036022 limb joint morphogenesis;GO:0033687 osteoblast proliferation	Predicted intracellular proteins; Transcription factors:Zinc-coordinating DNA-binding domains	GO:0048732 gland development; GO:0001501 skeletal system development; GO:0008283 cell population proliferation
HOXD10	homeobox D10	GO:0021520 spinal cord motor neuron cell fate specification;GO:0048934 peripheral nervous system neuron differentiation;GO:0048935 peripheral nervous system neuron development	Transcription factors:Helix-turn-helix domains; Disease related genes; Predicted intracellular proteins; Human disease related genes:Congenital malformations:Congenital malformations of the musculoskeletal system	GO:0001501 skeletal system development; GO:0061061 muscle structure development
FAM27B	family with sequence similarity 27 member B
FAM27C	family with sequence similarity 27 member C
FAM182B	family with sequence similarity 182 member B
FAM182A	family with sequence similarity 182 member A
MIR15A	microRNA 15a	GO:1904848 negative regulation of cell chemotaxis to fibroblast growth factor;GO:1904847 regulation of cell chemotaxis to fibroblast growth factor;GO:0010801 negative regulation of peptidyl-threonine phosphorylation		GO:0071363 cellular response to growth factor stimulus; GO:0008285 negative regulation of cell population proliferation
DLEU2L	deleted in lymphocytic leukemia 2 like
DLEU2	deleted in lymphocytic leukemia 2
MRPS11	mitochondrial ribosomal protein S11	GO:0000028 ribosomal small subunit assembly;GO:0000462 maturation of SSU-rRNA from tricistronic rRNA transcript (SSU-rRNA, 5.8S rRNA, LSU-rRNA);GO:0030490 maturation of SSU-rRNA	Ribosomal proteins; Predicted intracellular proteins
LOC401021	uncharacterized LOC401021
HOXD4	homeobox D4	GO:0048704 embryonic skeletal system morphogenesis;GO:0048706 embryonic skeletal system development;GO:0048863 stem cell differentiation	Transcription factors:Helix-turn-helix domains; Predicted intracellular proteins	GO:0001501 skeletal system development
HOXD3	homeobox D3	GO:0021615 glossopharyngeal nerve morphogenesis;GO:0021563 glossopharyngeal nerve development;GO:0030878 thyroid gland development	Transcription factors:Helix-turn-helix domains; Predicted intracellular proteins	GO:0031589 cell-substrate adhesion; GO:0048732 gland development; GO:0001501 skeletal system development
LCAT	lecithin-cholesterol acyltransferase	GO:0034433 steroid esterification;GO:0034434 sterol esterification;GO:0034435 cholesterol esterification	ENZYME proteins:Hydrolases; Enzymes; Human disease related genes:Cardiovascular diseases:Vascular diseases; Human disease related genes:Congenital disorders of metabolism:Congenital disorders of lipid/glycolipid metabolism; Predicted secreted proteins; Potential drug targets; ENZYME proteins:Transferases; Predicted intracellular proteins; Disease related genes	GO:0009725 response to hormone; GO:0051129 negative regulation of cellular component organization
TSPAN9	tetraspanin 9	GO:0008150 biological_process	Transporters:Accessory Factors Involved in Transport
EVC	EvC ciliary complex subunit 1	GO:0003416 endochondral bone growth;GO:0098868 bone growth;GO:0045880 positive regulation of smoothened signaling pathway	Disease related genes; Human disease related genes:Congenital malformations:Congenital malformations of the musculoskeletal system	GO:0001501 skeletal system development; GO:0061061 muscle structure development
NBN	nibrin	GO:0031860 telomeric 3' overhang formation;GO:0110025 DNA strand resection involved in replication fork processing;GO:1904354 negative regulation of telomere capping	Human disease related genes:Immune system diseases:Primary immunodeficiency; Disease related genes; Predicted intracellular proteins; Cancer-related genes	GO:0051129 negative regulation of cellular component organization; GO:0008283 cell population proliferation
EPB41L3	erythrocyte membrane protein band 4.1 like 3	GO:0002175 protein localization to paranode region of axon;GO:0071205 protein localization to juxtaparanode region of axon;GO:0030913 paranodal junction assembly	Predicted intracellular proteins	GO:0000902 cell morphogenesis; GO:0034330 cell junction organization
MIR22	microRNA 22	GO:2000774 positive regulation of cellular senescence;GO:0051152 positive regulation of smooth muscle cell differentiation;GO:0060546 negative regulation of necroptotic process		GO:0008285 negative regulation of cell population proliferation
MIR22HG	MIR22 host gene
SNAP91	synaptosome associated protein 91	GO:0016185 synaptic vesicle budding from presynaptic endocytic zone membrane;GO:0070142 synaptic vesicle budding;GO:0048268 clathrin coat assembly	Predicted intracellular proteins
ST14	ST14 transmembrane serine protease matriptase	GO:0060671 epithelial cell differentiation involved in embryonic placenta development;GO:0060672 epithelial cell morphogenesis involved in placental branching;GO:0060670 branching involved in labyrinthine layer morphogenesis	ENZYME proteins:Hydrolases; Enzymes; Transporters:Accessory Factors Involved in Transport; Cancer-related genes:Candidate cancer biomarkers; Peptidases:Serine-type peptidases; Potential drug targets; Human disease related genes:Congenital malformations:Congenital malformations of skin; Disease related genes	GO:0035239 tube morphogenesis; GO:0048732 gland development; GO:0000902 cell morphogenesis; GO:0030855 epithelial cell differentiation
IFI30	IFI30 lysosomal thiol reductase	GO:0042590 antigen processing and presentation of exogenous peptide antigen via MHC class I;GO:0002474 antigen processing and presentation of peptide antigen via MHC class I;GO:0019886 antigen processing and presentation of exogenous peptide antigen via MHC class II	Predicted intracellular proteins	GO:0008285 negative regulation of cell population proliferation
PIK3R2	phosphoinositide-3-kinase regulatory subunit 2	GO:0042307 positive regulation of protein import into nucleus;GO:0014065 phosphatidylinositol 3-kinase signaling;GO:0043551 regulation of phosphatidylinositol 3-kinase activity	Cancer-related genes:Candidate cancer biomarkers; RAS pathway related proteins; Predicted intracellular proteins; Disease related genes; Human disease related genes:Congenital malformations:Other congenital malformations	GO:0007167 enzyme-linked receptor protein signaling pathway; R-HSA-9006934 Signaling by Receptor Tyrosine Kinases; GO:0009725 response to hormone; WP306 Focal adhesion; GO:0045785 positive regulation of cell adhesion; GO:0051129 negative regulation of cellular component organization; GO:0010810 regulation of cell-substrate adhesion
DIPK1A	divergent protein kinase domain 1A		Predicted intracellular proteins
PCDH1	protocadherin 1	GO:0007156 homophilic cell adhesion via plasma membrane adhesion molecules;GO:0098742 cell-cell adhesion via plasma-membrane adhesion molecules;GO:0098609 cell-cell adhesion	Predicted intracellular proteins	GO:0098609 cell-cell adhesion
DCAF11	DDB1 and CUL4 associated factor 11	GO:0043161 proteasome-mediated ubiquitin-dependent protein catabolic process;GO:0010498 proteasomal protein catabolic process;GO:0006511 ubiquitin-dependent protein catabolic process	Predicted intracellular proteins
SIN3B	SIN3 transcription regulator family member B	GO:0016575 histone deacetylation;GO:0006476 protein deacetylation;GO:0035601 protein deacylation	Predicted intracellular proteins
TONSL	tonsoku like, DNA repair protein	GO:0031297 replication fork processing;GO:0045005 DNA-templated DNA replication maintenance of fidelity;GO:0000724 double-strand break repair via homologous recombination	Transcription factors:Immunoglobulin fold; Disease related genes; Predicted intracellular proteins; Human disease related genes:Congenital malformations:Congenital malformations of the musculoskeletal system
ADAM28	ADAM metallopeptidase domain 28	GO:0007283 spermatogenesis;GO:0048232 male gamete generation;GO:0007276 gamete generation	Predicted secreted proteins; Transporters:Accessory Factors Involved in Transport
SMARCC1	SWI/SNF related, matrix associated, actin dependent regulator of chromatin subfamily c member 1	GO:0006337 nucleosome disassembly;GO:0032986 protein-DNA complex disassembly;GO:2000819 regulation of nucleotide-excision repair	Transcription factors:Helix-turn-helix domains; Predicted intracellular proteins	GO:0007167 enzyme-linked receptor protein signaling pathway; GO:0009725 response to hormone; GO:0045785 positive regulation of cell adhesion
FGF9	fibroblast growth factor 9	GO:1900240 negative regulation of phenotypic switching;GO:1905916 negative regulation of cell differentiation involved in phenotypic switching;GO:1905931 negative regulation of vascular associated smooth muscle cell differentiation involved in phenotypic switching	Human disease related genes:Congenital malformations:Congenital malformations of the musculoskeletal system; Predicted secreted proteins; Cancer-related genes:Candidate cancer biomarkers; RAS pathway related proteins; Predicted intracellular proteins; Disease related genes	GO:0035239 tube morphogenesis; GO:0007167 enzyme-linked receptor protein signaling pathway; R-HSA-9006934 Signaling by Receptor Tyrosine Kinases; GO:0071363 cellular response to growth factor stimulus; WP306 Focal adhesion; GO:0001501 skeletal system development; GO:0008283 cell population proliferation; GO:0061061 muscle structure development
S100PBP	S100P binding protein		Predicted intracellular proteins
ADCY9	adenylate cyclase 9	GO:0006171 cAMP biosynthetic process;GO:0071880 adenylate cyclase-activating adrenergic receptor signaling pathway;GO:0009190 cyclic nucleotide biosynthetic process	ENZYME proteins:Lyases; Predicted intracellular proteins; Enzymes	WP306 Focal adhesion
CLEC2B	C-type lectin domain family 2 member B		Predicted intracellular proteins
RFTN1	raftlin, lipid raft linker 1	GO:0040010 positive regulation of growth rate;GO:0033227 dsRNA transport;GO:0002457 T cell antigen processing and presentation	Predicted intracellular proteins
MAGEL2	MAGE family member L2	GO:0051127 positive regulation of actin nucleation;GO:0034314 Arp2/3 complex-mediated actin nucleation;GO:0045010 actin nucleation	Predicted intracellular proteins; Disease related genes; Human disease related genes:Congenital malformations:Other congenital malformations	GO:0051129 negative regulation of cellular component organization
EPOR	erythropoietin receptor	GO:0038162 erythropoietin-mediated signaling pathway;GO:0036018 cellular response to erythropoietin;GO:0036017 response to erythropoietin	Disease related genes; Cancer-related genes:Candidate cancer biomarkers; Human disease related genes:Cardiovascular diseases:Hematologic diseases; FDA approved drug targets:Biotech drugs	WP306 Focal adhesion
EIF3M	eukaryotic translation initiation factor 3 subunit M	GO:0001732 formation of cytoplasmic translation initiation complex;GO:0002183 cytoplasmic translational initiation;GO:0006413 translational initiation	Predicted intracellular proteins
ADGRA2	adhesion G protein-coupled receptor A2	GO:0090210 regulation of establishment of blood-brain barrier;GO:1900747 negative regulation of vascular endothelial growth factor signaling pathway;GO:1902548 negative regulation of cellular response to vascular endothelial growth factor stimulus	G-protein coupled receptors:GPCRs excl olfactory receptors; Predicted intracellular proteins; G-protein coupled receptors:Family 2 (B) receptors	GO:0035239 tube morphogenesis; GO:0071363 cellular response to growth factor stimulus
SCAF4	SR-related CTD associated factor 4	GO:0060567 negative regulation of termination of DNA-templated transcription;GO:0120191 negative regulation of termination of RNA polymerase II transcription;GO:2000805 negative regulation of termination of RNA polymerase II transcription, poly(A)-coupled	Predicted intracellular proteins	GO:0051129 negative regulation of cellular component organization
NEURL1	neuralized E3 ubiquitin protein ligase 1	GO:0048170 positive regulation of long-term neuronal synaptic plasticity;GO:0090129 positive regulation of synapse maturation;GO:0045741 positive regulation of epidermal growth factor-activated receptor activity	ENZYME proteins:Transferases; Predicted intracellular proteins; Enzymes	GO:0009725 response to hormone; GO:0008285 negative regulation of cell population proliferation; GO:0048732 gland development; GO:0061061 muscle structure development
RAB25	RAB25, member RAS oncogene family	GO:0031268 pseudopodium organization;GO:0003382 epithelial cell morphogenesis;GO:0010634 positive regulation of epithelial cell migration	Predicted intracellular proteins; Cancer-related genes:Candidate cancer biomarkers	GO:0000902 cell morphogenesis; GO:0030855 epithelial cell differentiation
TGFB1I1	transforming growth factor beta 1 induced transcript 1	GO:0030579 ubiquitin-dependent SMAD protein catabolic process;GO:0030511 positive regulation of transforming growth factor beta receptor signaling pathway;GO:1903846 positive regulation of cellular response to transforming growth factor beta stimulus	Predicted intracellular proteins	GO:0007167 enzyme-linked receptor protein signaling pathway; GO:0071363 cellular response to growth factor stimulus; GO:0008285 negative regulation of cell population proliferation; GO:0048732 gland development; GO:0030855 epithelial cell differentiation
WNT2	Wnt family member 2	GO:0060492 lung induction;GO:0060502 epithelial cell proliferation involved in lung morphogenesis;GO:1904954 canonical Wnt signaling pathway involved in midbrain dopaminergic neuron differentiation	Cancer-related genes:Candidate cancer biomarkers; Predicted secreted proteins	GO:0035239 tube morphogenesis; GO:0071363 cellular response to growth factor stimulus; WP306 Focal adhesion; GO:0048732 gland development; GO:0008283 cell population proliferation; GO:0061061 muscle structure development
OPRL1	opioid related nociceptin receptor 1	GO:0060454 positive regulation of gastric acid secretion;GO:1904059 regulation of locomotor rhythm;GO:1990708 conditioned place preference	G-protein coupled receptors:GPCRs excl olfactory receptors
CTTN	cortactin	GO:0006930 substrate-dependent cell migration, cell extension;GO:0097062 dendritic spine maintenance;GO:0006929 substrate-dependent cell migration	Predicted intracellular proteins; Cancer-related genes:Mutational cancer driver genes	GO:0031589 cell-substrate adhesion; GO:0000902 cell morphogenesis; GO:0051129 negative regulation of cellular component organization; GO:0034330 cell junction organization
APLP2	amyloid beta precursor like protein 2	GO:0032268 regulation of cellular protein metabolic process;GO:0010951 negative regulation of endopeptidase activity;GO:0010466 negative regulation of peptidase activity	Predicted intracellular proteins	GO:0000902 cell morphogenesis
RHEB	Ras homolog, mTORC1 binding	GO:2000074 regulation of type B pancreatic cell development;GO:0048714 positive regulation of oligodendrocyte differentiation;GO:0045687 positive regulation of glial cell differentiation	Cancer-related genes:Mutational cancer driver genes; Predicted intracellular proteins; Cancer-related genes:Mutated cancer genes	WP306 Focal adhesion
PRSS8	serine protease 8	GO:0010765 positive regulation of sodium ion transport;GO:0002028 regulation of sodium ion transport;GO:0043270 positive regulation of ion transport	Enzymes; Predicted secreted proteins; Peptidases:Serine-type peptidases
CACNB3	calcium voltage-gated channel auxiliary subunit beta 3	GO:0061577 calcium ion transmembrane transport via high voltage-gated calcium channel;GO:1901843 positive regulation of high voltage-gated calcium channel activity;GO:0098903 regulation of membrane repolarization during action potential	Predicted intracellular proteins; Transporters:Accessory Factors Involved in Transport; FDA approved drug targets:Small molecule drugs	GO:0034330 cell junction organization
VEGFC	vascular endothelial growth factor C	GO:1901492 positive regulation of lymphangiogenesis;GO:1902462 positive regulation of mesenchymal stem cell proliferation;GO:1901490 regulation of lymphangiogenesis	Transporters; Predicted secreted proteins; Cancer-related genes:Candidate cancer biomarkers; RAS pathway related proteins; Potential drug targets; Human disease related genes:Congenital malformations:Congenital malformations of skin; Disease related genes	GO:0035239 tube morphogenesis; GO:0007167 enzyme-linked receptor protein signaling pathway; R-HSA-9006934 Signaling by Receptor Tyrosine Kinases; GO:0071363 cellular response to growth factor stimulus; WP306 Focal adhesion; GO:0048732 gland development; GO:0000902 cell morphogenesis; GO:0008283 cell population proliferation
TIE1	tyrosine kinase with immunoglobulin like and EGF like domains 1	GO:0060854 branching involved in lymph vessel morphogenesis;GO:0060836 lymphatic endothelial cell differentiation;GO:0001946 lymphangiogenesis	Enzymes; Kinases:Tyr protein kinases; ENZYME proteins:Transferases; Predicted intracellular proteins; Cancer-related genes:Candidate cancer biomarkers	GO:0035239 tube morphogenesis; GO:0007167 enzyme-linked receptor protein signaling pathway; GO:0048732 gland development; GO:0030855 epithelial cell differentiation
TRPC6	transient receptor potential cation channel subfamily C member 6	GO:0006828 manganese ion transport;GO:0051480 regulation of cytosolic calcium ion concentration;GO:0000041 transition metal ion transport	Voltage-gated ion channels:Transient Receptor Potential Channels; Human disease related genes:Urinary system diseases:Kidney diseases; Transporters:Transporter channels and pores; Potential drug targets; Disease related genes
PDLIM2	PDZ and LIM domain 2	GO:0061061 muscle structure development;GO:0030036 actin cytoskeleton organization;GO:0007507 heart development	Predicted intracellular proteins	GO:0061061 muscle structure development
ANGPTL2	angiopoietin like 2	GO:0007267 cell-cell signaling;GO:0023052 signaling;GO:0007154 cell communication	Predicted intracellular proteins; Predicted secreted proteins
ZC3H14	zinc finger CCCH-type containing 14	GO:1900364 negative regulation of mRNA polyadenylation;GO:0031441 negative regulation of mRNA 3'-end processing;GO:1900363 regulation of mRNA polyadenylation	Predicted intracellular proteins; Disease related genes; Human disease related genes:Other diseases:Mental and behavioural disorders
RASL11B	RAS like family 11 member B	GO:0030512 negative regulation of transforming growth factor beta receptor signaling pathway;GO:0017015 regulation of transforming growth factor beta receptor signaling pathway;GO:1903844 regulation of cellular response to transforming growth factor beta stimulus	Predicted intracellular proteins; Enzymes; ENZYME proteins:Hydrolases	GO:0071363 cellular response to growth factor stimulus
HTR1E	5-hydroxytryptamine receptor 1E	GO:0007198 adenylate cyclase-inhibiting serotonin receptor signaling pathway;GO:0098664 G protein-coupled serotonin receptor signaling pathway;GO:0007210 serotonin receptor signaling pathway	G-protein coupled receptors:GPCRs excl olfactory receptors; G-protein coupled receptors:Serotonin receptors; FDA approved drug targets:Small molecule drugs	GO:0009725 response to hormone
ELN	elastin	GO:0030038 contractile actin filament bundle assembly;GO:0043149 stress fiber assembly;GO:0003180 aortic valve morphogenesis	Predicted secreted proteins; Human disease related genes:Congenital malformations:Congenital malformations of the circulatory system; Human disease related genes:Congenital malformations:Congenital malformations of skin; Disease related genes; Human disease related genes:Other congenital disorders:Chromosomal abnormalities	R-HSA-1474244 Extracellular matrix organization; GO:0051129 negative regulation of cellular component organization; GO:0061061 muscle structure development
SLC7A5	solute carrier family 7 member 5	GO:1905534 positive regulation of leucine import across plasma membrane;GO:0015818 isoleucine transport;GO:0015829 valine transport	Transporters:Electrochemical Potential-driven transporters	GO:0009725 response to hormone; WP306 Focal adhesion; GO:0048732 gland development
ST6GAL1	ST6 beta-galactoside alpha-2,6-sialyltransferase 1	GO:2000110 negative regulation of macrophage apoptotic process;GO:1990743 protein sialylation;GO:2000109 regulation of macrophage apoptotic process	ENZYME proteins:Transferases; Predicted intracellular proteins; Enzymes; Predicted secreted proteins	GO:0045785 positive regulation of cell adhesion; GO:0010810 regulation of cell-substrate adhesion
SEPT5-GP1BB	SEPT5-GP1BB readthrough
NRG2	neuregulin 2	GO:0035556 intracellular signal transduction;GO:0007399 nervous system development;GO:0048513 animal organ development	Cancer-related genes:Candidate cancer biomarkers; Predicted secreted proteins	R-HSA-9006934 Signaling by Receptor Tyrosine Kinases
URB1	URB1 ribosome biogenesis homolog	GO:0000463 maturation of LSU-rRNA from tricistronic rRNA transcript (SSU-rRNA, 5.8S rRNA, LSU-rRNA);GO:0000466 maturation of 5.8S rRNA from tricistronic rRNA transcript (SSU-rRNA, 5.8S rRNA, LSU-rRNA);GO:0000470 maturation of LSU-rRNA	Predicted intracellular proteins
NID1	nidogen 1	GO:0032836 glomerular basement membrane development;GO:0110011 regulation of basement membrane organization;GO:2001046 positive regulation of integrin-mediated signaling pathway	Predicted secreted proteins	R-HSA-1474244 Extracellular matrix organization; GO:0031589 cell-substrate adhesion; GO:0048732 gland development; GO:0045785 positive regulation of cell adhesion; GO:0010810 regulation of cell-substrate adhesion
CAP2	cyclase associated actin cytoskeleton regulatory protein 2	GO:0007190 activation of adenylate cyclase activity;GO:0019933 cAMP-mediated signaling;GO:0045762 positive regulation of adenylate cyclase activity	Predicted intracellular proteins; Cancer-related genes:Mutated cancer genes	GO:0000902 cell morphogenesis
GLT8D2	glycosyltransferase 8 domain containing 2		Predicted intracellular proteins
ULK2	unc-51 like autophagy activating kinase 2	GO:0034727 piecemeal microautophagy of the nucleus;GO:0044805 late nucleophagy;GO:0016237 lysosomal microautophagy	ENZYME proteins:Transferases; Kinases; Enzymes; Predicted intracellular proteins	GO:0007167 enzyme-linked receptor protein signaling pathway; WP306 Focal adhesion; GO:0000902 cell morphogenesis; GO:0051129 negative regulation of cellular component organization
LOC100130872	uncharacterized LOC100130872
SPON2	spondin 2	GO:0043152 induction of bacterial agglutination;GO:0008228 opsonization;GO:0060907 positive regulation of macrophage cytokine production	Predicted intracellular proteins; Predicted secreted proteins	R-HSA-1474244 Extracellular matrix organization
MACF1	microtubule actin crosslinking factor 1	GO:0150011 regulation of neuron projection arborization;GO:0043001 Golgi to plasma membrane protein transport;GO:0045773 positive regulation of axon extension	Transporters:Accessory Factors Involved in Transport; Human disease related genes:Congenital malformations:Congenital malformations of the nervous system; Potential drug targets; Predicted intracellular proteins; Disease related genes	GO:0010810 regulation of cell-substrate adhesion
CLSTN2	calsyntenin 2	GO:0051965 positive regulation of synapse assembly;GO:0051963 regulation of synapse assembly;GO:1901890 positive regulation of cell junction assembly		GO:0098609 cell-cell adhesion; GO:0010810 regulation of cell-substrate adhesion
PKP3	plakophilin 3	GO:0002159 desmosome assembly;GO:0002934 desmosome organization;GO:1902373 negative regulation of mRNA catabolic process	Predicted intracellular proteins	GO:0098609 cell-cell adhesion; GO:0034330 cell junction organization
FAM114A2	family with sequence similarity 114 member A2	GO:0008150 biological_process	Predicted intracellular proteins
DENND2A	DENN domain containing 2A	GO:0042147 retrograde transport, endosome to Golgi;GO:0016482 cytosolic transport;GO:0016197 endosomal transport	Predicted intracellular proteins
GPRASP1	G protein-coupled receptor associated sorting protein 1	GO:1990172 G protein-coupled receptor catabolic process;GO:0032801 receptor catabolic process;GO:0043112 receptor metabolic process	Predicted intracellular proteins
TMEM204	transmembrane protein 204	GO:0001945 lymph vessel development;GO:0030947 regulation of vascular endothelial growth factor receptor signaling pathway;GO:0051145 smooth muscle cell differentiation	Transporters:Accessory Factors Involved in Transport	GO:0035239 tube morphogenesis; GO:0071363 cellular response to growth factor stimulus; GO:0061061 muscle structure development
SLC26A10P	solute carrier family 26 member 10, pseudogene	GO:0019532 oxalate transport;GO:1902358 sulfate transmembrane transport;GO:0008272 sulfate transport
ARHGEF7	Rho guanine nucleotide exchange factor 7	GO:1905833 negative regulation of microtubule nucleation;GO:2000394 positive regulation of lamellipodium morphogenesis;GO:2000392 regulation of lamellipodium morphogenesis	Predicted intracellular proteins	GO:0007167 enzyme-linked receptor protein signaling pathway; R-HSA-9006934 Signaling by Receptor Tyrosine Kinases; GO:0031589 cell-substrate adhesion; GO:0045785 positive regulation of cell adhesion; GO:0051129 negative regulation of cellular component organization; GO:0010810 regulation of cell-substrate adhesion; GO:0034330 cell junction organization
LINC01140	long intergenic non-protein coding RNA 1140
PPP1R16B	protein phosphatase 1 regulatory subunit 16B	GO:1902309 negative regulation of peptidyl-serine dephosphorylation;GO:1902308 regulation of peptidyl-serine dephosphorylation;GO:1903589 positive regulation of blood vessel endothelial cell proliferation involved in sprouting angiogenesis	Predicted intracellular proteins	GO:0030855 epithelial cell differentiation
NLGN1	neuroligin 1	GO:0048789 cytoskeletal matrix organization at active zone;GO:0090125 cell-cell adhesion involved in synapse maturation;GO:0097115 neurexin clustering involved in presynaptic membrane assembly	Transporters:Accessory Factors Involved in Transport; Human disease related genes:Other diseases:Mental and behavioural disorders; Potential drug targets; Predicted intracellular proteins; Disease related genes	GO:0098609 cell-cell adhesion; GO:0000902 cell morphogenesis; GO:0051129 negative regulation of cellular component organization; GO:0010810 regulation of cell-substrate adhesion; GO:0034330 cell junction organization
RGS7	regulator of G protein signaling 7	GO:0001975 response to amphetamine;GO:0014075 response to amine;GO:1901381 positive regulation of potassium ion transmembrane transport	Predicted intracellular proteins
PENK	proenkephalin	GO:0051867 general adaptation syndrome, behavioral process;GO:0099538 synaptic signaling via neuropeptide;GO:0051866 general adaptation syndrome	Predicted secreted proteins; Transporters:Transporter channels and pores	GO:0071363 cellular response to growth factor stimulus; GO:0009725 response to hormone; GO:0008283 cell population proliferation
AKT3	AKT serine/threonine kinase 3	GO:1905653 positive regulation of artery morphogenesis;GO:0045793 positive regulation of cell size;GO:1905651 regulation of artery morphogenesis	Enzymes; Cancer-related genes:Candidate cancer biomarkers; Kinases:AGC Ser/Thr protein kinases; RAS pathway related proteins; Potential drug targets; ENZYME proteins:Transferases; Predicted intracellular proteins; Disease related genes; Human disease related genes:Congenital malformations:Other congenital malformations	GO:0007167 enzyme-linked receptor protein signaling pathway; R-HSA-9006934 Signaling by Receptor Tyrosine Kinases; WP306 Focal adhesion
ZBTB7B	zinc finger and BTB domain containing 7B	GO:0051141 negative regulation of NK T cell proliferation;GO:0043377 negative regulation of CD8-positive, alpha-beta T cell differentiation;GO:0051134 negative regulation of NK T cell activation	Predicted intracellular proteins; Transcription factors:Zinc-coordinating DNA-binding domains	GO:0009725 response to hormone; GO:0008285 negative regulation of cell population proliferation; GO:0048732 gland development; GO:0045785 positive regulation of cell adhesion
PLPPR4	phospholipid phosphatase related 4	GO:0140354 lipid import into cell;GO:0051966 regulation of synaptic transmission, glutamatergic;GO:0048839 inner ear development	Enzymes; ENZYME proteins:Hydrolases	GO:0000902 cell morphogenesis
DIP2C	disco interacting protein 2 homolog C	GO:0008150 biological_process	Predicted intracellular proteins
TSC2	TSC complex subunit 2	GO:1901525 negative regulation of mitophagy;GO:1903147 negative regulation of autophagy of mitochondrion;GO:0043276 anoikis	Human disease related genes:Nervous system diseases:Other nervous and sensory system diseases; Human disease related genes:Cardiovascular diseases:Vascular diseases; Human disease related genes:Congenital malformations:Other congenital malformations; Human disease related genes:Urinary system diseases:Kidney diseases; Predicted intracellular proteins; Disease related genes; Cancer-related genes:M…	GO:0035239 tube morphogenesis; GO:0007167 enzyme-linked receptor protein signaling pathway; WP306 Focal adhesion; GO:0008285 negative regulation of cell population proliferation; GO:0048732 gland development; GO:0000902 cell morphogenesis; GO:0051129 negative regulation of cellular component organization
ZEB1	zinc finger E-box binding homeobox 1	GO:0048752 semicircular canal morphogenesis;GO:0060872 semicircular canal development;GO:0045602 negative regulation of endothelial cell differentiation	Human disease related genes:Nervous system diseases:Eye disease; Transcription factors:Helix-turn-helix domains; Disease related genes; Predicted intracellular proteins	GO:0035239 tube morphogenesis; GO:0071363 cellular response to growth factor stimulus; GO:0009725 response to hormone; GO:0008285 negative regulation of cell population proliferation; GO:0045785 positive regulation of cell adhesion; GO:0001501 skeletal system development; GO:0008283 cell population proliferation
LOC100996792	dual specificity mitogen-activated protein kinase kinase 3 pseudogene
MAP2K3	mitogen-activated protein kinase kinase 3	GO:0072709 cellular response to sorbitol;GO:0072708 response to sorbitol;GO:0038066 p38MAPK cascade	Kinases:STE Ser/Thr protein kinases; Enzymes; Potential drug targets; ENZYME proteins:Transferases; Predicted intracellular proteins; Disease related genes	GO:0007167 enzyme-linked receptor protein signaling pathway; GO:0071363 cellular response to growth factor stimulus; WP306 Focal adhesion
ANKEF1	ankyrin repeat and EF-hand domain containing 1		Predicted intracellular proteins
NEK3	NIMA related kinase 3	GO:0090043 regulation of tubulin deacetylation;GO:0090311 regulation of protein deacetylation;GO:0030010 establishment of cell polarity	ENZYME proteins:Transferases; Predicted intracellular proteins; Enzymes; Kinases:NEK Ser/Thr protein kinases	GO:0007167 enzyme-linked receptor protein signaling pathway; GO:0000902 cell morphogenesis
TRIM17	tripartite motif containing 17	GO:0051865 protein autoubiquitination;GO:0006914 autophagy;GO:0061919 process utilizing autophagic mechanism	ENZYME proteins:Transferases; Predicted intracellular proteins; Enzymes
PTPN11	protein tyrosine phosphatase non-receptor type 11	GO:0051463 negative regulation of cortisol secretion;GO:0060125 negative regulation of growth hormone secretion;GO:0061582 intestinal epithelial cell migration	ENZYME proteins:Hydrolases; Cancer-related genes:Mutated cancer genes; Human disease related genes:Cancers:Cancers of haematopoietic and lymphoid tissues; Enzymes; Human disease related genes:Congenital malformations:Congenital malformations of the musculoskeletal system; Human disease related genes:Congenital malformations:Other congenital malformations; RAS pathway related proteins; Potential d…	GO:0007167 enzyme-linked receptor protein signaling pathway; R-HSA-9006934 Signaling by Receptor Tyrosine Kinases; GO:0071363 cellular response to growth factor stimulus; GO:0009725 response to hormone; GO:0045785 positive regulation of cell adhesion; GO:0000902 cell morphogenesis; GO:0051129 negative regulation of cellular component organization; GO:0001501 skeletal system development
VTCN1	V-set domain containing T cell activation inhibitor 1	GO:0001562 response to protozoan;GO:0032743 positive regulation of interleukin-2 production;GO:0032663 regulation of interleukin-2 production	Predicted intracellular proteins	GO:0008285 negative regulation of cell population proliferation; GO:0045785 positive regulation of cell adhesion
TUBG2	tubulin gamma 2	GO:0000212 meiotic spindle organization;GO:0007020 microtubule nucleation;GO:0046785 microtubule polymerization	Predicted intracellular proteins	WP306 Focal adhesion
CD34	CD34 molecule	GO:0071971 extracellular exosome assembly;GO:1900035 negative regulation of cellular response to heat;GO:0035759 mesangial cell-matrix adhesion	CD markers	GO:0035239 tube morphogenesis; GO:0098609 cell-cell adhesion; GO:0031589 cell-substrate adhesion; GO:0048732 gland development; GO:0001501 skeletal system development; GO:0008283 cell population proliferation; GO:0030855 epithelial cell differentiation
WDR55	WD repeat domain 55	GO:0006364 rRNA processing;GO:0016072 rRNA metabolic process;GO:0042254 ribosome biogenesis	Predicted intracellular proteins
OLFML2A	olfactomedin like 2A	GO:0030198 extracellular matrix organization;GO:0043062 extracellular structure organization;GO:0045229 external encapsulating structure organization	Predicted intracellular proteins; Predicted secreted proteins	R-HSA-1474244 Extracellular matrix organization
FBLN5	fibulin 5	GO:2000121 regulation of removal of superoxide radicals;GO:0048251 elastic fiber assembly;GO:0090322 regulation of superoxide metabolic process	Human disease related genes:Nervous system diseases:Eye disease; Human disease related genes:Congenital malformations:Congenital malformations of skin; Disease related genes; Predicted secreted proteins	R-HSA-1474244 Extracellular matrix organization; GO:0031589 cell-substrate adhesion
PON3	paraoxonase 3	GO:0010124 phenylacetate catabolic process;GO:0046226 coumarin catabolic process;GO:0046271 phenylpropanoid catabolic process	Candidate cardiovascular disease genes; Enzymes; ENZYME proteins:Hydrolases; Predicted secreted proteins
LILRA5	leukocyte immunoglobulin like receptor A5	GO:0032696 negative regulation of interleukin-13 production;GO:0032695 negative regulation of interleukin-12 production;GO:0032656 regulation of interleukin-13 production	Predicted secreted proteins; CD markers	GO:0045785 positive regulation of cell adhesion
AOPEP	aminopeptidase O (putative)	GO:0006508 proteolysis;GO:0019538 protein metabolic process;GO:1901564 organonitrogen compound metabolic process	Predicted intracellular proteins; Peptidases:Metallopeptidases; Enzymes
KMO	kynurenine 3-monooxygenase	GO:0034275 kynurenic acid metabolic process;GO:0034276 kynurenic acid biosynthetic process;GO:0019805 quinolinate biosynthetic process	Enzymes; ENZYME proteins:Oxidoreductases
FSTL1	follistatin like 1	GO:0061484 hematopoietic stem cell homeostasis;GO:0043542 endothelial cell migration;GO:0045446 endothelial cell differentiation	Predicted intracellular proteins; Predicted secreted proteins	GO:0071363 cellular response to growth factor stimulus; GO:0030855 epithelial cell differentiation
AP1M2	adaptor related protein complex 1 subunit mu 2	GO:0110010 basolateral protein secretion;GO:0006903 vesicle targeting;GO:0009306 protein secretion	Predicted intracellular proteins
PGAP6	post-GPI attachment to proteins 6	GO:0006629 lipid metabolic process;GO:0044238 primary metabolic process;GO:0071704 organic substance metabolic process	Predicted intracellular proteins; Enzymes; ENZYME proteins:Hydrolases; Transporters:Transporter channels and pores
TDRD3	tudor domain containing 3	GO:0006325 chromatin organization;GO:0045893 positive regulation of DNA-templated transcription;GO:1903508 positive regulation of nucleic acid-templated transcription	Predicted intracellular proteins
PCDHGA1	protocadherin gamma subfamily A, 1	GO:0007156 homophilic cell adhesion via plasma membrane adhesion molecules;GO:0098742 cell-cell adhesion via plasma-membrane adhesion molecules;GO:0098609 cell-cell adhesion		GO:0098609 cell-cell adhesion
PCDHGA2	protocadherin gamma subfamily A, 2	GO:0007156 homophilic cell adhesion via plasma membrane adhesion molecules;GO:0098742 cell-cell adhesion via plasma-membrane adhesion molecules;GO:0098609 cell-cell adhesion		GO:0098609 cell-cell adhesion
PCDHGA3	protocadherin gamma subfamily A, 3	GO:0060989 lipid tube assembly involved in organelle fusion;GO:0060988 lipid tube assembly;GO:0065005 protein-lipid complex assembly		GO:0098609 cell-cell adhesion
PCDHGA4	protocadherin gamma subfamily A, 4	GO:0007156 homophilic cell adhesion via plasma membrane adhesion molecules;GO:0098742 cell-cell adhesion via plasma-membrane adhesion molecules;GO:0098609 cell-cell adhesion		GO:0098609 cell-cell adhesion
PCDHGA5	protocadherin gamma subfamily A, 5	GO:0007156 homophilic cell adhesion via plasma membrane adhesion molecules;GO:0098742 cell-cell adhesion via plasma-membrane adhesion molecules;GO:0098609 cell-cell adhesion		GO:0098609 cell-cell adhesion
PCDHGA6	protocadherin gamma subfamily A, 6	GO:0007156 homophilic cell adhesion via plasma membrane adhesion molecules;GO:0098742 cell-cell adhesion via plasma-membrane adhesion molecules;GO:0098609 cell-cell adhesion		GO:0098609 cell-cell adhesion
PCDHGA7	protocadherin gamma subfamily A, 7	GO:0007156 homophilic cell adhesion via plasma membrane adhesion molecules;GO:0098742 cell-cell adhesion via plasma-membrane adhesion molecules;GO:0098609 cell-cell adhesion		GO:0098609 cell-cell adhesion
PCDHGA9	protocadherin gamma subfamily A, 9	GO:0007156 homophilic cell adhesion via plasma membrane adhesion molecules;GO:0098742 cell-cell adhesion via plasma-membrane adhesion molecules;GO:0098609 cell-cell adhesion		GO:0098609 cell-cell adhesion
PCDHGA10	protocadherin gamma subfamily A, 10	GO:0007156 homophilic cell adhesion via plasma membrane adhesion molecules;GO:0098742 cell-cell adhesion via plasma-membrane adhesion molecules;GO:0098609 cell-cell adhesion		GO:0098609 cell-cell adhesion
PCDHGA11	protocadherin gamma subfamily A, 11	GO:0007156 homophilic cell adhesion via plasma membrane adhesion molecules;GO:0098742 cell-cell adhesion via plasma-membrane adhesion molecules;GO:0098609 cell-cell adhesion	Predicted intracellular proteins	GO:0098609 cell-cell adhesion
PCDHGB1	protocadherin gamma subfamily B, 1	GO:0007156 homophilic cell adhesion via plasma membrane adhesion molecules;GO:0098742 cell-cell adhesion via plasma-membrane adhesion molecules;GO:0098609 cell-cell adhesion		GO:0098609 cell-cell adhesion
PCDHGB2	protocadherin gamma subfamily B, 2	GO:0007156 homophilic cell adhesion via plasma membrane adhesion molecules;GO:0098742 cell-cell adhesion via plasma-membrane adhesion molecules;GO:0098609 cell-cell adhesion		GO:0098609 cell-cell adhesion
PCDHGB3	protocadherin gamma subfamily B, 3	GO:0007156 homophilic cell adhesion via plasma membrane adhesion molecules;GO:0098742 cell-cell adhesion via plasma-membrane adhesion molecules;GO:0098609 cell-cell adhesion		GO:0098609 cell-cell adhesion
PCDHGB5	protocadherin gamma subfamily B, 5	GO:0007156 homophilic cell adhesion via plasma membrane adhesion molecules;GO:0098742 cell-cell adhesion via plasma-membrane adhesion molecules;GO:0098609 cell-cell adhesion		GO:0098609 cell-cell adhesion
PCDHGB6	protocadherin gamma subfamily B, 6	GO:0007156 homophilic cell adhesion via plasma membrane adhesion molecules;GO:0098742 cell-cell adhesion via plasma-membrane adhesion molecules;GO:0098609 cell-cell adhesion		GO:0098609 cell-cell adhesion
PCDHGB7	protocadherin gamma subfamily B, 7	GO:0007156 homophilic cell adhesion via plasma membrane adhesion molecules;GO:0098742 cell-cell adhesion via plasma-membrane adhesion molecules;GO:0098609 cell-cell adhesion		GO:0098609 cell-cell adhesion
PCDHGC4	protocadherin gamma subfamily C, 4	GO:0043524 negative regulation of neuron apoptotic process;GO:0007156 homophilic cell adhesion via plasma membrane adhesion molecules;GO:0043523 regulation of neuron apoptotic process	Predicted intracellular proteins	GO:0098609 cell-cell adhesion; GO:0034330 cell junction organization
PCDHGC5	protocadherin gamma subfamily C, 5	GO:0043524 negative regulation of neuron apoptotic process;GO:0007156 homophilic cell adhesion via plasma membrane adhesion molecules;GO:0043523 regulation of neuron apoptotic process		GO:0098609 cell-cell adhesion; GO:0034330 cell junction organization
PCDHGA12	protocadherin gamma subfamily A, 12	GO:0007156 homophilic cell adhesion via plasma membrane adhesion molecules;GO:0098742 cell-cell adhesion via plasma-membrane adhesion molecules;GO:0098609 cell-cell adhesion		GO:0098609 cell-cell adhesion
PCDHGA8	protocadherin gamma subfamily A, 8	GO:0007156 homophilic cell adhesion via plasma membrane adhesion molecules;GO:0098742 cell-cell adhesion via plasma-membrane adhesion molecules;GO:0098609 cell-cell adhesion		GO:0098609 cell-cell adhesion
PCDHGB4	protocadherin gamma subfamily B, 4	GO:0016339 calcium-dependent cell-cell adhesion via plasma membrane cell adhesion molecules;GO:0007156 homophilic cell adhesion via plasma membrane adhesion molecules;GO:0098742 cell-cell adhesion via plasma-membrane adhesion molecules		GO:0098609 cell-cell adhesion
PCDHGC3	protocadherin gamma subfamily C, 3	GO:0016339 calcium-dependent cell-cell adhesion via plasma membrane cell adhesion molecules;GO:0043524 negative regulation of neuron apoptotic process;GO:0007156 homophilic cell adhesion via plasma membrane adhesion molecules	Predicted intracellular proteins	GO:0098609 cell-cell adhesion; GO:0034330 cell junction organization
PIAS1	protein inhibitor of activated STAT 1	GO:0033235 positive regulation of protein sumoylation;GO:0033233 regulation of protein sumoylation;GO:0016925 protein sumoylation	Predicted intracellular proteins
SLCO3A1	solute carrier organic anion transporter family member 3A1	GO:0015732 prostaglandin transport;GO:0043252 sodium-independent organic anion transport;GO:0071715 icosanoid transport	Transporters:Electrochemical Potential-driven transporters
ESR2	estrogen receptor 2	GO:0030520 intracellular estrogen receptor signaling pathway;GO:0071392 cellular response to estradiol stimulus;GO:0030518 intracellular steroid hormone receptor signaling pathway	Transcription factors:Zinc-coordinating DNA-binding domains; FDA approved drug targets:Small molecule drugs; Cancer-related genes:Candidate cancer biomarkers; Human disease related genes:Reproductive system diseases:Reproductive system diseases; Predicted intracellular proteins; Disease related genes; Nuclear receptors	GO:0009725 response to hormone; WP306 Focal adhesion
EXT2	exostosin glycosyltransferase 2	GO:0015014 heparan sulfate proteoglycan biosynthetic process, polysaccharide chain biosynthetic process;GO:0030210 heparin biosynthetic process;GO:0030202 heparin metabolic process	Human disease related genes:Congenital disorders of metabolism:Congenital disorders of glycan/glycoprotein metabolism; Enzymes; Human disease related genes:Congenital malformations:Congenital malformations of the musculoskeletal system; Potential drug targets; ENZYME proteins:Transferases; Disease related genes; Cancer-related genes	GO:0071363 cellular response to growth factor stimulus; GO:0048732 gland development; GO:0001501 skeletal system development
ATXN2	ataxin 2	GO:0033962 P-body assembly;GO:0002091 negative regulation of receptor internalization;GO:0034063 stress granule assembly	Predicted intracellular proteins; Disease related genes; Human disease related genes:Nervous system diseases:Neurodegenerative diseases	GO:0051129 negative regulation of cellular component organization
PRELP	proline and arginine rich end leucine rich repeat protein	GO:0090398 cellular senescence;GO:0001501 skeletal system development;GO:0033554 cellular response to stress	Predicted secreted proteins	R-HSA-1474244 Extracellular matrix organization; GO:0001501 skeletal system development
FHL1	four and a half LIM domains 1	GO:0003254 regulation of membrane depolarization;GO:0043268 positive regulation of potassium ion transport;GO:0010972 negative regulation of G2/M transition of mitotic cell cycle	Predicted intracellular proteins; Disease related genes; Human disease related genes:Musculoskeletal diseases:Muscular diseases	GO:0061061 muscle structure development
CYRIB	CYFIP related Rac1 interactor B	GO:2000567 regulation of memory T cell activation;GO:2000568 positive regulation of memory T cell activation;GO:2000114 regulation of establishment of cell polarity	Predicted intracellular proteins	GO:0045785 positive regulation of cell adhesion; GO:0051129 negative regulation of cellular component organization
OLFML1	olfactomedin like 1	GO:0007165 signal transduction;GO:0023052 signaling;GO:0007154 cell communication	Predicted secreted proteins
SRPX	sushi repeat containing protein X-linked	GO:0060244 negative regulation of cell proliferation involved in contact inhibition;GO:0060242 contact inhibition;GO:0060245 detection of cell density	Predicted secreted proteins	R-HSA-1474244 Extracellular matrix organization; GO:0008285 negative regulation of cell population proliferation
NPY1R	neuropeptide Y receptor Y1	GO:0040014 regulation of multicellular organism growth;GO:0007187 G protein-coupled receptor signaling pathway, coupled to cyclic nucleotide second messenger;GO:0007193 adenylate cyclase-inhibiting G protein-coupled receptor signaling pathway	G-protein coupled receptors:GPCRs excl olfactory receptors; Predicted intracellular proteins
NOL12	nucleolar protein 12		Predicted intracellular proteins
TRIOBP	TRIO and F-actin binding protein	GO:0030047 actin modification;GO:0060088 auditory receptor cell stereocilium organization;GO:0002093 auditory receptor cell morphogenesis	Predicted intracellular proteins; Disease related genes; Human disease related genes:Nervous system diseases:Ear disease	GO:0045785 positive regulation of cell adhesion; GO:0000902 cell morphogenesis; GO:0051129 negative regulation of cellular component organization; GO:0010810 regulation of cell-substrate adhesion; GO:0030855 epithelial cell differentiation
CHKA	choline kinase alpha	GO:0006657 CDP-choline pathway;GO:0006646 phosphatidylethanolamine biosynthetic process;GO:0006656 phosphatidylcholine biosynthetic process	ENZYME proteins:Transferases; Predicted intracellular proteins; Enzymes	GO:0007167 enzyme-linked receptor protein signaling pathway
ABL1	ABL proto-oncogene 1, non-receptor tyrosine kinase	GO:0002333 transitional one stage B cell differentiation;GO:1904157 DN4 thymocyte differentiation;GO:1904518 protein localization to cytoplasmic microtubule plus-end	FDA approved drug targets:Small molecule drugs; Human disease related genes:Cancers:Cancers of haematopoietic and lymphoid tissues; Enzymes; Cancer-related genes:Candidate cancer biomarkers; Kinases:Tyr protein kinases; RAS pathway related proteins; ENZYME proteins:Transferases; Predicted intracellular proteins; Disease related genes; Cancer-related genes:Mutational cancer driver genes	GO:0035239 tube morphogenesis; GO:0098609 cell-cell adhesion; GO:0007167 enzyme-linked receptor protein signaling pathway; GO:0071363 cellular response to growth factor stimulus; GO:0009725 response to hormone; WP306 Focal adhesion; GO:0031589 cell-substrate adhesion; GO:0048732 gland development; GO:0045785 positive regulation of cell adhesion; GO:0000902 cell morphogenesis; GO:0051129 negative …
CYP46A1	cytochrome P450 family 46 subfamily A member 1	GO:1903044 protein localization to membrane raft;GO:0006707 cholesterol catabolic process;GO:0016127 sterol catabolic process	Predicted intracellular proteins; Enzymes; ENZYME proteins:Oxidoreductases
DLC1	DLC1 Rho GTPase activating protein	GO:1900119 positive regulation of execution phase of apoptosis;GO:0051895 negative regulation of focal adhesion assembly;GO:0150118 negative regulation of cell-substrate junction organization	Predicted intracellular proteins; Cancer-related genes:Candidate cancer biomarkers	GO:0035239 tube morphogenesis; GO:0008285 negative regulation of cell population proliferation; GO:0031589 cell-substrate adhesion; GO:0048732 gland development; GO:0051129 negative regulation of cellular component organization; GO:0010810 regulation of cell-substrate adhesion; GO:0034330 cell junction organization
POFUT2	protein O-fucosyltransferase 2	GO:1903334 positive regulation of protein folding;GO:0036066 protein O-linked fucosylation;GO:1903332 regulation of protein folding	ENZYME proteins:Transferases; Predicted intracellular proteins; Enzymes	GO:0048732 gland development
LINC00965	long intergenic non-protein coding RNA 965
DHX9	DExH-box helicase 9	GO:0039695 DNA-templated viral transcription;GO:1905698 positive regulation of polysome binding;GO:1905696 regulation of polysome binding	Predicted intracellular proteins; Enzymes; ENZYME proteins:Hydrolases; Cancer-related genes:Mutational cancer driver genes	GO:0009725 response to hormone
SPARCL1	SPARC like 1	GO:0099560 synaptic membrane adhesion;GO:0098742 cell-cell adhesion via plasma-membrane adhesion molecules;GO:0050808 synapse organization	Predicted intracellular proteins; Cancer-related genes:Candidate cancer biomarkers; Predicted secreted proteins	GO:0098609 cell-cell adhesion; R-HSA-1474244 Extracellular matrix organization; GO:0034330 cell junction organization
MSANTD3-TMEFF1	MSANTD3-TMEFF1 readthrough
TMEFF1	transmembrane protein with EGF like and two follistatin like domains 1	GO:0008045 motor neuron axon guidance;GO:0016358 dendrite development;GO:0007411 axon guidance	Transporters:Accessory Factors Involved in Transport	GO:0000902 cell morphogenesis
F13A1	coagulation factor XIII A chain	GO:0072378 blood coagulation, fibrin clot formation;GO:0072376 protein activation cascade;GO:0018149 peptide cross-linking	Enzymes; Predicted secreted proteins; FDA approved drug targets:Biotech drugs; Cancer-related genes:Candidate cancer biomarkers; Candidate cardiovascular disease genes; ENZYME proteins:Transferases; Predicted intracellular proteins; Disease related genes; Human disease related genes:Cardiovascular diseases:Hematologic diseases
NLGN4X	neuroligin 4 X-linked	GO:0003360 brainstem development;GO:0097105 presynaptic membrane assembly;GO:0090394 negative regulation of excitatory postsynaptic potential	Transporters:Accessory Factors Involved in Transport; Human disease related genes:Other diseases:Mental and behavioural disorders; Potential drug targets; Predicted intracellular proteins; Disease related genes	GO:0098609 cell-cell adhesion; GO:0034330 cell junction organization
DUSP7	dual specificity phosphatase 7	GO:0035335 peptidyl-tyrosine dephosphorylation;GO:0070371 ERK1 and ERK2 cascade;GO:0043407 negative regulation of MAP kinase activity	Predicted intracellular proteins; Enzymes; ENZYME proteins:Hydrolases	R-HSA-9006934 Signaling by Receptor Tyrosine Kinases
CBX6	chromobox 6	GO:0006325 chromatin organization;GO:0000122 negative regulation of transcription by RNA polymerase II;GO:0045892 negative regulation of DNA-templated transcription	Predicted intracellular proteins
SPTBN1	spectrin beta, non-erythrocytic 1	GO:0021556 central nervous system formation;GO:0021551 central nervous system morphogenesis;GO:0007182 common-partner SMAD protein phosphorylation	Predicted intracellular proteins	GO:0007167 enzyme-linked receptor protein signaling pathway; GO:0071363 cellular response to growth factor stimulus; GO:0051129 negative regulation of cellular component organization
TBC1D5	TBC1 domain family member 5	GO:0002092 positive regulation of receptor internalization;GO:0048260 positive regulation of receptor-mediated endocytosis;GO:0002090 regulation of receptor internalization	Predicted intracellular proteins; Transporters:Accessory Factors Involved in Transport
CEBPE	CCAAT enhancer binding protein epsilon	GO:0030851 granulocyte differentiation;GO:0140467 integrated stress response signaling;GO:0030225 macrophage differentiation	Predicted intracellular proteins; Disease related genes; Transcription factors:Basic domains; Human disease related genes:Immune system diseases:Primary immunodeficiency
NUDT11	nudix hydrolase 11	GO:0071543 diphosphoinositol polyphosphate metabolic process;GO:1901906 diadenosine pentaphosphate metabolic process;GO:1901907 diadenosine pentaphosphate catabolic process	Predicted intracellular proteins; Enzymes; ENZYME proteins:Hydrolases
ARHGAP6	Rho GTPase activating protein 6	GO:0051895 negative regulation of focal adhesion assembly;GO:0150118 negative regulation of cell-substrate junction organization;GO:0048041 focal adhesion assembly	Predicted intracellular proteins	GO:0031589 cell-substrate adhesion; GO:0051129 negative regulation of cellular component organization; GO:0010810 regulation of cell-substrate adhesion; GO:0034330 cell junction organization
CAVIN1	caveolae associated protein 1	GO:0006363 termination of RNA polymerase I transcription;GO:0006361 transcription initiation at RNA polymerase I promoter;GO:0006353 DNA-templated transcription termination	Predicted intracellular proteins; Disease related genes; Human disease related genes:Congenital disorders of metabolism:Other congenital disorders of metabolism
GAS1	growth arrest specific 1	GO:0060628 regulation of ER to Golgi vesicle-mediated transport;GO:0010955 negative regulation of protein processing;GO:1903318 negative regulation of protein maturation	Predicted intracellular proteins; Cancer-related genes:Candidate cancer biomarkers	GO:0071363 cellular response to growth factor stimulus
DNM1	dynamin 1	GO:0016185 synaptic vesicle budding from presynaptic endocytic zone membrane;GO:0070142 synaptic vesicle budding;GO:0048489 synaptic vesicle transport	ENZYME proteins:Hydrolases; Enzymes; Human disease related genes:Nervous system diseases:Epilepsy; Potential drug targets; Predicted intracellular proteins; Disease related genes	R-HSA-9006934 Signaling by Receptor Tyrosine Kinases
CDH2	cadherin 2	GO:1902897 regulation of postsynaptic density protein 95 clustering;GO:2000809 positive regulation of synaptic vesicle clustering;GO:0097118 neuroligin clustering involved in postsynaptic membrane assembly	Predicted intracellular proteins; CD markers; Human disease related genes:Congenital malformations:Other congenital malformations	GO:0035239 tube morphogenesis; GO:0098609 cell-cell adhesion; WP306 Focal adhesion; GO:0061061 muscle structure development; GO:0034330 cell junction organization; GO:0030855 epithelial cell differentiation
ITGB4	integrin subunit beta 4	GO:0061450 trophoblast cell migration;GO:0032290 peripheral nervous system myelin formation;GO:0031581 hemidesmosome assembly	Predicted intracellular proteins; Cancer-related genes:Candidate cancer biomarkers; Human disease related genes:Congenital malformations:Congenital malformations of skin; Disease related genes; CD markers	R-HSA-1474244 Extracellular matrix organization; WP306 Focal adhesion; GO:0031589 cell-substrate adhesion; GO:0048732 gland development; GO:0000902 cell morphogenesis; GO:0034330 cell junction organization
TNK1	tyrosine kinase non receptor 1	GO:0018108 peptidyl-tyrosine phosphorylation;GO:0018212 peptidyl-tyrosine modification;GO:0046777 protein autophosphorylation	ENZYME proteins:Transferases; Predicted intracellular proteins; Kinases:Tyr protein kinases; Enzymes	GO:0007167 enzyme-linked receptor protein signaling pathway; WP306 Focal adhesion
MMRN1	multimerin 1	GO:1901731 positive regulation of platelet aggregation;GO:0034112 positive regulation of homotypic cell-cell adhesion;GO:0090330 regulation of platelet aggregation	Predicted intracellular proteins; Disease related genes; Predicted secreted proteins	R-HSA-1474244 Extracellular matrix organization; GO:0045785 positive regulation of cell adhesion
FBXL18	F-box and leucine rich repeat protein 18	GO:0031146 SCF-dependent proteasomal ubiquitin-dependent protein catabolic process;GO:0043161 proteasome-mediated ubiquitin-dependent protein catabolic process;GO:0010498 proteasomal protein catabolic process	Predicted intracellular proteins
MGRN1	mahogunin ring finger 1	GO:0043951 negative regulation of cAMP-mediated signaling;GO:0043949 regulation of cAMP-mediated signaling;GO:0045879 negative regulation of smoothened signaling pathway	ENZYME proteins:Transferases; Predicted intracellular proteins; Enzymes
TCEAL4	transcription elongation factor A like 4		Predicted intracellular proteins
CAV2	caveolin 2	GO:0070836 caveola assembly;GO:0014859 negative regulation of skeletal muscle cell proliferation;GO:0060161 positive regulation of dopamine receptor signaling pathway	Predicted intracellular proteins	GO:0007167 enzyme-linked receptor protein signaling pathway; R-HSA-1474244 Extracellular matrix organization; GO:0071363 cellular response to growth factor stimulus; GO:0009725 response to hormone; WP306 Focal adhesion; GO:0008285 negative regulation of cell population proliferation; GO:0008283 cell population proliferation; GO:0061061 muscle structure development
SNAI2	snail family transcriptional repressor 2	GO:0035921 desmosome disassembly;GO:0150147 cell-cell junction disassembly;GO:0070563 negative regulation of vitamin D receptor signaling pathway	Transcription factors:Zinc-coordinating DNA-binding domains; Human disease related genes:Congenital disorders of metabolism:Other congenital disorders of metabolism; Human disease related genes:Congenital disorders of metabolism:Congenital disorders of amino acid metabolism; Predicted intracellular proteins; Disease related genes	GO:0071363 cellular response to growth factor stimulus; GO:0008285 negative regulation of cell population proliferation; GO:0048732 gland development; GO:0045785 positive regulation of cell adhesion; GO:0001501 skeletal system development; GO:0008283 cell population proliferation; GO:0010810 regulation of cell-substrate adhesion; GO:0034330 cell junction organization
NCBP2	nuclear cap binding protein subunit 2	GO:1901409 positive regulation of phosphorylation of RNA polymerase II C-terminal domain;GO:0006408 snRNA export from nucleus;GO:1901407 regulation of phosphorylation of RNA polymerase II C-terminal domain	Predicted intracellular proteins; Transporters	R-HSA-9006934 Signaling by Receptor Tyrosine Kinases
PROC	protein C, inactivator of coagulation factors Va and VIIIa	GO:1901552 positive regulation of endothelial cell development;GO:1903142 positive regulation of establishment of endothelial barrier;GO:1901550 regulation of endothelial cell development	ENZYME proteins:Hydrolases; FDA approved drug targets:Small molecule drugs; Enzymes; Human disease related genes:Cardiovascular diseases:Vascular diseases; Predicted secreted proteins; FDA approved drug targets:Biotech drugs; Cancer-related genes:Candidate cancer biomarkers; Candidate cardiovascular disease genes; Peptidases:Serine-type peptidases; Predicted intracellular proteins; Disease relate…
MYCN	MYCN proto-oncogene, bHLH transcription factor	GO:1903800 positive regulation of miRNA maturation;GO:2000637 positive regulation of miRNA-mediated gene silencing;GO:0060148 positive regulation of post-transcriptional gene silencing	Predicted intracellular proteins; Cancer-related genes:Mutated cancer genes; Human disease related genes:Congenital malformations:Other congenital malformations; Disease related genes; Human disease related genes:Cancers:Cancers of eye, brain, and central nervous system; Transcription factors:Basic domains	R-HSA-9006934 Signaling by Receptor Tyrosine Kinases; GO:0048732 gland development
ZBTB20	zinc finger and BTB domain containing 20	GO:0045821 positive regulation of glycolytic process;GO:1903580 positive regulation of ATP metabolic process;GO:0032728 positive regulation of interferon-beta production	Transcription factors:Zinc-coordinating DNA-binding domains; Predicted intracellular proteins; Disease related genes; Human disease related genes:Congenital malformations:Other congenital malformations
MMP19	matrix metallopeptidase 19	GO:0001554 luteolysis;GO:0001542 ovulation from ovarian follicle;GO:0030728 ovulation	Peptidases:Metallopeptidases; Enzymes; Predicted secreted proteins; Potential drug targets; Human disease related genes:Congenital malformations:Congenital malformations of eye; Disease related genes	GO:0035239 tube morphogenesis; R-HSA-1474244 Extracellular matrix organization; GO:0009725 response to hormone
ADCY2	adenylate cyclase 2	GO:0006171 cAMP biosynthetic process;GO:1904321 response to forskolin;GO:1904322 cellular response to forskolin	ENZYME proteins:Lyases; Predicted intracellular proteins; Enzymes	WP306 Focal adhesion
IRF4	interferon regulatory factor 4	GO:0072540 T-helper 17 cell lineage commitment;GO:0072539 T-helper 17 cell differentiation;GO:0002295 T-helper cell lineage commitment	Cancer-related genes:Mutated cancer genes; Transcription factors:Helix-turn-helix domains; Cancer-related genes:Candidate cancer biomarkers; Predicted intracellular proteins; Disease related genes	GO:0045785 positive regulation of cell adhesion
EMP3	epithelial membrane protein 3	GO:0032060 bleb assembly;GO:0120031 plasma membrane bounded cell projection assembly;GO:0030031 cell projection assembly	Predicted intracellular proteins
CEP112	centrosomal protein 112	GO:0097120 receptor localization to synapse;GO:0031503 protein-containing complex localization;GO:0051179 localization	Predicted intracellular proteins
IFITM3	interferon induced transmembrane protein 3	GO:0032897 negative regulation of viral transcription;GO:0046782 regulation of viral transcription;GO:0035455 response to interferon-alpha	Predicted intracellular proteins; Transporters:Accessory Factors Involved in Transport
MIEF1	mitochondrial elongation factor 1	GO:0000266 mitochondrial fission;GO:0090141 positive regulation of mitochondrial fission;GO:0090314 positive regulation of protein targeting to membrane	Predicted intracellular proteins
DEDD	death effector domain containing	GO:1901837 negative regulation of transcription of nucleolar large rRNA by RNA polymerase I;GO:0016479 negative regulation of transcription by RNA polymerase I;GO:1901836 regulation of transcription of nucleolar large rRNA by RNA polymerase I	Predicted intracellular proteins
LAMC3	laminin subunit gamma 3	GO:0014002 astrocyte development;GO:0034446 substrate adhesion-dependent cell spreading;GO:0048708 astrocyte differentiation	Predicted intracellular proteins; Disease related genes; Predicted secreted proteins; Human disease related genes:Congenital malformations:Congenital malformations of the nervous system	R-HSA-1474244 Extracellular matrix organization; R-HSA-9006934 Signaling by Receptor Tyrosine Kinases; WP306 Focal adhesion; GO:0031589 cell-substrate adhesion; GO:0000902 cell morphogenesis
C20orf27	chromosome 20 open reading frame 27	GO:0030511 positive regulation of transforming growth factor beta receptor signaling pathway;GO:1903846 positive regulation of cellular response to transforming growth factor beta stimulus;GO:1901224 positive regulation of NIK/NF-kappaB signaling	Predicted intracellular proteins	GO:0071363 cellular response to growth factor stimulus
PLEKHG6	pleckstrin homology and RhoGEF domain containing G6	GO:0051056 regulation of small GTPase mediated signal transduction;GO:1902531 regulation of intracellular signal transduction;GO:0050790 regulation of catalytic activity	Predicted intracellular proteins
PRND	prion like protein doppel	GO:0006878 cellular copper ion homeostasis;GO:0055070 copper ion homeostasis;GO:0007340 acrosome reaction	Transporters:Transporter channels and pores
EIF2S1	eukaryotic translation initiation factor 2 subunit alpha	GO:1990737 response to manganese-induced endoplasmic reticulum stress;GO:2000676 positive regulation of type B pancreatic cell apoptotic process;GO:0032057 negative regulation of translational initiation in response to stress	Predicted intracellular proteins	GO:0007167 enzyme-linked receptor protein signaling pathway
ZBTB7C	zinc finger and BTB domain containing 7C	GO:1903025 regulation of RNA polymerase II regulatory region sequence-specific DNA binding;GO:2000677 regulation of transcription regulatory region DNA binding;GO:0045600 positive regulation of fat cell differentiation	Predicted intracellular proteins; Transcription factors:Zinc-coordinating DNA-binding domains	GO:0008285 negative regulation of cell population proliferation
C14orf132	chromosome 14 open reading frame 132
COL5A2	collagen type V alpha 2 chain	GO:1903225 negative regulation of endodermal cell differentiation;GO:1903224 regulation of endodermal cell differentiation;GO:0030199 collagen fibril organization	Human disease related genes:Congenital malformations:Congenital malformations of skin; Disease related genes; Predicted intracellular proteins; Predicted secreted proteins	R-HSA-1474244 Extracellular matrix organization; R-HSA-9006934 Signaling by Receptor Tyrosine Kinases; GO:0009725 response to hormone; WP306 Focal adhesion; GO:0001501 skeletal system development
BMERB1	bMERB domain containing 1	GO:0021822 negative regulation of cell motility involved in cerebral cortex radial glia guided migration;GO:1903976 negative regulation of glial cell migration;GO:0021814 cell motility involved in cerebral cortex radial glia guided migration	Predicted intracellular proteins	GO:0051129 negative regulation of cellular component organization
RASSF2	Ras association domain family member 2	GO:0038167 epidermal growth factor receptor signaling pathway via positive regulation of NF-kappaB transcription factor activity;GO:0038168 epidermal growth factor receptor signaling pathway via I-kappaB kinase/NF-kappaB cascade;GO:0031954 positive regulation of protein autophosphorylation	Predicted intracellular proteins	GO:0007167 enzyme-linked receptor protein signaling pathway; WP306 Focal adhesion; GO:0045785 positive regulation of cell adhesion; GO:0001501 skeletal system development
TRANK1	tetratricopeptide repeat and ankyrin repeat containing 1		Predicted intracellular proteins
GLIPR1	GLI pathogenesis related 1		Predicted intracellular proteins; Transporters:Accessory Factors Involved in Transport
PNMA2	PNMA family member 2	GO:0043065 positive regulation of apoptotic process;GO:0043068 positive regulation of programmed cell death;GO:0010942 positive regulation of cell death	Predicted intracellular proteins
COPS2	COP9 signalosome subunit 2	GO:0001834 trophectodermal cell proliferation;GO:0000338 protein deneddylation;GO:0001833 inner cell mass cell proliferation	Predicted intracellular proteins	GO:0007167 enzyme-linked receptor protein signaling pathway; GO:0008283 cell population proliferation; GO:0061061 muscle structure development
DAB2	DAB adaptor protein 2	GO:0035026 leading edge cell differentiation;GO:0032346 positive regulation of aldosterone metabolic process;GO:0032349 positive regulation of aldosterone biosynthetic process	Predicted intracellular proteins	GO:0071363 cellular response to growth factor stimulus; GO:0009725 response to hormone; GO:0008285 negative regulation of cell population proliferation; GO:0045785 positive regulation of cell adhesion; GO:0051129 negative regulation of cellular component organization; GO:0010810 regulation of cell-substrate adhesion; GO:0030855 epithelial cell differentiation
MRPS18C	mitochondrial ribosomal protein S18C	GO:0032543 mitochondrial translation;GO:0140053 mitochondrial gene expression;GO:0006412 translation	Ribosomal proteins; Predicted intracellular proteins
TCF12	transcription factor 12	GO:0045666 positive regulation of neuron differentiation;GO:0045664 regulation of neuron differentiation;GO:0007517 muscle organ development	Human disease related genes:Congenital malformations:Other congenital malformations; Cancer-related genes:Mutational cancer driver genes; Predicted intracellular proteins; Disease related genes; Transcription factors:Basic domains	R-HSA-9006934 Signaling by Receptor Tyrosine Kinases; GO:0061061 muscle structure development
GUCY1A2	guanylate cyclase 1 soluble subunit alpha 2	GO:0010750 positive regulation of nitric oxide mediated signal transduction;GO:0006182 cGMP biosynthetic process;GO:0010749 regulation of nitric oxide mediated signal transduction	ENZYME proteins:Lyases; Predicted intracellular proteins; Enzymes; FDA approved drug targets:Small molecule drugs
SPIN2B	spindlin family member 2B	GO:0007276 gamete generation;GO:0048609 multicellular organismal reproductive process;GO:0019953 sexual reproduction	Predicted intracellular proteins
SPIN2A	spindlin family member 2A	GO:0007276 gamete generation;GO:0048609 multicellular organismal reproductive process;GO:0019953 sexual reproduction	Predicted intracellular proteins
DHX35	DEAH-box helicase 35	GO:0000377 RNA splicing, via transesterification reactions with bulged adenosine as nucleophile;GO:0000398 mRNA splicing, via spliceosome;GO:0000375 RNA splicing, via transesterification reactions	Predicted intracellular proteins; Enzymes; ENZYME proteins:Hydrolases
SEMA5A	semaphorin 5A	GO:1990256 signal clustering;GO:0002043 blood vessel endothelial cell proliferation involved in sprouting angiogenesis;GO:0048842 positive regulation of axon extension involved in axon guidance	Predicted intracellular proteins; Human disease related genes:Other congenital disorders:Chromosomal abnormalities	GO:0035239 tube morphogenesis; GO:0000902 cell morphogenesis; GO:0051129 negative regulation of cellular component organization; GO:0008283 cell population proliferation
NAV3	neuron navigator 3	GO:0007026 negative regulation of microtubule depolymerization;GO:0032703 negative regulation of interleukin-2 production;GO:0031114 regulation of microtubule depolymerization	Human disease related genes:Cancers:Cancers of haematopoietic and lymphoid tissues; Human disease related genes:Cancers:Skin cancers; Predicted intracellular proteins; Disease related genes; Cancer-related genes:Mutational cancer driver genes	GO:0051129 negative regulation of cellular component organization
GLG1	golgi glycoprotein 1	GO:0010955 negative regulation of protein processing;GO:1903318 negative regulation of protein maturation;GO:0032330 regulation of chondrocyte differentiation	Predicted intracellular proteins	GO:0007167 enzyme-linked receptor protein signaling pathway; GO:0071363 cellular response to growth factor stimulus; GO:0001501 skeletal system development
PLA2G4C	phospholipase A2 group IVC	GO:0006663 platelet activating factor biosynthetic process;GO:0046469 platelet activating factor metabolic process;GO:0008611 ether lipid biosynthetic process	Predicted intracellular proteins; Enzymes; ENZYME proteins:Hydrolases; RAS pathway related proteins
IRGQ	immunity related GTPase Q		Predicted intracellular proteins
SPINT1	serine peptidase inhibitor, Kunitz type 1	GO:0060670 branching involved in labyrinthine layer morphogenesis;GO:0060713 labyrinthine layer morphogenesis;GO:2000178 negative regulation of neural precursor cell proliferation	Predicted intracellular proteins; Cancer-related genes:Candidate cancer biomarkers; Predicted secreted proteins	GO:0035239 tube morphogenesis; R-HSA-1474244 Extracellular matrix organization; R-HSA-9006934 Signaling by Receptor Tyrosine Kinases; GO:0071363 cellular response to growth factor stimulus; GO:0008285 negative regulation of cell population proliferation; GO:0048732 gland development
MTUS2	microtubule associated scaffold protein 2		Predicted intracellular proteins
MED12	mediator complex subunit 12	GO:0090245 axis elongation involved in somitogenesis;GO:0048702 embryonic neurocranium morphogenesis;GO:1990403 embryonic brain development	Cancer-related genes:Mutated cancer genes; Human disease related genes:Congenital malformations:Other congenital malformations; Human disease related genes:Reproductive system diseases:Reproductive system diseases; Predicted intracellular proteins; Disease related genes; Cancer-related genes:Mutational cancer driver genes	GO:0035239 tube morphogenesis; GO:0048732 gland development; GO:0001501 skeletal system development
SAMD4A	sterile alpha motif domain containing 4A	GO:0000289 nuclear-transcribed mRNA poly(A) tail shortening;GO:0000288 nuclear-transcribed mRNA catabolic process, deadenylation-dependent decay;GO:0061157 mRNA destabilization	Predicted intracellular proteins
SYNCRIP	synaptotagmin binding cytoplasmic RNA interacting protein	GO:0070934 CRD-mediated mRNA stabilization;GO:1900152 negative regulation of nuclear-transcribed mRNA catabolic process, deadenylation-dependent decay;GO:2000767 positive regulation of cytoplasmic translation	Predicted intracellular proteins
CC2D1A	coiled-coil and C2 domain containing 1A	GO:1905381 negative regulation of snRNA transcription by RNA polymerase II;GO:1905380 regulation of snRNA transcription by RNA polymerase II;GO:0140747 regulation of ncRNA transcription	Predicted intracellular proteins; Disease related genes; Human disease related genes:Other diseases:Mental and behavioural disorders
EMC3	ER membrane protein complex subunit 3	GO:0045050 protein insertion into ER membrane by stop-transfer membrane-anchor sequence;GO:0071816 tail-anchored membrane protein insertion into ER membrane;GO:0045048 protein insertion into ER membrane	Transporters:Primary Active Transporters
HDGF	heparin binding growth factor	GO:0098760 response to interleukin-7;GO:0098761 cellular response to interleukin-7;GO:0043524 negative regulation of neuron apoptotic process	Predicted intracellular proteins; Predicted secreted proteins
HOXD9	homeobox D9	GO:0048934 peripheral nervous system neuron differentiation;GO:0048935 peripheral nervous system neuron development;GO:0035115 embryonic forelimb morphogenesis	Transcription factors:Helix-turn-helix domains; Predicted intracellular proteins	GO:0048732 gland development; GO:0001501 skeletal system development; GO:0061061 muscle structure development
INPP1	inositol polyphosphate-1-phosphatase	GO:0046838 phosphorylated carbohydrate dephosphorylation;GO:0046855 inositol phosphate dephosphorylation;GO:0071545 inositol phosphate catabolic process	Predicted intracellular proteins; Enzymes; ENZYME proteins:Hydrolases
CNTLN	centlein	GO:0010457 centriole-centriole cohesion;GO:0007098 centrosome cycle;GO:0031023 microtubule organizing center organization	Predicted intracellular proteins
COL15A1	collagen type XV alpha 1 chain	GO:0001886 endothelial cell morphogenesis;GO:0003382 epithelial cell morphogenesis;GO:0001885 endothelial cell development	Predicted secreted proteins	GO:0035239 tube morphogenesis; R-HSA-1474244 Extracellular matrix organization; GO:0000902 cell morphogenesis; GO:0030855 epithelial cell differentiation
ZNF324	zinc finger protein 324	GO:0000082 G1/S transition of mitotic cell cycle;GO:0044843 cell cycle G1/S phase transition;GO:0044772 mitotic cell cycle phase transition	Predicted intracellular proteins; Transcription factors:Zinc-coordinating DNA-binding domains	GO:0008283 cell population proliferation
TRPC3	transient receptor potential cation channel subfamily C member 3	GO:0010615 positive regulation of cardiac muscle adaptation;GO:1903244 positive regulation of cardiac muscle hypertrophy in response to stress;GO:0010524 positive regulation of calcium ion transport into cytosol	Voltage-gated ion channels:Transient Receptor Potential Channels; Human disease related genes:Nervous system diseases:Neurodegenerative diseases; Transporters:Transporter channels and pores; Potential drug targets; Predicted intracellular proteins; Disease related genes
MAPK8	mitogen-activated protein kinase 8	GO:0007258 JUN phosphorylation;GO:1902595 regulation of DNA replication origin binding;GO:1900739 regulation of protein insertion into mitochondrial membrane involved in apoptotic signaling pathway	Enzymes; Kinases:CMGC Ser/Thr protein kinases; RAS pathway related proteins; ENZYME proteins:Transferases; Predicted intracellular proteins; Cancer-related genes:Candidate cancer biomarkers	GO:0007167 enzyme-linked receptor protein signaling pathway; WP306 Focal adhesion
RHOQ	ras homolog family member Q	GO:0046039 GTP metabolic process;GO:1903077 negative regulation of protein localization to plasma membrane;GO:1904376 negative regulation of protein localization to cell periphery	Predicted intracellular proteins	GO:0007167 enzyme-linked receptor protein signaling pathway; GO:0009725 response to hormone; GO:0051129 negative regulation of cellular component organization
TIMM22	translocase of inner mitochondrial membrane 22	GO:0045039 protein insertion into mitochondrial inner membrane;GO:0051204 protein insertion into mitochondrial membrane;GO:0090151 establishment of protein localization to mitochondrial membrane	Disease related genes; Human disease related genes:Congenital disorders of metabolism:Mitochondrial diseases
DIAPH1	diaphanous related formin 1	GO:0071420 cellular response to histamine;GO:0034776 response to histamine;GO:0035372 protein localization to microtubule	Disease related genes; Cancer-related genes:Mutated cancer genes; Predicted intracellular proteins; Human disease related genes:Nervous system diseases:Ear disease; Human disease related genes:Cardiovascular diseases:Hematologic diseases	R-HSA-9006934 Signaling by Receptor Tyrosine Kinases; GO:0009725 response to hormone; WP306 Focal adhesion; GO:0051129 negative regulation of cellular component organization
TECPR2	tectonin beta-propeller repeat containing 2	GO:0032527 protein exit from endoplasmic reticulum;GO:0006914 autophagy;GO:0061919 process utilizing autophagic mechanism	Predicted intracellular proteins; Disease related genes; Human disease related genes:Nervous system diseases:Other nervous and sensory system diseases
PPP6R2	protein phosphatase 6 regulatory subunit 2	GO:0043666 regulation of phosphoprotein phosphatase activity;GO:0010921 regulation of phosphatase activity;GO:0035304 regulation of protein dephosphorylation	Predicted intracellular proteins
SNTB1	syntrophin beta 1	GO:0006936 muscle contraction;GO:0003012 muscle system process;GO:0003008 system process	Predicted intracellular proteins
GIMAP5	GTPase, IMAP family member 5
YTHDF1	YTH N6-methyladenosine RNA binding protein 1	GO:1902667 regulation of axon guidance;GO:0002577 regulation of antigen processing and presentation;GO:0034063 stress granule assembly	Predicted intracellular proteins
NCOA1	nuclear receptor coactivator 1	GO:0000409 regulation of transcription by galactose;GO:0000411 positive regulation of transcription by galactose;GO:0000431 regulation of transcription from RNA polymerase II promoter by galactose	Transcription factors:Basic domains; Enzymes; Potential drug targets; ENZYME proteins:Transferases; Predicted intracellular proteins; Disease related genes; Cancer-related genes	GO:0009725 response to hormone; WP306 Focal adhesion
IPO8	importin 8	GO:0006606 protein import into nucleus;GO:0051170 import into nucleus;GO:0034504 protein localization to nucleus	Predicted intracellular proteins; Transporters:Transporter channels and pores
GRIN1	glutamate ionotropic receptor NMDA type subunit 1	GO:0018964 propylene metabolic process;GO:0043449 cellular alkene metabolic process;GO:1900673 olefin metabolic process	FDA approved drug targets:Small molecule drugs; Transporters:Transporter channels and pores; RAS pathway related proteins; Human disease related genes:Other diseases:Mental and behavioural disorders; Disease related genes
TRAPPC10	trafficking protein particle complex subunit 10	GO:0034498 early endosome to Golgi transport;GO:0099022 vesicle tethering;GO:0006891 intra-Golgi vesicle-mediated transport	Predicted intracellular proteins; Disease related genes
KBTBD2	kelch repeat and BTB domain containing 2	GO:0014065 phosphatidylinositol 3-kinase signaling;GO:0048015 phosphatidylinositol-mediated signaling;GO:0048017 inositol lipid-mediated signaling	Predicted intracellular proteins	GO:0009725 response to hormone
PBX3	PBX homeobox 3	GO:0007387 anterior compartment pattern formation;GO:0007388 posterior compartment specification;GO:0007386 compartment pattern specification	Transcription factors:Helix-turn-helix domains; Predicted intracellular proteins
ADGRL3	adhesion G protein-coupled receptor L3	GO:0007416 synapse assembly;GO:0001764 neuron migration;GO:0007189 adenylate cyclase-activating G protein-coupled receptor signaling pathway	G-protein coupled receptors:GPCRs excl olfactory receptors; G-protein coupled receptors:Family 2 (B) receptors; Transporters	GO:0098609 cell-cell adhesion; GO:0034330 cell junction organization
SYNJ1	synaptojanin 1	GO:1904980 positive regulation of endosome organization;GO:1904978 regulation of endosome organization;GO:0016191 synaptic vesicle uncoating	ENZYME proteins:Hydrolases; Enzymes; Human disease related genes:Nervous system diseases:Epilepsy; Human disease related genes:Nervous system diseases:Neurodegenerative diseases; Potential drug targets; Predicted intracellular proteins; Disease related genes
RFPL3S	RFPL3 antisense
CHD4	chromodomain helicase DNA binding protein 4	GO:0072553 terminal button organization;GO:0042659 regulation of cell fate specification;GO:0099172 presynapse organization	ENZYME proteins:Hydrolases; Cancer-related genes:Mutated cancer genes; Enzymes; Human disease related genes:Congenital malformations:Other congenital malformations; Potential drug targets; Predicted intracellular proteins; Disease related genes; Cancer-related genes:Mutational cancer driver genes	R-HSA-9006934 Signaling by Receptor Tyrosine Kinases; WP306 Focal adhesion; GO:0034330 cell junction organization
FAP	fibroblast activation protein alpha	GO:1902362 melanocyte apoptotic process;GO:0010710 regulation of collagen catabolic process;GO:0060244 negative regulation of cell proliferation involved in contact inhibition	ENZYME proteins:Hydrolases; Enzymes; Predicted secreted proteins; Peptidases:Serine-type peptidases; Predicted intracellular proteins; Cancer-related genes:Candidate cancer biomarkers	GO:0035239 tube morphogenesis; GO:0008285 negative regulation of cell population proliferation; GO:0051129 negative regulation of cellular component organization; GO:0008283 cell population proliferation
HERC2	HECT and RLD domain containing E3 ubiquitin protein ligase 2	GO:0043161 proteasome-mediated ubiquitin-dependent protein catabolic process;GO:0010498 proteasomal protein catabolic process;GO:0006281 DNA repair	Enzymes; Human disease related genes:Other diseases:Mental and behavioural disorders; Potential drug targets; ENZYME proteins:Transferases; Predicted intracellular proteins; Disease related genes
SIGLEC8	sialic acid binding Ig like lectin 8	GO:0007155 cell adhesion;GO:0007165 signal transduction;GO:0023052 signaling	CD markers
PEX5	peroxisomal biogenesis factor 5	GO:0016560 protein import into peroxisome matrix, docking;GO:0045046 protein import into peroxisome membrane;GO:0016558 protein import into peroxisome matrix	Predicted intracellular proteins; Disease related genes; Human disease related genes:Congenital malformations:Congenital malformations of the musculoskeletal system; Human disease related genes:Congenital disorders of metabolism:Peroxisomal diseases	GO:0051129 negative regulation of cellular component organization
PLPP1	phospholipid phosphatase 1	GO:0006670 sphingosine metabolic process;GO:0030521 androgen receptor signaling pathway;GO:0046519 sphingoid metabolic process	Enzymes; ENZYME proteins:Hydrolases	GO:0009725 response to hormone; GO:0008285 negative regulation of cell population proliferation
ZNF764	zinc finger protein 764	GO:0000122 negative regulation of transcription by RNA polymerase II;GO:0045892 negative regulation of DNA-templated transcription;GO:1903507 negative regulation of nucleic acid-templated transcription	Predicted intracellular proteins; Transcription factors:Zinc-coordinating DNA-binding domains
EPCAM	epithelial cell adhesion molecule	GO:2000048 negative regulation of cell-cell adhesion mediated by cadherin;GO:2000047 regulation of cell-cell adhesion mediated by cadherin;GO:0023019 signal transduction involved in regulation of gene expression	FDA approved drug targets:Small molecule drugs; Human disease related genes:Digestive system diseases:Gastrointestinal diseases; Human disease related genes:Other diseases:Others; Cancer-related genes:Candidate cancer biomarkers; Predicted intracellular proteins; Disease related genes; CD markers	GO:0098609 cell-cell adhesion; GO:0048732 gland development; GO:0045785 positive regulation of cell adhesion
TBX3	T-box transcription factor 3	GO:0046884 follicle-stimulating hormone secretion;GO:0014849 ureter smooth muscle contraction;GO:0072105 ureteric peristalsis	Transcription factors:Immunoglobulin fold; Cancer-related genes:Mutated cancer genes; Human disease related genes:Congenital malformations:Congenital malformations of the musculoskeletal system; Predicted intracellular proteins; Disease related genes; Cancer-related genes:Mutational cancer driver genes	GO:0035239 tube morphogenesis; GO:0008285 negative regulation of cell population proliferation; GO:0048732 gland development; GO:0001501 skeletal system development; GO:0008283 cell population proliferation; GO:0061061 muscle structure development; GO:0030855 epithelial cell differentiation
GTF3C2	general transcription factor IIIC subunit 2	GO:0042791 5S class rRNA transcription by RNA polymerase III;GO:0042797 tRNA transcription by RNA polymerase III;GO:0009304 tRNA transcription	Predicted intracellular proteins
SMARCC2	SWI/SNF related, matrix associated, actin dependent regulator of chromatin subfamily c member 2	GO:0006337 nucleosome disassembly;GO:0032986 protein-DNA complex disassembly;GO:2000819 regulation of nucleotide-excision repair	Transcription factors:Helix-turn-helix domains; Disease related genes; Predicted intracellular proteins; Human disease related genes:Congenital malformations:Other congenital malformations	GO:0045785 positive regulation of cell adhesion
STON1	stonin 1	GO:0120180 cell-substrate junction disassembly;GO:0120181 focal adhesion disassembly;GO:0150146 cell junction disassembly	Predicted intracellular proteins	GO:0007167 enzyme-linked receptor protein signaling pathway; GO:0031589 cell-substrate adhesion; GO:0034330 cell junction organization
CNPPD1	cyclin Pas1/PHO80 domain containing 1	GO:0000079 regulation of cyclin-dependent protein serine/threonine kinase activity;GO:1904029 regulation of cyclin-dependent protein kinase activity;GO:0071900 regulation of protein serine/threonine kinase activity
CPNE6	copine 6	GO:1903861 positive regulation of dendrite extension;GO:1903859 regulation of dendrite extension;GO:0071277 cellular response to calcium ion	Predicted intracellular proteins
NOVA1	NOVA alternative splicing regulator 1	GO:0120163 negative regulation of cold-induced thermogenesis;GO:0000381 regulation of alternative mRNA splicing, via spliceosome;GO:0048024 regulation of mRNA splicing, via spliceosome	Predicted intracellular proteins
USP11	ubiquitin specific peptidase 11	GO:0016579 protein deubiquitination;GO:0070646 protein modification by small protein removal;GO:0006511 ubiquitin-dependent protein catabolic process	Predicted intracellular proteins; Enzymes; ENZYME proteins:Hydrolases; Peptidases:Cysteine-type peptidases
EXOG	exo/endonuclease G	GO:0006309 apoptotic DNA fragmentation;GO:0000737 DNA catabolic process, endonucleolytic;GO:0030262 apoptotic nuclear changes	Predicted intracellular proteins
CDC42EP3	CDC42 effector protein 3	GO:0031272 regulation of pseudopodium assembly;GO:0031274 positive regulation of pseudopodium assembly;GO:0030838 positive regulation of actin filament polymerization	Predicted intracellular proteins	GO:0051129 negative regulation of cellular component organization
KLF2	KLF transcription factor 2	GO:0071409 cellular response to cycloheximide;GO:0097532 stress response to acid chemical;GO:0097533 cellular stress response to acid chemical	Predicted intracellular proteins; Transcription factors:Zinc-coordinating DNA-binding domains	GO:0009725 response to hormone; GO:0000902 cell morphogenesis; GO:0030855 epithelial cell differentiation
NCOR2	nuclear receptor corepressor 2	GO:0044849 estrous cycle;GO:0060766 negative regulation of androgen receptor signaling pathway;GO:1903799 negative regulation of miRNA maturation	Transcription factors:Helix-turn-helix domains; Predicted intracellular proteins; Cancer-related genes:Mutational cancer driver genes	GO:0048732 gland development
HERC1	HECT and RLD domain containing E3 ubiquitin protein ligase family member 1	GO:0021702 cerebellar Purkinje cell differentiation;GO:0021694 cerebellar Purkinje cell layer formation;GO:0021692 cerebellar Purkinje cell layer morphogenesis	Enzymes; Potential drug targets; ENZYME proteins:Transferases; Predicted intracellular proteins; Disease related genes; Human disease related genes:Congenital malformations:Other congenital malformations	GO:0000902 cell morphogenesis
APOD	apolipoprotein D	GO:0034443 negative regulation of lipoprotein oxidation;GO:0060588 negative regulation of lipoprotein lipid oxidation;GO:0034442 regulation of lipoprotein oxidation	Candidate cardiovascular disease genes; Cancer-related genes:Candidate cancer biomarkers; Predicted secreted proteins	GO:0035239 tube morphogenesis; GO:0008285 negative regulation of cell population proliferation; GO:0000902 cell morphogenesis; GO:0051129 negative regulation of cellular component organization; GO:0010810 regulation of cell-substrate adhesion
PDE4A	phosphodiesterase 4A	GO:0006198 cAMP catabolic process;GO:0009214 cyclic nucleotide catabolic process;GO:0106070 regulation of adenylate cyclase-activating G protein-coupled receptor signaling pathway	Predicted intracellular proteins; Enzymes; ENZYME proteins:Hydrolases; FDA approved drug targets:Small molecule drugs
LYST	lysosomal trafficking regulator	GO:0033364 mast cell secretory granule organization;GO:0032510 endosome to lysosome transport via multivesicular body sorting pathway;GO:0042832 defense response to protozoan	Predicted intracellular proteins; Disease related genes; Human disease related genes:Immune system diseases:Primary immunodeficiency	GO:0000902 cell morphogenesis
CTSK	cathepsin K	GO:0001957 intramembranous ossification;GO:0036072 direct ossification;GO:0034224 cellular response to zinc ion starvation	Predicted intracellular proteins; ENZYME proteins:Hydrolases; Peptidases:Cysteine-type peptidases; Enzymes; Potential drug targets; Human disease related genes:Congenital malformations:Congenital malformations of skin; Disease related genes; Human disease related genes:Congenital disorders of metabolism:Lysosomal storage diseases	R-HSA-1474244 Extracellular matrix organization; GO:0071363 cellular response to growth factor stimulus; GO:0009725 response to hormone
POU4F3	POU class 4 homeobox 3	GO:0021562 vestibulocochlear nerve development;GO:0031290 retinal ganglion cell axon guidance;GO:0042491 inner ear auditory receptor cell differentiation	Predicted intracellular proteins; Transcription factors:Helix-turn-helix domains; Disease related genes; Human disease related genes:Nervous system diseases:Ear disease	GO:0000902 cell morphogenesis; GO:0030855 epithelial cell differentiation
GGA2	golgi associated, gamma adaptin ear containing, ARF binding protein 2	GO:0043001 Golgi to plasma membrane protein transport;GO:0034394 protein localization to cell surface;GO:0061951 establishment of protein localization to plasma membrane	Predicted intracellular proteins
ZNF23	zinc finger protein 23	GO:0006357 regulation of transcription by RNA polymerase II;GO:0006355 regulation of DNA-templated transcription;GO:1903506 regulation of nucleic acid-templated transcription	Predicted intracellular proteins; Transcription factors:Zinc-coordinating DNA-binding domains
AMOT	angiomotin	GO:0003365 establishment of cell polarity involved in ameboidal cell migration;GO:0042074 cell migration involved in gastrulation;GO:0035329 hippo signaling	Predicted intracellular proteins	GO:0035239 tube morphogenesis; WP306 Focal adhesion; GO:0000902 cell morphogenesis
ALMS1	ALMS1 centrosome and basal body associated protein	GO:0046599 regulation of centriole replication;GO:0010824 regulation of centrosome duplication;GO:0046605 regulation of centrosome cycle	Predicted intracellular proteins; Disease related genes; Human disease related genes:Congenital malformations:Other congenital malformations	GO:0051129 negative regulation of cellular component organization; GO:0010810 regulation of cell-substrate adhesion
SVEP1	sushi, von Willebrand factor type A, EGF and pentraxin domain containing 1	GO:0003017 lymph circulation;GO:0048014 Tie signaling pathway;GO:0036303 lymph vessel morphogenesis	Predicted intracellular proteins	GO:0035239 tube morphogenesis; GO:0007167 enzyme-linked receptor protein signaling pathway; R-HSA-1474244 Extracellular matrix organization; GO:0034330 cell junction organization
CACNA1I	calcium voltage-gated channel subunit alpha1 I	GO:0030431 sleep;GO:0045956 positive regulation of calcium ion-dependent exocytosis;GO:0070509 calcium ion import	Voltage-gated ion channels:Voltage-Gated Calcium Channels; Transporters:Transporter channels and pores; FDA approved drug targets:Small molecule drugs
CBX7	chromobox 7	GO:0032968 positive regulation of transcription elongation by RNA polymerase II;GO:0032786 positive regulation of DNA-templated transcription, elongation;GO:0034243 regulation of transcription elongation by RNA polymerase II	Predicted intracellular proteins
METAP2	methionyl aminopeptidase 2	GO:0035551 protein initiator methionine removal involved in protein maturation;GO:0070084 protein initiator methionine removal;GO:0018206 peptidyl-methionine modification	Predicted intracellular proteins; Peptidases:Metallopeptidases; Enzymes; ENZYME proteins:Hydrolases
SEMA3B	semaphorin 3B	GO:0061643 chemorepulsion of axon;GO:0048843 negative regulation of axon extension involved in axon guidance;GO:0048841 regulation of axon extension involved in axon guidance	Predicted intracellular proteins; Cancer-related genes:Candidate cancer biomarkers; Predicted secreted proteins	GO:0000902 cell morphogenesis; GO:0051129 negative regulation of cellular component organization
FLRT1	fibronectin leucine rich transmembrane protein 1	GO:0008543 fibroblast growth factor receptor signaling pathway;GO:1990138 neuron projection extension;GO:0044344 cellular response to fibroblast growth factor stimulus		GO:0007167 enzyme-linked receptor protein signaling pathway; R-HSA-9006934 Signaling by Receptor Tyrosine Kinases; GO:0071363 cellular response to growth factor stimulus; GO:0000902 cell morphogenesis
ERBB2	erb-b2 receptor tyrosine kinase 2	GO:0038129 ERBB3 signaling pathway;GO:0038133 ERBB2-ERBB3 signaling pathway;GO:0033087 negative regulation of immature T cell proliferation	CD markers; Cancer-related genes:Mutated cancer genes; FDA approved drug targets:Small molecule drugs; Enzymes; Human disease related genes:Cancers:Cancers of the digestive system; FDA approved drug targets:Biotech drugs; Cancer-related genes:Candidate cancer biomarkers; Kinases:Tyr protein kinases; Human disease related genes:Cancers:Cancers of the breast and female genital organs; Human disease…	GO:0007167 enzyme-linked receptor protein signaling pathway; R-HSA-9006934 Signaling by Receptor Tyrosine Kinases; GO:0071363 cellular response to growth factor stimulus; WP306 Focal adhesion; GO:0008285 negative regulation of cell population proliferation; GO:0045785 positive regulation of cell adhesion; GO:0000902 cell morphogenesis; GO:0008283 cell population proliferation; GO:0034330 cell jun…
HAPSTR1	HUWE1 associated protein modifying stress responses	GO:1901797 negative regulation of signal transduction by p53 class mediator;GO:1901796 regulation of signal transduction by p53 class mediator;GO:1902532 negative regulation of intracellular signal transduction	Predicted intracellular proteins
PREP	prolyl endopeptidase	GO:0006508 proteolysis;GO:0019538 protein metabolic process;GO:1901564 organonitrogen compound metabolic process	Predicted intracellular proteins; Enzymes; ENZYME proteins:Hydrolases; Peptidases:Serine-type peptidases
RBFOX2	RNA binding fox-1 homolog 2	GO:0030520 intracellular estrogen receptor signaling pathway;GO:0030518 intracellular steroid hormone receptor signaling pathway;GO:0000381 regulation of alternative mRNA splicing, via spliceosome	Predicted intracellular proteins	R-HSA-9006934 Signaling by Receptor Tyrosine Kinases; GO:0009725 response to hormone
SEC22A	SEC22 homolog A, vesicle trafficking protein	GO:0006888 endoplasmic reticulum to Golgi vesicle-mediated transport;GO:0061025 membrane fusion;GO:0048193 Golgi vesicle transport	Predicted intracellular proteins
CHST12	carbohydrate sulfotransferase 12	GO:0030208 dermatan sulfate biosynthetic process;GO:0030205 dermatan sulfate metabolic process;GO:0050651 dermatan sulfate proteoglycan biosynthetic process	ENZYME proteins:Transferases; Enzymes
ARMCX1	armadillo repeat containing X-linked 1	GO:0061484 hematopoietic stem cell homeostasis;GO:0048872 homeostasis of number of cells;GO:0042592 homeostatic process
ZIM2	zinc finger imprinted 2	GO:0000122 negative regulation of transcription by RNA polymerase II;GO:0045892 negative regulation of DNA-templated transcription;GO:1903507 negative regulation of nucleic acid-templated transcription	Predicted intracellular proteins; Transcription factors:Zinc-coordinating DNA-binding domains
ST3GAL5	ST3 beta-galactoside alpha-2,3-sialyltransferase 5	GO:0001574 ganglioside biosynthetic process;GO:0097503 sialylation;GO:0001573 ganglioside metabolic process	Human disease related genes:Congenital disorders of metabolism:Congenital disorders of glycan/glycoprotein metabolism; Enzymes; Human disease related genes:Nervous system diseases:Epilepsy; Potential drug targets; ENZYME proteins:Transferases; Predicted intracellular proteins; Disease related genes
SIRT4	sirtuin 4	GO:1903216 regulation of protein processing involved in protein targeting to mitochondrion;GO:1903217 negative regulation of protein processing involved in protein targeting to mitochondrion;GO:1904182 regulation of pyruvate dehydrogenase activity	ENZYME proteins:Transferases; Predicted intracellular proteins; Enzymes; Cancer-related genes:Mutated cancer genes
ARF6	ADP ribosylation factor 6	GO:1902217 erythrocyte apoptotic process;GO:0099562 maintenance of postsynaptic density structure;GO:0098880 maintenance of postsynaptic specialization structure	Predicted intracellular proteins; RAS pathway related proteins	R-HSA-9006934 Signaling by Receptor Tyrosine Kinases; GO:0071363 cellular response to growth factor stimulus; GO:0048732 gland development; GO:0051129 negative regulation of cellular component organization; GO:0010810 regulation of cell-substrate adhesion; GO:0034330 cell junction organization
ETFDH	electron transfer flavoprotein dehydrogenase	GO:0033539 fatty acid beta-oxidation using acyl-CoA dehydrogenase;GO:0006635 fatty acid beta-oxidation;GO:0019395 fatty acid oxidation	ENZYME proteins:Oxidoreductases; FDA approved drug targets:Small molecule drugs; Enzymes; Human disease related genes:Congenital disorders of metabolism:Congenital disorders of amino acid metabolism; Predicted intracellular proteins; Disease related genes
MAMLD1	mastermind like domain containing 1	GO:0008584 male gonad development;GO:0046546 development of primary male sexual characteristics;GO:0046661 male sex differentiation	Predicted intracellular proteins; Disease related genes; Human disease related genes:Congenital malformations:Congenital malformations of genital organs
SLC24A1	solute carrier family 24 member 1	GO:0009642 response to light intensity;GO:0060292 long-term synaptic depression;GO:0098703 calcium ion import across plasma membrane	Human disease related genes:Nervous system diseases:Eye disease; Transporters:Electrochemical Potential-driven transporters; Potential drug targets; Predicted intracellular proteins; Disease related genes
NR1D1	nuclear receptor subfamily 1 group D member 1	GO:0060086 circadian temperature homeostasis;GO:0070859 positive regulation of bile acid biosynthetic process;GO:1904253 positive regulation of bile acid metabolic process	Predicted intracellular proteins; Transcription factors:Zinc-coordinating DNA-binding domains; Nuclear receptors	GO:0009725 response to hormone; GO:0045785 positive regulation of cell adhesion
THRA	thyroid hormone receptor alpha	GO:0017055 negative regulation of RNA polymerase II transcription preinitiation complex assembly;GO:0045925 positive regulation of female receptivity;GO:0008050 female courtship behavior	Transcription factors:Zinc-coordinating DNA-binding domains; FDA approved drug targets:Small molecule drugs; Cancer-related genes:Candidate cancer biomarkers; Human disease related genes:Endocrine and metabolic diseases:Thyroid gland diseases; Predicted intracellular proteins; Disease related genes; Nuclear receptors	GO:0009725 response to hormone; GO:0048732 gland development; GO:0051129 negative regulation of cellular component organization; GO:0001501 skeletal system development; GO:0030855 epithelial cell differentiation
GLUL	glutamate-ammonia ligase	GO:0006542 glutamine biosynthetic process;GO:0019676 ammonia assimilation cycle;GO:0019740 nitrogen utilization	Predicted intracellular proteins; Enzymes; Human disease related genes:Congenital disorders of metabolism:Congenital disorders of amino acid metabolism; Potential drug targets; ENZYME proteins:Transferases; ENZYME proteins:Ligase; Disease related genes	GO:0035239 tube morphogenesis; GO:0008283 cell population proliferation
TSSK2	testis specific serine kinase 2	GO:0018105 peptidyl-serine phosphorylation;GO:0007286 spermatid development;GO:0046777 protein autophosphorylation	ENZYME proteins:Transferases; Enzymes; Kinases:CAMK Ser/Thr protein kinases	GO:0007167 enzyme-linked receptor protein signaling pathway
ESS2	ess-2 splicing factor homolog	GO:0000377 RNA splicing, via transesterification reactions with bulged adenosine as nucleophile;GO:0000398 mRNA splicing, via spliceosome;GO:0000375 RNA splicing, via transesterification reactions	Predicted intracellular proteins
SERBP1	SERPINE1 mRNA binding protein 1	GO:0030578 PML body organization;GO:0030575 nuclear body organization;GO:0006997 nucleus organization	Predicted intracellular proteins
MMP25	matrix metallopeptidase 25	GO:0060022 hard palate development;GO:0062009 secondary palate development;GO:0030574 collagen catabolic process	Peptidases:Metallopeptidases; Enzymes; Predicted secreted proteins	R-HSA-1474244 Extracellular matrix organization
TNS1	tensin 1	GO:0010761 fibroblast migration;GO:0001667 ameboidal-type cell migration;GO:0016477 cell migration	Predicted intracellular proteins
HES1	hes family bHLH transcription factor 1	GO:0045977 positive regulation of mitotic cell cycle, embryonic;GO:0061105 regulation of stomach neuroendocrine cell differentiation;GO:0061106 negative regulation of stomach neuroendocrine cell differentiation	Predicted intracellular proteins; Transcription factors:Basic domains	GO:0035239 tube morphogenesis; GO:0007167 enzyme-linked receptor protein signaling pathway; GO:0071363 cellular response to growth factor stimulus; GO:0009725 response to hormone; WP306 Focal adhesion; GO:0008285 negative regulation of cell population proliferation; GO:0048732 gland development; GO:0045785 positive regulation of cell adhesion; GO:0000902 cell morphogenesis; GO:0051129 negative re…
PHLPP2	PH domain and leucine rich repeat protein phosphatase 2	GO:0021766 hippocampus development;GO:0021761 limbic system development;GO:0006470 protein dephosphorylation	Predicted intracellular proteins; Enzymes; ENZYME proteins:Hydrolases	WP306 Focal adhesion
STAT6	signal transducer and activator of transcription 6	GO:0048289 isotype switching to IgE isotypes;GO:0002296 T-helper 1 cell lineage commitment;GO:0035771 interleukin-4-mediated signaling pathway	Transcription factors:Immunoglobulin fold; Predicted intracellular proteins; Cancer-related genes	GO:0007167 enzyme-linked receptor protein signaling pathway; R-HSA-9006934 Signaling by Receptor Tyrosine Kinases; GO:0009725 response to hormone; WP306 Focal adhesion; GO:0048732 gland development; GO:0045785 positive regulation of cell adhesion; GO:0008283 cell population proliferation
BRD3OS	BRD3 opposite strand		Predicted intracellular proteins
CILP	cartilage intermediate layer protein	GO:0043569 negative regulation of insulin-like growth factor receptor signaling pathway;GO:0060392 negative regulation of SMAD protein signal transduction;GO:0043567 regulation of insulin-like growth factor receptor signaling pathway	Disease related genes; Predicted secreted proteins	R-HSA-1474244 Extracellular matrix organization; R-HSA-9006934 Signaling by Receptor Tyrosine Kinases; GO:0071363 cellular response to growth factor stimulus
RAB2A	RAB2A, member RAS oncogene family	GO:0007030 Golgi organization;GO:0010256 endomembrane system organization;GO:0015031 protein transport	Predicted intracellular proteins	WP306 Focal adhesion
ADAM22	ADAM metallopeptidase domain 22	GO:0007162 negative regulation of cell adhesion;GO:0030155 regulation of cell adhesion;GO:0007155 cell adhesion	Predicted intracellular proteins; Disease related genes; Human disease related genes:Nervous system diseases:Epilepsy
PLAT	plasminogen activator, tissue type	GO:0060279 positive regulation of ovulation;GO:0060278 regulation of ovulation;GO:0099183 trans-synaptic signaling by BDNF, modulating synaptic transmission	ENZYME proteins:Hydrolases; FDA approved drug targets:Small molecule drugs; Enzymes; Predicted secreted proteins; FDA approved drug targets:Biotech drugs; Cancer-related genes:Candidate cancer biomarkers; Candidate cardiovascular disease genes; Peptidases:Serine-type peptidases; Disease related genes	GO:0007167 enzyme-linked receptor protein signaling pathway; R-HSA-9006934 Signaling by Receptor Tyrosine Kinases; GO:0009725 response to hormone
SYDE1	synapse defective Rho GTPase homolog 1	GO:1901165 positive regulation of trophoblast cell migration;GO:1901163 regulation of trophoblast cell migration;GO:0031532 actin cytoskeleton reorganization	Predicted intracellular proteins	GO:0051129 negative regulation of cellular component organization
ECM2	extracellular matrix protein 2	GO:0010811 positive regulation of cell-substrate adhesion;GO:0007160 cell-matrix adhesion;GO:0031589 cell-substrate adhesion	Predicted secreted proteins	R-HSA-1474244 Extracellular matrix organization; GO:0031589 cell-substrate adhesion; GO:0045785 positive regulation of cell adhesion; GO:0010810 regulation of cell-substrate adhesion
TAF7L	TATA-box binding protein associated factor 7 like	GO:0051123 RNA polymerase II preinitiation complex assembly;GO:0070897 transcription preinitiation complex assembly;GO:0006367 transcription initiation at RNA polymerase II promoter	Predicted intracellular proteins
HOXB3	homeobox B3	GO:0021615 glossopharyngeal nerve morphogenesis;GO:0021563 glossopharyngeal nerve development;GO:0021546 rhombomere development	Transcription factors:Helix-turn-helix domains; Predicted intracellular proteins	GO:0035239 tube morphogenesis; GO:0048732 gland development; GO:0001501 skeletal system development
SIRT3	sirtuin 3	GO:1902553 positive regulation of catalase activity;GO:1902551 regulation of catalase activity;GO:2000470 positive regulation of peroxidase activity	ENZYME proteins:Transferases; Predicted intracellular proteins; Enzymes
METTL22	methyltransferase 22, Kin17 lysine	GO:0006479 protein methylation;GO:0008213 protein alkylation;GO:0043414 macromolecule methylation	Predicted intracellular proteins
MBNL2	muscleblind like splicing regulator 2	GO:0000381 regulation of alternative mRNA splicing, via spliceosome;GO:0048024 regulation of mRNA splicing, via spliceosome;GO:0050684 regulation of mRNA processing	Predicted intracellular proteins
PNP	purine nucleoside phosphorylase	GO:0006738 nicotinamide riboside catabolic process;GO:0046495 nicotinamide riboside metabolic process;GO:0070637 pyridine nucleoside metabolic process	FDA approved drug targets:Small molecule drugs; Enzymes; Human disease related genes:Immune system diseases:Primary immunodeficiency; ENZYME proteins:Transferases; Predicted intracellular proteins; Disease related genes	GO:0045785 positive regulation of cell adhesion
ZFR	zinc finger RNA binding protein		Predicted intracellular proteins
HNRNPU	heterogeneous nuclear ribonucleoprotein U	GO:1990280 RNA localization to chromatin;GO:1902889 protein localization to spindle microtubule;GO:2000371 regulation of DNA topoisomerase (ATP-hydrolyzing) activity	Predicted intracellular proteins; Disease related genes; Human disease related genes:Nervous system diseases:Epilepsy	GO:0009725 response to hormone; GO:0051129 negative regulation of cellular component organization; GO:0061061 muscle structure development
PTCH2	patched 2	GO:0009957 epidermal cell fate specification;GO:0045606 positive regulation of epidermal cell differentiation;GO:0045684 positive regulation of epidermis development	Cancer-related genes:Candidate cancer biomarkers; Human disease related genes:Skin diseases:Skin and soft tissue diseases; Transporters:Electrochemical Potential-driven transporters; Potential drug targets; Predicted intracellular proteins; Disease related genes	WP306 Focal adhesion; GO:0030855 epithelial cell differentiation
ARHGEF40	Rho guanine nucleotide exchange factor 40	GO:0051056 regulation of small GTPase mediated signal transduction;GO:1902531 regulation of intracellular signal transduction;GO:0050790 regulation of catalytic activity	Predicted intracellular proteins
MPHOSPH9	M-phase phosphoprotein 9	GO:1902018 negative regulation of cilium assembly;GO:0120033 negative regulation of plasma membrane bounded cell projection assembly;GO:1902116 negative regulation of organelle assembly	Predicted intracellular proteins	GO:0051129 negative regulation of cellular component organization
MMP11	matrix metallopeptidase 11	GO:0071711 basement membrane organization;GO:0030574 collagen catabolic process;GO:0022617 extracellular matrix disassembly	Cancer-related genes:Candidate cancer biomarkers; Enzymes; Peptidases:Metallopeptidases; Predicted secreted proteins	R-HSA-1474244 Extracellular matrix organization
WHAMMP2	WHAMM pseudogene 2
WHAMMP3	WHAMM pseudogene 3	GO:0034314 Arp2/3 complex-mediated actin nucleation;GO:0045010 actin nucleation;GO:0006888 endoplasmic reticulum to Golgi vesicle-mediated transport
NAALADL1	N-acetylated alpha-linked acidic dipeptidase like 1	GO:0043171 peptide catabolic process;GO:0006518 peptide metabolic process;GO:0043603 cellular amide metabolic process	Predicted intracellular proteins; Peptidases:Metallopeptidases; Enzymes
RAB20	RAB20, member RAS oncogene family	GO:0090383 phagosome acidification;GO:0090385 phagosome-lysosome fusion;GO:0001845 phagolysosome assembly	Predicted intracellular proteins
PAX8	paired box 8	GO:2000612 regulation of thyroid-stimulating hormone secretion;GO:0039003 pronephric field specification;GO:0039017 pattern specification involved in pronephros development	Human disease related genes:Cancers:Cancers of endocrine organs; Predicted intracellular proteins; Cancer-related genes:Candidate cancer biomarkers; Human disease related genes:Endocrine and metabolic diseases:Thyroid gland diseases; Transcription factors:Helix-turn-helix domains; Disease related genes	GO:0035239 tube morphogenesis; GO:0009725 response to hormone; WP306 Focal adhesion; GO:0048732 gland development; GO:0030855 epithelial cell differentiation
ZKSCAN7	zinc finger with KRAB and SCAN domains 7	GO:0006357 regulation of transcription by RNA polymerase II;GO:0006355 regulation of DNA-templated transcription;GO:1903506 regulation of nucleic acid-templated transcription	Predicted intracellular proteins; Transcription factors:Zinc-coordinating DNA-binding domains
MSI1	musashi RNA binding protein 1	GO:0006417 regulation of translation;GO:0034248 regulation of cellular amide metabolic process;GO:2000112 regulation of cellular macromolecule biosynthetic process	Predicted intracellular proteins	GO:0009725 response to hormone; GO:0030855 epithelial cell differentiation
FYB1	FYN binding protein 1	GO:0007229 integrin-mediated signaling pathway;GO:0050852 T cell receptor signaling pathway;GO:0072659 protein localization to plasma membrane	Predicted intracellular proteins; Disease related genes; Human disease related genes:Cardiovascular diseases:Hematologic diseases
TMEM214	transmembrane protein 214	GO:0006915 apoptotic process;GO:0012501 programmed cell death;GO:0008219 cell death	Predicted intracellular proteins
NR2F6	nuclear receptor subfamily 2 group F member 6	GO:0050965 detection of temperature stimulus involved in sensory perception of pain;GO:0050961 detection of temperature stimulus involved in sensory perception;GO:0016048 detection of temperature stimulus	Predicted intracellular proteins; Transcription factors:Zinc-coordinating DNA-binding domains; Nuclear receptors
ABLIM1	actin binding LIM protein 1	GO:0030032 lamellipodium assembly;GO:0097581 lamellipodium organization;GO:0007601 visual perception	Predicted intracellular proteins
AHNAK	AHNAK nucleoprotein	GO:1905686 positive regulation of plasma membrane repair;GO:1905684 regulation of plasma membrane repair;GO:1903729 regulation of plasma membrane organization	Predicted intracellular proteins
PIP5K1A	phosphatidylinositol-4-phosphate 5-kinase type 1 alpha	GO:0097178 ruffle assembly;GO:0010761 fibroblast migration;GO:0048041 focal adhesion assembly	ENZYME proteins:Transferases; Predicted intracellular proteins; Enzymes; Cancer-related genes:Mutational cancer driver genes	WP306 Focal adhesion; GO:0031589 cell-substrate adhesion; GO:0000902 cell morphogenesis; GO:0034330 cell junction organization; GO:0030855 epithelial cell differentiation
MMP26	matrix metallopeptidase 26	GO:0030574 collagen catabolic process;GO:0032963 collagen metabolic process;GO:0050728 negative regulation of inflammatory response	Peptidases:Metallopeptidases; Enzymes; Predicted secreted proteins	R-HSA-1474244 Extracellular matrix organization
LRTM1	leucine rich repeats and transmembrane domains 1	GO:0050919 negative chemotaxis;GO:0007411 axon guidance;GO:0097485 neuron projection guidance		GO:0000902 cell morphogenesis
TMEM183BP	transmembrane protein 183B, pseudogene	GO:0031647 regulation of protein stability;GO:0065008 regulation of biological quality;GO:0065007 biological regulation
TMEM183A	transmembrane protein 183A	GO:0031647 regulation of protein stability;GO:0065008 regulation of biological quality;GO:0065007 biological regulation
SYT1	synaptotagmin 1	GO:0071911 synchronous neurotransmitter secretion;GO:0098746 fast, calcium ion-dependent exocytosis of neurotransmitter;GO:1903235 positive regulation of calcium ion-dependent exocytosis of neurotransmitter	Transporters:Transporter channels and pores; Human disease related genes:Other diseases:Mental and behavioural disorders; Potential drug targets; Predicted intracellular proteins; Disease related genes
NFYB	nuclear transcription factor Y subunit beta	GO:0080182 histone H3-K4 trimethylation;GO:0018023 peptidyl-lysine trimethylation;GO:0051568 histone H3-K4 methylation	Predicted intracellular proteins; Transcription factors:Other all-alpha-helical DNA-binding domains
AQP7B	aquaporin 7B	GO:0015793 glycerol transmembrane transport;GO:0071918 urea transmembrane transport;GO:0015840 urea transport
AQP7	aquaporin 7	GO:0015793 glycerol transmembrane transport;GO:0071918 urea transmembrane transport;GO:0015840 urea transport	Predicted intracellular proteins; Human disease related genes:Endocrine and metabolic diseases:Other endocrine and metabolic diseases; Transporters:Transporter channels and pores
AGAP2	ArfGAP with GTPase domain, ankyrin repeat and PH domain 2	GO:0061901 regulation of 1-phosphatidylinositol-3-kinase activity;GO:0061903 positive regulation of 1-phosphatidylinositol-3-kinase activity;GO:0043552 positive regulation of phosphatidylinositol 3-kinase activity	Predicted intracellular proteins
SETBP1	SET binding protein 1	GO:0097676 histone H3-K36 dimethylation;GO:0010452 histone H3-K36 methylation;GO:0018027 peptidyl-lysine dimethylation	Human disease related genes:Cancers:Cancers of haematopoietic and lymphoid tissues; Human disease related genes:Congenital malformations:Other congenital malformations; Human disease related genes:Other diseases:Mental and behavioural disorders; Predicted intracellular proteins; Disease related genes; Cancer-related genes
MIR6773	microRNA 6773
ESRP2	epithelial splicing regulatory protein 2	GO:0060445 branching involved in salivary gland morphogenesis;GO:0000380 alternative mRNA splicing, via spliceosome;GO:0060441 epithelial tube branching involved in lung morphogenesis	Predicted intracellular proteins	GO:0035239 tube morphogenesis; R-HSA-9006934 Signaling by Receptor Tyrosine Kinases; GO:0048732 gland development; GO:0008283 cell population proliferation
VWF	von Willebrand factor	GO:0030168 platelet activation;GO:0007596 blood coagulation;GO:0050817 coagulation	Predicted secreted proteins; FDA approved drug targets:Biotech drugs; Cancer-related genes:Candidate cancer biomarkers; Candidate cardiovascular disease genes; Disease related genes; Human disease related genes:Cardiovascular diseases:Hematologic diseases	R-HSA-1474244 Extracellular matrix organization; WP306 Focal adhesion; GO:0031589 cell-substrate adhesion
SEL1L3	SEL1L family member 3		Predicted intracellular proteins
PRKAA1	protein kinase AMP-activated catalytic subunit alpha 1	GO:0046317 regulation of glucosylceramide biosynthetic process;GO:0046318 negative regulation of glucosylceramide biosynthetic process;GO:1903109 positive regulation of mitochondrial transcription	FDA approved drug targets:Small molecule drugs; Enzymes; Kinases:CAMK Ser/Thr protein kinases; ENZYME proteins:Transferases; Predicted intracellular proteins	GO:0007167 enzyme-linked receptor protein signaling pathway; GO:0009725 response to hormone; WP306 Focal adhesion; GO:0051129 negative regulation of cellular component organization
ITPR2	inositol 1,4,5-trisphosphate receptor type 2	GO:0071361 cellular response to ethanol;GO:0048016 inositol phosphate-mediated signaling;GO:0051209 release of sequestered calcium ion into cytosol	Predicted intracellular proteins; Disease related genes; Human disease related genes:Skin diseases:Skin and soft tissue diseases	R-HSA-9006934 Signaling by Receptor Tyrosine Kinases; GO:0009725 response to hormone
MVD	mevalonate diphosphate decarboxylase	GO:0019287 isopentenyl diphosphate biosynthetic process, mevalonate pathway;GO:0009240 isopentenyl diphosphate biosynthetic process;GO:0046490 isopentenyl diphosphate metabolic process	Predicted intracellular proteins; ENZYME proteins:Lyases; Enzymes; Potential drug targets; Human disease related genes:Congenital malformations:Congenital malformations of skin; Disease related genes
C1R	complement C1r	GO:0031638 zymogen activation;GO:0006958 complement activation, classical pathway;GO:0002455 humoral immune response mediated by circulating immunoglobulin	Human disease related genes:Congenital malformations:Congenital malformations of skin; Predicted intracellular proteins; Human disease related genes:Immune system diseases:Primary immunodeficiency
VPS13B	vacuolar protein sorting 13 homolog B	GO:0032458 slow endocytic recycling;GO:0036438 maintenance of lens transparency;GO:0001675 acrosome assembly	Predicted intracellular proteins; Disease related genes; Human disease related genes:Congenital malformations:Other congenital malformations	GO:0000902 cell morphogenesis; GO:0001501 skeletal system development
GIPC1	GIPC PDZ domain containing family member 1	GO:0014047 glutamate secretion;GO:0048023 positive regulation of melanin biosynthetic process;GO:1900378 positive regulation of secondary metabolite biosynthetic process	Predicted intracellular proteins; Human disease related genes:Musculoskeletal diseases:Muscular diseases	GO:0071363 cellular response to growth factor stimulus
STXBP1	syntaxin binding protein 1	GO:0106022 positive regulation of vesicle docking;GO:0106020 regulation of vesicle docking;GO:0007412 axon target recognition	Human disease related genes:Nervous system diseases:Epilepsy; Transporters:Transporter channels and pores; Potential drug targets; Predicted intracellular proteins; Disease related genes	GO:0098609 cell-cell adhesion; GO:0045785 positive regulation of cell adhesion; GO:0000902 cell morphogenesis; GO:0051129 negative regulation of cellular component organization
ASGR2	asialoglycoprotein receptor 2	GO:0006897 endocytosis;GO:0016192 vesicle-mediated transport;GO:0044419 biological process involved in interspecies interaction between organisms	Predicted intracellular proteins
SLC5A3	solute carrier family 5 member 3	GO:1904679 myo-inositol import across plasma membrane;GO:0015750 pentose transmembrane transport;GO:0015756 fucose transmembrane transport	Transporters:Electrochemical Potential-driven transporters
EEF1A1	eukaryotic translation elongation factor 1 alpha 1	GO:1900022 regulation of D-erythro-sphingosine kinase activity;GO:1904714 regulation of chaperone-mediated autophagy;GO:0044829 positive regulation by host of viral genome replication	Predicted intracellular proteins; Cancer-related genes:Mutational cancer driver genes	GO:0071363 cellular response to growth factor stimulus
NAA60	N-alpha-acetyltransferase 60, NatF catalytic subunit	GO:0017196 N-terminal peptidyl-methionine acetylation;GO:0018206 peptidyl-methionine modification;GO:0006474 N-terminal protein amino acid acetylation	ENZYME proteins:Transferases; Predicted intracellular proteins; Enzymes	GO:0008283 cell population proliferation
FXYD1	FXYD domain containing ion transport regulator 1	GO:0010732 regulation of protein glutathionylation;GO:0010734 negative regulation of protein glutathionylation;GO:1903276 regulation of sodium ion export across plasma membrane	Transporters:Transporter channels and pores
GGTLC2	gamma-glutamyltransferase light chain 2	GO:1901750 leukotriene D4 biosynthetic process;GO:0006751 glutathione catabolic process;GO:1901748 leukotriene D4 metabolic process	Predicted intracellular proteins
CNMD	chondromodulin	GO:0001937 negative regulation of endothelial cell proliferation;GO:0006029 proteoglycan metabolic process;GO:0016525 negative regulation of angiogenesis	Predicted intracellular proteins; Predicted secreted proteins	GO:0008285 negative regulation of cell population proliferation; GO:0001501 skeletal system development
OR2H2	olfactory receptor family 2 subfamily H member 2	GO:0007618 mating;GO:0044703 multi-organism reproductive process;GO:0050911 detection of chemical stimulus involved in sensory perception of smell	G-protein coupled receptors:Odorant/olfactory and gustatory receptors
SERINC5	serine incorporator 5	GO:1904217 regulation of CDP-diacylglycerol-serine O-phosphatidyltransferase activity;GO:1904219 positive regulation of CDP-diacylglycerol-serine O-phosphatidyltransferase activity;GO:1904222 positive regulation of serine C-palmitoyltransferase activity	Transporters
E2F3	E2F transcription factor 3	GO:0070345 negative regulation of fat cell proliferation;GO:1905461 positive regulation of vascular associated smooth muscle cell apoptotic process;GO:0070344 regulation of fat cell proliferation	Transcription factors:Helix-turn-helix domains; Cancer-related genes:Candidate cancer biomarkers; Predicted intracellular proteins	WP306 Focal adhesion; GO:0008285 negative regulation of cell population proliferation
MIR6756	microRNA 6756
[truncated: 375 more rows]

## Sheet: Table 6
Table 6. Pathways involved in enriched pathways from EC grade 2 DEGs in GSE115810
[truncated: 195 more rows]

[truncated: 6 more sheets: Table 7, Table 8, Table 9, Table 10, Table 11, Table 12]
