# Supplementary material for: Transcriptomic analysis identifies four novel receptors potentially linking endometrial cancer with polycystic ovary syndrome and generates a transcriptomic atlas
Source: Oncotarget. 2023 Sep 22;14:825–35. doi: 10.18632/oncotarget.28513 (PMC10515731; doi:10.18632/oncotarget.28513)
Supplement: Supplementary file 11 [file oncotarget-14-28513-s011.xlsx]

## Sheet: Content
Supplementary File 10: GSE17025
Table No.	Title
Table 1	Differential gene expression in EC grade 3 patients from GSE17025
Table 2	Pathway enrichment of differential expressed genes in EC grade 3 patients from GSE17025 using metascape
Table 3	Pathways involved in enriched pathways from EC grade 3 DEGs in GSE17025
Table 4	Epithelial surface receptors that are DEGs in EC grade 3 in GSE17025
Table 5	Ligands for the DEG epithelial cell receptors in EC grade 3 in GSE17025

## Sheet: Table 1
Table 1. Differential gene expression in EC grade 3 patients from GSE17025
ID	adj.P.Val	P.Value	t	B	logFC	Gene symbol	Gene title
1552957_at	0.0136	4.94e-07	5.80104	5.82496	-2.50785	DNAH6	dynein axonemal heavy chain 6
230132_at	0.0136	8.82e-07	5.63591	5.32448	-2.61139	PCAT19	prostate cancer associated transcript 19 (non-protein coding)
223800_s_at	0.0136	9.76e-07	5.60694	5.23683	-2.54496	LIMS4///LIMS3	LIM zinc finger domain containing 4///LIM zinc finger domain containing 3
226917_s_at	0.0136	9.93e-07	5.60188	5.2215	-1.40081	ANAPC4	anaphase promoting complex subunit 4
236099_at	0.0164	1.66e-06	5.45392	4.77471	-3.38706
206799_at	0.0164	1.8e-06	5.4315	4.70716	-3.92308	SCGB1D2	secretoglobin family 1D member 2
239156_at	0.0203	3.3e-06	5.25658	4.18156	-2.15959
230776_at	0.0203	3.5e-06	5.23962	4.13073	-1.75721	RNF157-AS1	RNF157 antisense RNA 1
238864_at	0.0203	3.71e-06	5.22266	4.07996	-2.73285	VWA3A	von Willebrand factor A domain containing 3A
232381_s_at	0.0203	3.72e-06	5.22133	4.07598	-2.09124	DNAH5	dynein axonemal heavy chain 5
1553536_at	0.0203	4.27e-06	5.18166	3.95738	-1.71893	MBNL2	muscleblind like splicing regulator 2
236064_at	0.0203	4.71e-06	5.15314	3.87218	-2.27367	SLC25A35	solute carrier family 25 member 35
214164_x_at	0.0203	4.84e-06	5.14531	3.84881	-1.66381	CA12	carbonic anhydrase 12
215867_x_at	0.0237	6.08e-06	5.07884	3.65076	-1.46987	CA12	carbonic anhydrase 12
222334_at	0.024	6.59e-06	5.0554	3.58105	-2.35005	LOC101929219///LOC100505650///C1orf186	uncharacterized LOC101929219///uncharacterized LOC100505650///chromosome 1 open reading frame 186
212141_at	0.0241	7.35e-06	-5.02329	3.48567	1.53655	MCM4	minichromosome maintenance complex component 4
1555804_a_at	0.0241	7.62e-06	5.01274	3.45436	-3.47134	MAP3K19	mitogen-activated protein kinase kinase kinase 19
215247_at	0.0241	7.94e-06	5.00054	3.41818	-2.07641	LOC100288570	glycosylphosphatidylinositol anchor attachment protein 1 homolog (yeast) pseudogene
202911_at	0.0249	8.64e-06	-4.97576	3.34476	0.831781	MSH6	mutS homolog 6
206319_s_at	0.0261	9.68e-06	4.94254	3.24644	-1.80997	EPPIN-WFDC6///EPPIN	EPPIN-WFDC6 readthrough///epididymal peptidase inhibitor
225728_at	0.0261	1e-05	4.93272	3.21743	-1.26243	SORBS2	sorbin and SH3 domain containing 2
215341_at	0.0271	1.09e-05	4.908	3.14441	-2.25253	DNAH6	dynein axonemal heavy chain 6
203963_at	0.0283	1.23e-05	4.87152	3.03686	-1.67922	CA12	carbonic anhydrase 12
229096_at	0.0283	1.24e-05	4.86913	3.0298	-2.54251	LOC100507334///LOC100288570///LIMS3-LOC440895///LOC440895	two pore channel 3 pseudogene///glycosylphosphatidylinositol anchor attachment protein 1 homolog (yeast) pseudogene///LIMS3-LOC440895 readthrough///two pore channel 3 pseudogene
222068_s_at	0.0283	1.29e-05	4.85755	2.99573	-3.01422	DNAAF1	dynein axonemal assembly factor 1
231565_at	0.0291	1.39e-05	4.83587	2.93195	-2.88704	C4orf22	chromosome 4 open reading frame 22
222281_s_at	0.0291	1.46e-05	4.82145	2.88955	-2.46133	LOC101929219///LOC100505650///C1orf186	uncharacterized LOC101929219///uncharacterized LOC100505650///chromosome 1 open reading frame 186
235649_at	0.0291	1.54e-05	4.80544	2.84256	-3.54795	ADAMTS8	ADAM metallopeptidase with thrombospondin type 1 motif 8
229973_at	0.0291	1.55e-05	4.80432	2.83928	-3.53539	ERICH3	glutamate rich 3
45288_at	0.0291	1.6e-05	4.79469	2.81101	-1.23347	ABHD6	abhydrolase domain containing 6
230381_at	0.0305	1.73e-05	4.77057	2.74032	-2.45452	LOC101929219///C1orf186	uncharacterized LOC101929219///chromosome 1 open reading frame 186
221703_at	0.0305	1.83e-05	-4.75433	2.6928	2.24655	BRIP1	BRCA1 interacting protein C-terminal helicase 1
236674_at	0.0305	1.93e-05	4.73854	2.64662	-1.83763	LOC388780	uncharacterized LOC388780
236222_at	0.0305	1.94e-05	4.73718	2.64264	-2.25618	MAATS1	MYCBP associated and testis expressed 1
232524_x_at	0.0305	1.96e-05	4.73371	2.63249	-1.57967	ANAPC4	anaphase promoting complex subunit 4
211450_s_at	0.0305	2.02e-05	-4.72522	2.6077	2.2598	MSH6	mutS homolog 6
229163_at	0.0305	2.12e-05	4.71116	2.56664	-2.15674	CAMK2N1	calcium/calmodulin dependent protein kinase II inhibitor 1
224355_s_at	0.0305	2.12e-05	4.71091	2.56591	-2.51853	MS4A8	membrane spanning 4-domains A8
222740_at	0.0308	2.2e-05	-4.70002	2.53414	1.3599	ATAD2	ATPase family, AAA domain containing 2
205979_at	0.0311	2.28e-05	4.68934	2.50303	-2.81298	SCGB2A1	secretoglobin family 2A member 1
209938_at	0.0362	2.72e-05	-4.63593	2.34766	0.787704	TADA2A	transcriptional adaptor 2A
40284_at	0.0362	2.78e-05	4.63011	2.33076	-2.93452	FOXA2	forkhead box A2
1554528_at	0.037	2.91e-05	4.61593	2.28962	-2.34978	MAATS1	MYCBP associated and testis expressed 1
207959_s_at	0.0393	3.16e-05	4.5911	2.21768	-2.57548	DNAH9	dynein axonemal heavy chain 9
1558388_a_at	0.0454	3.74e-05	-4.54076	2.07222	2.0946	UG0898H09	uncharacterized LOC643763
228038_at	0.0467	3.93e-05	-4.5257	2.02882	2.84339	SOX2	SRY-box 2
230083_at	0.0491	4.26e-05	4.50142	1.95895	-0.965339	USP53	ubiquitin specific peptidase 53
202965_s_at	0.0491	4.31e-05	4.4978	1.94853	-3.37173	CAPN6	calpain 6
236236_at	0.0495	4.44e-05	-4.48927	1.92401	2.33823	WNK3	WNK lysine deficient protein kinase 3
230193_at	0.0504	4.67e-05	4.47334	1.87828	-1.94211	WDR66	WD repeat domain 66
239828_at	0.0504	4.73e-05	4.46973	1.86791	-1.45325	AK9	adenylate kinase 9
210983_s_at	0.0504	4.8e-05	-4.4655	1.85578	0.892009	MCM7	minichromosome maintenance complex component 7
225004_at	0.0507	5.03e-05	4.45097	1.81413	-2.20918	TMEM101	transmembrane protein 101
1569648_at	0.0507	5.12e-05	4.446	1.79989	-1.56957	DACT2	dishevelled binding antagonist of beta catenin 2
226248_s_at	0.0507	5.28e-05	4.43649	1.77267	-2.33721	KIAA1324	KIAA1324
242406_at	0.0507	5.37e-05	4.43105	1.75712	-2.23625
208305_at	0.0507	5.41e-05	4.42913	1.75164	-2.42626	PGR	progesterone receptor
244260_at	0.0507	5.46e-05	4.42618	1.74319	-2.12642
229095_s_at	0.0507	5.52e-05	4.42291	1.73386	-2.71616	LOC100507334///LOC100288570///LIMS3-LOC440895///LOC440895	two pore channel 3 pseudogene///glycosylphosphatidylinositol anchor attachment protein 1 homolog (yeast) pseudogene///LIMS3-LOC440895 readthrough///two pore channel 3 pseudogene
207992_s_at	0.0507	5.56e-05	4.42057	1.72715	-0.998087	AMPD3	adenosine monophosphate deaminase 3
218736_s_at	0.0507	5.72e-05	4.41235	1.70368	-1.25868	PALMD	palmdelphin
225280_x_at	0.0507	5.77e-05	4.40964	1.69595	-0.865367	ARSD	arylsulfatase D
230936_at	0.0507	5.88e-05	4.40398	1.67978	-1.49035	DNAJB13	DnaJ heat shock protein family (Hsp40) member B13
220539_at	0.0507	6.01e-05	4.39695	1.65975	-2.62536	CFAP46	cilia and flagella associated protein 46
230263_s_at	0.0507	6.03e-05	4.39612	1.65739	-1.69016	DOCK5	dedicator of cytokinesis 5
223044_at	0.0511	6.21e-05	4.38706	1.63155	-1.20281	SLC40A1	solute carrier family 40 member 1
204570_at	0.0511	6.26e-05	4.38458	1.62449	-1.38964	COX7A1	cytochrome c oxidase subunit 7A1
230092_at	0.0515	6.63e-05	4.36729	1.57525	-1.42159	UBXN10	UBX domain protein 10
225834_at	0.0515	6.65e-05	-4.36636	1.57261	1.36172	FAM72A///FAM72D///FAM72B///FAM72C	family with sequence similarity 72 member A///family with sequence similarity 72 member D///family with sequence similarity 72 member B///family with sequence similarity 72 member C
218542_at	0.0515	6.66e-05	-4.36568	1.57068	1.71827	CEP55	centrosomal protein 55
243802_at	0.0515	6.68e-05	4.36463	1.56768	-2.67339	DNAH12	dynein axonemal heavy chain 12
228391_at	0.052	6.85e-05	4.35704	1.54612	-1.10554	CYP4V2	cytochrome P450 family 4 subfamily V member 2
1556711_at	0.0533	7.12e-05	4.34539	1.51302	-3.09774	FAM216B	family with sequence similarity 216 member B
225102_at	0.0536	7.26e-05	4.33938	1.49595	-1.16453	MGLL	monoglyceride lipase
234678_at	0.0536	7.36e-05	4.33528	1.48432	-1.63506	KRTAP4-3	keratin associated protein 4-3
39966_at	0.0537	7.59e-05	-4.32581	1.45747	1.76311	CSPG5	chondroitin sulfate proteoglycan 5
230131_x_at	0.0537	7.76e-05	4.31909	1.43843	-0.774538	ARSD	arylsulfatase D
243475_at	0.0537	7.82e-05	-4.31665	1.43151	1.51089	CBL	Cbl proto-oncogene
230207_s_at	0.0537	7.84e-05	4.31569	1.42879	-1.66038	DOCK5	dedicator of cytokinesis 5
1552326_a_at	0.0537	7.86e-05	4.31522	1.42746	-1.8628	CFAP53	cilia and flagella associated protein 53
221874_at	0.0542	8.02e-05	4.30881	1.4093	-2.05719	KIAA1324	KIAA1324
242198_at	0.0552	8.33e-05	4.29734	1.37686	-2.28846
229331_at	0.0552	8.42e-05	4.29399	1.36739	-1.95294	SPATA18	spermatogenesis associated 18
239297_at	0.0552	8.49e-05	4.2916	1.36064	-1.86026	LOC101927137///KIAA1456	uncharacterized LOC101927137///KIAA1456
204146_at	0.056	8.79e-05	-4.28073	1.32993	1.3259	RAD51AP1	RAD51 associated protein 1
237131_at	0.056	8.8e-05	4.28025	1.3286	-1.92061	RIIAD1	regulatory subunit of type II PKA R-subunit (RIIa) domain containing 1
223695_s_at	0.0582	9.27e-05	4.2644	1.28388	-0.839722	ARSD	arylsulfatase D
226652_at	0.0582	9.36e-05	4.2614	1.27541	-0.66795	USP3	ubiquitin specific peptidase 3
219306_at	0.0589	9.65e-05	-4.25188	1.24861	1.51167	KIF15	kinesin family member 15
219491_at	0.0589	9.7e-05	-4.25042	1.24448	1.74729	LRFN4	leucine rich repeat and fibronectin type III domain containing 4
1561504_s_at	0.0599	0.0001	4.24113	1.21834	-1.90936	MYLK4	myosin light chain kinase family member 4
201421_s_at	0.0599	0.000103	4.23063	1.18883	-0.850603	WDR77	WD repeat domain 77
244690_at	0.0599	0.000104	4.22968	1.18616	-1.58319
235638_at	0.0599	0.000106	4.22389	1.1699	-1.09944	RASSF6	Ras association domain family member 6
239477_at	0.0599	0.000106	4.22199	1.16456	-2.47215	EFHB	EF-hand domain family member B
209754_s_at	0.0599	0.000107	-4.21956	1.15775	1.4355	TMPO	thymopoietin
202580_x_at	0.0599	0.000108	-4.21844	1.1546	1.61529	FOXM1	forkhead box M1
204962_s_at	0.0599	0.000108	-4.21762	1.15229	1.40749	SLC35F6///CENPA	solute carrier family 35 member F6///centromere protein A
218904_s_at	0.0599	0.000108	-4.21608	1.14797	1.11166	C9orf40	chromosome 9 open reading frame 40
221258_s_at	0.06	0.000111	-4.20991	1.13067	0.949807	KIF18A	kinesin family member 18A

## Sheet: Table 2
Table 2. Pathway enrichment of differential expressed genes in EC grade 3 patients from GSE17025 using metascape
Gene Symbol	Description	Biological Process (GO)	Protein Function (Protein Atlas)	Pathways
DNAH6	dynein axonemal heavy chain 6	GO:0001539 cilium or flagellum-dependent cell motility;GO:0060285 cilium-dependent cell motility;GO:0007018 microtubule-based movement	Predicted intracellular proteins	GO:0007018 microtubule-based movement; GO:0001539 cilium or flagellum-dependent cell motility; hsa05016 Huntington disease
PCAT19	prostate cancer associated transcript 19
LIMS4	LIM zinc finger domain containing 4		Predicted intracellular proteins
LIMS3	LIM zinc finger domain containing 3		Predicted intracellular proteins
ANAPC4	anaphase promoting complex subunit 4	GO:0031145 anaphase-promoting complex-dependent catabolic process;GO:0070979 protein K11-linked ubiquitination;GO:0051445 regulation of meiotic cell cycle	Predicted intracellular proteins	R-HSA-69620 Cell Cycle Checkpoints; GO:0006974 cellular response to DNA damage stimulus; GO:2000241 regulation of reproductive process
SCGB1D2	secretoglobin family 1D member 2		Cancer-related genes:Candidate cancer biomarkers; Predicted secreted proteins
RNF157-AS1	RNF157 antisense RNA 1
VWA3A	von Willebrand factor A domain containing 3A		Predicted intracellular proteins; Predicted secreted proteins
DNAH5	dynein axonemal heavy chain 5	GO:0021670 lateral ventricle development;GO:0036158 outer dynein arm assembly;GO:0021591 ventricular system development	Predicted intracellular proteins; Disease related genes; Human disease related genes:Respiratory diseases:Tracheobronchial diseases	GO:0007018 microtubule-based movement; GO:0001539 cilium or flagellum-dependent cell motility; hsa05016 Huntington disease
MBNL2	muscleblind like splicing regulator 2	GO:0000381 regulation of alternative mRNA splicing, via spliceosome;GO:0048024 regulation of mRNA splicing, via spliceosome;GO:0050684 regulation of mRNA processing	Predicted intracellular proteins
SLC25A35	solute carrier family 25 member 35		Transporters:Electrochemical Potential-driven transporters
CA12	carbonic anhydrase 12	GO:0055064 chloride ion homeostasis;GO:0055083 monovalent inorganic anion homeostasis;GO:0006730 one-carbon metabolic process	FDA approved drug targets:Small molecule drugs; ENZYME proteins:Lyases; Human disease related genes:Congenital disorders of metabolism:Congenital disorders of ion transport and metabolism; Enzymes; Disease related genes
RHEX	regulator of hemoglobinization and erythroid cell expansion	GO:0038162 erythropoietin-mediated signaling pathway;GO:0036018 cellular response to erythropoietin;GO:0036017 response to erythropoietin
MCM4	minichromosome maintenance complex component 4	GO:1902292 cell cycle DNA replication initiation;GO:1902315 nuclear cell cycle DNA replication initiation;GO:1902975 mitotic DNA replication initiation	ENZYME proteins:Hydrolases; Enzymes; Human disease related genes:Immune system diseases:Primary immunodeficiency; Potential drug targets; Predicted intracellular proteins; Disease related genes	R-HSA-69620 Cell Cycle Checkpoints; GO:0006974 cellular response to DNA damage stimulus
MAP3K19	mitogen-activated protein kinase kinase kinase 19	GO:0006468 protein phosphorylation;GO:0016310 phosphorylation;GO:0006796 phosphate-containing compound metabolic process	ENZYME proteins:Transferases; Predicted intracellular proteins; Enzymes; Kinases:STE Ser/Thr protein kinases
LOC100288570	glycosylphosphatidylinositol anchor attachment protein 1 homolog (yeast) pseudogene
MSH6	mutS homolog 6	GO:0000710 meiotic mismatch repair;GO:0051096 positive regulation of helicase activity;GO:0051095 regulation of helicase activity	Human disease related genes:Cancers:Cancers of the digestive system; Human disease related genes:Other diseases:Others; Cancer-related genes:Candidate cancer biomarkers; Predicted intracellular proteins; Disease related genes	GO:0006974 cellular response to DNA damage stimulus
EPPIN-WFDC6	EPPIN-WFDC6 readthrough		Predicted secreted proteins
EPPIN	epididymal peptidase inhibitor	GO:0003354 negative regulation of cilium movement;GO:1901318 negative regulation of flagellated sperm motility;GO:1902020 negative regulation of cilium-dependent cell motility	Predicted intracellular proteins; Predicted secreted proteins	GO:2000241 regulation of reproductive process; GO:0032886 regulation of microtubule-based process
SORBS2	sorbin and SH3 domain containing 2	GO:0003298 physiological muscle hypertrophy;GO:0003301 physiological cardiac muscle hypertrophy;GO:0061049 cell growth involved in cardiac muscle cell development	Predicted intracellular proteins
LOC100507334	two pore channel 3 pseudogene
LIMS3-LOC440895	LIMS3-LOC440895 readthrough
LOC440895	two pore channel 3 pseudogene
DNAAF1	dynein axonemal assembly factor 1	GO:0035469 determination of pancreatic left/right asymmetry;GO:0071910 determination of liver left/right asymmetry;GO:0071907 determination of digestive tract left/right asymmetry	Predicted intracellular proteins; Disease related genes; Human disease related genes:Respiratory diseases:Tracheobronchial diseases	GO:0007018 microtubule-based movement; GO:0032886 regulation of microtubule-based process
CFAP299	cilia and flagella associated protein 299		Predicted intracellular proteins
ADAMTS8	ADAM metallopeptidase with thrombospondin type 1 motif 8	GO:0035435 phosphate ion transmembrane transport;GO:0006817 phosphate ion transport;GO:0098661 inorganic anion transmembrane transport	Cancer-related genes:Candidate cancer biomarkers; Predicted secreted proteins
ERICH3	glutamate rich 3		Predicted intracellular proteins
ABHD6	abhydrolase domain containing 6, acylglycerol lipase	GO:2001311 lysobisphosphatidic acid metabolic process;GO:2000124 regulation of endocannabinoid signaling pathway;GO:0052651 monoacylglycerol catabolic process	Enzymes; ENZYME proteins:Hydrolases
BRIP1	BRCA1 interacting helicase 1	GO:0010705 meiotic DNA double-strand break processing involved in reciprocal meiotic recombination;GO:0007284 spermatogonial cell division;GO:0000706 meiotic DNA double-strand break processing	ENZYME proteins:Hydrolases; Enzymes; Cancer-related genes; Potential drug targets; Predicted intracellular proteins; Disease related genes; Human disease related genes:Cardiovascular diseases:Hematologic diseases	R-HSA-69620 Cell Cycle Checkpoints; GO:0006974 cellular response to DNA damage stimulus; GO:0048608 reproductive structure development
LOC388780	uncharacterized LOC388780
CFAP91	cilia and flagella associated protein 91	GO:1904158 axonemal central apparatus assembly;GO:0035082 axoneme assembly;GO:0001578 microtubule bundle formation	Predicted intracellular proteins	GO:0007018 microtubule-based movement
CAMK2N1	calcium/calmodulin dependent protein kinase II inhibitor 1	GO:0007616 long-term memory;GO:0007613 memory;GO:0050729 positive regulation of inflammatory response	Predicted intracellular proteins
MS4A8	membrane spanning 4-domains A8	GO:0007166 cell surface receptor signaling pathway;GO:0007165 signal transduction;GO:0023052 signaling
ATAD2	ATPase family AAA domain containing 2	GO:0006325 chromatin organization;GO:0045944 positive regulation of transcription by RNA polymerase II;GO:0045893 positive regulation of DNA-templated transcription	Predicted intracellular proteins
SCGB2A1	secretoglobin family 2A member 1	GO:0030521 androgen receptor signaling pathway;GO:0030518 intracellular steroid hormone receptor signaling pathway;GO:0043401 steroid hormone mediated signaling pathway	Cancer-related genes:Candidate cancer biomarkers; Predicted secreted proteins
TADA2A	transcriptional adaptor 2A	GO:0044154 histone H3-K14 acetylation;GO:0090043 regulation of tubulin deacetylation;GO:0035066 positive regulation of histone acetylation	Predicted intracellular proteins
FOXA2	forkhead box A2	GO:0061986 negative regulation of transcription by glucose;GO:0061987 negative regulation of transcription from RNA polymerase II promoter by glucose;GO:2000970 regulation of detection of glucose	Transcription factors:Helix-turn-helix domains; Predicted intracellular proteins; Cancer-related genes:Mutational cancer driver genes	GO:0007018 microtubule-based movement; GO:0048608 reproductive structure development
DNAH9	dynein axonemal heavy chain 9	GO:0120197 mucociliary clearance;GO:0090660 cerebrospinal fluid circulation;GO:0003016 respiratory system process	Predicted intracellular proteins; Disease related genes; Human disease related genes:Respiratory diseases:Tracheobronchial diseases	GO:0007018 microtubule-based movement; hsa05016 Huntington disease
NKAIN3	sodium/potassium transporting ATPase interacting 3	GO:0002028 regulation of sodium ion transport;GO:0010959 regulation of metal ion transport;GO:0043269 regulation of ion transport	Transporters:Accessory Factors Involved in Transport
SOX2	SRY-box transcription factor 2	GO:0001714 endodermal cell fate specification;GO:0021781 glial cell fate commitment;GO:0001711 endodermal cell fate commitment	Predicted intracellular proteins; Transcription factors:Other all-alpha-helical DNA-binding domains; Human disease related genes:Congenital malformations:Congenital malformations of the nervous system; Human disease related genes:Congenital malformations:Congenital malformations of eye; Disease related genes; Cancer-related genes
USP53	ubiquitin specific peptidase 53	GO:0010996 response to auditory stimulus;GO:0016579 protein deubiquitination;GO:0007605 sensory perception of sound	Predicted intracellular proteins; Enzymes; Peptidases:Cysteine-type peptidases
CAPN6	calpain 6	GO:0001578 microtubule bundle formation;GO:0051493 regulation of cytoskeleton organization;GO:0000226 microtubule cytoskeleton organization	Predicted intracellular proteins; Cancer-related genes:Candidate cancer biomarkers; Enzymes; Peptidases:Cysteine-type peptidases	GO:0007018 microtubule-based movement
WNK3	WNK lysine deficient protein kinase 3	GO:0007231 osmosensory signaling pathway;GO:1903288 positive regulation of potassium ion import across plasma membrane;GO:1903286 regulation of potassium ion import	ENZYME proteins:Transferases; Kinases; Enzymes; Predicted intracellular proteins
CFAP251	cilia and flagella associated protein 251	GO:0030317 flagellated sperm motility;GO:0097722 sperm motility;GO:0060294 cilium movement involved in cell motility	Human disease related genes:Reproductive system diseases:Reproductive system diseases; Disease related genes; Predicted intracellular proteins	GO:0007018 microtubule-based movement; GO:0001539 cilium or flagellum-dependent cell motility
AK9	adenylate kinase 9	GO:0006174 dADP phosphorylation;GO:0006186 dGDP phosphorylation;GO:0006756 AMP phosphorylation	ENZYME proteins:Transferases; Predicted intracellular proteins; Enzymes; Cancer-related genes:Mutational cancer driver genes
MCM7	minichromosome maintenance complex component 7	GO:0000727 double-strand break repair via break-induced replication;GO:0030174 regulation of DNA-templated DNA replication initiation;GO:0006271 DNA strand elongation involved in DNA replication	Predicted intracellular proteins; Cancer-related genes:Candidate cancer biomarkers; Enzymes; ENZYME proteins:Hydrolases	R-HSA-69620 Cell Cycle Checkpoints; GO:0006974 cellular response to DNA damage stimulus
TMEM101	transmembrane protein 101	GO:0043123 positive regulation of I-kappaB kinase/NF-kappaB signaling;GO:0043122 regulation of I-kappaB kinase/NF-kappaB signaling;GO:1902533 positive regulation of intracellular signal transduction	Predicted intracellular proteins; Transporters
DACT2	dishevelled binding antagonist of beta catenin 2	GO:0072061 inner medullary collecting duct development;GO:1900108 negative regulation of nodal signaling pathway;GO:1900107 regulation of nodal signaling pathway	Predicted intracellular proteins
ELAPOR1	endosome-lysosome associated apoptosis and autophagy regulator 1	GO:2000786 positive regulation of autophagosome assembly;GO:0044090 positive regulation of vacuole organization;GO:2000785 regulation of autophagosome assembly	Predicted intracellular proteins	GO:0007018 microtubule-based movement; GO:0048608 reproductive structure development
PGR	progesterone receptor	GO:0060748 tertiary branching involved in mammary gland duct morphogenesis;GO:0060745 mammary gland branching involved in pregnancy;GO:0038001 paracrine signaling	Transcription factors:Zinc-coordinating DNA-binding domains; Transporters; FDA approved drug targets:Small molecule drugs; Predicted intracellular proteins; Cancer-related genes:Candidate cancer biomarkers; Nuclear receptors	GO:0048608 reproductive structure development
AMPD3	adenosine monophosphate deaminase 3	GO:0006196 AMP catabolic process;GO:0032264 IMP salvage;GO:0106380 purine ribonucleotide salvage	ENZYME proteins:Hydrolases; Human disease related genes:Congenital disorders of metabolism:Congenital disorders of nucleotide metabolism; Enzymes; Potential drug targets; Predicted intracellular proteins; Disease related genes
PALMD	palmdelphin	GO:0008360 regulation of cell shape;GO:0022604 regulation of cell morphogenesis;GO:0022603 regulation of anatomical structure morphogenesis	Predicted intracellular proteins
ARSD	arylsulfatase D		Predicted intracellular proteins
DNAJB13	DnaJ heat shock protein family (Hsp40) member B13	GO:1904158 axonemal central apparatus assembly;GO:0051085 chaperone cofactor-dependent protein refolding;GO:0051084 'de novo' post-translational protein folding	Predicted intracellular proteins; Disease related genes; Human disease related genes:Respiratory diseases:Tracheobronchial diseases	GO:0007018 microtubule-based movement
CFAP46	cilia and flagella associated protein 46	GO:0035082 axoneme assembly;GO:0060294 cilium movement involved in cell motility;GO:0001578 microtubule bundle formation	Predicted intracellular proteins	GO:0007018 microtubule-based movement; GO:0001539 cilium or flagellum-dependent cell motility
DOCK5	dedicator of cytokinesis 5	GO:1904694 negative regulation of vascular associated smooth muscle contraction;GO:0045906 negative regulation of vasoconstriction;GO:0003056 regulation of vascular associated smooth muscle contraction	Predicted intracellular proteins
SLC40A1	solute carrier family 40 member 1	GO:0060345 spleen trabecula formation;GO:1903988 iron ion export across plasma membrane;GO:0034395 regulation of transcription from RNA polymerase II promoter in response to iron	Human disease related genes:Congenital disorders of metabolism:Congenital disorders of ion transport and metabolism; Transporters:Electrochemical Potential-driven transporters; Potential drug targets; Predicted intracellular proteins; Disease related genes
COX7A1	cytochrome c oxidase subunit 7A1	GO:0097250 mitochondrial respirasome assembly;GO:0002082 regulation of oxidative phosphorylation;GO:0006123 mitochondrial electron transport, cytochrome c to oxygen	Transporters:Primary Active Transporters; Predicted intracellular proteins	hsa05016 Huntington disease
UBXN10	UBX domain protein 10	GO:0030433 ubiquitin-dependent ERAD pathway;GO:0036503 ERAD pathway;GO:0034976 response to endoplasmic reticulum stress	Predicted intracellular proteins	GO:0007018 microtubule-based movement
FAM72A	family with sequence similarity 72 member A		Predicted intracellular proteins
FAM72D	family with sequence similarity 72 member D		Predicted intracellular proteins
FAM72B	family with sequence similarity 72 member B		Predicted intracellular proteins
FAM72C	family with sequence similarity 72 member C		Predicted intracellular proteins
CEP55	centrosomal protein 55	GO:0061952 midbody abscission;GO:1902410 mitotic cytokinetic process;GO:0032506 cytokinetic process	Predicted intracellular proteins; Disease related genes; Human disease related genes:Congenital malformations:Congenital malformations of the nervous system	R-HSA-69620 Cell Cycle Checkpoints
DNAH12	dynein axonemal heavy chain 12	GO:0007018 microtubule-based movement;GO:0007017 microtubule-based process;GO:0009987 cellular process	Predicted intracellular proteins; Cancer-related genes:Mutated cancer genes	GO:0007018 microtubule-based movement; hsa05016 Huntington disease
CYP4V2	cytochrome P450 family 4 subfamily V member 2	GO:0010430 fatty acid omega-oxidation;GO:0019395 fatty acid oxidation;GO:0001523 retinoid metabolic process	ENZYME proteins:Oxidoreductases; Enzymes; Human disease related genes:Nervous system diseases:Eye disease; Potential drug targets; Disease related genes
FAM216B	family with sequence similarity 216 member B		Predicted intracellular proteins
MGLL	monoglyceride lipase	GO:2000124 regulation of endocannabinoid signaling pathway;GO:0052651 monoacylglycerol catabolic process;GO:0046462 monoacylglycerol metabolic process	Predicted intracellular proteins; Enzymes; ENZYME proteins:Hydrolases
KRTAP4-3	keratin associated protein 4-3	GO:0042303 molting cycle;GO:0042633 hair cycle;GO:0007568 aging	Predicted intracellular proteins
CSPG5	chondroitin sulfate proteoglycan 5	GO:0106091 glial cell projection elongation;GO:0099550 trans-synaptic signaling, modulating synaptic transmission;GO:0031103 axon regeneration
CBL	Cbl proto-oncogene	GO:0035635 entry of bacterium into host cell;GO:0032487 regulation of Rap protein signal transduction;GO:0090650 cellular response to oxygen-glucose deprivation	Human disease related genes:Cancers:Cancers of haematopoietic and lymphoid tissues; Enzymes; Cancer-related genes:Candidate cancer biomarkers; Potential drug targets; ENZYME proteins:Transferases; Predicted intracellular proteins; Disease related genes; Human disease related genes:Congenital malformations:Other congenital malformations	GO:0006974 cellular response to DNA damage stimulus; GO:0048608 reproductive structure development
CFAP53	cilia and flagella associated protein 53	GO:0060287 epithelial cilium movement involved in determination of left/right asymmetry;GO:0003351 epithelial cilium movement involved in extracellular fluid movement;GO:0006858 extracellular transport	Predicted intracellular proteins; Disease related genes; Human disease related genes:Congenital malformations:Other congenital malformations	GO:0007018 microtubule-based movement
SPATA18	spermatogenesis associated 18	GO:0035695 mitophagy by induced vacuole formation;GO:0035694 mitochondrial protein catabolic process;GO:0000422 autophagy of mitochondrion	Predicted intracellular proteins	GO:0006974 cellular response to DNA damage stimulus
TRMT9B	tRNA methyltransferase 9B (putative)	GO:0002098 tRNA wobble uridine modification;GO:0002097 tRNA wobble base modification;GO:0030488 tRNA methylation	Predicted intracellular proteins
RAD51AP1	RAD51 associated protein 1	GO:0010520 regulation of reciprocal meiotic recombination;GO:0010845 positive regulation of reciprocal meiotic recombination;GO:0045836 positive regulation of meiotic nuclear division	Predicted intracellular proteins	GO:0006974 cellular response to DNA damage stimulus; GO:2000241 regulation of reproductive process
RIIAD1	regulatory subunit of type II PKA R-subunit domain containing 1		Predicted intracellular proteins
USP3	ubiquitin specific peptidase 3	GO:0016578 histone deubiquitination;GO:0016579 protein deubiquitination;GO:0070646 protein modification by small protein removal	Predicted intracellular proteins; Enzymes; ENZYME proteins:Hydrolases; Peptidases:Cysteine-type peptidases	R-HSA-69620 Cell Cycle Checkpoints; GO:0006974 cellular response to DNA damage stimulus
KIF15	kinesin family member 15	GO:1901673 regulation of mitotic spindle assembly;GO:0090169 regulation of spindle assembly;GO:0060236 regulation of mitotic spindle organization	Predicted intracellular proteins	GO:0007018 microtubule-based movement; R-HSA-69620 Cell Cycle Checkpoints; GO:0032886 regulation of microtubule-based process
LRFN4	leucine rich repeat and fibronectin type III domain containing 4	GO:0099151 regulation of postsynaptic density assembly;GO:0099150 regulation of postsynaptic specialization assembly;GO:1904889 regulation of excitatory synapse assembly	Predicted intracellular proteins
MYLK4	myosin light chain kinase family member 4	GO:0006468 protein phosphorylation;GO:0016310 phosphorylation;GO:0006796 phosphate-containing compound metabolic process	ENZYME proteins:Transferases; Enzymes; Kinases:CAMK Ser/Thr protein kinases
WDR77	WD repeat domain 77	GO:0060528 secretory columnal luminar epithelial cell differentiation involved in prostate glandular acinus development;GO:0060770 negative regulation of epithelial cell proliferation involved in prostate gland development;GO:0043985 histone H4-R3 methylation	Predicted intracellular proteins	GO:0007018 microtubule-based movement; GO:0048608 reproductive structure development; GO:2000241 regulation of reproductive process
RASSF6	Ras association domain family member 6	GO:0006915 apoptotic process;GO:0012501 programmed cell death;GO:0008219 cell death	Predicted intracellular proteins
EFHB	EF-hand domain family member B	GO:2001256 regulation of store-operated calcium entry;GO:0070884 regulation of calcineurin-NFAT signaling cascade;GO:0106056 regulation of calcineurin-mediated signaling	Predicted intracellular proteins
TMPO	thymopoietin		Predicted intracellular proteins; Human disease related genes:Cardiovascular diseases:Cardiac diseases	R-HSA-69620 Cell Cycle Checkpoints
FOXM1	forkhead box M1	GO:0006978 DNA damage response, signal transduction by p53 class mediator resulting in transcription of p21 class mediator;GO:0042772 DNA damage response, signal transduction resulting in transcription;GO:0030330 DNA damage response, signal transduction by p53 class mediator	Transcription factors:Helix-turn-helix domains; Cancer-related genes:Candidate cancer biomarkers; Predicted intracellular proteins	R-HSA-69620 Cell Cycle Checkpoints; GO:0006974 cellular response to DNA damage stimulus
SLC35F6	solute carrier family 35 member F6	GO:1901029 negative regulation of mitochondrial outer membrane permeabilization involved in apoptotic signaling pathway;GO:0035795 negative regulation of mitochondrial membrane permeability;GO:1905709 negative regulation of membrane permeability	Transporters:Electrochemical Potential-driven transporters
CENPA	centromere protein A	GO:0051382 kinetochore assembly;GO:0061644 protein localization to CENP-A containing chromatin;GO:0051383 kinetochore organization	Predicted intracellular proteins	GO:0007018 microtubule-based movement; R-HSA-69620 Cell Cycle Checkpoints
C9orf40	chromosome 9 open reading frame 40		Predicted intracellular proteins
KIF18A	kinesin family member 18A	GO:0072520 seminiferous tubule development;GO:0007019 microtubule depolymerization;GO:0071392 cellular response to estradiol stimulus	Predicted intracellular proteins	GO:0007018 microtubule-based movement; R-HSA-69620 Cell Cycle Checkpoints; GO:0006974 cellular response to DNA damage stimulus; GO:0048608 reproductive structure development; GO:0032886 regulation of microtubule-based process

## Sheet: Table 3
Table 3. Pathways involved in enriched pathways from EC grade 3 DEGs in GSE17025
Pathway	Pathway members	Genes
GO:0007018 microtubule-based movement	GO:0007018 microtubule-based movement	DNAH5,DNAH6,DNAH9,CFAP46,KIF15,KIF18A,CFAP91,DNAAF1,CFAP251,DNAH12,CFAP53,CAPN6,DNAJB13,UBXN10,CENPA,ELAPOR1,FOXA2,WDR77
	GO:0003341 cilium movement
	GO:0001578 microtubule bundle formation
	GO:0003351 epithelial cilium movement involved in extracellular fluid movement
	GO:0035082 axoneme assembly
	GO:0006858 extracellular transport
	GO:0060271 cilium assembly
	GO:0044782 cilium organization
	GO:0000226 microtubule cytoskeleton organization
	GO:0120031 plasma membrane bounded cell projection assembly
	GO:0030031 cell projection assembly
	GO:0070925 organelle assembly
	WP4803 Ciliopathies
	GO:0099111 microtubule-based transport
	GO:0007368 determination of left/right symmetry
	GO:0009855 determination of bilateral symmetry
	GO:0009799 specification of symmetry
	GO:0007389 pattern specification process
R-HSA-69620 Cell Cycle Checkpoints	R-HSA-69620 Cell Cycle Checkpoints	CENPA,MCM4,MCM7,ANAPC4,KIF18A,BRIP1,FOXM1,TMPO,USP3,CEP55,KIF15
	R-HSA-1640170 Cell Cycle
	R-HSA-69278 Cell Cycle, Mitotic
	GO:0000278 mitotic cell cycle
	R-HSA-69618 Mitotic Spindle Checkpoint
	R-HSA-68882 Mitotic Anaphase
	R-HSA-2555396 Mitotic Metaphase and Anaphase
	GO:0051276 chromosome organization
GO:0006974 cellular response to DNA damage stimulus	GO:0006974 cellular response to DNA damage stimulus	CBL,FOXM1,MSH6,MCM4,MCM7,USP3,RAD51AP1,BRIP1,SPATA18,ANAPC4,KIF18A
	R-HSA-9675135 Diseases of DNA repair
	GO:0006281 DNA repair
	GO:0006310 DNA recombination
	GO:0032508 DNA duplex unwinding
	WP2446 Retinoblastoma gene in cancer
	R-HSA-69052 Switching of origins to a post-replicative state
	GO:0032392 DNA geometric change
	GO:0006302 double-strand break repair
	GO:0071103 DNA conformation change
	GO:0000724 double-strand break repair via homologous recombination
	GO:0000725 recombinational repair
	WP179 Cell cycle
	R-HSA-69239 Synthesis of DNA
	GO:0051321 meiotic cell cycle
	hsa04110 Cell cycle
	GO:0006259 DNA metabolic process
	R-HSA-68867 Assembly of the pre-replicative complex
GO:0001539 cilium or flagellum-dependent cell motility	GO:0001539 cilium or flagellum-dependent cell motility	DNAH5,DNAH6,CFAP46,CFAP251
	GO:0060285 cilium-dependent cell motility
	GO:0060294 cilium movement involved in cell motility
GO:0048608 reproductive structure development	GO:0048608 reproductive structure development	CBL,PGR,WDR77,KIF18A,BRIP1,FOXA2,ELAPOR1
	GO:0061458 reproductive system development
	GO:0031669 cellular response to nutrient levels
	GO:0008406 gonad development
	GO:0045137 development of primary sexual characteristics
	GO:0031668 cellular response to extracellular stimulus
	GO:0008584 male gonad development
	GO:0046546 development of primary male sexual characteristics
	GO:0007548 sex differentiation
hsa05016 Huntington disease	hsa05016 Huntington disease	COX7A1,DNAH5,DNAH6,DNAH9,DNAH12
	hsa05014 Amyotrophic lateral sclerosis
GO:2000241 regulation of reproductive process	GO:2000241 regulation of reproductive process	RAD51AP1,ANAPC4,EPPIN,WDR77
GO:0032886 regulation of microtubule-based process	GO:0032886 regulation of microtubule-based process	KIF15,EPPIN,KIF18A,DNAAF1

## Sheet: Table 4
Table 4. Epithelial surface receptors that are DEGs in EC grade 3 in GSE17025
SLC40A1

## Sheet: Table 5
Table 5. Ligands for the DEG epithelial cell receptors in EC grade 3 in GSE17025
Receptor	Ligand
SLC40A1	CP
