# Supplementary material for: Transcriptomic analysis identifies four novel receptors potentially linking endometrial cancer with polycystic ovary syndrome and generates a transcriptomic atlas
Source: Oncotarget. 2023 Sep 22;14:825–35. doi: 10.18632/oncotarget.28513 (PMC10515731; doi:10.18632/oncotarget.28513)
Supplement: Supplementary file 12 [file oncotarget-14-28513-s012.xlsx]

## Sheet: Content
Supplementary File 11. GSE178671
Table No.	Title
Table 1	Differential gene expression in recurrent EC patients from GSE178671
Table 2	Pathway enrichment of differential expressed genes in recurrent EC patients from GSE178671 using metascape
Table 3	Pathways involved in enriched pathways from recurrent EC DEGs in GSE178671
Table 4	Differential gene expression in recurrent FIGO stage IB EC patients from GSE178671
Table 5	Pathway enrichment of differential expressed genes in recurrent FIGO stage IB EC patients from GSE178671 using metascape
Table 6	Pathways involved in enriched pathways from recurrent FIGO stage IB EC DEGs in GSE178671
Table 7	Intersected and common DEGS between the different stages of recurrent EC in GSE178671
Table 8	Epithelial surface receptors that are DEGs in recurrent EC in GSE178671
Table 9	Ligands for the DEG epithelial cell receptors in EC in GSE178671

## Sheet: Table 1
Table 1. Differential gene expression in recurrent EC patients from GSE178671
ID	adj.P.Val	P.Value	t	B	logFC	GB_ACC	Name	Official Full Name
FN1	0.0433	5.52e-05	-4.40619	1.706	1.63957	NM_212482.1	MSF, CIG, LETS, GFND2, FINC	fibronectin 1
DKK1	0.0476	0.0001214	-4.16655	1.028	2.4193	NM_012242.2	SK, DKK-1	dickkopf WNT signaling pathway inhibitor 1
NEG_B	0.0947	0.0003624	-3.82472	0.09	0.79054		NEG_B
HIST1H3G	0.1026	0.0005233	3.70683	-0.224	-1.40164	NM_003534.2	H3FH, H3/h	histone cluster 1, H3g
DUSP4	0.1259	0.0010618	-3.47474	-0.828	1.2125	NM_057158.2	HVH2, MKP-2, TYP	dual specificity phosphatase 4
COL1A1	0.1259	0.0014991	-3.35879	-1.121	0.85484	NM_000088.3	OI4	collagen, type I, alpha 1
RUNX1	0.1259	0.0017931	-3.2978	-1.273	0.66619	NM_001754.4	AML1, CBFA2, PEBP2A2, AMLCR1	runt-related transcription factor 1
COL5A2	0.1259	0.0018221	-3.2923	-1.287	0.77084	NM_000393.3		collagen, type V, alpha 2
FGF19	0.1259	0.0019325	-3.27211	-1.336	1.89269	NM_005117.2		fibroblast growth factor 19
MET	0.1259	0.0020094	3.25869	-1.369	-0.92668	NM_000245.2	HGFR, RCCP2	met proto-oncogene
TNF	0.1259	0.0024895	3.18447	-1.551	-1.10551	NM_000594.2	TNFA, TNFSF2, DIF, TNF-alpha	tumor necrosis factor
FGFR2	0.1259	0.0025466	3.17656	-1.57	-0.91162	NM_000141.4	KGFR, BEK, CFD1, JWS, CEK3, TK14, TK25, ECT1, K-SAM, CD332	fibroblast growth factor receptor 2
SMAD9	0.1259	0.0025883	-3.17089	-1.584	1.06523	NM_005905.2	MADH6, MADH9	SMAD family member 9
LAMA3	0.1259	0.0026202	3.1666	-1.594	-1.34044	NM_000227.3	LAMNA, nicein-150kDa, kalinin-165kDa, BM600-150kDa, epiligrin	laminin, alpha 3
PLA2G4A	0.1259	0.0026538	-3.16215	-1.605	1.20371	NM_024420.2	PLA2G4, cPLA2-alpha	phospholipase A2, group IVA (cytosolic, calcium-dependent)
HSPA2	0.1259	0.0027016	-3.15591	-1.62	0.82744	NM_021979.3		heat shock 70kDa protein 2
BMP4	0.1259	0.0027935	-3.14417	-1.648	1.6132	NM_001202.2	BMP2B	bone morphogenetic protein 4
SIX1	0.1259	0.0028895	3.13231	-1.676	-1.07493	NM_005982.3	DFNA23	SIX homeobox 1
PROM1	0.1448	0.0035848	3.05599	-1.858	-1.4388	NM_006017.1	PROML1, MCDR2, STGD4, AC133, CD133, RP41, CORD12	prominin 1
CALML3	0.1448	0.0038146	-3.03381	-1.91	0.73383	NM_005185.2	CLP	calmodulin-like 3
MAD2L2	0.1448	0.0038783	-3.02788	-1.924	0.47616	NM_001127325.1	MAD2B, REV7, POLZ2	MAD2 mitotic arrest deficient-like 2 (yeast)
SHC1	0.1491	0.0041826	-3.00076	-1.987	0.37869	NM_183001.4	SHC, p66	SHC (Src homology 2 domain containing) transforming protein 1
IL10	0.1581	0.0046395	-2.96332	-2.074	0.75828	NM_000572.2	CSIF, TGIF, IL10A, IL-10	interleukin 10
LEF1	0.1681	0.0051447	-2.92574	-2.161	1.09243	NM_016269.3	TCF1ALPHA, TCF10, TCF7L3	lymphoid enhancer-binding factor 1
ERCC3	0.189	0.0064056	2.84511	-2.344	-0.29818	NM_000122.1	XPB, BTF2, RAD25, TFIIH, GTF2H	excision repair cross-complementing rodent repair deficiency, complementation group 3
ID4	0.189	0.0064099	-2.84486	-2.345	0.61263	NM_001546.2	bHLHb27	inhibitor of DNA binding 4, dominant negative helix-loop-helix protein
FST	0.189	0.0067357	-2.82644	-2.386	0.94233	NM_006350.2	FS	follistatin
FGF3	0.189	0.006749	-2.82571	-2.387	1.80305	NM_005247.2	INT2, HBGF-3	fibroblast growth factor 3
DDIT4	0.189	0.0072293	2.80006	-2.445	-0.96708	NM_019058.2	RTP801, FLJ20500, REDD-1, REDD1, Dig2	DNA-damage-inducible transcript 4
NKD1	0.189	0.007232	-2.79992	-2.445	1.54672	NM_033119.3		naked cuticle homolog 1 (Drosophila)
IL8	0.2012	0.0080167	2.76123	-2.531	-1.27206	NM_000584.2	SCYB8, LUCT, LECT, MDNCF, TSG-1, CXCL8, IL-8, NAP-1, 3-10C, MONAP, AMCF-I, LYNAP, NAF, b-ENAP, GCP-1, K60, GCP1, NAP1	interleukin 8
RNF43	0.2012	0.0082262	-2.7515	-2.552	0.92515	NM_017763.4	FLJ20315, DKFZp781H0392, URCC	ring finger protein 43
UBB	0.2012	0.0084692	2.74048	-2.576	-0.50291	NM_018955.2	MGC8385, FLJ25987	ubiquitin B
PIK3CD	0.2068	0.0091403	2.71152	-2.639	-0.57371	NM_005026.3	p110D	phosphatidylinositol-4,5-bisphosphate 3-kinase, catalytic subunit delta
HNF1A	0.2068	0.0092332	2.70766	-2.648	-0.84799	NM_000545.4	MODY3, TCF1, HNF1, LFB1	HNF1 homeobox A
DKK4	0.2081	0.0097406	-2.68722	-2.692	2.84901	NM_014420.2		dickkopf WNT signaling pathway inhibitor 4
RXRG	0.2081	0.0098206	2.68409	-2.699	-0.74726	NM_006917.3	NR2B3	retinoid X receptor, gamma
PLCE1	0.2226	0.0107888	2.64791	-2.776	-0.77703	NM_001165979.1	KIAA1516, PLCE, NPHS3	phospholipase C, epsilon 1
PPP3CA	0.2232	0.0111055	-2.63672	-2.8	0.39623	NM_000944.4	CALN, CALNA, CNA1, PPP2B	protein phosphatase 3, catalytic subunit, alpha isozyme
SOCS3	0.225	0.0114796	2.62388	-2.828	-0.74789	NM_003955.3	SSI-3, CIS3, SOCS-3, Cish3	suppressor of cytokine signaling 3
CDKN2B	0.2279	0.0119206	-2.60922	-2.859	0.86571	NM_004936.3	P15, MTS2, INK4B, TP15, CDK4I, p15INK4b	cyclin-dependent kinase inhibitor 2B (p15, inhibits CDK4)
MNAT1	0.2355	0.0129726	2.57615	-2.928	-0.3428	NM_002431.2	MAT1, RNF66	MNAT CDK-activating kinase assembly factor 1
DTX1	0.2355	0.0132579	2.5676	-2.946	-0.91764	NM_004416.2	hDx-1	deltex 1, E3 ubiquitin ligase
PRMT8	0.2355	0.013379	2.56402	-2.953	-0.70073	NM_019854.3	HRMT1L3, HRMT1L4	protein arginine methyltransferase 8
RASGRF1	0.2355	0.0135981	-2.55763	-2.967	1.02677	NM_153815.2	GRF1, CDC25L, CDC25, GRF55, H-GRF55, GNRP, PP13187	Ras protein-specific guanine nucleotide-releasing factor 1
CEBPE	0.2355	0.0138198	2.55125	-2.98	-0.48394	NM_001805.2	CRP1	CCAAT/enhancer binding protein (C/EBP), epsilon
CDKN2D	0.2437	0.0147063	2.52664	-3.031	-0.51629	NM_001800.3	INK4D, p19	cyclin-dependent kinase inhibitor 2D (p19, inhibits CDK4)
COL5A1	0.2437	0.0151496	-2.51483	-3.055	0.57871	NM_000093.3		collagen, type V, alpha 1
WNT5A	0.2437	0.0152321	-2.51267	-3.06	0.4581	NM_003392.3	hWNT5A	wingless-type MMTV integration site family, member 5A
ITGA2	0.2452	0.0159031	-2.49546	-3.095	0.77845	NM_002203.2	CD49B, CD49b	integrin, alpha 2 (CD49B, alpha 2 subunit of VLA-2 receptor)
FGF9	0.2452	0.0166704	-2.47658	-3.134	0.83848	NM_002010.2		fibroblast growth factor 9
THEM4	0.2452	0.0166898	-2.47611	-3.135	0.43407	NM_053055.4	CTMP	thioesterase superfamily member 4
PDGFRB	0.2452	0.0169458	-2.47	-3.147	0.51028	NM_002609.3	PDGFR, JTK12, CD140b, PDGFR1	platelet-derived growth factor receptor, beta polypeptide
DLL4	0.2452	0.0171873	-2.4643	-3.158	0.5023	NM_019074.2		delta-like 4 (Drosophila)
HHIP	0.2452	0.017514	-2.45671	-3.174	1.09039	NM_022475.1	HIP, FLJ20992	hedgehog interacting protein
PLA2G10	0.2452	0.0179345	2.44712	-3.193	-0.77976	NM_003561.1	GXPLA2	phospholipase A2, group X
AXIN2	0.2452	0.018088	-2.44367	-3.2	0.90234	NM_004655.3	MGC126582, DKFZp781B0869	axin 2
CREB3L1	0.2452	0.0181412	-2.44248	-3.202	0.94265	NM_052854.1	OASIS	cAMP responsive element binding protein 3-like 1
COL3A1	0.2486	0.0188089	-2.42782	-3.232	0.55204	NM_000090.3	EDS4A	collagen, type III, alpha 1
FIGF	0.2486	0.0194069	2.41508	-3.257	-0.71525	NM_004469.2	VEGFD, VEGF-D	c-fos induced growth factor (vascular endothelial growth factor D)
FGF17	0.2486	0.0197904	2.40709	-3.273	-0.77021	NM_003867.2	FGF-13	fibroblast growth factor 17
LEPR	0.2486	0.0201747	2.39923	-3.289	-0.62905	NM_001003679.1	OBR, CD295	leptin receptor
MFNG	0.2486	0.0201867	2.39899	-3.289	-0.53122	NM_002405.2		MFNG O-fucosylpeptide 3-beta-N-acetylglucosaminyltransferase
CTNNB1	0.2486	0.0202935	-2.39682	-3.294	0.29122	NM_001904.3	CTNNB, beta-catenin, armadillo	catenin (cadherin-associated protein), beta 1, 88kDa
HSPB1	0.2581	0.0213981	2.37506	-3.337	-0.49011	NM_001540.3	HSP27, HSP28, Hs.76067, Hsp25	heat shock 27kDa protein 1
BRCA1	0.2785	0.0234642	2.33692	-3.411	-0.59729	NM_007305.2	RNF53, BRCC1, PPP1R53	breast cancer 1, early onset
COMP	0.2785	0.0238041	-2.33094	-3.423	1.2983	NM_000095.2	PSACH, EDM1, EPD1, MED, THBS5	cartilage oligomeric matrix protein
TRIM39	0.2875	0.0252069	-2.30702	-3.469	0.43804	NM_021253.3	RNF23	tripartite motif containing 39
GRIA3	0.2875	0.0253065	-2.30537	-3.472	0.73432	NM_000828.4	GLUR3, GluA3, GLURC, MRX94	glutamate receptor, ionotropic, AMPA 3
IL3	0.2882	0.0257327	2.29837	-3.486	-0.62616	NM_000588.3	IL-3, MULTI-CSF, MCGF, MGC79398, MGC79399	interleukin 3 (colony-stimulating factor, multiple)
BMP8A	0.2914	0.0263912	-2.28774	-3.506	0.7355	NM_181809.3		bone morphogenetic protein 8a
DUSP5	0.2939	0.0269863	2.27834	-3.524	-0.7618	NM_004419.3	HVH3	dual specificity phosphatase 5
IL5RA	0.311	0.0289546	2.24851	-3.58	-0.95795	NM_000564.3	IL5R, CDw125, CD125	interleukin 5 receptor, alpha
CD19	0.312	0.0299415	2.23422	-3.607	-0.73419	NM_001770.4		CD19 molecule
FGF21	0.312	0.0302251	-2.23019	-3.615	0.67611	NM_019113.2		fibroblast growth factor 21
TSPAN7	0.312	0.0306313	2.22448	-3.625	-0.71157	NM_004615.3	MXS1, TM4SF2, MRX58, DXS1692E, TALLA-1, A15, CD231	tetraspanin 7
MRPS5	0.312	0.030979	2.21964	-3.634	-0.29432	NM_031902.3	MRP-S5, S5mt	mitochondrial ribosomal protein S5
RRAS2	0.312	0.0310668	2.21843	-3.637	-0.38512	NM_001102669.2	TC21	related RAS viral (r-ras) oncogene homolog 2
PLAT	0.312	0.0317127	-2.20959	-3.653	0.48468	NM_000931.2		plasminogen activator, tissue
LAMA5	0.312	0.0318401	2.20787	-3.656	-0.36466	NM_005560.3		laminin, alpha 5
MAP3K8	0.3126	0.0323015	2.20167	-3.668	-0.49783	NM_005204.2	COT, ESTF, Tpl-2, EST, c-COT, MEKK8	mitogen-activated protein kinase kinase kinase 8
HIST1H3H	0.3189	0.0333496	2.18789	-3.693	-0.67181	NM_003536.2	H3FK, H3/k, H3F1K	histone cluster 1, H3h
GDF6	0.3437	0.036387	-2.14999	-3.763	0.71309	NM_001001557.2	BMP13	growth differentiation factor 6
LFNG	0.3467	0.0373351	-2.13873	-3.783	0.48237	NM_001040168.1	SCDO3	LFNG O-fucosylpeptide 3-beta-N-acetylglucosaminyltransferase
ETV7	0.3467	0.037584	2.13582	-3.788	-0.66892	NM_016135.2	TEL2, TEL-2	ets variant 7
COL1A2	0.3469	0.0380649	-2.13024	-3.798	0.44431	NM_000089.3	OI4	collagen, type I, alpha 2
TNFAIP3	0.3469	0.0384936	2.12531	-3.807	-0.50751	NM_006290.2	A20, OTUD7C	tumor necrosis factor, alpha-induced protein 3
BAMBI	0.3477	0.039023	-2.11929	-3.818	0.78846	NM_012342.2	NMA	BMP and activin membrane-bound inhibitor
MAP3K14	0.348	0.0398109	2.11047	-3.834	-0.43482	NM_003954.1	NIK, HSNIK, FTDCR1B, HS	mitogen-activated protein kinase kinase kinase 14
PRKX	0.348	0.0399516	2.10891	-3.837	-0.59111	NM_005044.1	PKX1	protein kinase, X-linked
TLR4	0.3538	0.0410638	-2.09675	-3.858	0.63604	NM_138554.2	hToll, CD284, TLR-4, ARMD10	toll-like receptor 4
NEG_F	0.3639	0.0427111	-2.07925	-3.89	0.6254		NEG_F
NODAL	0.3639	0.0431676	-2.07451	-3.898	0.59858	NM_018055.3		nodal growth differentiation factor
ZAK	0.3674	0.045066	-2.05524	-3.932	0.42352	NM_016653.2	pk, AZK, MLT, MRK, MLK7, MLTK, mlklak	sterile alpha motif and leucine zipper containing kinase AZK
EDC3	0.3674	0.0451848	2.05405	-3.934	-0.23217	NM_001142443.1	YJDC, LSM16, FLJ21128, hYjeF_N2-15q23, YJEFN2	enhancer of mRNA decapping 3
DDB2	0.3674	0.0453343	2.05257	-3.936	-0.50651	NM_000107.1	DDBB, UV-DDB2, FLJ34321	damage-specific DNA binding protein 2, 48kDa
PPP3R1	0.3674	0.0454607	-2.05132	-3.939	0.2041	NM_000945.3	CALNB1, CNB, CNB1	protein phosphatase 3, regulatory subunit B, alpha
IL23R	0.3678	0.0459747	2.04626	-3.947	-0.51746	NM_144701.2	IL-23R	interleukin 23 receptor
FGF8	0.3791	0.0485677	-2.02146	-3.991	0.58528	NM_033163.3	AIGF	fibroblast growth factor 8 (androgen-induced)
GNA11	0.3791	0.048609	2.02108	-3.991	-0.19291	NM_002067.1		guanine nucleotide binding protein (G protein), alpha 11 (Gq class)

## Sheet: Table 2
Table 2. Pathway enrichment of differential expressed genes in recurrent EC patients from GSE178671 using metascape
Gene Symbol	Description	Biological Process (GO)	Protein Function (Protein Atlas)	Pathways
FN1	fibronectin 1	GO:1904235 regulation of substrate-dependent cell migration, cell attachment to substrate;GO:1904237 positive regulation of substrate-dependent cell migration, cell attachment to substrate;GO:0150102 negative regulation of monocyte activation	Human disease related genes:Congenital malformations:Congenital malformations of the musculoskeletal system; Predicted secreted proteins; FDA approved drug targets:Biotech drugs; Cancer-related genes:Candidate cancer biomarkers; Candidate cardiovascular disease genes; Human disease related genes:Urinary system diseases:Kidney diseases; Predicted intracellular proteins; Disease related genes; Canc…	GO:0071363 cellular response to growth factor stimulus; hsa05200 Pathways in cancer; WP4172 PI3K-Akt signaling pathway; hsa04010 MAPK signaling pathway; WP3931 Embryonic stem cell pluripotency pathways; GO:0043549 regulation of kinase activity; GO:0001704 formation of primary germ layer; hsa05146 Amoebiasis; GO:0030335 positive regulation of cell migration; GO:0043588 skin development; GO:0050865…
FN1	fibronectin 1	GO:1904235 regulation of substrate-dependent cell migration, cell attachment to substrate;GO:1904237 positive regulation of substrate-dependent cell migration, cell attachment to substrate;GO:0150102 negative regulation of monocyte activation	Human disease related genes:Congenital malformations:Congenital malformations of the musculoskeletal system; Predicted secreted proteins; FDA approved drug targets:Biotech drugs; Cancer-related genes:Candidate cancer biomarkers; Candidate cardiovascular disease genes; Human disease related genes:Urinary system diseases:Kidney diseases; Predicted intracellular proteins; Disease related genes; Canc…	GO:0071363 cellular response to growth factor stimulus; hsa05200 Pathways in cancer; WP4172 PI3K-Akt signaling pathway; hsa04010 MAPK signaling pathway; WP3931 Embryonic stem cell pluripotency pathways; GO:0043549 regulation of kinase activity; GO:0001704 formation of primary germ layer; hsa05146 Amoebiasis; GO:0030335 positive regulation of cell migration; GO:0043588 skin development; GO:0050865…
FN1	fibronectin 1	GO:1904235 regulation of substrate-dependent cell migration, cell attachment to substrate;GO:1904237 positive regulation of substrate-dependent cell migration, cell attachment to substrate;GO:0150102 negative regulation of monocyte activation	Human disease related genes:Congenital malformations:Congenital malformations of the musculoskeletal system; Predicted secreted proteins; FDA approved drug targets:Biotech drugs; Cancer-related genes:Candidate cancer biomarkers; Candidate cardiovascular disease genes; Human disease related genes:Urinary system diseases:Kidney diseases; Predicted intracellular proteins; Disease related genes; Canc…	GO:0071363 cellular response to growth factor stimulus; hsa05200 Pathways in cancer; WP4172 PI3K-Akt signaling pathway; hsa04010 MAPK signaling pathway; WP3931 Embryonic stem cell pluripotency pathways; GO:0043549 regulation of kinase activity; GO:0001704 formation of primary germ layer; hsa05146 Amoebiasis; GO:0030335 positive regulation of cell migration; GO:0043588 skin development; GO:0050865…
FN1	fibronectin 1	GO:1904235 regulation of substrate-dependent cell migration, cell attachment to substrate;GO:1904237 positive regulation of substrate-dependent cell migration, cell attachment to substrate;GO:0150102 negative regulation of monocyte activation	Human disease related genes:Congenital malformations:Congenital malformations of the musculoskeletal system; Predicted secreted proteins; FDA approved drug targets:Biotech drugs; Cancer-related genes:Candidate cancer biomarkers; Candidate cardiovascular disease genes; Human disease related genes:Urinary system diseases:Kidney diseases; Predicted intracellular proteins; Disease related genes; Canc…	GO:0071363 cellular response to growth factor stimulus; hsa05200 Pathways in cancer; WP4172 PI3K-Akt signaling pathway; hsa04010 MAPK signaling pathway; WP3931 Embryonic stem cell pluripotency pathways; GO:0043549 regulation of kinase activity; GO:0001704 formation of primary germ layer; hsa05146 Amoebiasis; GO:0030335 positive regulation of cell migration; GO:0043588 skin development; GO:0050865…
FN1	fibronectin 1	GO:1904235 regulation of substrate-dependent cell migration, cell attachment to substrate;GO:1904237 positive regulation of substrate-dependent cell migration, cell attachment to substrate;GO:0150102 negative regulation of monocyte activation	Human disease related genes:Congenital malformations:Congenital malformations of the musculoskeletal system; Predicted secreted proteins; FDA approved drug targets:Biotech drugs; Cancer-related genes:Candidate cancer biomarkers; Candidate cardiovascular disease genes; Human disease related genes:Urinary system diseases:Kidney diseases; Predicted intracellular proteins; Disease related genes; Canc…	GO:0071363 cellular response to growth factor stimulus; hsa05200 Pathways in cancer; WP4172 PI3K-Akt signaling pathway; hsa04010 MAPK signaling pathway; WP3931 Embryonic stem cell pluripotency pathways; GO:0043549 regulation of kinase activity; GO:0001704 formation of primary germ layer; hsa05146 Amoebiasis; GO:0030335 positive regulation of cell migration; GO:0043588 skin development; GO:0050865…
DKK1	dickkopf WNT signaling pathway inhibitor 1	GO:0008591 regulation of Wnt signaling pathway, calcium modulating pathway;GO:0045813 positive regulation of Wnt signaling pathway, calcium modulating pathway;GO:1901296 negative regulation of canonical Wnt signaling pathway involved in cardiac muscle cell fate commitment	Predicted secreted proteins	hsa05200 Pathways in cancer; hsa04010 MAPK signaling pathway; WP3931 Embryonic stem cell pluripotency pathways; GO:0043549 regulation of kinase activity; GO:0001704 formation of primary germ layer; GO:0051098 regulation of binding; GO:0030335 positive regulation of cell migration; GO:0043588 skin development; WP560 TGF-beta receptor signaling; hsa04625 C-type lectin receptor signaling pathway; GO…
DKK1	dickkopf WNT signaling pathway inhibitor 1	GO:0008591 regulation of Wnt signaling pathway, calcium modulating pathway;GO:0045813 positive regulation of Wnt signaling pathway, calcium modulating pathway;GO:1901296 negative regulation of canonical Wnt signaling pathway involved in cardiac muscle cell fate commitment	Predicted secreted proteins	hsa05200 Pathways in cancer; hsa04010 MAPK signaling pathway; WP3931 Embryonic stem cell pluripotency pathways; GO:0043549 regulation of kinase activity; GO:0001704 formation of primary germ layer; GO:0051098 regulation of binding; GO:0030335 positive regulation of cell migration; GO:0043588 skin development; WP560 TGF-beta receptor signaling; hsa04625 C-type lectin receptor signaling pathway; GO…
H3C8	H3 clustered histone 8	GO:0006335 DNA replication-dependent chromatin assembly;GO:0006334 nucleosome assembly;GO:0032200 telomere organization	Predicted intracellular proteins; Disease related genes	hsa05202 Transcriptional misregulation in cancer; GO:0001704 formation of primary germ layer; GO:0031400 negative regulation of protein modification process; GO:0071396 cellular response to lipid
RLN3	relaxin 3	GO:0007165 signal transduction;GO:0023052 signaling;GO:0007154 cell communication	Predicted secreted proteins
FUT1	fucosyltransferase 1 (H blood group)	GO:1904906 positive regulation of endothelial cell-matrix adhesion via fibronectin;GO:1904904 regulation of endothelial cell-matrix adhesion via fibronectin;GO:0019317 fucose catabolic process	ENZYME proteins:Transferases; Blood group antigen proteins; Enzymes	WP3931 Embryonic stem cell pluripotency pathways; hsa05146 Amoebiasis; GO:0030335 positive regulation of cell migration; GO:0050865 regulation of cell activation
DUSP4	dual specificity phosphatase 4	GO:0001706 endoderm formation;GO:0070373 negative regulation of ERK1 and ERK2 cascade;GO:0007492 endoderm development	Predicted intracellular proteins; Cancer-related genes:Candidate cancer biomarkers; Enzymes; ENZYME proteins:Hydrolases	WP4172 PI3K-Akt signaling pathway; hsa04010 MAPK signaling pathway; GO:0043549 regulation of kinase activity; GO:0001704 formation of primary germ layer; hsa04625 C-type lectin receptor signaling pathway
DUSP4	dual specificity phosphatase 4	GO:0001706 endoderm formation;GO:0070373 negative regulation of ERK1 and ERK2 cascade;GO:0007492 endoderm development	Predicted intracellular proteins; Cancer-related genes:Candidate cancer biomarkers; Enzymes; ENZYME proteins:Hydrolases	WP4172 PI3K-Akt signaling pathway; hsa04010 MAPK signaling pathway; GO:0043549 regulation of kinase activity; GO:0001704 formation of primary germ layer; hsa04625 C-type lectin receptor signaling pathway
DUSP4	dual specificity phosphatase 4	GO:0001706 endoderm formation;GO:0070373 negative regulation of ERK1 and ERK2 cascade;GO:0007492 endoderm development	Predicted intracellular proteins; Cancer-related genes:Candidate cancer biomarkers; Enzymes; ENZYME proteins:Hydrolases	WP4172 PI3K-Akt signaling pathway; hsa04010 MAPK signaling pathway; GO:0043549 regulation of kinase activity; GO:0001704 formation of primary germ layer; hsa04625 C-type lectin receptor signaling pathway
COL1A1	collagen type I alpha 1 chain	GO:0071306 cellular response to vitamin E;GO:1902618 cellular response to fluoride;GO:1902617 response to fluoride	Predicted intracellular proteins; Human disease related genes:Congenital malformations:Congenital malformations of the musculoskeletal system; Predicted secreted proteins; FDA approved drug targets:Biotech drugs; Cancer-related genes:Candidate cancer biomarkers; Human disease related genes:Congenital malformations:Congenital malformations of skin; Disease related genes; Human disease related gene…	GO:0071363 cellular response to growth factor stimulus; WP4172 PI3K-Akt signaling pathway; hsa04010 MAPK signaling pathway; WP3931 Embryonic stem cell pluripotency pathways; GO:0001704 formation of primary germ layer; hsa05146 Amoebiasis; GO:0030335 positive regulation of cell migration; GO:0043588 skin development; WP560 TGF-beta receptor signaling; GO:0071396 cellular response to lipid
RUNX1	RUNX family transcription factor 1	GO:0061026 cardiac muscle tissue regeneration;GO:0043378 positive regulation of CD8-positive, alpha-beta T cell differentiation;GO:0043376 regulation of CD8-positive, alpha-beta T cell differentiation	Transcription factors:Immunoglobulin fold; Cancer-related genes:Mutated cancer genes; Human disease related genes:Cancers:Cancers of haematopoietic and lymphoid tissues; Human disease related genes:Cardiovascular diseases:Hematologic diseases; Predicted intracellular proteins; Disease related genes; Cancer-related genes:Mutational cancer driver genes	hsa05200 Pathways in cancer; GO:0008283 cell population proliferation; hsa04010 MAPK signaling pathway; hsa05202 Transcriptional misregulation in cancer; WP3931 Embryonic stem cell pluripotency pathways; GO:0030335 positive regulation of cell migration; GO:0050865 regulation of cell activation; GO:0045596 negative regulation of cell differentiation
RUNX1	RUNX family transcription factor 1	GO:0061026 cardiac muscle tissue regeneration;GO:0043378 positive regulation of CD8-positive, alpha-beta T cell differentiation;GO:0043376 regulation of CD8-positive, alpha-beta T cell differentiation	Transcription factors:Immunoglobulin fold; Cancer-related genes:Mutated cancer genes; Human disease related genes:Cancers:Cancers of haematopoietic and lymphoid tissues; Human disease related genes:Cardiovascular diseases:Hematologic diseases; Predicted intracellular proteins; Disease related genes; Cancer-related genes:Mutational cancer driver genes	hsa05200 Pathways in cancer; GO:0008283 cell population proliferation; hsa04010 MAPK signaling pathway; hsa05202 Transcriptional misregulation in cancer; WP3931 Embryonic stem cell pluripotency pathways; GO:0030335 positive regulation of cell migration; GO:0050865 regulation of cell activation; GO:0045596 negative regulation of cell differentiation
RUNX1	RUNX family transcription factor 1	GO:0061026 cardiac muscle tissue regeneration;GO:0043378 positive regulation of CD8-positive, alpha-beta T cell differentiation;GO:0043376 regulation of CD8-positive, alpha-beta T cell differentiation	Transcription factors:Immunoglobulin fold; Cancer-related genes:Mutated cancer genes; Human disease related genes:Cancers:Cancers of haematopoietic and lymphoid tissues; Human disease related genes:Cardiovascular diseases:Hematologic diseases; Predicted intracellular proteins; Disease related genes; Cancer-related genes:Mutational cancer driver genes	hsa05200 Pathways in cancer; GO:0008283 cell population proliferation; hsa04010 MAPK signaling pathway; hsa05202 Transcriptional misregulation in cancer; WP3931 Embryonic stem cell pluripotency pathways; GO:0030335 positive regulation of cell migration; GO:0050865 regulation of cell activation; GO:0045596 negative regulation of cell differentiation
RUNX1	RUNX family transcription factor 1	GO:0061026 cardiac muscle tissue regeneration;GO:0043378 positive regulation of CD8-positive, alpha-beta T cell differentiation;GO:0043376 regulation of CD8-positive, alpha-beta T cell differentiation	Transcription factors:Immunoglobulin fold; Cancer-related genes:Mutated cancer genes; Human disease related genes:Cancers:Cancers of haematopoietic and lymphoid tissues; Human disease related genes:Cardiovascular diseases:Hematologic diseases; Predicted intracellular proteins; Disease related genes; Cancer-related genes:Mutational cancer driver genes	hsa05200 Pathways in cancer; GO:0008283 cell population proliferation; hsa04010 MAPK signaling pathway; hsa05202 Transcriptional misregulation in cancer; WP3931 Embryonic stem cell pluripotency pathways; GO:0030335 positive regulation of cell migration; GO:0050865 regulation of cell activation; GO:0045596 negative regulation of cell differentiation
MET	MET proto-oncogene, receptor tyrosine kinase	GO:0070494 regulation of thrombin-activated receptor signaling pathway;GO:0070495 negative regulation of thrombin-activated receptor signaling pathway;GO:1905098 negative regulation of guanyl-nucleotide exchange factor activity	Human disease related genes:Nervous system diseases:Ear disease; Cancer-related genes:Mutated cancer genes; FDA approved drug targets:Small molecule drugs; Human disease related genes:Cancers:Cancers of the lung and pleura; Enzymes; Human disease related genes:Cancers:Cancers of the digestive system; Predicted secreted proteins; Cancer-related genes:Candidate cancer biomarkers; Kinases:Tyr protei…	GO:0071363 cellular response to growth factor stimulus; hsa05200 Pathways in cancer; WP4172 PI3K-Akt signaling pathway; hsa04010 MAPK signaling pathway; hsa05202 Transcriptional misregulation in cancer; WP3931 Embryonic stem cell pluripotency pathways; GO:0043549 regulation of kinase activity; GO:0051098 regulation of binding; GO:0030335 positive regulation of cell migration; GO:0043588 skin deve…
MET	MET proto-oncogene, receptor tyrosine kinase	GO:0070494 regulation of thrombin-activated receptor signaling pathway;GO:0070495 negative regulation of thrombin-activated receptor signaling pathway;GO:1905098 negative regulation of guanyl-nucleotide exchange factor activity	Human disease related genes:Nervous system diseases:Ear disease; Cancer-related genes:Mutated cancer genes; FDA approved drug targets:Small molecule drugs; Human disease related genes:Cancers:Cancers of the lung and pleura; Enzymes; Human disease related genes:Cancers:Cancers of the digestive system; Predicted secreted proteins; Cancer-related genes:Candidate cancer biomarkers; Kinases:Tyr protei…	GO:0071363 cellular response to growth factor stimulus; hsa05200 Pathways in cancer; WP4172 PI3K-Akt signaling pathway; hsa04010 MAPK signaling pathway; hsa05202 Transcriptional misregulation in cancer; WP3931 Embryonic stem cell pluripotency pathways; GO:0043549 regulation of kinase activity; GO:0051098 regulation of binding; GO:0030335 positive regulation of cell migration; GO:0043588 skin deve…
TNF	tumor necrosis factor	GO:0045994 positive regulation of translational initiation by iron;GO:0061048 negative regulation of branching involved in lung morphogenesis;GO:0140460 response to Gram-negative bacterium	Cancer-related genes:Mutated cancer genes; FDA approved drug targets:Small molecule drugs; Predicted secreted proteins; FDA approved drug targets:Biotech drugs; Cancer-related genes:Candidate cancer biomarkers; Human disease related genes:Immune system diseases:Allergies and autoimmune diseases; Candidate cardiovascular disease genes; Predicted intracellular proteins; Disease related genes	GO:0008283 cell population proliferation; WP4172 PI3K-Akt signaling pathway; hsa04010 MAPK signaling pathway; WP3931 Embryonic stem cell pluripotency pathways; GO:0043549 regulation of kinase activity; GO:0007346 regulation of mitotic cell cycle; hsa05146 Amoebiasis; GO:0030335 positive regulation of cell migration; WP560 TGF-beta receptor signaling; GO:0050865 regulation of cell activation; hsa0…
TNF	tumor necrosis factor	GO:0045994 positive regulation of translational initiation by iron;GO:0061048 negative regulation of branching involved in lung morphogenesis;GO:0140460 response to Gram-negative bacterium	Cancer-related genes:Mutated cancer genes; FDA approved drug targets:Small molecule drugs; Predicted secreted proteins; FDA approved drug targets:Biotech drugs; Cancer-related genes:Candidate cancer biomarkers; Human disease related genes:Immune system diseases:Allergies and autoimmune diseases; Candidate cardiovascular disease genes; Predicted intracellular proteins; Disease related genes	GO:0008283 cell population proliferation; WP4172 PI3K-Akt signaling pathway; hsa04010 MAPK signaling pathway; WP3931 Embryonic stem cell pluripotency pathways; GO:0043549 regulation of kinase activity; GO:0007346 regulation of mitotic cell cycle; hsa05146 Amoebiasis; GO:0030335 positive regulation of cell migration; WP560 TGF-beta receptor signaling; GO:0050865 regulation of cell activation; hsa0…
TNF	tumor necrosis factor	GO:0045994 positive regulation of translational initiation by iron;GO:0061048 negative regulation of branching involved in lung morphogenesis;GO:0140460 response to Gram-negative bacterium	Cancer-related genes:Mutated cancer genes; FDA approved drug targets:Small molecule drugs; Predicted secreted proteins; FDA approved drug targets:Biotech drugs; Cancer-related genes:Candidate cancer biomarkers; Human disease related genes:Immune system diseases:Allergies and autoimmune diseases; Candidate cardiovascular disease genes; Predicted intracellular proteins; Disease related genes	GO:0008283 cell population proliferation; WP4172 PI3K-Akt signaling pathway; hsa04010 MAPK signaling pathway; WP3931 Embryonic stem cell pluripotency pathways; GO:0043549 regulation of kinase activity; GO:0007346 regulation of mitotic cell cycle; hsa05146 Amoebiasis; GO:0030335 positive regulation of cell migration; WP560 TGF-beta receptor signaling; GO:0050865 regulation of cell activation; hsa0…
TNF	tumor necrosis factor	GO:0045994 positive regulation of translational initiation by iron;GO:0061048 negative regulation of branching involved in lung morphogenesis;GO:0140460 response to Gram-negative bacterium	Cancer-related genes:Mutated cancer genes; FDA approved drug targets:Small molecule drugs; Predicted secreted proteins; FDA approved drug targets:Biotech drugs; Cancer-related genes:Candidate cancer biomarkers; Human disease related genes:Immune system diseases:Allergies and autoimmune diseases; Candidate cardiovascular disease genes; Predicted intracellular proteins; Disease related genes	GO:0008283 cell population proliferation; WP4172 PI3K-Akt signaling pathway; hsa04010 MAPK signaling pathway; WP3931 Embryonic stem cell pluripotency pathways; GO:0043549 regulation of kinase activity; GO:0007346 regulation of mitotic cell cycle; hsa05146 Amoebiasis; GO:0030335 positive regulation of cell migration; WP560 TGF-beta receptor signaling; GO:0050865 regulation of cell activation; hsa0…
FGFR2	fibroblast growth factor receptor 2	GO:0035602 fibroblast growth factor receptor signaling pathway involved in negative regulation of apoptotic process in bone marrow cell;GO:0035603 fibroblast growth factor receptor signaling pathway involved in hemopoiesis;GO:0035604 fibroblast growth factor receptor signaling pathway involved in positive regulation of cell proliferation in bone marrow	CD markers; Cancer-related genes:Mutated cancer genes; FDA approved drug targets:Small molecule drugs; Enzymes; Human disease related genes:Cancers:Cancers of the digestive system; Predicted secreted proteins; FDA approved drug targets:Biotech drugs; Cancer-related genes:Candidate cancer biomarkers; Human disease related genes:Congenital malformations:Other congenital malformations; Kinases:Tyr p…	GO:0071363 cellular response to growth factor stimulus; hsa05200 Pathways in cancer; GO:0008283 cell population proliferation; WP4172 PI3K-Akt signaling pathway; hsa04010 MAPK signaling pathway; WP3931 Embryonic stem cell pluripotency pathways; GO:0043549 regulation of kinase activity; GO:0001704 formation of primary germ layer; hsa05146 Amoebiasis; GO:0043588 skin development; WP560 TGF-beta rec…
FGFR2	fibroblast growth factor receptor 2	GO:0035602 fibroblast growth factor receptor signaling pathway involved in negative regulation of apoptotic process in bone marrow cell;GO:0035603 fibroblast growth factor receptor signaling pathway involved in hemopoiesis;GO:0035604 fibroblast growth factor receptor signaling pathway involved in positive regulation of cell proliferation in bone marrow	CD markers; Cancer-related genes:Mutated cancer genes; FDA approved drug targets:Small molecule drugs; Enzymes; Human disease related genes:Cancers:Cancers of the digestive system; Predicted secreted proteins; FDA approved drug targets:Biotech drugs; Cancer-related genes:Candidate cancer biomarkers; Human disease related genes:Congenital malformations:Other congenital malformations; Kinases:Tyr p…	GO:0071363 cellular response to growth factor stimulus; hsa05200 Pathways in cancer; GO:0008283 cell population proliferation; WP4172 PI3K-Akt signaling pathway; hsa04010 MAPK signaling pathway; WP3931 Embryonic stem cell pluripotency pathways; GO:0043549 regulation of kinase activity; GO:0001704 formation of primary germ layer; hsa05146 Amoebiasis; GO:0043588 skin development; WP560 TGF-beta rec…
FGFR2	fibroblast growth factor receptor 2	GO:0035602 fibroblast growth factor receptor signaling pathway involved in negative regulation of apoptotic process in bone marrow cell;GO:0035603 fibroblast growth factor receptor signaling pathway involved in hemopoiesis;GO:0035604 fibroblast growth factor receptor signaling pathway involved in positive regulation of cell proliferation in bone marrow	CD markers; Cancer-related genes:Mutated cancer genes; FDA approved drug targets:Small molecule drugs; Enzymes; Human disease related genes:Cancers:Cancers of the digestive system; Predicted secreted proteins; FDA approved drug targets:Biotech drugs; Cancer-related genes:Candidate cancer biomarkers; Human disease related genes:Congenital malformations:Other congenital malformations; Kinases:Tyr p…	GO:0071363 cellular response to growth factor stimulus; hsa05200 Pathways in cancer; GO:0008283 cell population proliferation; WP4172 PI3K-Akt signaling pathway; hsa04010 MAPK signaling pathway; WP3931 Embryonic stem cell pluripotency pathways; GO:0043549 regulation of kinase activity; GO:0001704 formation of primary germ layer; hsa05146 Amoebiasis; GO:0043588 skin development; WP560 TGF-beta rec…
FGFR2	fibroblast growth factor receptor 2	GO:0035602 fibroblast growth factor receptor signaling pathway involved in negative regulation of apoptotic process in bone marrow cell;GO:0035603 fibroblast growth factor receptor signaling pathway involved in hemopoiesis;GO:0035604 fibroblast growth factor receptor signaling pathway involved in positive regulation of cell proliferation in bone marrow	CD markers; Cancer-related genes:Mutated cancer genes; FDA approved drug targets:Small molecule drugs; Enzymes; Human disease related genes:Cancers:Cancers of the digestive system; Predicted secreted proteins; FDA approved drug targets:Biotech drugs; Cancer-related genes:Candidate cancer biomarkers; Human disease related genes:Congenital malformations:Other congenital malformations; Kinases:Tyr p…	GO:0071363 cellular response to growth factor stimulus; hsa05200 Pathways in cancer; GO:0008283 cell population proliferation; WP4172 PI3K-Akt signaling pathway; hsa04010 MAPK signaling pathway; WP3931 Embryonic stem cell pluripotency pathways; GO:0043549 regulation of kinase activity; GO:0001704 formation of primary germ layer; hsa05146 Amoebiasis; GO:0043588 skin development; WP560 TGF-beta rec…
FGFR2	fibroblast growth factor receptor 2	GO:0035602 fibroblast growth factor receptor signaling pathway involved in negative regulation of apoptotic process in bone marrow cell;GO:0035603 fibroblast growth factor receptor signaling pathway involved in hemopoiesis;GO:0035604 fibroblast growth factor receptor signaling pathway involved in positive regulation of cell proliferation in bone marrow	CD markers; Cancer-related genes:Mutated cancer genes; FDA approved drug targets:Small molecule drugs; Enzymes; Human disease related genes:Cancers:Cancers of the digestive system; Predicted secreted proteins; FDA approved drug targets:Biotech drugs; Cancer-related genes:Candidate cancer biomarkers; Human disease related genes:Congenital malformations:Other congenital malformations; Kinases:Tyr p…	GO:0071363 cellular response to growth factor stimulus; hsa05200 Pathways in cancer; GO:0008283 cell population proliferation; WP4172 PI3K-Akt signaling pathway; hsa04010 MAPK signaling pathway; WP3931 Embryonic stem cell pluripotency pathways; GO:0043549 regulation of kinase activity; GO:0001704 formation of primary germ layer; hsa05146 Amoebiasis; GO:0043588 skin development; WP560 TGF-beta rec…
FGFR2	fibroblast growth factor receptor 2	GO:0035602 fibroblast growth factor receptor signaling pathway involved in negative regulation of apoptotic process in bone marrow cell;GO:0035603 fibroblast growth factor receptor signaling pathway involved in hemopoiesis;GO:0035604 fibroblast growth factor receptor signaling pathway involved in positive regulation of cell proliferation in bone marrow	CD markers; Cancer-related genes:Mutated cancer genes; FDA approved drug targets:Small molecule drugs; Enzymes; Human disease related genes:Cancers:Cancers of the digestive system; Predicted secreted proteins; FDA approved drug targets:Biotech drugs; Cancer-related genes:Candidate cancer biomarkers; Human disease related genes:Congenital malformations:Other congenital malformations; Kinases:Tyr p…	GO:0071363 cellular response to growth factor stimulus; hsa05200 Pathways in cancer; GO:0008283 cell population proliferation; WP4172 PI3K-Akt signaling pathway; hsa04010 MAPK signaling pathway; WP3931 Embryonic stem cell pluripotency pathways; GO:0043549 regulation of kinase activity; GO:0001704 formation of primary germ layer; hsa05146 Amoebiasis; GO:0043588 skin development; WP560 TGF-beta rec…
FGFR2	fibroblast growth factor receptor 2	GO:0035602 fibroblast growth factor receptor signaling pathway involved in negative regulation of apoptotic process in bone marrow cell;GO:0035603 fibroblast growth factor receptor signaling pathway involved in hemopoiesis;GO:0035604 fibroblast growth factor receptor signaling pathway involved in positive regulation of cell proliferation in bone marrow	CD markers; Cancer-related genes:Mutated cancer genes; FDA approved drug targets:Small molecule drugs; Enzymes; Human disease related genes:Cancers:Cancers of the digestive system; Predicted secreted proteins; FDA approved drug targets:Biotech drugs; Cancer-related genes:Candidate cancer biomarkers; Human disease related genes:Congenital malformations:Other congenital malformations; Kinases:Tyr p…	GO:0071363 cellular response to growth factor stimulus; hsa05200 Pathways in cancer; GO:0008283 cell population proliferation; WP4172 PI3K-Akt signaling pathway; hsa04010 MAPK signaling pathway; WP3931 Embryonic stem cell pluripotency pathways; GO:0043549 regulation of kinase activity; GO:0001704 formation of primary germ layer; hsa05146 Amoebiasis; GO:0043588 skin development; WP560 TGF-beta rec…
FGFR2	fibroblast growth factor receptor 2	GO:0035602 fibroblast growth factor receptor signaling pathway involved in negative regulation of apoptotic process in bone marrow cell;GO:0035603 fibroblast growth factor receptor signaling pathway involved in hemopoiesis;GO:0035604 fibroblast growth factor receptor signaling pathway involved in positive regulation of cell proliferation in bone marrow	CD markers; Cancer-related genes:Mutated cancer genes; FDA approved drug targets:Small molecule drugs; Enzymes; Human disease related genes:Cancers:Cancers of the digestive system; Predicted secreted proteins; FDA approved drug targets:Biotech drugs; Cancer-related genes:Candidate cancer biomarkers; Human disease related genes:Congenital malformations:Other congenital malformations; Kinases:Tyr p…	GO:0071363 cellular response to growth factor stimulus; hsa05200 Pathways in cancer; GO:0008283 cell population proliferation; WP4172 PI3K-Akt signaling pathway; hsa04010 MAPK signaling pathway; WP3931 Embryonic stem cell pluripotency pathways; GO:0043549 regulation of kinase activity; GO:0001704 formation of primary germ layer; hsa05146 Amoebiasis; GO:0043588 skin development; WP560 TGF-beta rec…
FGFR2	fibroblast growth factor receptor 2	GO:0035602 fibroblast growth factor receptor signaling pathway involved in negative regulation of apoptotic process in bone marrow cell;GO:0035603 fibroblast growth factor receptor signaling pathway involved in hemopoiesis;GO:0035604 fibroblast growth factor receptor signaling pathway involved in positive regulation of cell proliferation in bone marrow	CD markers; Cancer-related genes:Mutated cancer genes; FDA approved drug targets:Small molecule drugs; Enzymes; Human disease related genes:Cancers:Cancers of the digestive system; Predicted secreted proteins; FDA approved drug targets:Biotech drugs; Cancer-related genes:Candidate cancer biomarkers; Human disease related genes:Congenital malformations:Other congenital malformations; Kinases:Tyr p…	GO:0071363 cellular response to growth factor stimulus; hsa05200 Pathways in cancer; GO:0008283 cell population proliferation; WP4172 PI3K-Akt signaling pathway; hsa04010 MAPK signaling pathway; WP3931 Embryonic stem cell pluripotency pathways; GO:0043549 regulation of kinase activity; GO:0001704 formation of primary germ layer; hsa05146 Amoebiasis; GO:0043588 skin development; WP560 TGF-beta rec…
FGFR2	fibroblast growth factor receptor 2	GO:0035602 fibroblast growth factor receptor signaling pathway involved in negative regulation of apoptotic process in bone marrow cell;GO:0035603 fibroblast growth factor receptor signaling pathway involved in hemopoiesis;GO:0035604 fibroblast growth factor receptor signaling pathway involved in positive regulation of cell proliferation in bone marrow	CD markers; Cancer-related genes:Mutated cancer genes; FDA approved drug targets:Small molecule drugs; Enzymes; Human disease related genes:Cancers:Cancers of the digestive system; Predicted secreted proteins; FDA approved drug targets:Biotech drugs; Cancer-related genes:Candidate cancer biomarkers; Human disease related genes:Congenital malformations:Other congenital malformations; Kinases:Tyr p…	GO:0071363 cellular response to growth factor stimulus; hsa05200 Pathways in cancer; GO:0008283 cell population proliferation; WP4172 PI3K-Akt signaling pathway; hsa04010 MAPK signaling pathway; WP3931 Embryonic stem cell pluripotency pathways; GO:0043549 regulation of kinase activity; GO:0001704 formation of primary germ layer; hsa05146 Amoebiasis; GO:0043588 skin development; WP560 TGF-beta rec…
SMAD6	SMAD family member 6	GO:0007352 zygotic specification of dorsal/ventral axis;GO:0010991 negative regulation of SMAD protein complex assembly;GO:0010990 regulation of SMAD protein complex assembly	Predicted intracellular proteins; Disease related genes; Human disease related genes:Congenital malformations:Congenital malformations of the circulatory system; Transcription factors:beta-Hairpin exposed by an alpha/beta-scaffold	GO:0071363 cellular response to growth factor stimulus; WP3931 Embryonic stem cell pluripotency pathways; WP560 TGF-beta receptor signaling; hsa04625 C-type lectin receptor signaling pathway; GO:0031400 negative regulation of protein modification process; GO:0045596 negative regulation of cell differentiation; GO:0071396 cellular response to lipid
SMAD9	SMAD family member 9	GO:1901522 positive regulation of transcription from RNA polymerase II promoter involved in cellular response to chemical stimulus;GO:0060395 SMAD protein signal transduction;GO:0030509 BMP signaling pathway	Predicted intracellular proteins; Disease related genes; Human disease related genes:Cardiovascular diseases:Hypertensive diseases; Transcription factors:beta-Hairpin exposed by an alpha/beta-scaffold	GO:0071363 cellular response to growth factor stimulus; WP3931 Embryonic stem cell pluripotency pathways; GO:0001704 formation of primary germ layer; WP560 TGF-beta receptor signaling
LAMA3	laminin subunit alpha 3	GO:0031581 hemidesmosome assembly;GO:0007044 cell-substrate junction assembly;GO:0150115 cell-substrate junction organization	Human disease related genes:Congenital malformations:Congenital malformations of skin; Disease related genes; Predicted intracellular proteins; Predicted secreted proteins	hsa05200 Pathways in cancer; WP4172 PI3K-Akt signaling pathway; WP3931 Embryonic stem cell pluripotency pathways; GO:0001704 formation of primary germ layer; hsa05146 Amoebiasis; GO:0030335 positive regulation of cell migration; GO:0043588 skin development; GO:0071396 cellular response to lipid
PLA2G4A	phospholipase A2 group IVA	GO:0034478 phosphatidylglycerol catabolic process;GO:0006663 platelet activating factor biosynthetic process;GO:0006640 monoacylglycerol biosynthetic process	ENZYME proteins:Hydrolases; Human disease related genes:Digestive system diseases:Gastrointestinal diseases; Enzymes; RAS pathway related proteins; Potential drug targets; Predicted intracellular proteins; Disease related genes	hsa04010 MAPK signaling pathway; GO:0050865 regulation of cell activation; hsa04625 C-type lectin receptor signaling pathway; GO:0071396 cellular response to lipid
PLA2G4A	phospholipase A2 group IVA	GO:0034478 phosphatidylglycerol catabolic process;GO:0006663 platelet activating factor biosynthetic process;GO:0006640 monoacylglycerol biosynthetic process	ENZYME proteins:Hydrolases; Human disease related genes:Digestive system diseases:Gastrointestinal diseases; Enzymes; RAS pathway related proteins; Potential drug targets; Predicted intracellular proteins; Disease related genes	hsa04010 MAPK signaling pathway; GO:0050865 regulation of cell activation; hsa04625 C-type lectin receptor signaling pathway; GO:0071396 cellular response to lipid
BMP4	bone morphogenetic protein 4	GO:0048390 intermediate mesoderm morphogenesis;GO:0048391 intermediate mesoderm formation;GO:0048392 intermediate mesodermal cell differentiation	Predicted intracellular proteins; Human disease related genes:Congenital malformations:Congenital malformations of face and neck; Predicted secreted proteins; Cancer-related genes:Candidate cancer biomarkers; Human disease related genes:Congenital malformations:Congenital malformations of eye; Disease related genes	GO:0071363 cellular response to growth factor stimulus; hsa05200 Pathways in cancer; GO:0008283 cell population proliferation; WP3931 Embryonic stem cell pluripotency pathways; GO:0043549 regulation of kinase activity; GO:0001704 formation of primary germ layer; GO:0007346 regulation of mitotic cell cycle; GO:0051098 regulation of binding; GO:0030335 positive regulation of cell migration; GO:0043…
SIX1	SIX homeobox 1	GO:0072198 mesenchymal cell proliferation involved in ureter development;GO:2000729 positive regulation of mesenchymal cell proliferation involved in ureter development;GO:1905243 cellular response to 3,3',5-triiodo-L-thyronine	Human disease related genes:Nervous system diseases:Ear disease; Predicted intracellular proteins; Human disease related genes:Congenital malformations:Other congenital malformations; Transcription factors:Helix-turn-helix domains; Disease related genes; Cancer-related genes	GO:0071363 cellular response to growth factor stimulus; GO:0008283 cell population proliferation; hsa05202 Transcriptional misregulation in cancer; WP3931 Embryonic stem cell pluripotency pathways; GO:0001704 formation of primary germ layer; GO:0071396 cellular response to lipid
PROM1	prominin 1	GO:0072139 glomerular parietal epithelial cell differentiation;GO:2000768 positive regulation of nephron tubule epithelial cell differentiation;GO:2000698 positive regulation of epithelial cell differentiation involved in kidney development	Transporters; Human disease related genes:Nervous system diseases:Eye disease; Potential drug targets; Predicted intracellular proteins; Disease related genes; CD markers	hsa05202 Transcriptional misregulation in cancer; WP3931 Embryonic stem cell pluripotency pathways
AKR1C2	aldo-keto reductase family 1 member C2	GO:0009753 response to jasmonic acid;GO:0071395 cellular response to jasmonic acid stimulus;GO:0071798 response to prostaglandin D	ENZYME proteins:Oxidoreductases; FDA approved drug targets:Small molecule drugs; Enzymes; Human disease related genes:Reproductive system diseases:Reproductive system diseases; Predicted intracellular proteins; Disease related genes	WP3931 Embryonic stem cell pluripotency pathways; GO:0045596 negative regulation of cell differentiation; GO:0071396 cellular response to lipid
PROM1	prominin 1	GO:0072139 glomerular parietal epithelial cell differentiation;GO:2000768 positive regulation of nephron tubule epithelial cell differentiation;GO:2000698 positive regulation of epithelial cell differentiation involved in kidney development	Transporters; Human disease related genes:Nervous system diseases:Eye disease; Potential drug targets; Predicted intracellular proteins; Disease related genes; CD markers	hsa05202 Transcriptional misregulation in cancer; WP3931 Embryonic stem cell pluripotency pathways
PROM1	prominin 1	GO:0072139 glomerular parietal epithelial cell differentiation;GO:2000768 positive regulation of nephron tubule epithelial cell differentiation;GO:2000698 positive regulation of epithelial cell differentiation involved in kidney development	Transporters; Human disease related genes:Nervous system diseases:Eye disease; Potential drug targets; Predicted intracellular proteins; Disease related genes; CD markers	hsa05202 Transcriptional misregulation in cancer; WP3931 Embryonic stem cell pluripotency pathways
PROM1	prominin 1	GO:0072139 glomerular parietal epithelial cell differentiation;GO:2000768 positive regulation of nephron tubule epithelial cell differentiation;GO:2000698 positive regulation of epithelial cell differentiation involved in kidney development	Transporters; Human disease related genes:Nervous system diseases:Eye disease; Potential drug targets; Predicted intracellular proteins; Disease related genes; CD markers	hsa05202 Transcriptional misregulation in cancer; WP3931 Embryonic stem cell pluripotency pathways
PROM1	prominin 1	GO:0072139 glomerular parietal epithelial cell differentiation;GO:2000768 positive regulation of nephron tubule epithelial cell differentiation;GO:2000698 positive regulation of epithelial cell differentiation involved in kidney development	Transporters; Human disease related genes:Nervous system diseases:Eye disease; Potential drug targets; Predicted intracellular proteins; Disease related genes; CD markers	hsa05202 Transcriptional misregulation in cancer; WP3931 Embryonic stem cell pluripotency pathways
PROM1	prominin 1	GO:0072139 glomerular parietal epithelial cell differentiation;GO:2000768 positive regulation of nephron tubule epithelial cell differentiation;GO:2000698 positive regulation of epithelial cell differentiation involved in kidney development	Transporters; Human disease related genes:Nervous system diseases:Eye disease; Potential drug targets; Predicted intracellular proteins; Disease related genes; CD markers	hsa05202 Transcriptional misregulation in cancer; WP3931 Embryonic stem cell pluripotency pathways
CALML3	calmodulin like 3	GO:0050790 regulation of catalytic activity;GO:0065009 regulation of molecular function;GO:0065007 biological regulation	Predicted intracellular proteins; RAS pathway related proteins	hsa05200 Pathways in cancer; hsa04010 MAPK signaling pathway; GO:0001704 formation of primary germ layer; hsa04625 C-type lectin receptor signaling pathway; GO:0045596 negative regulation of cell differentiation; GO:0071396 cellular response to lipid
MAD2L2	mitotic arrest deficient 2 like 2	GO:2000048 negative regulation of cell-cell adhesion mediated by cadherin;GO:0010944 negative regulation of transcription by competitive promoter binding;GO:0042276 error-prone translesion synthesis	Disease related genes; Cancer-related genes:Candidate cancer biomarkers; Predicted intracellular proteins; Human disease related genes:Cardiovascular diseases:Hematologic diseases	GO:0008283 cell population proliferation; GO:0043549 regulation of kinase activity; GO:0001704 formation of primary germ layer; GO:0007346 regulation of mitotic cell cycle; GO:0051098 regulation of binding; GO:0050865 regulation of cell activation; hsa04625 C-type lectin receptor signaling pathway; GO:0031400 negative regulation of protein modification process; GO:0045596 negative regulation of c…
MAD2L2	mitotic arrest deficient 2 like 2	GO:2000048 negative regulation of cell-cell adhesion mediated by cadherin;GO:0010944 negative regulation of transcription by competitive promoter binding;GO:0042276 error-prone translesion synthesis	Disease related genes; Cancer-related genes:Candidate cancer biomarkers; Predicted intracellular proteins; Human disease related genes:Cardiovascular diseases:Hematologic diseases	GO:0008283 cell population proliferation; GO:0043549 regulation of kinase activity; GO:0001704 formation of primary germ layer; GO:0007346 regulation of mitotic cell cycle; GO:0051098 regulation of binding; GO:0050865 regulation of cell activation; hsa04625 C-type lectin receptor signaling pathway; GO:0031400 negative regulation of protein modification process; GO:0045596 negative regulation of c…
MAD2L2	mitotic arrest deficient 2 like 2	GO:2000048 negative regulation of cell-cell adhesion mediated by cadherin;GO:0010944 negative regulation of transcription by competitive promoter binding;GO:0042276 error-prone translesion synthesis	Disease related genes; Cancer-related genes:Candidate cancer biomarkers; Predicted intracellular proteins; Human disease related genes:Cardiovascular diseases:Hematologic diseases	GO:0008283 cell population proliferation; GO:0043549 regulation of kinase activity; GO:0001704 formation of primary germ layer; GO:0007346 regulation of mitotic cell cycle; GO:0051098 regulation of binding; GO:0050865 regulation of cell activation; hsa04625 C-type lectin receptor signaling pathway; GO:0031400 negative regulation of protein modification process; GO:0045596 negative regulation of c…
SHC1	SHC adaptor protein 1	GO:0007176 regulation of epidermal growth factor-activated receptor activity;GO:0007173 epidermal growth factor receptor signaling pathway;GO:0038127 ERBB signaling pathway	Predicted intracellular proteins; RAS pathway related proteins	GO:0071363 cellular response to growth factor stimulus; hsa05200 Pathways in cancer; WP4172 PI3K-Akt signaling pathway; hsa04010 MAPK signaling pathway; GO:0043549 regulation of kinase activity; hsa04625 C-type lectin receptor signaling pathway; GO:0031400 negative regulation of protein modification process; GO:0071396 cellular response to lipid
POLD3	DNA polymerase delta 3, accessory subunit	GO:1904161 DNA synthesis involved in UV-damage excision repair;GO:0006297 nucleotide-excision repair, DNA gap filling;GO:0042276 error-prone translesion synthesis	Predicted intracellular proteins	GO:0031400 negative regulation of protein modification process
IL10	interleukin 10	GO:0002875 negative regulation of chronic inflammatory response to antigenic stimulus;GO:0060302 negative regulation of cytokine activity;GO:1904057 negative regulation of sensory perception of pain	Human disease related genes:Cardiovascular diseases:Vascular diseases; Predicted secreted proteins; Human disease related genes:Immune system diseases:Allergies and autoimmune diseases; Candidate cardiovascular disease genes; Human disease related genes:Immune system diseases:Other immune system diseases; Human disease related genes:Skin diseases:Skin and soft tissue diseases; Predicted intracell…	GO:0071363 cellular response to growth factor stimulus; hsa05200 Pathways in cancer; GO:0008283 cell population proliferation; WP3931 Embryonic stem cell pluripotency pathways; GO:0043549 regulation of kinase activity; GO:0001704 formation of primary germ layer; GO:0007346 regulation of mitotic cell cycle; GO:0051098 regulation of binding; hsa05146 Amoebiasis; GO:0030335 positive regulation of ce…
IL10	interleukin 10	GO:0002875 negative regulation of chronic inflammatory response to antigenic stimulus;GO:0060302 negative regulation of cytokine activity;GO:1904057 negative regulation of sensory perception of pain	Human disease related genes:Cardiovascular diseases:Vascular diseases; Predicted secreted proteins; Human disease related genes:Immune system diseases:Allergies and autoimmune diseases; Candidate cardiovascular disease genes; Human disease related genes:Immune system diseases:Other immune system diseases; Human disease related genes:Skin diseases:Skin and soft tissue diseases; Predicted intracell…	GO:0071363 cellular response to growth factor stimulus; hsa05200 Pathways in cancer; GO:0008283 cell population proliferation; WP3931 Embryonic stem cell pluripotency pathways; GO:0043549 regulation of kinase activity; GO:0001704 formation of primary germ layer; GO:0007346 regulation of mitotic cell cycle; GO:0051098 regulation of binding; hsa05146 Amoebiasis; GO:0030335 positive regulation of ce…
IL10	interleukin 10	GO:0002875 negative regulation of chronic inflammatory response to antigenic stimulus;GO:0060302 negative regulation of cytokine activity;GO:1904057 negative regulation of sensory perception of pain	Human disease related genes:Cardiovascular diseases:Vascular diseases; Predicted secreted proteins; Human disease related genes:Immune system diseases:Allergies and autoimmune diseases; Candidate cardiovascular disease genes; Human disease related genes:Immune system diseases:Other immune system diseases; Human disease related genes:Skin diseases:Skin and soft tissue diseases; Predicted intracell…	GO:0071363 cellular response to growth factor stimulus; hsa05200 Pathways in cancer; GO:0008283 cell population proliferation; WP3931 Embryonic stem cell pluripotency pathways; GO:0043549 regulation of kinase activity; GO:0001704 formation of primary germ layer; GO:0007346 regulation of mitotic cell cycle; GO:0051098 regulation of binding; hsa05146 Amoebiasis; GO:0030335 positive regulation of ce…
IL10	interleukin 10	GO:0002875 negative regulation of chronic inflammatory response to antigenic stimulus;GO:0060302 negative regulation of cytokine activity;GO:1904057 negative regulation of sensory perception of pain	Human disease related genes:Cardiovascular diseases:Vascular diseases; Predicted secreted proteins; Human disease related genes:Immune system diseases:Allergies and autoimmune diseases; Candidate cardiovascular disease genes; Human disease related genes:Immune system diseases:Other immune system diseases; Human disease related genes:Skin diseases:Skin and soft tissue diseases; Predicted intracell…	GO:0071363 cellular response to growth factor stimulus; hsa05200 Pathways in cancer; GO:0008283 cell population proliferation; WP3931 Embryonic stem cell pluripotency pathways; GO:0043549 regulation of kinase activity; GO:0001704 formation of primary germ layer; GO:0007346 regulation of mitotic cell cycle; GO:0051098 regulation of binding; hsa05146 Amoebiasis; GO:0030335 positive regulation of ce…
LEF1	lymphoid enhancer binding factor 1	GO:0061152 trachea submucosa development;GO:0061153 trachea gland development;GO:0097043 histone H3-K56 acetylation	Predicted intracellular proteins; Transcription factors:Other all-alpha-helical DNA-binding domains; Cancer-related genes	GO:0071363 cellular response to growth factor stimulus; hsa05200 Pathways in cancer; GO:0008283 cell population proliferation; hsa04010 MAPK signaling pathway; WP3931 Embryonic stem cell pluripotency pathways; GO:0001704 formation of primary germ layer; GO:0051098 regulation of binding; hsa05146 Amoebiasis; GO:0030335 positive regulation of cell migration; GO:0043588 skin development; WP560 TGF-b…
LEF1	lymphoid enhancer binding factor 1	GO:0061152 trachea submucosa development;GO:0061153 trachea gland development;GO:0097043 histone H3-K56 acetylation	Predicted intracellular proteins; Transcription factors:Other all-alpha-helical DNA-binding domains; Cancer-related genes	GO:0071363 cellular response to growth factor stimulus; hsa05200 Pathways in cancer; GO:0008283 cell population proliferation; hsa04010 MAPK signaling pathway; WP3931 Embryonic stem cell pluripotency pathways; GO:0001704 formation of primary germ layer; GO:0051098 regulation of binding; hsa05146 Amoebiasis; GO:0030335 positive regulation of cell migration; GO:0043588 skin development; WP560 TGF-b…
LEF1	lymphoid enhancer binding factor 1	GO:0061152 trachea submucosa development;GO:0061153 trachea gland development;GO:0097043 histone H3-K56 acetylation	Predicted intracellular proteins; Transcription factors:Other all-alpha-helical DNA-binding domains; Cancer-related genes	GO:0071363 cellular response to growth factor stimulus; hsa05200 Pathways in cancer; GO:0008283 cell population proliferation; hsa04010 MAPK signaling pathway; WP3931 Embryonic stem cell pluripotency pathways; GO:0001704 formation of primary germ layer; GO:0051098 regulation of binding; hsa05146 Amoebiasis; GO:0030335 positive regulation of cell migration; GO:0043588 skin development; WP560 TGF-b…
ERCC3	ERCC excision repair 3, TFIIH core complex helicase subunit	GO:0000717 nucleotide-excision repair, DNA duplex unwinding;GO:0033683 nucleotide-excision repair, DNA incision;GO:0006265 DNA topological change	Predicted intracellular proteins; ENZYME proteins:Hydrolases; Enzymes; Cancer-related genes:Candidate cancer biomarkers; Human disease related genes:Skin diseases:Skin and soft tissue diseases; Potential drug targets; Human disease related genes:Congenital malformations:Congenital malformations of skin; Disease related genes; Human disease related genes:Congenital malformations:Other congenital m…	WP3931 Embryonic stem cell pluripotency pathways; GO:0007346 regulation of mitotic cell cycle; GO:0030335 positive regulation of cell migration; GO:0043588 skin development
ERCC3	ERCC excision repair 3, TFIIH core complex helicase subunit	GO:0000717 nucleotide-excision repair, DNA duplex unwinding;GO:0033683 nucleotide-excision repair, DNA incision;GO:0006265 DNA topological change	Predicted intracellular proteins; ENZYME proteins:Hydrolases; Enzymes; Cancer-related genes:Candidate cancer biomarkers; Human disease related genes:Skin diseases:Skin and soft tissue diseases; Potential drug targets; Human disease related genes:Congenital malformations:Congenital malformations of skin; Disease related genes; Human disease related genes:Congenital malformations:Other congenital m…	WP3931 Embryonic stem cell pluripotency pathways; GO:0007346 regulation of mitotic cell cycle; GO:0030335 positive regulation of cell migration; GO:0043588 skin development
ERCC3	ERCC excision repair 3, TFIIH core complex helicase subunit	GO:0000717 nucleotide-excision repair, DNA duplex unwinding;GO:0033683 nucleotide-excision repair, DNA incision;GO:0006265 DNA topological change	Predicted intracellular proteins; ENZYME proteins:Hydrolases; Enzymes; Cancer-related genes:Candidate cancer biomarkers; Human disease related genes:Skin diseases:Skin and soft tissue diseases; Potential drug targets; Human disease related genes:Congenital malformations:Congenital malformations of skin; Disease related genes; Human disease related genes:Congenital malformations:Other congenital m…	WP3931 Embryonic stem cell pluripotency pathways; GO:0007346 regulation of mitotic cell cycle; GO:0030335 positive regulation of cell migration; GO:0043588 skin development
ERCC2	ERCC excision repair 2, TFIIH core complex helicase subunit	GO:0045951 positive regulation of mitotic recombination;GO:0000717 nucleotide-excision repair, DNA duplex unwinding;GO:0006362 transcription elongation by RNA polymerase I	Predicted intracellular proteins; ENZYME proteins:Hydrolases; Cancer-related genes:Mutated cancer genes; Enzymes; Cancer-related genes:Candidate cancer biomarkers; Human disease related genes:Congenital malformations:Other congenital malformations; Human disease related genes:Skin diseases:Skin and soft tissue diseases; Potential drug targets; Human disease related genes:Congenital malformations:…	GO:0008283 cell population proliferation; WP3931 Embryonic stem cell pluripotency pathways; GO:0007346 regulation of mitotic cell cycle; GO:0051098 regulation of binding; GO:0043588 skin development; GO:0045596 negative regulation of cell differentiation
ERCC3	ERCC excision repair 3, TFIIH core complex helicase subunit	GO:0000717 nucleotide-excision repair, DNA duplex unwinding;GO:0033683 nucleotide-excision repair, DNA incision;GO:0006265 DNA topological change	Predicted intracellular proteins; ENZYME proteins:Hydrolases; Enzymes; Cancer-related genes:Candidate cancer biomarkers; Human disease related genes:Skin diseases:Skin and soft tissue diseases; Potential drug targets; Human disease related genes:Congenital malformations:Congenital malformations of skin; Disease related genes; Human disease related genes:Congenital malformations:Other congenital m…	WP3931 Embryonic stem cell pluripotency pathways; GO:0007346 regulation of mitotic cell cycle; GO:0030335 positive regulation of cell migration; GO:0043588 skin development
ID4	inhibitor of DNA binding 4	GO:0061682 seminal vesicle morphogenesis;GO:0061107 seminal vesicle development;GO:0060741 prostate gland stromal morphogenesis	Predicted intracellular proteins; Transcription factors:Basic domains	GO:0008283 cell population proliferation; WP4172 PI3K-Akt signaling pathway; WP3931 Embryonic stem cell pluripotency pathways; WP560 TGF-beta receptor signaling; GO:0031400 negative regulation of protein modification process; GO:0045596 negative regulation of cell differentiation
FST	follistatin	GO:0036305 ameloblast differentiation;GO:0032926 negative regulation of activin receptor signaling pathway;GO:0051798 positive regulation of hair follicle development	Candidate cardiovascular disease genes; Predicted intracellular proteins; Cancer-related genes:Candidate cancer biomarkers; Predicted secreted proteins	GO:0071363 cellular response to growth factor stimulus; GO:0008283 cell population proliferation; WP3931 Embryonic stem cell pluripotency pathways; hsa05146 Amoebiasis; GO:0043588 skin development; WP560 TGF-beta receptor signaling; GO:0045596 negative regulation of cell differentiation
FGF3	fibroblast growth factor 3	GO:0055026 negative regulation of cardiac muscle tissue development;GO:0055024 regulation of cardiac muscle tissue development;GO:0045843 negative regulation of striated muscle tissue development	Human disease related genes:Congenital malformations:Congenital malformations of ear; Predicted secreted proteins; Cancer-related genes:Candidate cancer biomarkers; RAS pathway related proteins; Human disease related genes:Cancers:Cancers of soft tissues and bone; Disease related genes	GO:0071363 cellular response to growth factor stimulus; hsa05200 Pathways in cancer; WP4172 PI3K-Akt signaling pathway; hsa04010 MAPK signaling pathway; WP3931 Embryonic stem cell pluripotency pathways; GO:0043549 regulation of kinase activity
FGF3	fibroblast growth factor 3	GO:0055026 negative regulation of cardiac muscle tissue development;GO:0055024 regulation of cardiac muscle tissue development;GO:0045843 negative regulation of striated muscle tissue development	Human disease related genes:Congenital malformations:Congenital malformations of ear; Predicted secreted proteins; Cancer-related genes:Candidate cancer biomarkers; RAS pathway related proteins; Human disease related genes:Cancers:Cancers of soft tissues and bone; Disease related genes	GO:0071363 cellular response to growth factor stimulus; hsa05200 Pathways in cancer; WP4172 PI3K-Akt signaling pathway; hsa04010 MAPK signaling pathway; WP3931 Embryonic stem cell pluripotency pathways; GO:0043549 regulation of kinase activity
DDIT4	DNA damage inducible transcript 4	GO:0048011 neurotrophin TRK receptor signaling pathway;GO:0045820 negative regulation of glycolytic process;GO:0010801 negative regulation of peptidyl-threonine phosphorylation	Predicted intracellular proteins	GO:0071363 cellular response to growth factor stimulus; WP4172 PI3K-Akt signaling pathway; hsa04010 MAPK signaling pathway; WP3931 Embryonic stem cell pluripotency pathways; GO:0030335 positive regulation of cell migration; GO:0031400 negative regulation of protein modification process; GO:0071396 cellular response to lipid
DDIT4	DNA damage inducible transcript 4	GO:0048011 neurotrophin TRK receptor signaling pathway;GO:0045820 negative regulation of glycolytic process;GO:0010801 negative regulation of peptidyl-threonine phosphorylation	Predicted intracellular proteins	GO:0071363 cellular response to growth factor stimulus; WP4172 PI3K-Akt signaling pathway; hsa04010 MAPK signaling pathway; WP3931 Embryonic stem cell pluripotency pathways; GO:0030335 positive regulation of cell migration; GO:0031400 negative regulation of protein modification process; GO:0071396 cellular response to lipid
DDIT4	DNA damage inducible transcript 4	GO:0048011 neurotrophin TRK receptor signaling pathway;GO:0045820 negative regulation of glycolytic process;GO:0010801 negative regulation of peptidyl-threonine phosphorylation	Predicted intracellular proteins	GO:0071363 cellular response to growth factor stimulus; WP4172 PI3K-Akt signaling pathway; hsa04010 MAPK signaling pathway; WP3931 Embryonic stem cell pluripotency pathways; GO:0030335 positive regulation of cell migration; GO:0031400 negative regulation of protein modification process; GO:0071396 cellular response to lipid
DDIT4	DNA damage inducible transcript 4	GO:0048011 neurotrophin TRK receptor signaling pathway;GO:0045820 negative regulation of glycolytic process;GO:0010801 negative regulation of peptidyl-threonine phosphorylation	Predicted intracellular proteins	GO:0071363 cellular response to growth factor stimulus; WP4172 PI3K-Akt signaling pathway; hsa04010 MAPK signaling pathway; WP3931 Embryonic stem cell pluripotency pathways; GO:0030335 positive regulation of cell migration; GO:0031400 negative regulation of protein modification process; GO:0071396 cellular response to lipid
CXCL8	C-X-C motif chemokine ligand 8	GO:2000535 regulation of entry of bacterium into host cell;GO:0050930 induction of positive chemotaxis;GO:0060354 negative regulation of cell adhesion molecule production	Candidate cardiovascular disease genes; Cancer-related genes:Candidate cancer biomarkers; Predicted secreted proteins	GO:0071363 cellular response to growth factor stimulus; hsa05200 Pathways in cancer; hsa04010 MAPK signaling pathway; hsa05202 Transcriptional misregulation in cancer; WP3931 Embryonic stem cell pluripotency pathways; hsa05146 Amoebiasis; GO:0030335 positive regulation of cell migration; hsa04625 C-type lectin receptor signaling pathway; GO:0031400 negative regulation of protein modification proc…
CXCL8	C-X-C motif chemokine ligand 8	GO:2000535 regulation of entry of bacterium into host cell;GO:0050930 induction of positive chemotaxis;GO:0060354 negative regulation of cell adhesion molecule production	Candidate cardiovascular disease genes; Cancer-related genes:Candidate cancer biomarkers; Predicted secreted proteins	GO:0071363 cellular response to growth factor stimulus; hsa05200 Pathways in cancer; hsa04010 MAPK signaling pathway; hsa05202 Transcriptional misregulation in cancer; WP3931 Embryonic stem cell pluripotency pathways; hsa05146 Amoebiasis; GO:0030335 positive regulation of cell migration; hsa04625 C-type lectin receptor signaling pathway; GO:0031400 negative regulation of protein modification proc…
CXCL8	C-X-C motif chemokine ligand 8	GO:2000535 regulation of entry of bacterium into host cell;GO:0050930 induction of positive chemotaxis;GO:0060354 negative regulation of cell adhesion molecule production	Candidate cardiovascular disease genes; Cancer-related genes:Candidate cancer biomarkers; Predicted secreted proteins	GO:0071363 cellular response to growth factor stimulus; hsa05200 Pathways in cancer; hsa04010 MAPK signaling pathway; hsa05202 Transcriptional misregulation in cancer; WP3931 Embryonic stem cell pluripotency pathways; hsa05146 Amoebiasis; GO:0030335 positive regulation of cell migration; hsa04625 C-type lectin receptor signaling pathway; GO:0031400 negative regulation of protein modification proc…
CXCL8	C-X-C motif chemokine ligand 8	GO:2000535 regulation of entry of bacterium into host cell;GO:0050930 induction of positive chemotaxis;GO:0060354 negative regulation of cell adhesion molecule production	Candidate cardiovascular disease genes; Cancer-related genes:Candidate cancer biomarkers; Predicted secreted proteins	GO:0071363 cellular response to growth factor stimulus; hsa05200 Pathways in cancer; hsa04010 MAPK signaling pathway; hsa05202 Transcriptional misregulation in cancer; WP3931 Embryonic stem cell pluripotency pathways; hsa05146 Amoebiasis; GO:0030335 positive regulation of cell migration; hsa04625 C-type lectin receptor signaling pathway; GO:0031400 negative regulation of protein modification proc…
CXCL8	C-X-C motif chemokine ligand 8	GO:2000535 regulation of entry of bacterium into host cell;GO:0050930 induction of positive chemotaxis;GO:0060354 negative regulation of cell adhesion molecule production	Candidate cardiovascular disease genes; Cancer-related genes:Candidate cancer biomarkers; Predicted secreted proteins	GO:0071363 cellular response to growth factor stimulus; hsa05200 Pathways in cancer; hsa04010 MAPK signaling pathway; hsa05202 Transcriptional misregulation in cancer; WP3931 Embryonic stem cell pluripotency pathways; hsa05146 Amoebiasis; GO:0030335 positive regulation of cell migration; hsa04625 C-type lectin receptor signaling pathway; GO:0031400 negative regulation of protein modification proc…
CXCL8	C-X-C motif chemokine ligand 8	GO:2000535 regulation of entry of bacterium into host cell;GO:0050930 induction of positive chemotaxis;GO:0060354 negative regulation of cell adhesion molecule production	Candidate cardiovascular disease genes; Cancer-related genes:Candidate cancer biomarkers; Predicted secreted proteins	GO:0071363 cellular response to growth factor stimulus; hsa05200 Pathways in cancer; hsa04010 MAPK signaling pathway; hsa05202 Transcriptional misregulation in cancer; WP3931 Embryonic stem cell pluripotency pathways; hsa05146 Amoebiasis; GO:0030335 positive regulation of cell migration; hsa04625 C-type lectin receptor signaling pathway; GO:0031400 negative regulation of protein modification proc…
CXCL8	C-X-C motif chemokine ligand 8	GO:2000535 regulation of entry of bacterium into host cell;GO:0050930 induction of positive chemotaxis;GO:0060354 negative regulation of cell adhesion molecule production	Candidate cardiovascular disease genes; Cancer-related genes:Candidate cancer biomarkers; Predicted secreted proteins	GO:0071363 cellular response to growth factor stimulus; hsa05200 Pathways in cancer; hsa04010 MAPK signaling pathway; hsa05202 Transcriptional misregulation in cancer; WP3931 Embryonic stem cell pluripotency pathways; hsa05146 Amoebiasis; GO:0030335 positive regulation of cell migration; hsa04625 C-type lectin receptor signaling pathway; GO:0031400 negative regulation of protein modification proc…
CXCL8	C-X-C motif chemokine ligand 8	GO:2000535 regulation of entry of bacterium into host cell;GO:0050930 induction of positive chemotaxis;GO:0060354 negative regulation of cell adhesion molecule production	Candidate cardiovascular disease genes; Cancer-related genes:Candidate cancer biomarkers; Predicted secreted proteins	GO:0071363 cellular response to growth factor stimulus; hsa05200 Pathways in cancer; hsa04010 MAPK signaling pathway; hsa05202 Transcriptional misregulation in cancer; WP3931 Embryonic stem cell pluripotency pathways; hsa05146 Amoebiasis; GO:0030335 positive regulation of cell migration; hsa04625 C-type lectin receptor signaling pathway; GO:0031400 negative regulation of protein modification proc…
CXCL8	C-X-C motif chemokine ligand 8	GO:2000535 regulation of entry of bacterium into host cell;GO:0050930 induction of positive chemotaxis;GO:0060354 negative regulation of cell adhesion molecule production	Candidate cardiovascular disease genes; Cancer-related genes:Candidate cancer biomarkers; Predicted secreted proteins	GO:0071363 cellular response to growth factor stimulus; hsa05200 Pathways in cancer; hsa04010 MAPK signaling pathway; hsa05202 Transcriptional misregulation in cancer; WP3931 Embryonic stem cell pluripotency pathways; hsa05146 Amoebiasis; GO:0030335 positive regulation of cell migration; hsa04625 C-type lectin receptor signaling pathway; GO:0031400 negative regulation of protein modification proc…
CXCL8	C-X-C motif chemokine ligand 8	GO:2000535 regulation of entry of bacterium into host cell;GO:0050930 induction of positive chemotaxis;GO:0060354 negative regulation of cell adhesion molecule production	Candidate cardiovascular disease genes; Cancer-related genes:Candidate cancer biomarkers; Predicted secreted proteins	GO:0071363 cellular response to growth factor stimulus; hsa05200 Pathways in cancer; hsa04010 MAPK signaling pathway; hsa05202 Transcriptional misregulation in cancer; WP3931 Embryonic stem cell pluripotency pathways; hsa05146 Amoebiasis; GO:0030335 positive regulation of cell migration; hsa04625 C-type lectin receptor signaling pathway; GO:0031400 negative regulation of protein modification proc…
CXCL8	C-X-C motif chemokine ligand 8	GO:2000535 regulation of entry of bacterium into host cell;GO:0050930 induction of positive chemotaxis;GO:0060354 negative regulation of cell adhesion molecule production	Candidate cardiovascular disease genes; Cancer-related genes:Candidate cancer biomarkers; Predicted secreted proteins	GO:0071363 cellular response to growth factor stimulus; hsa05200 Pathways in cancer; hsa04010 MAPK signaling pathway; hsa05202 Transcriptional misregulation in cancer; WP3931 Embryonic stem cell pluripotency pathways; hsa05146 Amoebiasis; GO:0030335 positive regulation of cell migration; hsa04625 C-type lectin receptor signaling pathway; GO:0031400 negative regulation of protein modification proc…
CXCL8	C-X-C motif chemokine ligand 8	GO:2000535 regulation of entry of bacterium into host cell;GO:0050930 induction of positive chemotaxis;GO:0060354 negative regulation of cell adhesion molecule production	Candidate cardiovascular disease genes; Cancer-related genes:Candidate cancer biomarkers; Predicted secreted proteins	GO:0071363 cellular response to growth factor stimulus; hsa05200 Pathways in cancer; hsa04010 MAPK signaling pathway; hsa05202 Transcriptional misregulation in cancer; WP3931 Embryonic stem cell pluripotency pathways; hsa05146 Amoebiasis; GO:0030335 positive regulation of cell migration; hsa04625 C-type lectin receptor signaling pathway; GO:0031400 negative regulation of protein modification proc…
RNF43	ring finger protein 43	GO:0038018 Wnt receptor catabolic process;GO:0032801 receptor catabolic process;GO:0043112 receptor metabolic process	Enzymes; Potential drug targets; ENZYME proteins:Transferases; Disease related genes; Cancer-related genes:Mutational cancer driver genes	GO:0008283 cell population proliferation; hsa04010 MAPK signaling pathway; WP3931 Embryonic stem cell pluripotency pathways; GO:0001704 formation of primary germ layer
PIK3CD	phosphatidylinositol-4,5-bisphosphate 3-kinase catalytic subunit delta	GO:0060374 mast cell differentiation;GO:0035747 natural killer cell chemotaxis;GO:0033031 positive regulation of neutrophil apoptotic process	FDA approved drug targets:Small molecule drugs; Kinases:Atypical kinases; Enzymes; Human disease related genes:Immune system diseases:Primary immunodeficiency; RAS pathway related proteins; ENZYME proteins:Transferases; Predicted intracellular proteins; Disease related genes	GO:0071363 cellular response to growth factor stimulus; hsa05200 Pathways in cancer; GO:0008283 cell population proliferation; WP4172 PI3K-Akt signaling pathway; hsa04010 MAPK signaling pathway; WP3931 Embryonic stem cell pluripotency pathways; hsa05146 Amoebiasis; GO:0030335 positive regulation of cell migration; hsa04625 C-type lectin receptor signaling pathway; GO:0045596 negative regulation o…
HNF1A	HNF1 homeobox A	GO:0035623 renal glucose absorption;GO:0046323 glucose import;GO:0070293 renal absorption	Predicted intracellular proteins; Human disease related genes:Endocrine and metabolic diseases:Diabetes; Cancer-related genes	WP3931 Embryonic stem cell pluripotency pathways; GO:0001704 formation of primary germ layer; hsa04625 C-type lectin receptor signaling pathway; GO:0031400 negative regulation of protein modification process; GO:0045596 negative regulation of cell differentiation
HNF1A	HNF1 homeobox A	GO:0035623 renal glucose absorption;GO:0046323 glucose import;GO:0070293 renal absorption	Predicted intracellular proteins; Human disease related genes:Endocrine and metabolic diseases:Diabetes; Cancer-related genes	WP3931 Embryonic stem cell pluripotency pathways; GO:0001704 formation of primary germ layer; hsa04625 C-type lectin receptor signaling pathway; GO:0031400 negative regulation of protein modification process; GO:0045596 negative regulation of cell differentiation
HNF1A	HNF1 homeobox A	GO:0035623 renal glucose absorption;GO:0046323 glucose import;GO:0070293 renal absorption	Predicted intracellular proteins; Human disease related genes:Endocrine and metabolic diseases:Diabetes; Cancer-related genes	WP3931 Embryonic stem cell pluripotency pathways; GO:0001704 formation of primary germ layer; hsa04625 C-type lectin receptor signaling pathway; GO:0031400 negative regulation of protein modification process; GO:0045596 negative regulation of cell differentiation
HNF1A	HNF1 homeobox A	GO:0035623 renal glucose absorption;GO:0046323 glucose import;GO:0070293 renal absorption	Predicted intracellular proteins; Human disease related genes:Endocrine and metabolic diseases:Diabetes; Cancer-related genes	WP3931 Embryonic stem cell pluripotency pathways; GO:0001704 formation of primary germ layer; hsa04625 C-type lectin receptor signaling pathway; GO:0031400 negative regulation of protein modification process; GO:0045596 negative regulation of cell differentiation
RXRG	retinoid X receptor gamma	GO:0048384 retinoic acid receptor signaling pathway;GO:0031641 regulation of myelination;GO:0043401 steroid hormone mediated signaling pathway	Transcription factors:Zinc-coordinating DNA-binding domains; FDA approved drug targets:Small molecule drugs; Predicted intracellular proteins; Cancer-related genes:Candidate cancer biomarkers; Nuclear receptors	GO:0071363 cellular response to growth factor stimulus; hsa05200 Pathways in cancer; hsa05202 Transcriptional misregulation in cancer; WP3931 Embryonic stem cell pluripotency pathways; hsa05146 Amoebiasis; hsa04625 C-type lectin receptor signaling pathway; GO:0045596 negative regulation of cell differentiation; GO:0071396 cellular response to lipid
PLCL1	phospholipase C like 1 (inactive)	GO:1900122 positive regulation of receptor binding;GO:1900120 regulation of receptor binding;GO:0007214 gamma-aminobutyric acid signaling pathway	Predicted intracellular proteins	GO:0051098 regulation of binding; hsa04625 C-type lectin receptor signaling pathway
PLCE1	phospholipase C epsilon 1	GO:0006651 diacylglycerol biosynthetic process;GO:0046339 diacylglycerol metabolic process;GO:0046460 neutral lipid biosynthetic process	ENZYME proteins:Hydrolases; Enzymes; Human disease related genes:Urinary system diseases:Kidney diseases; RAS pathway related proteins; Potential drug targets; Predicted intracellular proteins; Disease related genes	GO:0071363 cellular response to growth factor stimulus; hsa04010 MAPK signaling pathway; WP3931 Embryonic stem cell pluripotency pathways; GO:0043549 regulation of kinase activity; GO:0001704 formation of primary germ layer; hsa05146 Amoebiasis; GO:0030335 positive regulation of cell migration; hsa04625 C-type lectin receptor signaling pathway
PPP3CA	protein phosphatase 3 catalytic subunit alpha	GO:0061006 regulation of cell proliferation involved in kidney morphogenesis;GO:0046878 positive regulation of saliva secretion;GO:0090193 positive regulation of glomerulus development	ENZYME proteins:Hydrolases; Enzymes; Human disease related genes:Nervous system diseases:Epilepsy; Potential drug targets; Predicted intracellular proteins; Disease related genes	hsa04010 MAPK signaling pathway; WP3931 Embryonic stem cell pluripotency pathways; GO:0001704 formation of primary germ layer; GO:0051098 regulation of binding; hsa05146 Amoebiasis; GO:0030335 positive regulation of cell migration; GO:0043588 skin development; GO:0050865 regulation of cell activation; hsa04625 C-type lectin receptor signaling pathway; GO:0045596 negative regulation of cell differ…
PPP3CA	protein phosphatase 3 catalytic subunit alpha	GO:0061006 regulation of cell proliferation involved in kidney morphogenesis;GO:0046878 positive regulation of saliva secretion;GO:0090193 positive regulation of glomerulus development	ENZYME proteins:Hydrolases; Enzymes; Human disease related genes:Nervous system diseases:Epilepsy; Potential drug targets; Predicted intracellular proteins; Disease related genes	hsa04010 MAPK signaling pathway; WP3931 Embryonic stem cell pluripotency pathways; GO:0001704 formation of primary germ layer; GO:0051098 regulation of binding; hsa05146 Amoebiasis; GO:0030335 positive regulation of cell migration; GO:0043588 skin development; GO:0050865 regulation of cell activation; hsa04625 C-type lectin receptor signaling pathway; GO:0045596 negative regulation of cell differ…
CNA1	cornea plana 1 (autosomal dominant)
PPP3CA	protein phosphatase 3 catalytic subunit alpha	GO:0061006 regulation of cell proliferation involved in kidney morphogenesis;GO:0046878 positive regulation of saliva secretion;GO:0090193 positive regulation of glomerulus development	ENZYME proteins:Hydrolases; Enzymes; Human disease related genes:Nervous system diseases:Epilepsy; Potential drug targets; Predicted intracellular proteins; Disease related genes	hsa04010 MAPK signaling pathway; WP3931 Embryonic stem cell pluripotency pathways; GO:0001704 formation of primary germ layer; GO:0051098 regulation of binding; hsa05146 Amoebiasis; GO:0030335 positive regulation of cell migration; GO:0043588 skin development; GO:0050865 regulation of cell activation; hsa04625 C-type lectin receptor signaling pathway; GO:0045596 negative regulation of cell differ…
SOCS3	suppressor of cytokine signaling 3	GO:0060670 branching involved in labyrinthine layer morphogenesis;GO:0097396 response to interleukin-17;GO:0097398 cellular response to interleukin-17	Predicted intracellular proteins; Disease related genes	GO:0071363 cellular response to growth factor stimulus; WP3931 Embryonic stem cell pluripotency pathways; GO:0043549 regulation of kinase activity; GO:0001704 formation of primary germ layer; hsa05146 Amoebiasis; GO:0050865 regulation of cell activation; hsa04625 C-type lectin receptor signaling pathway; GO:0031400 negative regulation of protein modification process; GO:0045596 negative regulatio…
SOCS3	suppressor of cytokine signaling 3	GO:0060670 branching involved in labyrinthine layer morphogenesis;GO:0097396 response to interleukin-17;GO:0097398 cellular response to interleukin-17	Predicted intracellular proteins; Disease related genes	GO:0071363 cellular response to growth factor stimulus; WP3931 Embryonic stem cell pluripotency pathways; GO:0043549 regulation of kinase activity; GO:0001704 formation of primary germ layer; hsa05146 Amoebiasis; GO:0050865 regulation of cell activation; hsa04625 C-type lectin receptor signaling pathway; GO:0031400 negative regulation of protein modification process; GO:0045596 negative regulatio…
SOCS3	suppressor of cytokine signaling 3	GO:0060670 branching involved in labyrinthine layer morphogenesis;GO:0097396 response to interleukin-17;GO:0097398 cellular response to interleukin-17	Predicted intracellular proteins; Disease related genes	GO:0071363 cellular response to growth factor stimulus; WP3931 Embryonic stem cell pluripotency pathways; GO:0043549 regulation of kinase activity; GO:0001704 formation of primary germ layer; hsa05146 Amoebiasis; GO:0050865 regulation of cell activation; hsa04625 C-type lectin receptor signaling pathway; GO:0031400 negative regulation of protein modification process; GO:0045596 negative regulatio…
SOCS3	suppressor of cytokine signaling 3	GO:0060670 branching involved in labyrinthine layer morphogenesis;GO:0097396 response to interleukin-17;GO:0097398 cellular response to interleukin-17	Predicted intracellular proteins; Disease related genes	GO:0071363 cellular response to growth factor stimulus; WP3931 Embryonic stem cell pluripotency pathways; GO:0043549 regulation of kinase activity; GO:0001704 formation of primary germ layer; hsa05146 Amoebiasis; GO:0050865 regulation of cell activation; hsa04625 C-type lectin receptor signaling pathway; GO:0031400 negative regulation of protein modification process; GO:0045596 negative regulatio…
CDKN2B	cyclin dependent kinase inhibitor 2B	GO:0060253 negative regulation of glial cell proliferation;GO:0030219 megakaryocyte differentiation;GO:0045736 negative regulation of cyclin-dependent protein serine/threonine kinase activity	Predicted intracellular proteins; Human disease related genes:Cancers:Cancers of the lung and pleura; Human disease related genes:Cancers:Cancers of haematopoietic and lymphoid tissues; Human disease related genes:Endocrine and metabolic diseases:Diabetes; Human disease related genes:Cancers:Cancers of soft tissues and bone; Human disease related genes:Cancers:Skin cancers; Human disease related …	GO:0071363 cellular response to growth factor stimulus; hsa05200 Pathways in cancer; GO:0008283 cell population proliferation; hsa04010 MAPK signaling pathway; WP3931 Embryonic stem cell pluripotency pathways; GO:0043549 regulation of kinase activity; GO:0001704 formation of primary germ layer; GO:0007346 regulation of mitotic cell cycle; WP560 TGF-beta receptor signaling; hsa04625 C-type lectin …
CDKN2B	cyclin dependent kinase inhibitor 2B	GO:0060253 negative regulation of glial cell proliferation;GO:0030219 megakaryocyte differentiation;GO:0045736 negative regulation of cyclin-dependent protein serine/threonine kinase activity	Predicted intracellular proteins; Human disease related genes:Cancers:Cancers of the lung and pleura; Human disease related genes:Cancers:Cancers of haematopoietic and lymphoid tissues; Human disease related genes:Endocrine and metabolic diseases:Diabetes; Human disease related genes:Cancers:Cancers of soft tissues and bone; Human disease related genes:Cancers:Skin cancers; Human disease related …	GO:0071363 cellular response to growth factor stimulus; hsa05200 Pathways in cancer; GO:0008283 cell population proliferation; hsa04010 MAPK signaling pathway; WP3931 Embryonic stem cell pluripotency pathways; GO:0043549 regulation of kinase activity; GO:0001704 formation of primary germ layer; GO:0007346 regulation of mitotic cell cycle; WP560 TGF-beta receptor signaling; hsa04625 C-type lectin …
CDKN2B	cyclin dependent kinase inhibitor 2B	GO:0060253 negative regulation of glial cell proliferation;GO:0030219 megakaryocyte differentiation;GO:0045736 negative regulation of cyclin-dependent protein serine/threonine kinase activity	Predicted intracellular proteins; Human disease related genes:Cancers:Cancers of the lung and pleura; Human disease related genes:Cancers:Cancers of haematopoietic and lymphoid tissues; Human disease related genes:Endocrine and metabolic diseases:Diabetes; Human disease related genes:Cancers:Cancers of soft tissues and bone; Human disease related genes:Cancers:Skin cancers; Human disease related …	GO:0071363 cellular response to growth factor stimulus; hsa05200 Pathways in cancer; GO:0008283 cell population proliferation; hsa04010 MAPK signaling pathway; WP3931 Embryonic stem cell pluripotency pathways; GO:0043549 regulation of kinase activity; GO:0001704 formation of primary germ layer; GO:0007346 regulation of mitotic cell cycle; WP560 TGF-beta receptor signaling; hsa04625 C-type lectin …
CDKN2B	cyclin dependent kinase inhibitor 2B	GO:0060253 negative regulation of glial cell proliferation;GO:0030219 megakaryocyte differentiation;GO:0045736 negative regulation of cyclin-dependent protein serine/threonine kinase activity	Predicted intracellular proteins; Human disease related genes:Cancers:Cancers of the lung and pleura; Human disease related genes:Cancers:Cancers of haematopoietic and lymphoid tissues; Human disease related genes:Endocrine and metabolic diseases:Diabetes; Human disease related genes:Cancers:Cancers of soft tissues and bone; Human disease related genes:Cancers:Skin cancers; Human disease related …	GO:0071363 cellular response to growth factor stimulus; hsa05200 Pathways in cancer; GO:0008283 cell population proliferation; hsa04010 MAPK signaling pathway; WP3931 Embryonic stem cell pluripotency pathways; GO:0043549 regulation of kinase activity; GO:0001704 formation of primary germ layer; GO:0007346 regulation of mitotic cell cycle; WP560 TGF-beta receptor signaling; hsa04625 C-type lectin …
CDKN2A	cyclin dependent kinase inhibitor 2A	GO:2000111 positive regulation of macrophage apoptotic process;GO:0033034 positive regulation of myeloid cell apoptotic process;GO:2000109 regulation of macrophage apoptotic process	Predicted intracellular proteins; Cancer-related genes:Mutated cancer genes; Human disease related genes:Cancers:Cancers of eye, brain, and central nervous system; Human disease related genes:Cancers:Cancers of the lung and pleura; Human disease related genes:Cancers:Cancers of haematopoietic and lymphoid tissues; Human disease related genes:Cancers:Cancers of the digestive system; Cancer-related…	hsa05200 Pathways in cancer; hsa04010 MAPK signaling pathway; WP3931 Embryonic stem cell pluripotency pathways; GO:0043549 regulation of kinase activity; GO:0001704 formation of primary germ layer; GO:0007346 regulation of mitotic cell cycle; GO:0030335 positive regulation of cell migration; hsa04625 C-type lectin receptor signaling pathway; GO:0031400 negative regulation of protein modification …
CDKN2B	cyclin dependent kinase inhibitor 2B	GO:0060253 negative regulation of glial cell proliferation;GO:0030219 megakaryocyte differentiation;GO:0045736 negative regulation of cyclin-dependent protein serine/threonine kinase activity	Predicted intracellular proteins; Human disease related genes:Cancers:Cancers of the lung and pleura; Human disease related genes:Cancers:Cancers of haematopoietic and lymphoid tissues; Human disease related genes:Endocrine and metabolic diseases:Diabetes; Human disease related genes:Cancers:Cancers of soft tissues and bone; Human disease related genes:Cancers:Skin cancers; Human disease related …	GO:0071363 cellular response to growth factor stimulus; hsa05200 Pathways in cancer; GO:0008283 cell population proliferation; hsa04010 MAPK signaling pathway; WP3931 Embryonic stem cell pluripotency pathways; GO:0043549 regulation of kinase activity; GO:0001704 formation of primary germ layer; GO:0007346 regulation of mitotic cell cycle; WP560 TGF-beta receptor signaling; hsa04625 C-type lectin …
MNAT1	MNAT1 component of CDK activating kinase	GO:1905775 negative regulation of DNA helicase activity;GO:1905463 negative regulation of DNA duplex unwinding;GO:1905774 regulation of DNA helicase activity	Predicted intracellular proteins	GO:0071363 cellular response to growth factor stimulus; WP3931 Embryonic stem cell pluripotency pathways; GO:0043549 regulation of kinase activity; GO:0007346 regulation of mitotic cell cycle; GO:0031400 negative regulation of protein modification process
MNAT1	MNAT1 component of CDK activating kinase	GO:1905775 negative regulation of DNA helicase activity;GO:1905463 negative regulation of DNA duplex unwinding;GO:1905774 regulation of DNA helicase activity	Predicted intracellular proteins	GO:0071363 cellular response to growth factor stimulus; WP3931 Embryonic stem cell pluripotency pathways; GO:0043549 regulation of kinase activity; GO:0007346 regulation of mitotic cell cycle; GO:0031400 negative regulation of protein modification process
DTX1	deltex E3 ubiquitin ligase 1	GO:0045665 negative regulation of neuron differentiation;GO:0008593 regulation of Notch signaling pathway;GO:0007219 Notch signaling pathway	ENZYME proteins:Transferases; Predicted intracellular proteins; Enzymes	GO:0001704 formation of primary germ layer; GO:0045596 negative regulation of cell differentiation
PRMT3	protein arginine methyltransferase 3	GO:0045827 negative regulation of isoprenoid metabolic process;GO:1900053 negative regulation of retinoic acid biosynthetic process;GO:1900052 regulation of retinoic acid biosynthetic process	Predicted intracellular proteins	GO:0043588 skin development; GO:0031400 negative regulation of protein modification process
PRMT8	protein arginine methyltransferase 8	GO:0019919 peptidyl-arginine methylation, to asymmetrical-dimethyl arginine;GO:0035247 peptidyl-arginine omega-N-methylation;GO:0035246 peptidyl-arginine N-methylation	ENZYME proteins:Transferases; Predicted intracellular proteins; Enzymes	GO:0051098 regulation of binding
RASGRF1	Ras protein specific guanine nucleotide releasing factor 1	GO:0044342 type B pancreatic cell proliferation;GO:2000310 regulation of NMDA receptor activity;GO:0035020 regulation of Rac protein signal transduction	Predicted intracellular proteins; RAS pathway related proteins	GO:0008283 cell population proliferation; WP4172 PI3K-Akt signaling pathway; hsa04010 MAPK signaling pathway; WP3931 Embryonic stem cell pluripotency pathways; GO:0043588 skin development; hsa04625 C-type lectin receptor signaling pathway; GO:0071396 cellular response to lipid
RASGRF1	Ras protein specific guanine nucleotide releasing factor 1	GO:0044342 type B pancreatic cell proliferation;GO:2000310 regulation of NMDA receptor activity;GO:0035020 regulation of Rac protein signal transduction	Predicted intracellular proteins; RAS pathway related proteins	GO:0008283 cell population proliferation; WP4172 PI3K-Akt signaling pathway; hsa04010 MAPK signaling pathway; WP3931 Embryonic stem cell pluripotency pathways; GO:0043588 skin development; hsa04625 C-type lectin receptor signaling pathway; GO:0071396 cellular response to lipid
CDC25C	cell division cycle 25C	GO:0110032 positive regulation of G2/MI transition of meiotic cell cycle;GO:0110030 regulation of G2/MI transition of meiotic cell cycle;GO:1901995 positive regulation of meiotic cell cycle phase transition	Predicted intracellular proteins; Cancer-related genes:Candidate cancer biomarkers; Enzymes; ENZYME proteins:Hydrolases	GO:0008283 cell population proliferation; hsa04010 MAPK signaling pathway; GO:0043549 regulation of kinase activity; GO:0007346 regulation of mitotic cell cycle; GO:0051098 regulation of binding; hsa04625 C-type lectin receptor signaling pathway; GO:0031400 negative regulation of protein modification process
RASGRF1	Ras protein specific guanine nucleotide releasing factor 1	GO:0044342 type B pancreatic cell proliferation;GO:2000310 regulation of NMDA receptor activity;GO:0035020 regulation of Rac protein signal transduction	Predicted intracellular proteins; RAS pathway related proteins	GO:0008283 cell population proliferation; WP4172 PI3K-Akt signaling pathway; hsa04010 MAPK signaling pathway; WP3931 Embryonic stem cell pluripotency pathways; GO:0043588 skin development; hsa04625 C-type lectin receptor signaling pathway; GO:0071396 cellular response to lipid
RASGRF1	Ras protein specific guanine nucleotide releasing factor 1	GO:0044342 type B pancreatic cell proliferation;GO:2000310 regulation of NMDA receptor activity;GO:0035020 regulation of Rac protein signal transduction	Predicted intracellular proteins; RAS pathway related proteins	GO:0008283 cell population proliferation; WP4172 PI3K-Akt signaling pathway; hsa04010 MAPK signaling pathway; WP3931 Embryonic stem cell pluripotency pathways; GO:0043588 skin development; hsa04625 C-type lectin receptor signaling pathway; GO:0071396 cellular response to lipid
RASGRF1	Ras protein specific guanine nucleotide releasing factor 1	GO:0044342 type B pancreatic cell proliferation;GO:2000310 regulation of NMDA receptor activity;GO:0035020 regulation of Rac protein signal transduction	Predicted intracellular proteins; RAS pathway related proteins	GO:0008283 cell population proliferation; WP4172 PI3K-Akt signaling pathway; hsa04010 MAPK signaling pathway; WP3931 Embryonic stem cell pluripotency pathways; GO:0043588 skin development; hsa04625 C-type lectin receptor signaling pathway; GO:0071396 cellular response to lipid
RASGRF1	Ras protein specific guanine nucleotide releasing factor 1	GO:0044342 type B pancreatic cell proliferation;GO:2000310 regulation of NMDA receptor activity;GO:0035020 regulation of Rac protein signal transduction	Predicted intracellular proteins; RAS pathway related proteins	GO:0008283 cell population proliferation; WP4172 PI3K-Akt signaling pathway; hsa04010 MAPK signaling pathway; WP3931 Embryonic stem cell pluripotency pathways; GO:0043588 skin development; hsa04625 C-type lectin receptor signaling pathway; GO:0071396 cellular response to lipid
CEBPE	CCAAT enhancer binding protein epsilon	GO:0030851 granulocyte differentiation;GO:0140467 integrated stress response signaling;GO:0030225 macrophage differentiation	Predicted intracellular proteins; Disease related genes; Transcription factors:Basic domains; Human disease related genes:Immune system diseases:Primary immunodeficiency	GO:0008283 cell population proliferation; hsa05202 Transcriptional misregulation in cancer; GO:0071396 cellular response to lipid
CDKN2D	cyclin dependent kinase inhibitor 2D	GO:0048102 autophagic cell death;GO:0033280 response to vitamin D;GO:1902230 negative regulation of intrinsic apoptotic signaling pathway in response to DNA damage	Predicted intracellular proteins	WP3931 Embryonic stem cell pluripotency pathways; GO:0043549 regulation of kinase activity; GO:0007346 regulation of mitotic cell cycle; GO:0050865 regulation of cell activation; GO:0031400 negative regulation of protein modification process
CDKN2A	cyclin dependent kinase inhibitor 2A	GO:2000111 positive regulation of macrophage apoptotic process;GO:0033034 positive regulation of myeloid cell apoptotic process;GO:2000109 regulation of macrophage apoptotic process	Predicted intracellular proteins; Cancer-related genes:Mutated cancer genes; Human disease related genes:Cancers:Cancers of eye, brain, and central nervous system; Human disease related genes:Cancers:Cancers of the lung and pleura; Human disease related genes:Cancers:Cancers of haematopoietic and lymphoid tissues; Human disease related genes:Cancers:Cancers of the digestive system; Cancer-related…	hsa05200 Pathways in cancer; hsa04010 MAPK signaling pathway; WP3931 Embryonic stem cell pluripotency pathways; GO:0043549 regulation of kinase activity; GO:0001704 formation of primary germ layer; GO:0007346 regulation of mitotic cell cycle; GO:0030335 positive regulation of cell migration; hsa04625 C-type lectin receptor signaling pathway; GO:0031400 negative regulation of protein modification …
WNT5A	Wnt family member 5A	GO:0036517 chemoattraction of serotonergic neuron axon;GO:0061341 non-canonical Wnt signaling pathway involved in heart development;GO:0061346 planar cell polarity pathway involved in heart morphogenesis	Disease related genes; Predicted secreted proteins; Human disease related genes:Congenital malformations:Other congenital malformations	GO:0071363 cellular response to growth factor stimulus; hsa05200 Pathways in cancer; GO:0008283 cell population proliferation; WP4172 PI3K-Akt signaling pathway; hsa04010 MAPK signaling pathway; WP3931 Embryonic stem cell pluripotency pathways; GO:0043549 regulation of kinase activity; GO:0001704 formation of primary germ layer; GO:0007346 regulation of mitotic cell cycle; GO:0051098 regulation o…
ITGA2	integrin subunit alpha 2	GO:0033343 positive regulation of collagen binding;GO:0033341 regulation of collagen binding;GO:0033591 response to L-ascorbic acid	Cancer-related genes:Candidate cancer biomarkers; Human disease related genes:Cardiovascular diseases:Hematologic diseases; CD markers	hsa05200 Pathways in cancer; GO:0008283 cell population proliferation; WP4172 PI3K-Akt signaling pathway; hsa04010 MAPK signaling pathway; WP3931 Embryonic stem cell pluripotency pathways; GO:0043549 regulation of kinase activity; GO:0001704 formation of primary germ layer; GO:0051098 regulation of binding; GO:0030335 positive regulation of cell migration; GO:0043588 skin development; GO:0050865 …
ITGA2	integrin subunit alpha 2	GO:0033343 positive regulation of collagen binding;GO:0033341 regulation of collagen binding;GO:0033591 response to L-ascorbic acid	Cancer-related genes:Candidate cancer biomarkers; Human disease related genes:Cardiovascular diseases:Hematologic diseases; CD markers	hsa05200 Pathways in cancer; GO:0008283 cell population proliferation; WP4172 PI3K-Akt signaling pathway; hsa04010 MAPK signaling pathway; WP3931 Embryonic stem cell pluripotency pathways; GO:0043549 regulation of kinase activity; GO:0001704 formation of primary germ layer; GO:0051098 regulation of binding; GO:0030335 positive regulation of cell migration; GO:0043588 skin development; GO:0050865 …
THEM4	thioesterase superfamily member 4	GO:1902108 regulation of mitochondrial membrane permeability involved in apoptotic process;GO:0043491 protein kinase B signaling;GO:0008637 apoptotic mitochondrial changes	Predicted intracellular proteins; Enzymes; ENZYME proteins:Hydrolases	WP4172 PI3K-Akt signaling pathway; hsa04010 MAPK signaling pathway
PDGFRB	platelet derived growth factor receptor beta	GO:0035789 metanephric mesenchymal cell migration;GO:0060981 cell migration involved in coronary angiogenesis;GO:0072262 metanephric glomerular mesangial cell proliferation involved in metanephros development	Predicted intracellular proteins; FDA approved drug targets:Small molecule drugs; Enzymes; FDA approved drug targets:Biotech drugs; Cancer-related genes:Candidate cancer biomarkers; Human disease related genes:Nervous system diseases:Neurodegenerative diseases; Kinases:Tyr protein kinases; Human disease related genes:Skin diseases:Skin and soft tissue diseases; RAS pathway related proteins; ENZYM…	GO:0071363 cellular response to growth factor stimulus; hsa05200 Pathways in cancer; GO:0008283 cell population proliferation; WP4172 PI3K-Akt signaling pathway; hsa04010 MAPK signaling pathway; WP3931 Embryonic stem cell pluripotency pathways; GO:0043549 regulation of kinase activity; GO:0007346 regulation of mitotic cell cycle; hsa05146 Amoebiasis; GO:0030335 positive regulation of cell migrati…
PDGFRB	platelet derived growth factor receptor beta	GO:0035789 metanephric mesenchymal cell migration;GO:0060981 cell migration involved in coronary angiogenesis;GO:0072262 metanephric glomerular mesangial cell proliferation involved in metanephros development	Predicted intracellular proteins; FDA approved drug targets:Small molecule drugs; Enzymes; FDA approved drug targets:Biotech drugs; Cancer-related genes:Candidate cancer biomarkers; Human disease related genes:Nervous system diseases:Neurodegenerative diseases; Kinases:Tyr protein kinases; Human disease related genes:Skin diseases:Skin and soft tissue diseases; RAS pathway related proteins; ENZYM…	GO:0071363 cellular response to growth factor stimulus; hsa05200 Pathways in cancer; GO:0008283 cell population proliferation; WP4172 PI3K-Akt signaling pathway; hsa04010 MAPK signaling pathway; WP3931 Embryonic stem cell pluripotency pathways; GO:0043549 regulation of kinase activity; GO:0007346 regulation of mitotic cell cycle; hsa05146 Amoebiasis; GO:0030335 positive regulation of cell migrati…
PDGFRB	platelet derived growth factor receptor beta	GO:0035789 metanephric mesenchymal cell migration;GO:0060981 cell migration involved in coronary angiogenesis;GO:0072262 metanephric glomerular mesangial cell proliferation involved in metanephros development	Predicted intracellular proteins; FDA approved drug targets:Small molecule drugs; Enzymes; FDA approved drug targets:Biotech drugs; Cancer-related genes:Candidate cancer biomarkers; Human disease related genes:Nervous system diseases:Neurodegenerative diseases; Kinases:Tyr protein kinases; Human disease related genes:Skin diseases:Skin and soft tissue diseases; RAS pathway related proteins; ENZYM…	GO:0071363 cellular response to growth factor stimulus; hsa05200 Pathways in cancer; GO:0008283 cell population proliferation; WP4172 PI3K-Akt signaling pathway; hsa04010 MAPK signaling pathway; WP3931 Embryonic stem cell pluripotency pathways; GO:0043549 regulation of kinase activity; GO:0007346 regulation of mitotic cell cycle; hsa05146 Amoebiasis; GO:0030335 positive regulation of cell migrati…
PDGFRB	platelet derived growth factor receptor beta	GO:0035789 metanephric mesenchymal cell migration;GO:0060981 cell migration involved in coronary angiogenesis;GO:0072262 metanephric glomerular mesangial cell proliferation involved in metanephros development	Predicted intracellular proteins; FDA approved drug targets:Small molecule drugs; Enzymes; FDA approved drug targets:Biotech drugs; Cancer-related genes:Candidate cancer biomarkers; Human disease related genes:Nervous system diseases:Neurodegenerative diseases; Kinases:Tyr protein kinases; Human disease related genes:Skin diseases:Skin and soft tissue diseases; RAS pathway related proteins; ENZYM…	GO:0071363 cellular response to growth factor stimulus; hsa05200 Pathways in cancer; GO:0008283 cell population proliferation; WP4172 PI3K-Akt signaling pathway; hsa04010 MAPK signaling pathway; WP3931 Embryonic stem cell pluripotency pathways; GO:0043549 regulation of kinase activity; GO:0007346 regulation of mitotic cell cycle; hsa05146 Amoebiasis; GO:0030335 positive regulation of cell migrati…
REG3A	regenerating family member 3 alpha	GO:0044278 cell wall disruption in another organism;GO:0045617 negative regulation of keratinocyte differentiation;GO:0045605 negative regulation of epidermal cell differentiation	Predicted secreted proteins; Transporters:Transporter channels and pores	WP3931 Embryonic stem cell pluripotency pathways; GO:0043588 skin development; GO:0045596 negative regulation of cell differentiation; GO:0071396 cellular response to lipid
PLA2G10	phospholipase A2 group X	GO:0044269 glycerol ether catabolic process;GO:0062234 platelet activating factor catabolic process;GO:1901502 ether catabolic process	ENZYME proteins:Hydrolases; Enzymes; Predicted secreted proteins; FDA approved drug targets:Biotech drugs; RAS pathway related proteins	GO:0008283 cell population proliferation; hsa04010 MAPK signaling pathway; WP3931 Embryonic stem cell pluripotency pathways; GO:0051098 regulation of binding; hsa05146 Amoebiasis; GO:0030335 positive regulation of cell migration; GO:0043588 skin development; GO:0050865 regulation of cell activation; hsa04625 C-type lectin receptor signaling pathway; GO:0071396 cellular response to lipid
CREB3L1	cAMP responsive element binding protein 3 like 1	GO:0070278 extracellular matrix constituent secretion;GO:1990440 positive regulation of transcription from RNA polymerase II promoter in response to endoplasmic reticulum stress;GO:0036003 positive regulation of transcription from RNA polymerase II promoter in response to stress	Human disease related genes:Congenital malformations:Congenital malformations of the musculoskeletal system; Cancer-related genes; Predicted intracellular proteins; Disease related genes; Transcription factors:Basic domains	WP4172 PI3K-Akt signaling pathway; hsa04010 MAPK signaling pathway; GO:0001704 formation of primary germ layer; hsa05146 Amoebiasis; GO:0030335 positive regulation of cell migration; WP560 TGF-beta receptor signaling; hsa04625 C-type lectin receptor signaling pathway; GO:0031400 negative regulation of protein modification process; GO:0045596 negative regulation of cell differentiation
COL3A1	collagen type III alpha 1 chain	GO:0032905 transforming growth factor beta1 production;GO:0036022 limb joint morphogenesis;GO:0060414 aorta smooth muscle tissue morphogenesis	Predicted intracellular proteins; Predicted secreted proteins; FDA approved drug targets:Biotech drugs; Human disease related genes:Congenital malformations:Congenital malformations of skin; Disease related genes	GO:0071363 cellular response to growth factor stimulus; GO:0008283 cell population proliferation; WP4172 PI3K-Akt signaling pathway; WP3931 Embryonic stem cell pluripotency pathways; hsa05146 Amoebiasis; GO:0043588 skin development; WP560 TGF-beta receptor signaling
VEGFD	vascular endothelial growth factor D	GO:0060754 positive regulation of mast cell chemotaxis;GO:0060753 regulation of mast cell chemotaxis;GO:0050930 induction of positive chemotaxis	Cancer-related genes:Candidate cancer biomarkers; Predicted secreted proteins; RAS pathway related proteins	GO:0071363 cellular response to growth factor stimulus; hsa05200 Pathways in cancer; GO:0008283 cell population proliferation; WP4172 PI3K-Akt signaling pathway; hsa04010 MAPK signaling pathway; WP3931 Embryonic stem cell pluripotency pathways; GO:0043549 regulation of kinase activity; hsa05146 Amoebiasis; GO:0030335 positive regulation of cell migration; GO:0071396 cellular response to lipid
VEGFD	vascular endothelial growth factor D	GO:0060754 positive regulation of mast cell chemotaxis;GO:0060753 regulation of mast cell chemotaxis;GO:0050930 induction of positive chemotaxis	Cancer-related genes:Candidate cancer biomarkers; Predicted secreted proteins; RAS pathway related proteins	GO:0071363 cellular response to growth factor stimulus; hsa05200 Pathways in cancer; GO:0008283 cell population proliferation; WP4172 PI3K-Akt signaling pathway; hsa04010 MAPK signaling pathway; WP3931 Embryonic stem cell pluripotency pathways; GO:0043549 regulation of kinase activity; hsa05146 Amoebiasis; GO:0030335 positive regulation of cell migration; GO:0071396 cellular response to lipid
FGF13	fibroblast growth factor 13	GO:0045196 establishment or maintenance of neuroblast polarity;GO:0045200 establishment of neuroblast polarity;GO:0048755 branching morphogenesis of a nerve	Predicted intracellular proteins	hsa05200 Pathways in cancer; GO:0008283 cell population proliferation; WP4172 PI3K-Akt signaling pathway; hsa04010 MAPK signaling pathway; WP3931 Embryonic stem cell pluripotency pathways; GO:0043549 regulation of kinase activity; GO:0043588 skin development; hsa04625 C-type lectin receptor signaling pathway; GO:0045596 negative regulation of cell differentiation
LEPR	leptin receptor	GO:0033210 leptin-mediated signaling pathway;GO:0044320 cellular response to leptin stimulus;GO:0045721 negative regulation of gluconeogenesis	CD markers; Human disease related genes:Endocrine and metabolic diseases:Other endocrine and metabolic diseases; FDA approved drug targets:Biotech drugs; Candidate cardiovascular disease genes; Disease related genes; Cancer-related genes:Mutational cancer driver genes	GO:0071363 cellular response to growth factor stimulus; GO:0008283 cell population proliferation; hsa04010 MAPK signaling pathway; GO:0043549 regulation of kinase activity; GO:0031400 negative regulation of protein modification process
LEPR	leptin receptor	GO:0033210 leptin-mediated signaling pathway;GO:0044320 cellular response to leptin stimulus;GO:0045721 negative regulation of gluconeogenesis	CD markers; Human disease related genes:Endocrine and metabolic diseases:Other endocrine and metabolic diseases; FDA approved drug targets:Biotech drugs; Candidate cardiovascular disease genes; Disease related genes; Cancer-related genes:Mutational cancer driver genes	GO:0071363 cellular response to growth factor stimulus; GO:0008283 cell population proliferation; hsa04010 MAPK signaling pathway; GO:0043549 regulation of kinase activity; GO:0031400 negative regulation of protein modification process
CTNNB1	catenin beta 1	GO:0007403 glial cell fate determination;GO:0044336 canonical Wnt signaling pathway involved in negative regulation of apoptotic process;GO:0061324 canonical Wnt signaling pathway involved in positive regulation of cardiac outflow tract cell proliferation	Human disease related genes:Cancers:Cancers of endocrine organs; Predicted intracellular proteins; Cancer-related genes:Mutated cancer genes; Human disease related genes:Cancers:Cancers of the digestive system; Cancer-related genes:Candidate cancer biomarkers; Human disease related genes:Cancers:Cancers of the breast and female genital organs; Human disease related genes:Skin diseases:Skin and so…	GO:0071363 cellular response to growth factor stimulus; hsa05200 Pathways in cancer; GO:0008283 cell population proliferation; WP4172 PI3K-Akt signaling pathway; hsa04010 MAPK signaling pathway; WP3931 Embryonic stem cell pluripotency pathways; GO:0043549 regulation of kinase activity; GO:0001704 formation of primary germ layer; GO:0007346 regulation of mitotic cell cycle; GO:0051098 regulation o…
CTNNB1	catenin beta 1	GO:0007403 glial cell fate determination;GO:0044336 canonical Wnt signaling pathway involved in negative regulation of apoptotic process;GO:0061324 canonical Wnt signaling pathway involved in positive regulation of cardiac outflow tract cell proliferation	Human disease related genes:Cancers:Cancers of endocrine organs; Predicted intracellular proteins; Cancer-related genes:Mutated cancer genes; Human disease related genes:Cancers:Cancers of the digestive system; Cancer-related genes:Candidate cancer biomarkers; Human disease related genes:Cancers:Cancers of the breast and female genital organs; Human disease related genes:Skin diseases:Skin and so…	GO:0071363 cellular response to growth factor stimulus; hsa05200 Pathways in cancer; GO:0008283 cell population proliferation; WP4172 PI3K-Akt signaling pathway; hsa04010 MAPK signaling pathway; WP3931 Embryonic stem cell pluripotency pathways; GO:0043549 regulation of kinase activity; GO:0001704 formation of primary germ layer; GO:0007346 regulation of mitotic cell cycle; GO:0051098 regulation o…
CTNNB1	catenin beta 1	GO:0007403 glial cell fate determination;GO:0044336 canonical Wnt signaling pathway involved in negative regulation of apoptotic process;GO:0061324 canonical Wnt signaling pathway involved in positive regulation of cardiac outflow tract cell proliferation	Human disease related genes:Cancers:Cancers of endocrine organs; Predicted intracellular proteins; Cancer-related genes:Mutated cancer genes; Human disease related genes:Cancers:Cancers of the digestive system; Cancer-related genes:Candidate cancer biomarkers; Human disease related genes:Cancers:Cancers of the breast and female genital organs; Human disease related genes:Skin diseases:Skin and so…	GO:0071363 cellular response to growth factor stimulus; hsa05200 Pathways in cancer; GO:0008283 cell population proliferation; WP4172 PI3K-Akt signaling pathway; hsa04010 MAPK signaling pathway; WP3931 Embryonic stem cell pluripotency pathways; GO:0043549 regulation of kinase activity; GO:0001704 formation of primary germ layer; GO:0007346 regulation of mitotic cell cycle; GO:0051098 regulation o…
HSPB1	heat shock protein family B (small) member 1	GO:0038033 positive regulation of endothelial cell chemotaxis by VEGF-activated vascular endothelial growth factor receptor signaling pathway;GO:0099640 axo-dendritic protein transport;GO:0099641 anterograde axonal protein transport	Disease related genes; Cancer-related genes:Candidate cancer biomarkers; Predicted intracellular proteins; Human disease related genes:Nervous system diseases:Neurodegenerative diseases	GO:0071363 cellular response to growth factor stimulus; WP4172 PI3K-Akt signaling pathway; hsa04010 MAPK signaling pathway; GO:0043549 regulation of kinase activity; hsa05146 Amoebiasis; GO:0030335 positive regulation of cell migration; hsa04625 C-type lectin receptor signaling pathway; GO:0031400 negative regulation of protein modification process
HSPB1	heat shock protein family B (small) member 1	GO:0038033 positive regulation of endothelial cell chemotaxis by VEGF-activated vascular endothelial growth factor receptor signaling pathway;GO:0099640 axo-dendritic protein transport;GO:0099641 anterograde axonal protein transport	Disease related genes; Cancer-related genes:Candidate cancer biomarkers; Predicted intracellular proteins; Human disease related genes:Nervous system diseases:Neurodegenerative diseases	GO:0071363 cellular response to growth factor stimulus; WP4172 PI3K-Akt signaling pathway; hsa04010 MAPK signaling pathway; GO:0043549 regulation of kinase activity; hsa05146 Amoebiasis; GO:0030335 positive regulation of cell migration; hsa04625 C-type lectin receptor signaling pathway; GO:0031400 negative regulation of protein modification process
MAP3K14	mitogen-activated protein kinase kinase kinase 14	GO:0038061 NIK/NF-kappaB signaling;GO:0007249 I-kappaB kinase/NF-kappaB signaling;GO:0071260 cellular response to mechanical stimulus	ENZYME proteins:Transferases; Predicted intracellular proteins; Enzymes; Kinases:STE Ser/Thr protein kinases	hsa04010 MAPK signaling pathway; hsa05146 Amoebiasis; hsa04625 C-type lectin receptor signaling pathway; GO:0045596 negative regulation of cell differentiation; GO:0071396 cellular response to lipid
HSPB1	heat shock protein family B (small) member 1	GO:0038033 positive regulation of endothelial cell chemotaxis by VEGF-activated vascular endothelial growth factor receptor signaling pathway;GO:0099640 axo-dendritic protein transport;GO:0099641 anterograde axonal protein transport	Disease related genes; Cancer-related genes:Candidate cancer biomarkers; Predicted intracellular proteins; Human disease related genes:Nervous system diseases:Neurodegenerative diseases	GO:0071363 cellular response to growth factor stimulus; WP4172 PI3K-Akt signaling pathway; hsa04010 MAPK signaling pathway; GO:0043549 regulation of kinase activity; hsa05146 Amoebiasis; GO:0030335 positive regulation of cell migration; hsa04625 C-type lectin receptor signaling pathway; GO:0031400 negative regulation of protein modification process
BRCA1	BRCA1 DNA repair associated	GO:0070510 regulation of histone H4-K20 methylation;GO:0070512 positive regulation of histone H4-K20 methylation;GO:2000620 positive regulation of histone H4-K16 acetylation	Cancer-related genes:Mutated cancer genes; Enzymes; Human disease related genes:Cardiovascular diseases:Hematologic diseases; Cancer-related genes:Candidate cancer biomarkers; Human disease related genes:Cancers:Cancers of the breast and female genital organs; Human disease related genes:Cancers:Cancers of soft tissues and bone; Potential drug targets; ENZYME proteins:Transferases; Predicted intr…	hsa05200 Pathways in cancer; WP4172 PI3K-Akt signaling pathway; hsa04010 MAPK signaling pathway; WP3931 Embryonic stem cell pluripotency pathways; GO:0007346 regulation of mitotic cell cycle; hsa05146 Amoebiasis; GO:0030335 positive regulation of cell migration; WP560 TGF-beta receptor signaling; GO:0031400 negative regulation of protein modification process; GO:0045596 negative regulation of cel…
BRCA1	BRCA1 DNA repair associated	GO:0070510 regulation of histone H4-K20 methylation;GO:0070512 positive regulation of histone H4-K20 methylation;GO:2000620 positive regulation of histone H4-K16 acetylation	Cancer-related genes:Mutated cancer genes; Enzymes; Human disease related genes:Cardiovascular diseases:Hematologic diseases; Cancer-related genes:Candidate cancer biomarkers; Human disease related genes:Cancers:Cancers of the breast and female genital organs; Human disease related genes:Cancers:Cancers of soft tissues and bone; Potential drug targets; ENZYME proteins:Transferases; Predicted intr…	hsa05200 Pathways in cancer; WP4172 PI3K-Akt signaling pathway; hsa04010 MAPK signaling pathway; WP3931 Embryonic stem cell pluripotency pathways; GO:0007346 regulation of mitotic cell cycle; hsa05146 Amoebiasis; GO:0030335 positive regulation of cell migration; WP560 TGF-beta receptor signaling; GO:0031400 negative regulation of protein modification process; GO:0045596 negative regulation of cel…
BRCA1	BRCA1 DNA repair associated	GO:0070510 regulation of histone H4-K20 methylation;GO:0070512 positive regulation of histone H4-K20 methylation;GO:2000620 positive regulation of histone H4-K16 acetylation	Cancer-related genes:Mutated cancer genes; Enzymes; Human disease related genes:Cardiovascular diseases:Hematologic diseases; Cancer-related genes:Candidate cancer biomarkers; Human disease related genes:Cancers:Cancers of the breast and female genital organs; Human disease related genes:Cancers:Cancers of soft tissues and bone; Potential drug targets; ENZYME proteins:Transferases; Predicted intr…	hsa05200 Pathways in cancer; WP4172 PI3K-Akt signaling pathway; hsa04010 MAPK signaling pathway; WP3931 Embryonic stem cell pluripotency pathways; GO:0007346 regulation of mitotic cell cycle; hsa05146 Amoebiasis; GO:0030335 positive regulation of cell migration; WP560 TGF-beta receptor signaling; GO:0031400 negative regulation of protein modification process; GO:0045596 negative regulation of cel…
COMP	cartilage oligomeric matrix protein	GO:1990079 cartilage homeostasis;GO:0035989 tendon development;GO:1902732 positive regulation of chondrocyte proliferation	Predicted intracellular proteins; Disease related genes; Human disease related genes:Congenital malformations:Congenital malformations of the musculoskeletal system; Predicted secreted proteins	GO:0071363 cellular response to growth factor stimulus; GO:0008283 cell population proliferation; WP4172 PI3K-Akt signaling pathway; hsa04010 MAPK signaling pathway; WP3931 Embryonic stem cell pluripotency pathways; GO:0043588 skin development; WP560 TGF-beta receptor signaling; GO:0071396 cellular response to lipid
COMP	cartilage oligomeric matrix protein	GO:1990079 cartilage homeostasis;GO:0035989 tendon development;GO:1902732 positive regulation of chondrocyte proliferation	Predicted intracellular proteins; Disease related genes; Human disease related genes:Congenital malformations:Congenital malformations of the musculoskeletal system; Predicted secreted proteins	GO:0071363 cellular response to growth factor stimulus; GO:0008283 cell population proliferation; WP4172 PI3K-Akt signaling pathway; hsa04010 MAPK signaling pathway; WP3931 Embryonic stem cell pluripotency pathways; GO:0043588 skin development; WP560 TGF-beta receptor signaling; GO:0071396 cellular response to lipid
COMP	cartilage oligomeric matrix protein	GO:1990079 cartilage homeostasis;GO:0035989 tendon development;GO:1902732 positive regulation of chondrocyte proliferation	Predicted intracellular proteins; Disease related genes; Human disease related genes:Congenital malformations:Congenital malformations of the musculoskeletal system; Predicted secreted proteins	GO:0071363 cellular response to growth factor stimulus; GO:0008283 cell population proliferation; WP4172 PI3K-Akt signaling pathway; hsa04010 MAPK signaling pathway; WP3931 Embryonic stem cell pluripotency pathways; GO:0043588 skin development; WP560 TGF-beta receptor signaling; GO:0071396 cellular response to lipid
COL9A1	collagen type IX alpha 1 chain	GO:0030198 extracellular matrix organization;GO:0043062 extracellular structure organization;GO:0045229 external encapsulating structure organization	Disease related genes; Human disease related genes:Congenital malformations:Congenital malformations of the musculoskeletal system; Predicted secreted proteins; Human disease related genes:Congenital malformations:Other congenital malformations	WP4172 PI3K-Akt signaling pathway
COMP	cartilage oligomeric matrix protein	GO:1990079 cartilage homeostasis;GO:0035989 tendon development;GO:1902732 positive regulation of chondrocyte proliferation	Predicted intracellular proteins; Disease related genes; Human disease related genes:Congenital malformations:Congenital malformations of the musculoskeletal system; Predicted secreted proteins	GO:0071363 cellular response to growth factor stimulus; GO:0008283 cell population proliferation; WP4172 PI3K-Akt signaling pathway; hsa04010 MAPK signaling pathway; WP3931 Embryonic stem cell pluripotency pathways; GO:0043588 skin development; WP560 TGF-beta receptor signaling; GO:0071396 cellular response to lipid
TRIM39	tripartite motif containing 39	GO:0007095 mitotic G2 DNA damage checkpoint signaling;GO:0032435 negative regulation of proteasomal ubiquitin-dependent protein catabolic process;GO:0044818 mitotic G2/M transition checkpoint	ENZYME proteins:Transferases; Predicted intracellular proteins; Enzymes	GO:0007346 regulation of mitotic cell cycle; GO:0030335 positive regulation of cell migration; GO:0050865 regulation of cell activation; GO:0031400 negative regulation of protein modification process; GO:0071396 cellular response to lipid
GRIA3	glutamate ionotropic receptor AMPA type subunit 3	GO:0035235 ionotropic glutamate receptor signaling pathway;GO:1990806 ligand-gated ion channel signaling pathway;GO:0007215 glutamate receptor signaling pathway	Transporters:Transporter channels and pores; Human disease related genes:Other diseases:Mental and behavioural disorders; Potential drug targets; Predicted intracellular proteins; Disease related genes	hsa05202 Transcriptional misregulation in cancer; hsa04625 C-type lectin receptor signaling pathway; GO:0071396 cellular response to lipid
GRIA3	glutamate ionotropic receptor AMPA type subunit 3	GO:0035235 ionotropic glutamate receptor signaling pathway;GO:1990806 ligand-gated ion channel signaling pathway;GO:0007215 glutamate receptor signaling pathway	Transporters:Transporter channels and pores; Human disease related genes:Other diseases:Mental and behavioural disorders; Potential drug targets; Predicted intracellular proteins; Disease related genes	hsa05202 Transcriptional misregulation in cancer; hsa04625 C-type lectin receptor signaling pathway; GO:0071396 cellular response to lipid
GRIA3	glutamate ionotropic receptor AMPA type subunit 3	GO:0035235 ionotropic glutamate receptor signaling pathway;GO:1990806 ligand-gated ion channel signaling pathway;GO:0007215 glutamate receptor signaling pathway	Transporters:Transporter channels and pores; Human disease related genes:Other diseases:Mental and behavioural disorders; Potential drug targets; Predicted intracellular proteins; Disease related genes	hsa05202 Transcriptional misregulation in cancer; hsa04625 C-type lectin receptor signaling pathway; GO:0071396 cellular response to lipid
GRIA3	glutamate ionotropic receptor AMPA type subunit 3	GO:0035235 ionotropic glutamate receptor signaling pathway;GO:1990806 ligand-gated ion channel signaling pathway;GO:0007215 glutamate receptor signaling pathway	Transporters:Transporter channels and pores; Human disease related genes:Other diseases:Mental and behavioural disorders; Potential drug targets; Predicted intracellular proteins; Disease related genes	hsa05202 Transcriptional misregulation in cancer; hsa04625 C-type lectin receptor signaling pathway; GO:0071396 cellular response to lipid
IL3	interleukin 3	GO:0035162 embryonic hemopoiesis;GO:0042531 positive regulation of tyrosine phosphorylation of STAT protein;GO:0042509 regulation of tyrosine phosphorylation of STAT protein	Predicted secreted proteins	hsa05200 Pathways in cancer; GO:0008283 cell population proliferation; WP4172 PI3K-Akt signaling pathway; hsa04010 MAPK signaling pathway; hsa05202 Transcriptional misregulation in cancer; WP3931 Embryonic stem cell pluripotency pathways; GO:0043549 regulation of kinase activity; WP560 TGF-beta receptor signaling; hsa04625 C-type lectin receptor signaling pathway; GO:0071396 cellular response to …
IL3	interleukin 3	GO:0035162 embryonic hemopoiesis;GO:0042531 positive regulation of tyrosine phosphorylation of STAT protein;GO:0042509 regulation of tyrosine phosphorylation of STAT protein	Predicted secreted proteins	hsa05200 Pathways in cancer; GO:0008283 cell population proliferation; WP4172 PI3K-Akt signaling pathway; hsa04010 MAPK signaling pathway; hsa05202 Transcriptional misregulation in cancer; WP3931 Embryonic stem cell pluripotency pathways; GO:0043549 regulation of kinase activity; WP560 TGF-beta receptor signaling; hsa04625 C-type lectin receptor signaling pathway; GO:0071396 cellular response to …
IL3	interleukin 3	GO:0035162 embryonic hemopoiesis;GO:0042531 positive regulation of tyrosine phosphorylation of STAT protein;GO:0042509 regulation of tyrosine phosphorylation of STAT protein	Predicted secreted proteins	hsa05200 Pathways in cancer; GO:0008283 cell population proliferation; WP4172 PI3K-Akt signaling pathway; hsa04010 MAPK signaling pathway; hsa05202 Transcriptional misregulation in cancer; WP3931 Embryonic stem cell pluripotency pathways; GO:0043549 regulation of kinase activity; WP560 TGF-beta receptor signaling; hsa04625 C-type lectin receptor signaling pathway; GO:0071396 cellular response to …
DUSP5	dual specificity phosphatase 5	GO:0035970 peptidyl-threonine dephosphorylation;GO:0035335 peptidyl-tyrosine dephosphorylation;GO:0001706 endoderm formation	Predicted intracellular proteins; Enzymes; ENZYME proteins:Hydrolases	hsa04010 MAPK signaling pathway; GO:0043549 regulation of kinase activity; GO:0001704 formation of primary germ layer; hsa04625 C-type lectin receptor signaling pathway
IL5RA	interleukin 5 receptor subunit alpha	GO:0038043 interleukin-5-mediated signaling pathway;GO:0032674 regulation of interleukin-5 production;GO:0002437 inflammatory response to antigenic stimulus	Predicted intracellular proteins; CD markers; FDA approved drug targets:Biotech drugs	hsa05200 Pathways in cancer; hsa04010 MAPK signaling pathway; GO:0071396 cellular response to lipid
IL5RA	interleukin 5 receptor subunit alpha	GO:0038043 interleukin-5-mediated signaling pathway;GO:0032674 regulation of interleukin-5 production;GO:0002437 inflammatory response to antigenic stimulus	Predicted intracellular proteins; CD markers; FDA approved drug targets:Biotech drugs	hsa05200 Pathways in cancer; hsa04010 MAPK signaling pathway; GO:0071396 cellular response to lipid
IL5RA	interleukin 5 receptor subunit alpha	GO:0038043 interleukin-5-mediated signaling pathway;GO:0032674 regulation of interleukin-5 production;GO:0002437 inflammatory response to antigenic stimulus	Predicted intracellular proteins; CD markers; FDA approved drug targets:Biotech drugs	hsa05200 Pathways in cancer; hsa04010 MAPK signaling pathway; GO:0071396 cellular response to lipid
TSPAN7	tetraspanin 7		Transporters:Accessory Factors Involved in Transport; Human disease related genes:Other diseases:Mental and behavioural disorders; Potential drug targets; Disease related genes; CD markers	hsa05202 Transcriptional misregulation in cancer
TSPAN7	tetraspanin 7		Transporters:Accessory Factors Involved in Transport; Human disease related genes:Other diseases:Mental and behavioural disorders; Potential drug targets; Disease related genes; CD markers	hsa05202 Transcriptional misregulation in cancer
TSPAN7	tetraspanin 7		Transporters:Accessory Factors Involved in Transport; Human disease related genes:Other diseases:Mental and behavioural disorders; Potential drug targets; Disease related genes; CD markers	hsa05202 Transcriptional misregulation in cancer
TSPAN7	tetraspanin 7		Transporters:Accessory Factors Involved in Transport; Human disease related genes:Other diseases:Mental and behavioural disorders; Potential drug targets; Disease related genes; CD markers	hsa05202 Transcriptional misregulation in cancer
TSPAN7	tetraspanin 7		Transporters:Accessory Factors Involved in Transport; Human disease related genes:Other diseases:Mental and behavioural disorders; Potential drug targets; Disease related genes; CD markers	hsa05202 Transcriptional misregulation in cancer
TSPAN7	tetraspanin 7		Transporters:Accessory Factors Involved in Transport; Human disease related genes:Other diseases:Mental and behavioural disorders; Potential drug targets; Disease related genes; CD markers	hsa05202 Transcriptional misregulation in cancer
TSPAN7	tetraspanin 7		Transporters:Accessory Factors Involved in Transport; Human disease related genes:Other diseases:Mental and behavioural disorders; Potential drug targets; Disease related genes; CD markers	hsa05202 Transcriptional misregulation in cancer
MRPS5	mitochondrial ribosomal protein S5	GO:0032543 mitochondrial translation;GO:0140053 mitochondrial gene expression;GO:0006412 translation	Ribosomal proteins; Predicted intracellular proteins
MRPS5	mitochondrial ribosomal protein S5	GO:0032543 mitochondrial translation;GO:0140053 mitochondrial gene expression;GO:0006412 translation	Ribosomal proteins; Predicted intracellular proteins
RRAS2	RAS related 2	GO:0036135 Schwann cell migration;GO:1900149 positive regulation of Schwann cell migration;GO:1900147 regulation of Schwann cell migration	Predicted intracellular proteins; Disease related genes; RAS pathway related proteins; Human disease related genes:Congenital malformations:Other congenital malformations	hsa04010 MAPK signaling pathway; GO:0030335 positive regulation of cell migration; hsa04625 C-type lectin receptor signaling pathway
MAP3K8	mitogen-activated protein kinase kinase kinase 8	GO:0031295 T cell costimulation;GO:0031294 lymphocyte costimulation;GO:0000165 MAPK cascade	ENZYME proteins:Transferases; Predicted intracellular proteins; Enzymes; Kinases:STE Ser/Thr protein kinases	hsa04010 MAPK signaling pathway; hsa05146 Amoebiasis; GO:0050865 regulation of cell activation; hsa04625 C-type lectin receptor signaling pathway
MAP3K8	mitogen-activated protein kinase kinase kinase 8	GO:0031295 T cell costimulation;GO:0031294 lymphocyte costimulation;GO:0000165 MAPK cascade	ENZYME proteins:Transferases; Predicted intracellular proteins; Enzymes; Kinases:STE Ser/Thr protein kinases	hsa04010 MAPK signaling pathway; hsa05146 Amoebiasis; GO:0050865 regulation of cell activation; hsa04625 C-type lectin receptor signaling pathway
MAP3K8	mitogen-activated protein kinase kinase kinase 8	GO:0031295 T cell costimulation;GO:0031294 lymphocyte costimulation;GO:0000165 MAPK cascade	ENZYME proteins:Transferases; Predicted intracellular proteins; Enzymes; Kinases:STE Ser/Thr protein kinases	hsa04010 MAPK signaling pathway; hsa05146 Amoebiasis; GO:0050865 regulation of cell activation; hsa04625 C-type lectin receptor signaling pathway
MAP3K8	mitogen-activated protein kinase kinase kinase 8	GO:0031295 T cell costimulation;GO:0031294 lymphocyte costimulation;GO:0000165 MAPK cascade	ENZYME proteins:Transferases; Predicted intracellular proteins; Enzymes; Kinases:STE Ser/Thr protein kinases	hsa04010 MAPK signaling pathway; hsa05146 Amoebiasis; GO:0050865 regulation of cell activation; hsa04625 C-type lectin receptor signaling pathway
MAP3K8	mitogen-activated protein kinase kinase kinase 8	GO:0031295 T cell costimulation;GO:0031294 lymphocyte costimulation;GO:0000165 MAPK cascade	ENZYME proteins:Transferases; Predicted intracellular proteins; Enzymes; Kinases:STE Ser/Thr protein kinases	hsa04010 MAPK signaling pathway; hsa05146 Amoebiasis; GO:0050865 regulation of cell activation; hsa04625 C-type lectin receptor signaling pathway
MAP3K8	mitogen-activated protein kinase kinase kinase 8	GO:0031295 T cell costimulation;GO:0031294 lymphocyte costimulation;GO:0000165 MAPK cascade	ENZYME proteins:Transferases; Predicted intracellular proteins; Enzymes; Kinases:STE Ser/Thr protein kinases	hsa04010 MAPK signaling pathway; hsa05146 Amoebiasis; GO:0050865 regulation of cell activation; hsa04625 C-type lectin receptor signaling pathway
H3C10	H3 clustered histone 10	GO:0006335 DNA replication-dependent chromatin assembly;GO:0006334 nucleosome assembly;GO:0032200 telomere organization	Predicted intracellular proteins; Disease related genes	hsa05202 Transcriptional misregulation in cancer; GO:0001704 formation of primary germ layer; GO:0031400 negative regulation of protein modification process; GO:0071396 cellular response to lipid
H3C10	H3 clustered histone 10	GO:0006335 DNA replication-dependent chromatin assembly;GO:0006334 nucleosome assembly;GO:0032200 telomere organization	Predicted intracellular proteins; Disease related genes	hsa05202 Transcriptional misregulation in cancer; GO:0001704 formation of primary germ layer; GO:0031400 negative regulation of protein modification process; GO:0071396 cellular response to lipid
GDF6	growth differentiation factor 6	GO:0035788 cell migration involved in metanephros development;GO:0035787 cell migration involved in kidney development;GO:1990009 retinal cell apoptotic process	Human disease related genes:Congenital malformations:Congenital malformations of the musculoskeletal system; Predicted secreted proteins; Human disease related genes:Nervous system diseases:Eye disease; Human disease related genes:Congenital malformations:Congenital malformations of eye; Disease related genes	GO:0071363 cellular response to growth factor stimulus; WP3931 Embryonic stem cell pluripotency pathways; GO:0043549 regulation of kinase activity; WP560 TGF-beta receptor signaling
LFNG	LFNG O-fucosylpeptide 3-beta-N-acetylglucosaminyltransferase	GO:1902366 regulation of Notch signaling pathway involved in somitogenesis;GO:1902367 negative regulation of Notch signaling pathway involved in somitogenesis;GO:0007386 compartment pattern specification	Enzymes; Human disease related genes:Congenital malformations:Congenital malformations of the musculoskeletal system; Potential drug targets; ENZYME proteins:Transferases; Predicted intracellular proteins; Disease related genes	GO:0008283 cell population proliferation; WP4172 PI3K-Akt signaling pathway; WP3931 Embryonic stem cell pluripotency pathways; GO:0001704 formation of primary germ layer; GO:0051098 regulation of binding
TELO2	telomere maintenance 2	GO:1904515 positive regulation of TORC2 signaling;GO:1903939 regulation of TORC2 signaling;GO:2000003 positive regulation of DNA damage checkpoint	Predicted intracellular proteins; Disease related genes; Human disease related genes:Congenital malformations:Congenital malformations of the nervous system	hsa05200 Pathways in cancer; GO:0043549 regulation of kinase activity; GO:0007346 regulation of mitotic cell cycle
ETV7	ETS variant transcription factor 7	GO:0006366 transcription by RNA polymerase II;GO:0006351 DNA-templated transcription;GO:0097659 nucleic acid-templated transcription	Transcription factors:Helix-turn-helix domains; Predicted intracellular proteins	hsa05202 Transcriptional misregulation in cancer
TNFAIP3	TNF alpha induced protein 3	GO:0034147 regulation of toll-like receptor 5 signaling pathway;GO:0034148 negative regulation of toll-like receptor 5 signaling pathway;GO:0070429 negative regulation of nucleotide-binding oligomerization domain containing 1 signaling pathway	ENZYME proteins:Hydrolases; Peptidases:Cysteine-type peptidases; Human disease related genes:Cancers:Cancers of haematopoietic and lymphoid tissues; Enzymes; Cancer-related genes:Candidate cancer biomarkers; Human disease related genes:Immune system diseases:Allergies and autoimmune diseases; Human disease related genes:Skin diseases:Skin and soft tissue diseases; Potential drug targets; Predicte…	GO:0008283 cell population proliferation; WP3931 Embryonic stem cell pluripotency pathways; GO:0043549 regulation of kinase activity; GO:0007346 regulation of mitotic cell cycle; hsa05146 Amoebiasis; GO:0030335 positive regulation of cell migration; GO:0050865 regulation of cell activation; GO:0031400 negative regulation of protein modification process; GO:0071396 cellular response to lipid
TNFAIP3	TNF alpha induced protein 3	GO:0034147 regulation of toll-like receptor 5 signaling pathway;GO:0034148 negative regulation of toll-like receptor 5 signaling pathway;GO:0070429 negative regulation of nucleotide-binding oligomerization domain containing 1 signaling pathway	ENZYME proteins:Hydrolases; Peptidases:Cysteine-type peptidases; Human disease related genes:Cancers:Cancers of haematopoietic and lymphoid tissues; Enzymes; Cancer-related genes:Candidate cancer biomarkers; Human disease related genes:Immune system diseases:Allergies and autoimmune diseases; Human disease related genes:Skin diseases:Skin and soft tissue diseases; Potential drug targets; Predicte…	GO:0008283 cell population proliferation; WP3931 Embryonic stem cell pluripotency pathways; GO:0043549 regulation of kinase activity; GO:0007346 regulation of mitotic cell cycle; hsa05146 Amoebiasis; GO:0030335 positive regulation of cell migration; GO:0050865 regulation of cell activation; GO:0031400 negative regulation of protein modification process; GO:0071396 cellular response to lipid
BAMBI	BMP and activin membrane bound inhibitor	GO:0045668 negative regulation of osteoblast differentiation;GO:0010718 positive regulation of epithelial to mesenchymal transition;GO:0030514 negative regulation of BMP signaling pathway		GO:0071363 cellular response to growth factor stimulus; GO:0001704 formation of primary germ layer; GO:0051098 regulation of binding; WP560 TGF-beta receptor signaling; hsa04625 C-type lectin receptor signaling pathway; GO:0045596 negative regulation of cell differentiation; GO:0071396 cellular response to lipid
MAP3K14	mitogen-activated protein kinase kinase kinase 14	GO:0038061 NIK/NF-kappaB signaling;GO:0007249 I-kappaB kinase/NF-kappaB signaling;GO:0071260 cellular response to mechanical stimulus	ENZYME proteins:Transferases; Predicted intracellular proteins; Enzymes; Kinases:STE Ser/Thr protein kinases	hsa04010 MAPK signaling pathway; hsa05146 Amoebiasis; hsa04625 C-type lectin receptor signaling pathway; GO:0045596 negative regulation of cell differentiation; GO:0071396 cellular response to lipid
MAP3K14	mitogen-activated protein kinase kinase kinase 14	GO:0038061 NIK/NF-kappaB signaling;GO:0007249 I-kappaB kinase/NF-kappaB signaling;GO:0071260 cellular response to mechanical stimulus	ENZYME proteins:Transferases; Predicted intracellular proteins; Enzymes; Kinases:STE Ser/Thr protein kinases	hsa04010 MAPK signaling pathway; hsa05146 Amoebiasis; hsa04625 C-type lectin receptor signaling pathway; GO:0045596 negative regulation of cell differentiation; GO:0071396 cellular response to lipid
MAP3K14	mitogen-activated protein kinase kinase kinase 14	GO:0038061 NIK/NF-kappaB signaling;GO:0007249 I-kappaB kinase/NF-kappaB signaling;GO:0071260 cellular response to mechanical stimulus	ENZYME proteins:Transferases; Predicted intracellular proteins; Enzymes; Kinases:STE Ser/Thr protein kinases	hsa04010 MAPK signaling pathway; hsa05146 Amoebiasis; hsa04625 C-type lectin receptor signaling pathway; GO:0045596 negative regulation of cell differentiation; GO:0071396 cellular response to lipid
MAP3K14	mitogen-activated protein kinase kinase kinase 14	GO:0038061 NIK/NF-kappaB signaling;GO:0007249 I-kappaB kinase/NF-kappaB signaling;GO:0071260 cellular response to mechanical stimulus	ENZYME proteins:Transferases; Predicted intracellular proteins; Enzymes; Kinases:STE Ser/Thr protein kinases	hsa04010 MAPK signaling pathway; hsa05146 Amoebiasis; hsa04625 C-type lectin receptor signaling pathway; GO:0045596 negative regulation of cell differentiation; GO:0071396 cellular response to lipid
PRKX	protein kinase cAMP-dependent X-linked catalytic subunit	GO:2000696 regulation of epithelial cell differentiation involved in kidney development;GO:0001935 endothelial cell proliferation;GO:0043542 endothelial cell migration	Enzymes; Kinases:AGC Ser/Thr protein kinases; Potential drug targets; ENZYME proteins:Transferases; Predicted intracellular proteins; Disease related genes	GO:0071363 cellular response to growth factor stimulus; GO:0008283 cell population proliferation; hsa04010 MAPK signaling pathway; WP3931 Embryonic stem cell pluripotency pathways; hsa04625 C-type lectin receptor signaling pathway
TLR4	toll like receptor 4	GO:0002537 nitric oxide production involved in inflammatory response;GO:0032707 negative regulation of interleukin-23 production;GO:0045342 MHC class II biosynthetic process	ENZYME proteins:Hydrolases; FDA approved drug targets:Small molecule drugs; Enzymes; Transporters:Accessory Factors Involved in Transport; Human disease related genes:Nervous system diseases:Eye disease; Predicted intracellular proteins; CD markers	GO:0071363 cellular response to growth factor stimulus; GO:0008283 cell population proliferation; WP4172 PI3K-Akt signaling pathway; GO:0043549 regulation of kinase activity; GO:0001704 formation of primary germ layer; hsa05146 Amoebiasis; GO:0030335 positive regulation of cell migration; GO:0050865 regulation of cell activation; hsa04625 C-type lectin receptor signaling pathway; GO:0031400 negat…
TLR4	toll like receptor 4	GO:0002537 nitric oxide production involved in inflammatory response;GO:0032707 negative regulation of interleukin-23 production;GO:0045342 MHC class II biosynthetic process	ENZYME proteins:Hydrolases; FDA approved drug targets:Small molecule drugs; Enzymes; Transporters:Accessory Factors Involved in Transport; Human disease related genes:Nervous system diseases:Eye disease; Predicted intracellular proteins; CD markers	GO:0071363 cellular response to growth factor stimulus; GO:0008283 cell population proliferation; WP4172 PI3K-Akt signaling pathway; GO:0043549 regulation of kinase activity; GO:0001704 formation of primary germ layer; hsa05146 Amoebiasis; GO:0030335 positive regulation of cell migration; GO:0050865 regulation of cell activation; hsa04625 C-type lectin receptor signaling pathway; GO:0031400 negat…
TLR4	toll like receptor 4	GO:0002537 nitric oxide production involved in inflammatory response;GO:0032707 negative regulation of interleukin-23 production;GO:0045342 MHC class II biosynthetic process	ENZYME proteins:Hydrolases; FDA approved drug targets:Small molecule drugs; Enzymes; Transporters:Accessory Factors Involved in Transport; Human disease related genes:Nervous system diseases:Eye disease; Predicted intracellular proteins; CD markers	GO:0071363 cellular response to growth factor stimulus; GO:0008283 cell population proliferation; WP4172 PI3K-Akt signaling pathway; GO:0043549 regulation of kinase activity; GO:0001704 formation of primary germ layer; hsa05146 Amoebiasis; GO:0030335 positive regulation of cell migration; GO:0050865 regulation of cell activation; hsa04625 C-type lectin receptor signaling pathway; GO:0031400 negat…
MAP3K20	mitogen-activated protein kinase kinase kinase 20	GO:1904291 positive regulation of mitotic DNA damage checkpoint;GO:1904289 regulation of mitotic DNA damage checkpoint;GO:2000003 positive regulation of DNA damage checkpoint	Kinases:STE Ser/Thr protein kinases; Human disease related genes:Musculoskeletal diseases:Muscular diseases; Enzymes; Human disease related genes:Congenital malformations:Congenital malformations of the musculoskeletal system; Potential drug targets; ENZYME proteins:Transferases; Predicted intracellular proteins; Disease related genes	hsa04010 MAPK signaling pathway; WP3931 Embryonic stem cell pluripotency pathways; GO:0001704 formation of primary germ layer; GO:0007346 regulation of mitotic cell cycle; GO:0030335 positive regulation of cell migration
MAP3K20	mitogen-activated protein kinase kinase kinase 20	GO:1904291 positive regulation of mitotic DNA damage checkpoint;GO:1904289 regulation of mitotic DNA damage checkpoint;GO:2000003 positive regulation of DNA damage checkpoint	Kinases:STE Ser/Thr protein kinases; Human disease related genes:Musculoskeletal diseases:Muscular diseases; Enzymes; Human disease related genes:Congenital malformations:Congenital malformations of the musculoskeletal system; Potential drug targets; ENZYME proteins:Transferases; Predicted intracellular proteins; Disease related genes	hsa04010 MAPK signaling pathway; WP3931 Embryonic stem cell pluripotency pathways; GO:0001704 formation of primary germ layer; GO:0007346 regulation of mitotic cell cycle; GO:0030335 positive regulation of cell migration
MALT1	MALT1 paracaspase	GO:0001923 B-1 B cell differentiation;GO:2000321 positive regulation of T-helper 17 cell differentiation;GO:2000318 positive regulation of T-helper 17 type immune response	Peptidases:Cysteine-type peptidases; Enzymes; Human disease related genes:Immune system diseases:Primary immunodeficiency; Potential drug targets; Predicted intracellular proteins; Disease related genes; Cancer-related genes	GO:0008283 cell population proliferation; hsa04010 MAPK signaling pathway; GO:0043549 regulation of kinase activity; GO:0030335 positive regulation of cell migration; GO:0050865 regulation of cell activation; hsa04625 C-type lectin receptor signaling pathway; GO:0045596 negative regulation of cell differentiation; GO:0071396 cellular response to lipid
CILK1	ciliogenesis associated kinase 1	GO:0035721 intraciliary retrograde transport;GO:0035720 intraciliary anterograde transport;GO:0042073 intraciliary transport	Enzymes; Human disease related genes:Nervous system diseases:Epilepsy; Kinases:CMGC Ser/Thr protein kinases; Potential drug targets; ENZYME proteins:Transferases; Predicted intracellular proteins; Disease related genes; Human disease related genes:Congenital malformations:Other congenital malformations
MAP3K20	mitogen-activated protein kinase kinase kinase 20	GO:1904291 positive regulation of mitotic DNA damage checkpoint;GO:1904289 regulation of mitotic DNA damage checkpoint;GO:2000003 positive regulation of DNA damage checkpoint	Kinases:STE Ser/Thr protein kinases; Human disease related genes:Musculoskeletal diseases:Muscular diseases; Enzymes; Human disease related genes:Congenital malformations:Congenital malformations of the musculoskeletal system; Potential drug targets; ENZYME proteins:Transferases; Predicted intracellular proteins; Disease related genes	hsa04010 MAPK signaling pathway; WP3931 Embryonic stem cell pluripotency pathways; GO:0001704 formation of primary germ layer; GO:0007346 regulation of mitotic cell cycle; GO:0030335 positive regulation of cell migration
MAP3K20	mitogen-activated protein kinase kinase kinase 20	GO:1904291 positive regulation of mitotic DNA damage checkpoint;GO:1904289 regulation of mitotic DNA damage checkpoint;GO:2000003 positive regulation of DNA damage checkpoint	Kinases:STE Ser/Thr protein kinases; Human disease related genes:Musculoskeletal diseases:Muscular diseases; Enzymes; Human disease related genes:Congenital malformations:Congenital malformations of the musculoskeletal system; Potential drug targets; ENZYME proteins:Transferases; Predicted intracellular proteins; Disease related genes	hsa04010 MAPK signaling pathway; WP3931 Embryonic stem cell pluripotency pathways; GO:0001704 formation of primary germ layer; GO:0007346 regulation of mitotic cell cycle; GO:0030335 positive regulation of cell migration
MAP3K20	mitogen-activated protein kinase kinase kinase 20	GO:1904291 positive regulation of mitotic DNA damage checkpoint;GO:1904289 regulation of mitotic DNA damage checkpoint;GO:2000003 positive regulation of DNA damage checkpoint	Kinases:STE Ser/Thr protein kinases; Human disease related genes:Musculoskeletal diseases:Muscular diseases; Enzymes; Human disease related genes:Congenital malformations:Congenital malformations of the musculoskeletal system; Potential drug targets; ENZYME proteins:Transferases; Predicted intracellular proteins; Disease related genes	hsa04010 MAPK signaling pathway; WP3931 Embryonic stem cell pluripotency pathways; GO:0001704 formation of primary germ layer; GO:0007346 regulation of mitotic cell cycle; GO:0030335 positive regulation of cell migration
EDC3	enhancer of mRNA decapping 3	GO:0031087 deadenylation-independent decapping of nuclear-transcribed mRNA;GO:0031086 nuclear-transcribed mRNA catabolic process, deadenylation-independent decay;GO:0110156 methylguanosine-cap decapping	Predicted intracellular proteins; Disease related genes; Human disease related genes:Other diseases:Mental and behavioural disorders
EDC3	enhancer of mRNA decapping 3	GO:0031087 deadenylation-independent decapping of nuclear-transcribed mRNA;GO:0031086 nuclear-transcribed mRNA catabolic process, deadenylation-independent decay;GO:0110156 methylguanosine-cap decapping	Predicted intracellular proteins; Disease related genes; Human disease related genes:Other diseases:Mental and behavioural disorders
EDC3	enhancer of mRNA decapping 3	GO:0031087 deadenylation-independent decapping of nuclear-transcribed mRNA;GO:0031086 nuclear-transcribed mRNA catabolic process, deadenylation-independent decay;GO:0110156 methylguanosine-cap decapping	Predicted intracellular proteins; Disease related genes; Human disease related genes:Other diseases:Mental and behavioural disorders
EDC3	enhancer of mRNA decapping 3	GO:0031087 deadenylation-independent decapping of nuclear-transcribed mRNA;GO:0031086 nuclear-transcribed mRNA catabolic process, deadenylation-independent decay;GO:0110156 methylguanosine-cap decapping	Predicted intracellular proteins; Disease related genes; Human disease related genes:Other diseases:Mental and behavioural disorders
DDB2	damage specific DNA binding protein 2	GO:0006290 pyrimidine dimer repair;GO:0070914 UV-damage excision repair;GO:0035518 histone H2A monoubiquitination	Predicted intracellular proteins; Cancer-related genes:Candidate cancer biomarkers; Human disease related genes:Congenital malformations:Congenital malformations of skin; Disease related genes; Human disease related genes:Congenital malformations:Other congenital malformations	hsa05200 Pathways in cancer; hsa04010 MAPK signaling pathway; hsa05202 Transcriptional misregulation in cancer; hsa05146 Amoebiasis
DDB2	damage specific DNA binding protein 2	GO:0006290 pyrimidine dimer repair;GO:0070914 UV-damage excision repair;GO:0035518 histone H2A monoubiquitination	Predicted intracellular proteins; Cancer-related genes:Candidate cancer biomarkers; Human disease related genes:Congenital malformations:Congenital malformations of skin; Disease related genes; Human disease related genes:Congenital malformations:Other congenital malformations	hsa05200 Pathways in cancer; hsa04010 MAPK signaling pathway; hsa05202 Transcriptional misregulation in cancer; hsa05146 Amoebiasis
PPP3R1	protein phosphatase 3 regulatory subunit B, alpha	GO:1905949 negative regulation of calcium ion import across plasma membrane;GO:1905665 positive regulation of calcium ion import across plasma membrane;GO:0099149 regulation of postsynaptic neurotransmitter receptor internalization	Predicted intracellular proteins	GO:0071363 cellular response to growth factor stimulus; hsa04010 MAPK signaling pathway; WP3931 Embryonic stem cell pluripotency pathways; GO:0001704 formation of primary germ layer; hsa04625 C-type lectin receptor signaling pathway
PPP3R1	protein phosphatase 3 regulatory subunit B, alpha	GO:1905949 negative regulation of calcium ion import across plasma membrane;GO:1905665 positive regulation of calcium ion import across plasma membrane;GO:0099149 regulation of postsynaptic neurotransmitter receptor internalization	Predicted intracellular proteins	GO:0071363 cellular response to growth factor stimulus; hsa04010 MAPK signaling pathway; WP3931 Embryonic stem cell pluripotency pathways; GO:0001704 formation of primary germ layer; hsa04625 C-type lectin receptor signaling pathway
PPP3R1	protein phosphatase 3 regulatory subunit B, alpha	GO:1905949 negative regulation of calcium ion import across plasma membrane;GO:1905665 positive regulation of calcium ion import across plasma membrane;GO:0099149 regulation of postsynaptic neurotransmitter receptor internalization	Predicted intracellular proteins	GO:0071363 cellular response to growth factor stimulus; hsa04010 MAPK signaling pathway; WP3931 Embryonic stem cell pluripotency pathways; GO:0001704 formation of primary germ layer; hsa04625 C-type lectin receptor signaling pathway
IL23R	interleukin 23 receptor	GO:0038155 interleukin-23-mediated signaling pathway;GO:2000330 positive regulation of T-helper 17 cell lineage commitment;GO:0010536 positive regulation of activation of Janus kinase activity	Human disease related genes:Immune system diseases:Allergies and autoimmune diseases; Human disease related genes:Immune system diseases:Other immune system diseases; Human disease related genes:Skin diseases:Skin and soft tissue diseases; Predicted intracellular proteins; Disease related genes	hsa05200 Pathways in cancer; GO:0043549 regulation of kinase activity; GO:0030335 positive regulation of cell migration; WP560 TGF-beta receptor signaling; GO:0050865 regulation of cell activation; GO:0071396 cellular response to lipid
FGF8	fibroblast growth factor 8	GO:0055026 negative regulation of cardiac muscle tissue development;GO:0090133 mesendoderm migration;GO:0090134 cell migration involved in mesendoderm migration	Predicted secreted proteins; Cancer-related genes:Candidate cancer biomarkers; Human disease related genes:Endocrine and metabolic diseases:Hypothalamus and pituitary gland diseases; RAS pathway related proteins; Predicted intracellular proteins; Disease related genes	GO:0071363 cellular response to growth factor stimulus; hsa05200 Pathways in cancer; GO:0008283 cell population proliferation; WP4172 PI3K-Akt signaling pathway; hsa04010 MAPK signaling pathway; WP3931 Embryonic stem cell pluripotency pathways; GO:0043549 regulation of kinase activity; GO:0001704 formation of primary germ layer; GO:0007346 regulation of mitotic cell cycle; WP560 TGF-beta receptor…

## Sheet: Table 3
Table 3. Pathways involved in enriched pathways from recurrent EC DEGs in GSE178671
Pathway	Pathway members	Symbols
GO:0071363 cellular response to growth factor stimulus	GO:0071363 cellular response to growth factor stimulus	BMP4,CDKN2B,COL1A1,COL3A1,COMP,CTNNB1,FGF3,FGF8,FGFR2,VEGFD,HSPB1,CXCL8,IL10,SMAD6,SMAD9,PDGFRB,PIK3CD,SHC1,TLR4,WNT5A,FST,BAMBI,LEF1,DDIT4,GDF6,MET,PLCE1,FN1,LEPR,PPP3R1,PRKX,SIX1,SOCS3,MNAT1,RXRG
	GO:0070848 response to growth factor
	GO:0007167 enzyme-linked receptor protein signaling pathway
	GO:0001568 blood vessel development
	GO:0001944 vasculature development
	GO:0048514 blood vessel morphogenesis
	GO:0035239 tube morphogenesis
	GO:0001525 angiogenesis
	GO:0007507 heart development
hsa05200 Pathways in cancer	hsa05200 Pathways in cancer	BMP4,CALML3,RUNX1,CDKN2A,CDKN2B,CTNNB1,DDB2,FGF3,FGF8,FGFR2,VEGFD,FN1,IL3,IL5RA,CXCL8,ITGA2,LAMA3,MET,PDGFRB,PIK3CD,RXRG,WNT5A,LEF1,IL23R,BRCA1,FGF13,IL10,SHC1,TELO2,DKK1
	WP5087 Malignant pleural mesothelioma
	hsa05226 Gastric cancer
	hsa05224 Breast cancer
	WP4262 Breast cancer pathway
	hsa05225 Hepatocellular carcinoma
	WP710 DNA damage response (only ATM dependent)
GO:0008283 cell population proliferation	GO:0008283 cell population proliferation	BMP4,RUNX1,CDC25C,COL3A1,COMP,CTNNB1,ERCC2,FGF8,FGF13,FGFR2,VEGFD,ID4,IL10,ITGA2,LEPR,PDGFRB,PRKX,RASGRF1,SIX1,TLR4,TNF,WNT5A,FST,MALT1,LEF1,RNF43,CDKN2B,CEBPE,IL3,LFNG,PIK3CD,TNFAIP3,PLA2G10,MAD2L2
	GO:0002520 immune system development
	GO:0048534 hematopoietic or lymphoid organ development
	GO:0030097 hemopoiesis
	GO:0030099 myeloid cell differentiation
	GO:0002573 myeloid leukocyte differentiation
WP4172 PI3K-Akt signaling pathway	WP4172 PI3K-Akt signaling pathway	BRCA1,COL1A1,COL9A1,COMP,FGF3,FGF8,FGF13,FGFR2,VEGFD,FN1,IL3,ITGA2,LAMA3,MET,PDGFRB,PIK3CD,TLR4,DDIT4,CREB3L1,THEM4,COL3A1,CTNNB1,DUSP4,HSPB1,ID4,SHC1,RASGRF1,LFNG,TNF,WNT5A
	hsa04151 PI3K-Akt signaling pathway
	WP3932 Focal adhesion: PI3K-Akt-mTOR-signaling pathway
	R-HSA-9006934 Signaling by Receptor Tyrosine Kinases
	hsa04510 Focal adhesion
	WP306 Focal adhesion
	hsa05165 Human papillomavirus infection
hsa04010 MAPK signaling pathway	hsa04010 MAPK signaling pathway	MAP3K8,DUSP4,DUSP5,FGF3,FGF8,FGFR2,VEGFD,HSPB1,MET,PDGFRB,PLA2G4A,PPP3CA,PPP3R1,RASGRF1,TNF,MAP3K14,RRAS2,MAP3K20,FGF13,CALML3,PIK3CD,SHC1,PLA2G10,PLCE1,FN1,IL3,IL5RA,COL1A1,CTNNB1,WNT5A,DDIT4,CDKN2A,DDB2,BRCA1,CDKN2B,CXCL8,THEM4,DKK1,RNF43,ITGA2,LEF1,CREB3L1,PRKX,CDC25C,COMP,LEPR,RUNX1,MALT1
	WP382 MAPK signaling pathway
	hsa04014 Ras signaling pathway
	WP4223 Ras signaling
	R-HSA-5683057 MAPK family signaling cascades
	GO:0007169 transmembrane receptor protein tyrosine kinase signaling pathway
	R-HSA-5673001 RAF/MAP kinase cascade
	R-HSA-5684996 MAPK1/MAPK3 signaling
	hsa04015 Rap1 signaling pathway
	hsa05218 Melanoma
	hsa04020 Calcium signaling pathway
	WP2261 Glioblastoma signaling pathways
	GO:0044344 cellular response to fibroblast growth factor stimulus
	GO:0071774 response to fibroblast growth factor
	WP51 Regulation of actin cytoskeleton
	R-HSA-199418 Negative regulation of the PI3K/AKT network
	R-HSA-5663202 Diseases of signal transduction by growth factor receptors and second messengers
	R-HSA-2219530 Constitutive Signaling by Aberrant PI3K in Cancer
	WP4806 EGFR tyrosine kinase inhibitor resistance
	hsa04810 Regulation of actin cytoskeleton
	hsa05215 Prostate cancer
	R-HSA-2428924 IGF1R signaling cascade
	R-HSA-2404192 Signaling by Type 1 Insulin-like Growth Factor 1 Receptor (IGF1R)
	R-HSA-74751 Insulin receptor signalling cascade
	R-HSA-5654699 SHC-mediated cascade:FGFR2
	R-HSA-2219528 PI3K/AKT Signaling in Cancer
	R-HSA-6811558 PI5P, PP2A and IER3 Regulate PI3K/AKT Signaling
	GO:0008543 fibroblast growth factor receptor signaling pathway
	R-HSA-5654696 Downstream signaling of activated FGFR2
	R-HSA-74752 Signaling by Insulin receptor
	hsa01521 EGFR tyrosine kinase inhibitor resistance
	R-HSA-9006925 Intracellular signaling by second messengers
	hsa05206 MicroRNAs in cancer
	M91 PID TCPTP PATHWAY
	R-HSA-109704 PI3K Cascade
	WP4540 Hippo signaling regulation pathways
	R-HSA-112399 IRS-mediated signalling
	R-HSA-2033519 Activated point mutants of FGFR2
	GO:0035265 organ growth
	R-HSA-1257604 PIP3 activates AKT signaling
	R-HSA-2428928 IRS-related events triggered by IGF1R
	R-HSA-5654221 Phospholipase C-mediated cascade; FGFR2
	M276 PID FGF PATHWAY
	R-HSA-190241 FGFR2 ligand binding and activation
	R-HSA-5654688 SHC-mediated cascade:FGFR1
	WP4541 Hippo-Merlin signaling dysregulation
	R-HSA-5654695 PI-3K cascade:FGFR2
	R-HSA-5654700 FRS-mediated FGFR2 signaling
	hsa05230 Central carbon metabolism in cancer
	GO:0007435 salivary gland morphogenesis
	R-HSA-5654738 Signaling by FGFR2
	GO:0007431 salivary gland development
	GO:0098868 bone growth
	R-HSA-5654687 Downstream signaling of activated FGFR1
	R-HSA-1839126 FGFR2 mutant receptor activation
	R-HSA-190236 Signaling by FGFR
	R-HSA-5654727 Negative regulation of FGFR2 signaling
	GO:0051781 positive regulation of cell division
	GO:0035272 exocrine system development
	R-HSA-5655253 Signaling by FGFR2 in disease
	R-HSA-5654736 Signaling by FGFR1
	R-HSA-1226099 Signaling by FGFR in disease
	GO:0051302 regulation of cell division
	GO:0046620 regulation of organ growth
	WP4657 22q11.2 copy number variation syndrome
hsa05202 Transcriptional misregulation in cancer	hsa05202 Transcriptional misregulation in cancer	RUNX1,CEBPE,DDB2,GRIA3,IL3,CXCL8,MET,RXRG,SIX1,TSPAN7,H3C8,H3C10,PROM1,ETV7
WP3931 Embryonic stem cell pluripotency pathways	WP3931 Embryonic stem cell pluripotency pathways	BMP4,CTNNB1,FGF3,FGF8,FGF13,FGFR2,SMAD6,SMAD9,PDGFRB,PIK3CD,HNF1A,WNT5A,COL3A1,ID4,IL10,ITGA2,LAMA3,MET,PPP3R1,PRKX,SIX1,PLA2G10,SOCS3,FST,DKK1,LEF1,PPP3CA,PROM1,PLCE1,GDF6,CDKN2B,TNF,COMP,MAP3K20,VEGFD,FUT1,REG3A,TNFAIP3,AKR1C2,ERCC2,ERCC3,IL3,CXCL8,BRCA1,COL1A1,LFNG,FN1,RUNX1,RNF43,RASGRF1,MNAT1,DDIT4,RXRG,CDKN2A,CDKN2D
	GO:0048729 tissue morphogenesis
	GO:0001763 morphogenesis of a branching structure
	GO:0002009 morphogenesis of an epithelium
	GO:0001655 urogenital system development
	GO:0061138 morphogenesis of a branching epithelium
	GO:0001822 kidney development
	GO:0072001 renal system development
	GO:0048732 gland development
	GO:0003156 regulation of animal organ formation
	GO:0048736 appendage development
	GO:0060173 limb development
	GO:0110110 positive regulation of animal organ morphogenesis
	GO:0048754 branching morphogenesis of an epithelial tube
	GO:0050678 regulation of epithelial cell proliferation
	GO:0030855 epithelial cell differentiation
	GO:0035107 appendage morphogenesis
	GO:0035108 limb morphogenesis
	GO:0060541 respiratory system development
	GO:0048568 embryonic organ development
	GO:0043009 chordate embryonic development
	GO:0050679 positive regulation of epithelial cell proliferation
	GO:0009792 embryo development ending in birth or egg hatching
	GO:0048762 mesenchymal cell differentiation
	WP4787 Osteoblast differentiation and related diseases
	GO:0060485 mesenchyme development
	GO:0072089 stem cell proliferation
	WP2840 Hair follicle development: cytodifferentiation - part 3 of 3
	GO:0060993 kidney morphogenesis
	GO:0060688 regulation of morphogenesis of a branching structure
	GO:0010463 mesenchymal cell proliferation
	GO:0030900 forebrain development
	GO:0010464 regulation of mesenchymal cell proliferation
	GO:0050673 epithelial cell proliferation
	WP2839 Hair follicle development: organogenesis - part 2 of 3
	GO:0060562 epithelial tube morphogenesis
	GO:1905330 regulation of morphogenesis of an epithelium
	GO:0001707 mesoderm formation
	GO:0030326 embryonic limb morphogenesis
	GO:0035113 embryonic appendage morphogenesis
	GO:0007420 brain development
	GO:0048332 mesoderm morphogenesis
	GO:0030324 lung development
	GO:0021537 telencephalon development
	GO:0001759 organ induction
	GO:0030323 respiratory tube development
	GO:2000027 regulation of animal organ morphogenesis
	GO:0007498 mesoderm development
	GO:0048706 embryonic skeletal system development
	GO:0003151 outflow tract morphogenesis
	GO:0007389 pattern specification process
	GO:0048565 digestive tract development
	GO:0072006 nephron development
	GO:0001837 epithelial to mesenchymal transition
	GO:0072073 kidney epithelium development
	WP4823 Genes controlling nephrogenesis
	GO:0001656 metanephros development
	GO:0001657 ureteric bud development
	GO:0072163 mesonephric epithelium development
	GO:0072164 mesonephric tubule development
	GO:0055123 digestive system development
	hsa04550 Signaling pathways regulating pluripotency of stem cells
	GO:0001823 mesonephros development
	GO:0002053 positive regulation of mesenchymal cell proliferation
	GO:0022612 gland morphogenesis
	GO:0002065 columnar/cuboidal epithelial cell differentiation
	GO:0003148 outflow tract septum morphogenesis
	GO:0003002 regionalization
	GO:0031128 developmental induction
	WP5053 Development of ureteric collection system
	GO:0060601 lateral sprouting from an epithelium
	GO:0002067 glandular epithelial cell differentiation
	WP2870 Extracellular vesicle-mediated signaling in recipient cells
	GO:1905331 negative regulation of morphogenesis of an epithelium
	GO:0072028 nephron morphogenesis
	GO:0001569 branching involved in blood vessel morphogenesis
	GO:0060411 cardiac septum morphogenesis
	GO:1904888 cranial skeletal system development
	GO:0071542 dopaminergic neuron differentiation
	GO:0031016 pancreas development
	GO:0072175 epithelial tube formation
	GO:0061061 muscle structure development
	GO:0009952 anterior/posterior pattern specification
	GO:1905332 positive regulation of morphogenesis of an epithelium
	GO:0008285 negative regulation of cell population proliferation
	GO:0016331 morphogenesis of embryonic epithelium
	GO:0048645 animal organ formation
	GO:0051145 smooth muscle cell differentiation
	GO:0035148 tube formation
	GO:0060537 muscle tissue development
	GO:0071599 otic vesicle development
	GO:0048704 embryonic skeletal system morphogenesis
	GO:0001658 branching involved in ureteric bud morphogenesis
	GO:0060425 lung morphogenesis
	GO:0060602 branch elongation of an epithelium
	GO:0048701 embryonic cranial skeleton morphogenesis
	GO:0050918 positive chemotaxis
	GO:0045165 cell fate commitment
	GO:0030850 prostate gland development
	GO:0048546 digestive tract morphogenesis
	GO:0072009 nephron epithelium development
	GO:0003279 cardiac septum development
	GO:0090596 sensory organ morphogenesis
	GO:0010092 specification of animal organ identity
	GO:0060675 ureteric bud morphogenesis
	GO:2000648 positive regulation of stem cell proliferation
	GO:2000136 regulation of cell proliferation involved in heart morphogenesis
	GO:0032835 glomerulus development
	GO:0042733 embryonic digit morphogenesis
	GO:0072171 mesonephric tubule morphogenesis
	GO:0048839 inner ear development
	GO:0003206 cardiac chamber morphogenesis
	GO:0003401 axis elongation
	GO:0060740 prostate gland epithelium morphogenesis
	GO:0030879 mammary gland development
	GO:0072078 nephron tubule morphogenesis
	GO:0061311 cell surface receptor signaling pathway involved in heart development
	GO:0072088 nephron epithelium morphogenesis
	GO:0060512 prostate gland morphogenesis
	GO:0043583 ear development
	GO:0007423 sensory organ development
	GO:0061333 renal tubule morphogenesis
	GO:0060441 epithelial tube branching involved in lung morphogenesis
	GO:0061035 regulation of cartilage development
	GO:0003281 ventricular septum development
	GO:0003338 metanephros morphogenesis
	GO:0035116 embryonic hindlimb morphogenesis
	GO:0048333 mesodermal cell differentiation
	GO:0009880 embryonic pattern specification
	GO:0021536 diencephalon development
	GO:0060037 pharyngeal system development
	GO:0072080 nephron tubule development
	hsa04390 Hippo signaling pathway
	GO:0061036 positive regulation of cartilage development
	GO:0009953 dorsal/ventral pattern formation
	GO:0003007 heart morphogenesis
	GO:0061326 renal tubule development
	GO:0035137 hindlimb morphogenesis
	GO:0003205 cardiac chamber development
	GO:0072091 regulation of stem cell proliferation
	GO:0060428 lung epithelium development
	GO:0009798 axis specification
	GO:0050680 negative regulation of epithelial cell proliferation
	WP2064 Neural crest differentiation
	GO:0042472 inner ear morphogenesis
	GO:0021983 pituitary gland development
	GO:0048562 embryonic organ morphogenesis
	GO:0060412 ventricular septum morphogenesis
	GO:0000578 embryonic axis specification
	GO:0060443 mammary gland morphogenesis
	GO:0007517 muscle organ development
	GO:0048806 genitalia development
	WP1591 Heart development
	GO:0042471 ear morphogenesis
	GO:0043523 regulation of neuron apoptotic process
	GO:0001838 embryonic epithelial tube formation
	GO:0032330 regulation of chondrocyte differentiation
	GO:0003231 cardiac ventricle development
	GO:0035270 endocrine system development
	GO:0060560 developmental growth involved in morphogenesis
	GO:0048593 camera-type eye morphogenesis
	GO:0009948 anterior/posterior axis specification
	GO:0048663 neuron fate commitment
	GO:0048592 eye morphogenesis
	GO:0060415 muscle tissue morphogenesis
	GO:0045669 positive regulation of osteoblast differentiation
	GO:0046661 male sex differentiation
	GO:0002088 lens development in camera-type eye
	GO:0048644 muscle organ morphogenesis
	GO:0035050 embryonic heart tube development
	GO:0030901 midbrain development
	GO:0048738 cardiac muscle tissue development
	GO:2000177 regulation of neural precursor cell proliferation
	GO:0014706 striated muscle tissue development
	GO:0003158 endothelium development
	GO:0043010 camera-type eye development
	GO:1901215 negative regulation of neuron death
	GO:0001654 eye development
	GO:0150063 visual system development
	GO:0048880 sensory system development
	GO:0009799 specification of symmetry
GO:0043549 regulation of kinase activity	GO:0043549 regulation of kinase activity	BMP4,CDC25C,CDKN2A,CDKN2B,CDKN2D,FGF13,FGFR2,HSPB1,MET,MNAT1,PDGFRB,SHC1,TLR4,TNF,TNFAIP3,WNT5A,SOCS3,TELO2,MALT1,DKK1,PLCE1,IL23R,FGF3,FGF8,VEGFD,IL3,LEPR,MAD2L2,GDF6,CTNNB1,IL10,ITGA2,DUSP4,DUSP5,FN1
	GO:0045859 regulation of protein kinase activity
	GO:0001934 positive regulation of protein phosphorylation
	GO:0048660 regulation of smooth muscle cell proliferation
	GO:0071900 regulation of protein serine/threonine kinase activity
	GO:0048661 positive regulation of smooth muscle cell proliferation
	GO:0043408 regulation of MAPK cascade
	GO:0051347 positive regulation of transferase activity
	GO:0033674 positive regulation of kinase activity
	GO:0043410 positive regulation of MAPK cascade
	GO:0070372 regulation of ERK1 and ERK2 cascade
	GO:0045860 positive regulation of protein kinase activity
	GO:0070374 positive regulation of ERK1 and ERK2 cascade
GO:0001704 formation of primary germ layer	GO:0001704 formation of primary germ layer	BMP4,CTNNB1,DUSP4,DUSP5,FGFR2,FN1,ITGA2,LAMA3,WNT5A,DKK1,LEF1,FGF8,IL10,SIX1,SOCS3,MAP3K20,PPP3CA,PPP3R1,BAMBI,RNF43,H3C8,H3C10,LFNG,MAD2L2,SMAD9,CDKN2A,CDKN2B,CREB3L1,DTX1,HNF1A,CALML3,COL1A1,TLR4,PLCE1
	GO:0007369 gastrulation
	GO:0048598 embryonic morphogenesis
	GO:0007492 endoderm development
	GO:0001706 endoderm formation
	hsa04310 Wnt signaling pathway
	R-HSA-195721 Signaling by WNT
	R-HSA-4086398 Ca2+ pathway
	WP428 Wnt signaling
	GO:0061053 somite development
	WP2853 Endoderm differentiation
	WP3876 BMP2-WNT4-FOXO1 pathway in primary endometrial stromal cell differentiation
	R-HSA-201681 TCF dependent signaling in response to WNT
	hsa04934 Cushing syndrome
	M70 PID PS1 PATHWAY
	GO:0035282 segmentation
	hsa04916 Melanogenesis
	GO:0060324 face development
	GO:0001756 somitogenesis
	WP3658 Wnt/beta-catenin signaling pathway in leukemia
	WP2572 Primary focal segmental glomerulosclerosis (FSGS)
	R-HSA-3858494 Beta-catenin independent WNT signaling
	GO:0060325 face morphogenesis
	R-HSA-4791275 Signaling by WNT in cancer
	WP3971 OSX and miRNAs in tooth development
	GO:1905114 cell surface receptor signaling pathway involved in cell-cell signaling
	M5493 WNT SIGNALING
	WP4336 ncRNAs involved in Wnt signaling in hepatocellular carcinoma
	GO:0060323 head morphogenesis
	GO:0030178 negative regulation of Wnt signaling pathway
	GO:0040036 regulation of fibroblast growth factor receptor signaling pathway
	WP4258 lncRNA in canonical Wnt signaling and colorectal cancer
	GO:0060070 canonical Wnt signaling pathway
	GO:0010171 body morphogenesis
	GO:0090090 negative regulation of canonical Wnt signaling pathway
	GO:0016055 Wnt signaling pathway
	GO:0198738 cell-cell signaling by wnt
	WP399 Wnt signaling pathway and pluripotency
GO:0007346 regulation of mitotic cell cycle	GO:0007346 regulation of mitotic cell cycle	BMP4,BRCA1,CDC25C,CDKN2A,CDKN2B,CDKN2D,CTNNB1,ERCC2,ERCC3,FGF8,IL10,MNAT1,PDGFRB,TNF,MAD2L2,MAP3K20,TRIM39,WNT5A,TELO2,TNFAIP3
	GO:0010564 regulation of cell cycle process
	GO:0045786 negative regulation of cell cycle
	GO:1901987 regulation of cell cycle phase transition
	GO:1901990 regulation of mitotic cell cycle phase transition
	GO:0045930 negative regulation of mitotic cell cycle
	GO:0010948 negative regulation of cell cycle process
	GO:2000001 regulation of DNA damage checkpoint
	GO:1901988 negative regulation of cell cycle phase transition
	GO:1901976 regulation of cell cycle checkpoint
	GO:0042770 signal transduction in response to DNA damage
	GO:0000075 cell cycle checkpoint signaling
	GO:2001022 positive regulation of response to DNA damage stimulus
	GO:1901991 negative regulation of mitotic cell cycle phase transition
	GO:2001020 regulation of response to DNA damage stimulus
	GO:0000077 DNA damage checkpoint signaling
	GO:0031570 DNA integrity checkpoint signaling
	GO:0007093 mitotic cell cycle checkpoint signaling
GO:0051098 regulation of binding	GO:0051098 regulation of binding	BMP4,CTNNB1,ERCC2,IL10,ITGA2,LFNG,MET,PLCL1,PPP3CA,WNT5A,MAD2L2,DKK1,BAMBI,LEF1,PRMT8,CDC25C,PLA2G10
	GO:0051099 positive regulation of binding
	GO:0043393 regulation of protein binding
	GO:0032092 positive regulation of protein binding
	GO:2000243 positive regulation of reproductive process
	GO:2000241 regulation of reproductive process
	GO:0051446 positive regulation of meiotic cell cycle
	GO:0051445 regulation of meiotic cell cycle
hsa05146 Amoebiasis	hsa05146 Amoebiasis	COL1A1,COL3A1,FN1,HSPB1,CXCL8,IL10,LAMA3,PIK3CD,TLR4,TNF,FGFR2,PDGFRB,TNFAIP3,FST,VEGFD,PLCE1,CTNNB1,FUT1,SOCS3,RXRG,MAP3K14,LEF1,DDB2,CREB3L1,MAP3K8,PLA2G10,PPP3CA,BRCA1
	WP5055 Burn wound healing
	hsa04933 AGE-RAGE signaling pathway in diabetic complications
	WP4754 IL-18 signaling pathway
	WP3287 Overview of nanoparticle effects
	WP4481 Resistin as a regulator of inflammation
	WP4341 Non-genomic actions of 1,25 dihydroxyvitamin D3
	hsa04936 Alcoholic liver disease
	WP4666 Hepatitis B infection
	hsa05161 Hepatitis B
	WP75 Toll-like receptor signaling pathway
	hsa04620 Toll-like receptor signaling pathway
	WP4478 LTF danger signal response pathway
	WP262 Ebstein-Barr virus LMP1 signaling
	WP3851 TLR4 signaling and tolerance
	GO:0002274 myeloid leukocyte activation
	hsa05132 Salmonella infection
	GO:0048566 embryonic digestive tract development
	hsa05164 Influenza A
	WP2431 Spinal cord injury
	hsa05134 Legionellosis
	GO:0071356 cellular response to tumor necrosis factor
	WP2355 Corticotropin-releasing hormone signaling pathway
	hsa05323 Rheumatoid arthritis
	GO:0034612 response to tumor necrosis factor
	hsa05171 Coronavirus disease - COVID-19
GO:0030335 positive regulation of cell migration	GO:0030335 positive regulation of cell migration	BMP4,COL1A1,VEGFD,FN1,FUT1,HSPB1,CXCL8,ITGA2,MET,PDGFRB,PIK3CD,PPP3CA,TLR4,TNF,WNT5A,RRAS2,LEF1,CTNNB1,PLCE1,BRCA1,RUNX1,IL10,TNFAIP3,CREB3L1,CDKN2A,ERCC3,DKK1,MAP3K20,DDIT4,TRIM39,LAMA3,PLA2G10,MALT1,IL23R
	GO:2000147 positive regulation of cell motility
	GO:0040017 positive regulation of locomotion
	hsa05205 Proteoglycans in cancer
	GO:0045765 regulation of angiogenesis
	GO:1901342 regulation of vasculature development
	GO:0010942 positive regulation of cell death
	GO:0045766 positive regulation of angiogenesis
	GO:1904018 positive regulation of vasculature development
	GO:0006935 chemotaxis
	GO:0042330 taxis
	GO:0040011 locomotion
	GO:0043065 positive regulation of apoptotic process
	GO:0043068 positive regulation of programmed cell death
	GO:0010634 positive regulation of epithelial cell migration
	GO:0001936 regulation of endothelial cell proliferation
	GO:2000108 positive regulation of leukocyte apoptotic process
	GO:0001819 positive regulation of cytokine production
	GO:0010595 positive regulation of endothelial cell migration
	GO:0010632 regulation of epithelial cell migration
	GO:0010594 regulation of endothelial cell migration
	GO:2000106 regulation of leukocyte apoptotic process
	GO:0001938 positive regulation of endothelial cell proliferation
	GO:0060326 cell chemotaxis
	GO:0070228 regulation of lymphocyte apoptotic process
GO:0043588 skin development	GO:0043588 skin development	COL1A1,COL3A1,COMP,CTNNB1,ERCC2,FGFR2,ITGA2,MET,PPP3CA,WNT5A,PLA2G10,FST,DKK1,BMP4,ERCC3,LAMA3,FN1,PRMT3,LEF1,PDGFRB,FGF13,REG3A,RASGRF1
	GO:0008544 epidermis development
	GO:0001942 hair follicle development
	GO:0022404 molting cycle process
	GO:0022405 hair cycle process
	GO:0098773 skin epidermis development
	GO:0042303 molting cycle
	GO:0042633 hair cycle
	GO:0000904 cell morphogenesis involved in differentiation
	GO:0031069 hair follicle morphogenesis
	GO:0048730 epidermis morphogenesis
	GO:0000902 cell morphogenesis
	WP4842 Mammalian disorder of sexual development
	GO:0032989 cellular component morphogenesis
	GO:0034330 cell junction organization
	GO:0034329 cell junction assembly
	GO:0030857 negative regulation of epithelial cell differentiation
	GO:0048812 neuron projection morphogenesis
	GO:0120039 plasma membrane bounded cell projection morphogenesis
	GO:0048858 cell projection morphogenesis
	GO:0032990 cell part morphogenesis
	GO:0031175 neuron projection development
	GO:0048667 cell morphogenesis involved in neuron differentiation
	GO:0050808 synapse organization
WP560 TGF-beta receptor signaling	WP560 TGF-beta receptor signaling	BMP4,CTNNB1,SMAD6,SMAD9,TNF,FST,BAMBI,LEF1,CDKN2B,ID4,GDF6,COMP,WNT5A,COL3A1,FGF8,IL3,DKK1,COL1A1,FGFR2,CREB3L1,BRCA1,PDGFRB,IL23R
	WP4816 TGF-beta receptor signaling in skeletal dysplasias
	hsa04350 TGF-beta signaling pathway
	GO:0030509 BMP signaling pathway
	GO:0007178 transmembrane receptor protein serine/threonine kinase signaling pathway
	GO:0071772 response to BMP
	GO:0071773 cellular response to BMP stimulus
	WP2848 Pluripotent stem cell differentiation pathway
	GO:0071560 cellular response to transforming growth factor beta stimulus
	GO:0071559 response to transforming growth factor beta
	M181 PID BMP PATHWAY
	GO:0090287 regulation of cellular response to growth factor stimulus
	GO:0030510 regulation of BMP signaling pathway
	M254 PID MYC REPRESS PATHWAY
	GO:2000826 regulation of heart morphogenesis
	GO:0090092 regulation of transmembrane receptor protein serine/threonine kinase signaling pathway
	WP5205 Clock-controlled autophagy in bone metabolism
	GO:0010453 regulation of cell fate commitment
	GO:0090288 negative regulation of cellular response to growth factor stimulus
	GO:0030278 regulation of ossification
	R-HSA-9006936 Signaling by TGFB family members
	GO:0030514 negative regulation of BMP signaling pathway
	GO:0090101 negative regulation of transmembrane receptor protein serine/threonine kinase signaling pathway
	GO:0007179 transforming growth factor beta receptor signaling pathway
GO:0050865 regulation of cell activation	GO:0050865 regulation of cell activation	BMP4,RUNX1,MAP3K8,CTNNB1,FN1,IL10,PDGFRB,PLA2G4A,PPP3CA,TLR4,TNF,TNFAIP3,WNT5A,PLA2G10,MAD2L2,MALT1,LEF1,IL23R,FUT1,ITGA2,SOCS3,CDKN2D,TRIM39
	GO:0002694 regulation of leukocyte activation
	GO:0050867 positive regulation of cell activation
	GO:0002696 positive regulation of leukocyte activation
	GO:0045785 positive regulation of cell adhesion
	GO:1902105 regulation of leukocyte differentiation
	GO:0002761 regulation of myeloid leukocyte differentiation
	GO:0051249 regulation of lymphocyte activation
	GO:0022407 regulation of cell-cell adhesion
	GO:1903706 regulation of hemopoiesis
	GO:0022409 positive regulation of cell-cell adhesion
	GO:0002763 positive regulation of myeloid leukocyte differentiation
	GO:1902107 positive regulation of leukocyte differentiation
	GO:1903708 positive regulation of hemopoiesis
	GO:0045670 regulation of osteoclast differentiation
	GO:0050863 regulation of T cell activation
	GO:1903037 regulation of leukocyte cell-cell adhesion
	GO:0051251 positive regulation of lymphocyte activation
	GO:0045637 regulation of myeloid cell differentiation
	GO:0045639 positive regulation of myeloid cell differentiation
	GO:1903039 positive regulation of leukocyte cell-cell adhesion
	GO:0045619 regulation of lymphocyte differentiation
	GO:0045621 positive regulation of lymphocyte differentiation
	WP5130 Th17 cell differentiation pathway
	GO:0045672 positive regulation of osteoclast differentiation
	GO:0050870 positive regulation of T cell activation
	GO:0045580 regulation of T cell differentiation
	GO:0045582 positive regulation of T cell differentiation
	GO:0046638 positive regulation of alpha-beta T cell differentiation
	GO:0043370 regulation of CD4-positive, alpha-beta T cell differentiation
	GO:0032663 regulation of interleukin-2 production
	GO:0046635 positive regulation of alpha-beta T cell activation
	GO:0046637 regulation of alpha-beta T cell differentiation
	GO:2000514 regulation of CD4-positive, alpha-beta T cell activation
	GO:0046634 regulation of alpha-beta T cell activation
	GO:0030162 regulation of proteolysis
hsa04625 C-type lectin receptor signaling pathway	hsa04625 C-type lectin receptor signaling pathway	CALML3,IL10,PIK3CD,PPP3CA,PPP3R1,TNF,MAP3K14,MALT1,RRAS2,MAP3K8,CDKN2A,CDKN2B,CXCL8,CTNNB1,CREB3L1,FGFR2,WNT5A,BMP4,SMAD6,BAMBI,RXRG,TLR4,HSPB1,PLA2G4A,DKK1,GRIA3,LEF1,SOCS3,CDC25C,MAD2L2,SHC1,PLCE1,IL3,PRKX,DUSP4,DUSP5,MET,FGF13,PDGFRB,RASGRF1,PLA2G10,PLCL1,HNF1A
	hsa04660 T cell receptor signaling pathway
	hsa04218 Cellular senescence
	hsa05163 Human cytomegalovirus infection
	WP1544 MicroRNAs in cardiomyocyte hypertrophy
	GO:0045667 regulation of osteoblast differentiation
	hsa05417 Lipid and atherosclerosis
	hsa04370 VEGF signaling pathway
	hsa05152 Tuberculosis
	WP5124 Alzheimer's disease
	hsa05031 Amphetamine addiction
	hsa05167 Kaposi sarcoma-associated herpesvirus infection
	hsa04380 Osteoclast differentiation
	hsa05170 Human immunodeficiency virus 1 infection
	WP2059 Alzheimer's disease and miRNA effects
	WP2795 Cardiac hypertrophic response
	hsa05010 Alzheimer disease
	GO:0070886 positive regulation of calcineurin-NFAT signaling cascade
	GO:0106058 positive regulation of calcineurin-mediated signaling
	WP4482 Vitamin D in inflammatory diseases
	hsa04114 Oocyte meiosis
	hsa04650 Natural killer cell mediated cytotoxicity
	GO:1903798 regulation of miRNA maturation
	GO:0048016 inositol phosphate-mediated signaling
	GO:0070920 regulation of production of small RNA involved in gene silencing by RNA
	M235 PID TCR CALCIUM PATHWAY
	hsa05022 Pathways of neurodegeneration - multiple diseases
	GO:0019722 calcium-mediated signaling
	hsa04662 B cell receptor signaling pathway
	R-HSA-2871809 FCERI mediated Ca+2 mobilization
	hsa05235 PD-L1 expression and PD-1 checkpoint pathway in cancer
	R-HSA-111885 Opioid Signalling
	GO:0006470 protein dephosphorylation
	hsa04360 Axon guidance
	R-HSA-5607764 CLEC7A (Dectin-1) signaling
	GO:0050850 positive regulation of calcium-mediated signaling
	GO:0070884 regulation of calcineurin-NFAT signaling cascade
	GO:0106056 regulation of calcineurin-mediated signaling
	hsa04922 Glucagon signaling pathway
	GO:0060964 regulation of miRNA-mediated gene silencing
	GO:0043269 regulation of ion transport
	R-HSA-983705 Signaling by the B Cell Receptor (BCR)
	GO:1900368 regulation of post-transcriptional gene silencing by RNA
	hsa04724 Glutamatergic synapse
	GO:0060147 regulation of post-transcriptional gene silencing
	GO:0060966 regulation of gene silencing by RNA
	M113 PID NFAT 3PATHWAY
	GO:0019932 second-messenger-mediated signaling
	hsa04728 Dopaminergic synapse
	R-HSA-2454202 Fc epsilon receptor (FCERI) signaling
	GO:0016311 dephosphorylation
	M10 PID BCR 5PATHWAY
	R-HSA-5621481 C-type lectin receptors (CLRs)
	M272 PID CD8 TCR DOWNSTREAM PATHWAY
	hsa04720 Long-term potentiation
	hsa04924 Renin secretion
	hsa04921 Oxytocin signaling pathway
	hsa05020 Prion disease
	hsa04022 cGMP-PKG signaling pathway
	GO:0043270 positive regulation of ion transport
	GO:0050848 regulation of calcium-mediated signaling
	R-HSA-1168372 Downstream signaling events of B Cell Receptor (BCR)
	GO:0050804 modulation of chemical synaptic transmission
	GO:0099177 regulation of trans-synaptic signaling
	GO:2001257 regulation of cation channel activity
	GO:0034766 negative regulation of ion transmembrane transport
	GO:0003014 renal system process
	GO:0051928 positive regulation of calcium ion transport
	GO:0051924 regulation of calcium ion transport
GO:0031400 negative regulation of protein modification process	GO:0031400 negative regulation of protein modification process	BMP4,BRCA1,CDKN2A,CDKN2B,CDKN2D,CTNNB1,HSPB1,SMAD6,TNF,TNFAIP3,SOCS3,PRMT3,MAD2L2,DKK1,DDIT4,CXCL8,H3C8,H3C10,MNAT1,CREB3L1,CDC25C,ID4,HNF1A,LEPR,POLD3,TRIM39,SHC1,TLR4
	GO:0001933 negative regulation of protein phosphorylation
	GO:0045936 negative regulation of phosphate metabolic process
	GO:0010563 negative regulation of phosphorus metabolic process
	GO:0042326 negative regulation of phosphorylation
	R-HSA-2559582 Senescence-Associated Secretory Phenotype (SASP)
	WP45 G1 to S cell cycle control
	GO:0000079 regulation of cyclin-dependent protein serine/threonine kinase activity
	GO:1904029 regulation of cyclin-dependent protein kinase activity
	GO:0045736 negative regulation of cyclin-dependent protein serine/threonine kinase activity
	GO:1904030 negative regulation of cyclin-dependent protein kinase activity
	R-HSA-69231 Cyclin D associated events in G1
	R-HSA-69236 G1 Phase
	GO:0051348 negative regulation of transferase activity
	WP2877 Vitamin D receptor pathway
	R-HSA-2559583 Cellular Senescence
	WP179 Cell cycle
	GO:0043086 negative regulation of catalytic activity
	GO:0071901 negative regulation of protein serine/threonine kinase activity
	R-HSA-2559580 Oxidative Stress Induced Senescence
	hsa04110 Cell cycle
	GO:0006469 negative regulation of protein kinase activity
	GO:0033673 negative regulation of kinase activity
	R-HSA-2559585 Oncogene Induced Senescence
	R-HSA-1640170 Cell Cycle
	R-HSA-69278 Cell Cycle, Mitotic
	GO:1902806 regulation of cell cycle G1/S phase transition
	R-HSA-2262752 Cellular responses to stress
	R-HSA-8953897 Cellular responses to stimuli
	R-HSA-453279 Mitotic G1 phase and G1/S transition
	GO:2000045 regulation of G1/S transition of mitotic cell cycle
GO:0045596 negative regulation of cell differentiation	GO:0045596 negative regulation of cell differentiation	BMP4,RUNX1,CDKN2B,CTNNB1,DTX1,FGF13,ID4,SMAD6,REG3A,PPP3CA,TLR4,TNF,WNT5A,MAD2L2,FST,DKK1,BAMBI,FN1,RXRG,LEF1,HNF1A,SOCS3,MAP3K14,CALML3,PIK3CD,MALT1,BRCA1,ERCC2,PDGFRB,CREB3L1,ITGA2,AKR1C2,FGFR2,IL10
	GO:0051961 negative regulation of nervous system development
	GO:0051960 regulation of nervous system development
	GO:0050768 negative regulation of neurogenesis
	GO:0061046 regulation of branching involved in lung morphogenesis
	GO:0010721 negative regulation of cell development
	GO:0050767 regulation of neurogenesis
	WP236 Adipogenesis
	GO:0060284 regulation of cell development
	GO:0007249 I-kappaB kinase/NF-kappaB signaling
	hsa05418 Fluid shear stress and atherosclerosis
	WP2036 TNF-related weak inducer of apoptosis (TWEAK) signaling pathway
	GO:0043123 positive regulation of I-kappaB kinase/NF-kappaB signaling
	GO:0014014 negative regulation of gliogenesis
	GO:0014013 regulation of gliogenesis
	GO:0051054 positive regulation of DNA metabolic process
	GO:0045601 regulation of endothelial cell differentiation
	GO:0031641 regulation of myelination
	WP3981 miRNA regulation of prostate cancer signaling pathways
	GO:0050982 detection of mechanical stimulus
	GO:0097305 response to alcohol
	GO:0051052 regulation of DNA metabolic process
	GO:2000573 positive regulation of DNA biosynthetic process
	GO:0010720 positive regulation of cell development
	GO:0097306 cellular response to alcohol
	GO:0050769 positive regulation of neurogenesis
	GO:2000278 regulation of DNA biosynthetic process
	GO:0009581 detection of external stimulus
	GO:0009582 detection of abiotic stimulus
GO:0071396 cellular response to lipid	GO:0071396 cellular response to lipid	BMP4,CEBPE,COL1A1,AKR1C2,FGFR2,CXCL8,IL10,ITGA2,RXRG,TLR4,TNF,TNFAIP3,WNT5A,MALT1,DDIT4,SMAD6,IL23R,COMP,MET,CDKN2A,CTNNB1,PPP3CA,PLA2G10,MAD2L2,VEGFD,SHC1,MAP3K14,FN1,IL5RA,REG3A,PIK3CD,SOCS3,PLA2G4A,CALML3,BRCA1,SIX1,LEF1,IL3,RASGRF1,DKK1,LAMA3,BAMBI,H3C8,H3C10,TRIM39,GRIA3
	GO:0032496 response to lipopolysaccharide
	GO:0002237 response to molecule of bacterial origin
	hsa05144 Malaria
	GO:0051090 regulation of DNA-binding transcription factor activity
	GO:0071222 cellular response to lipopolysaccharide
	GO:0071219 cellular response to molecule of bacterial origin
	GO:0009617 response to bacterium
	hsa04064 NF-kappa B signaling pathway
	GO:0006954 inflammatory response
	GO:0071216 cellular response to biotic stimulus
	R-HSA-6785807 Interleukin-4 and Interleukin-13 signaling
	GO:0002822 regulation of adaptive immune response based on somatic recombination of immune receptors built from immunoglobulin superfamily domains
	GO:1903203 regulation of oxidative stress-induced neuron death
	GO:0002819 regulation of adaptive immune response
	GO:0002676 regulation of chronic inflammatory response
	hsa05133 Pertussis
	GO:0071407 cellular response to organic cyclic compound
	hsa05135 Yersinia infection
	WP5098 T-cell activation SARS-CoV-2
	WP5198 Inflammatory bowel disease signaling
	WP4891 COVID-19 adverse outcome pathway
	hsa05142 Chagas disease
	GO:0002699 positive regulation of immune effector process
	GO:0051091 positive regulation of DNA-binding transcription factor activity
	GO:0001818 negative regulation of cytokine production
	GO:0002700 regulation of production of molecular mediator of immune response
	GO:0002824 positive regulation of adaptive immune response based on somatic recombination of immune receptors built from immunoglobulin superfamily domains
	GO:0002718 regulation of cytokine production involved in immune response
	GO:0032649 regulation of interferon-gamma production
	GO:0002821 positive regulation of adaptive immune response
	GO:1902893 regulation of miRNA transcription
	GO:0050727 regulation of inflammatory response
	M37 PID NFKAPPAB CANONICAL PATHWAY
	WP4329 miRNAs involvement in the immune response in sepsis
	hsa05321 Inflammatory bowel disease
	GO:0002702 positive regulation of production of molecular mediator of immune response
	WP530 Cytokines and inflammatory response
	GO:0032715 negative regulation of interleukin-6 production
	GO:0050778 positive regulation of immune response
	GO:2000628 regulation of miRNA metabolic process
	GO:0002703 regulation of leukocyte mediated immunity
	hsa05310 Asthma
	GO:0002697 regulation of immune effector process
	GO:0010469 regulation of signaling receptor activity
	GO:0002437 inflammatory response to antigenic stimulus
	GO:0032675 regulation of interleukin-6 production
	GO:0002706 regulation of lymphocyte mediated immunity
	GO:0032642 regulation of chemokine production
	GO:0048545 response to steroid hormone
	GO:0031347 regulation of defense response
	GO:0032677 regulation of interleukin-8 production
	GO:0043433 negative regulation of DNA-binding transcription factor activity
	M60 PID NFAT TFPATHWAY
	hsa05145 Toxoplasmosis
	GO:1902895 positive regulation of miRNA transcription
	R-HSA-6783783 Interleukin-10 signaling
	GO:0002708 positive regulation of lymphocyte mediated immunity
	GO:1904019 epithelial cell apoptotic process
	WP4747 Netrin-UNC5B signaling pathway
	WP5115 Network map of SARS-CoV-2 signaling pathway
	GO:0045668 negative regulation of osteoblast differentiation
	GO:2000630 positive regulation of miRNA metabolic process
	WP5095 Overview of proinflammatory and profibrotic mediators
	hsa05322 Systemic lupus erythematosus
	GO:0042176 regulation of protein catabolic process
	GO:0045428 regulation of nitric oxide biosynthetic process
	GO:0002705 positive regulation of leukocyte mediated immunity
	WP5083 Neuroinflammation and glutamatergic signaling
	GO:0032655 regulation of interleukin-12 production
	GO:0002712 regulation of B cell mediated immunity
	GO:0002889 regulation of immunoglobulin mediated immune response
	GO:0080164 regulation of nitric oxide metabolic process
	WP5039 SARS-CoV-2 innate immunity evasion and cell-specific immune response
	GO:0014823 response to activity
	WP5218 Extrafollicular B cell activation by SARS-CoV-2
	hsa04217 Necroptosis
	WP706 Sudden infant death syndrome (SIDS) susceptibility pathways
	GO:0002637 regulation of immunoglobulin production
	GO:0046425 regulation of receptor signaling pathway via JAK-STAT
	GO:0031960 response to corticosteroid
	GO:0032720 negative regulation of tumor necrosis factor production
	hsa05140 Leishmaniasis
	GO:1903556 negative regulation of tumor necrosis factor superfamily cytokine production
	GO:1903034 regulation of response to wounding
	GO:0032102 negative regulation of response to external stimulus
	WP4298 Acute viral myocarditis
	GO:1904892 regulation of receptor signaling pathway via STAT
	GO:0050728 negative regulation of inflammatory response
	hsa04621 NOD-like receptor signaling pathway
	WP2328 Allograft rejection
	hsa04657 IL-17 signaling pathway
	GO:0032088 negative regulation of NF-kappaB transcription factor activity
	GO:0002221 pattern recognition receptor signaling pathway
	hsa04061 Viral protein interaction with cytokine and cytokine receptor
	GO:0050864 regulation of B cell activation
	GO:0042742 defense response to bacterium
	GO:0002764 immune response-regulating signaling pathway
	GO:0050900 leukocyte migration
	WP4630 Measles virus infection
	GO:0061041 regulation of wound healing
	hsa05162 Measles

## Sheet: Table 4
Table 4. Differential gene expression in recurrent FIGO stage IB EC patients from GSE178671
ID	adj.P.Val	P.Value	t	B	logFC	GB_ACC	Name	Official Full Name
INHBA	0.0258	3.61e-05	-5.36	2.3673	1.98	NM_002192.2		inhibin, beta A
FGF3	0.0258	0.0001168	-4.83	1.3118	3.35	NM_005247.2	INT2, HBGF-3	fibroblast growth factor 3
DKK1	0.0258	0.0001343	-4.77	1.1858	3.27	NM_012242.2	SK, DKK-1	dickkopf WNT signaling pathway inhibitor 1
NKD1	0.0258	0.0001441	-4.74	1.1221	2.52	NM_033119.3		naked cuticle homolog 1 (Drosophila)
LAMA3	0.0258	0.000187	4.62	0.887	-2.4	NM_000227.3	LAMNA, nicein-150kDa, kalinin-165kDa, BM600-150kDa, epiligrin	laminin, alpha 3
MET	0.0258	0.0001972	4.6	0.8386	-1.84	NM_000245.2	HGFR, RCCP2	met proto-oncogene
COL5A2	0.0275	0.0002453	-4.5	0.6415	1.4	NM_000393.3		collagen, type V, alpha 2
ETV7	0.0323	0.0003291	4.37	0.3753	-1.71	NM_016135.2	TEL2, TEL-2	ets variant 7
FGF19	0.0346	0.0004566	-4.23	0.0789	3.21	NM_005117.2		fibroblast growth factor 19
ID4	0.0346	0.000462	-4.22	0.0683	1	NM_001546.2	bHLHb27	inhibitor of DNA binding 4, dominant negative helix-loop-helix protein
THBS4	0.0346	0.0004855	-4.2	0.0233	3.08	NM_003248.3		thrombospondin 4
CALML3	0.0413	0.0006321	-4.09	-0.2158	1.29	NM_005185.2	CLP	calmodulin-like 3
BMP4	0.0425	0.0007109	-4.03	-0.3222	2.27	NM_001202.2	BMP2B	bone morphogenetic protein 4
WIF1	0.0425	0.0007707	-4	-0.3954	2.86	NM_007191.2		WNT inhibitory factor 1
COL1A1	0.0425	0.0008137	-3.97	-0.4445	1.47	NM_000088.3	OI4	collagen, type I, alpha 1
DDIT4	0.0468	0.0009777	3.89	-0.6109	-1.75	NM_019058.2	RTP801, FLJ20500, REDD-1, REDD1, Dig2	DNA-damage-inducible transcript 4
COL3A1	0.0468	0.0010157	-3.88	-0.6455	1.29	NM_000090.3	EDS4A	collagen, type III, alpha 1
RUNX1	0.0484	0.0011875	-3.81	-0.787	1.08	NM_001754.4	AML1, CBFA2, PEBP2A2, AMLCR1	runt-related transcription factor 1
FN1	0.0484	0.0012283	-3.79	-0.8176	1.97	NM_212482.1	MSF, CIG, LETS, GFND2, FINC	fibronectin 1
FGFR2	0.0484	0.0012346	3.79	-0.8222	-1.36	NM_000141.4	KGFR, BEK, CFD1, JWS, CEK3, TK14, TK25, ECT1, K-SAM, CD332	fibroblast growth factor receptor 2
RRAS2	0.054	0.0014592	3.72	-0.9735	-0.873	NM_001102669.2	TC21	related RAS viral (r-ras) oncogene homolog 2
COMP	0.054	0.0015149	-3.7	-1.0074	2.61	NM_000095.2	PSACH, EDM1, EPD1, MED, THBS5	cartilage oligomeric matrix protein
IL3	0.0585	0.0017153	3.65	-1.1198	-1.41	NM_000588.3	IL-3, MULTI-CSF, MCGF, MGC79398, MGC79399	interleukin 3 (colony-stimulating factor, multiple)
COL5A1	0.0647	0.0020024	-3.58	-1.2597	1.25	NM_000093.3		collagen, type V, alpha 1
DKK4	0.0647	0.0020641	-3.57	-1.2871	4.38	NM_014420.2		dickkopf WNT signaling pathway inhibitor 4
PRKAA2	0.0748	0.0024812	3.49	-1.4533	-1.27	NM_006252.2	PRKAA, AMPK, AMPKa2	protein kinase, AMP-activated, alpha 2 catalytic subunit
CSF3R	0.0797	0.0027443	3.44	-1.5443	-1.77	NM_156038.2	CD114, GCSFR	colony stimulating factor 3 receptor (granulocyte)
LEF1	0.0823	0.0029388	-3.41	-1.6061	1.78	NM_016269.3	TCF1ALPHA, TCF10, TCF7L3	lymphoid enhancer-binding factor 1
FZD7	0.0935	0.0034599	-3.34	-1.7532	1.48	NM_003507.1	FzE3	frizzled family receptor 7
PRKX	0.1009	0.0038594	3.29	-1.8515	-1.36	NM_005044.1	PKX1	protein kinase, X-linked
LAMB3	0.1025	0.0042123	3.25	-1.9302	-1.83	NM_000228.2	LAMNB1, nicein-125kDa, kalinin-140kDa, BM600-125kDa	laminin, beta 3
IGF1	0.1025	0.0042507	-3.25	-1.9384	1.32	NM_000618.3	IGF1A	insulin-like growth factor 1 (somatomedin C)
BMP8A	0.1025	0.0044434	-3.23	-1.9783	1.32	NM_181809.3		bone morphogenetic protein 8a
LEFTY2	0.1025	0.0044452	-3.23	-1.9786	2.14	NM_003240.2	TGFB4, EBAF, LEFTA, LEFTYA	left-right determination factor 2
TNFRSF10D	0.1077	0.00481	3.19	-2.0495	-1.03	NM_003840.3	DcR2, TRUNDD, TRAILR4, CD264	tumor necrosis factor receptor superfamily, member 10d, decoy with truncated death domain
TNFRSF10C	0.1105	0.0050748	3.17	-2.0976	-1.67	NM_003841.2	DcR1, TRAILR3, LIT, TRID, CD263	tumor necrosis factor receptor superfamily, member 10c, decoy without an intracellular domain
FGF11	0.1129	0.005358	3.14	-2.1463	-1.23	NM_004112.2	FHF3, FLJ16061, MGC45269, MGC102953	fibroblast growth factor 11
PROM1	0.1129	0.0054972	3.13	-2.1693	-2.44	NM_006017.1	PROML1, MCDR2, STGD4, AC133, CD133, RP41, CORD12	prominin 1
DDB2	0.1129	0.0056173	3.12	-2.1887	-1.52	NM_000107.1	DDBB, UV-DDB2, FLJ34321	damage-specific DNA binding protein 2, 48kDa
ITGB8	0.1137	0.0058012	3.11	-2.2175	-1.36	NM_002214.2		integrin, beta 8
COL1A2	0.1274	0.0066604	-3.05	-2.3412	0.978	NM_000089.3	OI4	collagen, type I, alpha 2
SFRP2	0.1306	0.0071047	-3.02	-2.3989	2.14	NM_003013.2	SARP1, SDF-5, FRP-2	secreted frizzled-related protein 2
AXIN2	0.1306	0.0071629	-3.01	-2.4062	1.61	NM_004655.3	MGC126582, DKFZp781B0869	axin 2
FGF20	0.1337	0.0075061	-2.99	-2.448	1.68	NM_019851.1		fibroblast growth factor 20
IL6R	0.1463	0.0083948	2.94	-2.5479	-0.688	NM_000565.2	CD126	interleukin 6 receptor
DKK2	0.1469	0.0086186	-2.93	-2.5713	1.35	NM_014421.2		dickkopf WNT signaling pathway inhibitor 2
HNF1A	0.1507	0.009033	2.91	-2.6131	-1.19	NM_000545.4	MODY3, TCF1, HNF1, LFB1	HNF1 homeobox A
TGFB3	0.1542	0.0094395	-2.89	-2.6523	1.33	NM_003239.2	ARVD1, ARVD	transforming growth factor, beta 3
ITGA3	0.1606	0.0100345	2.86	-2.7067	-0.896	NM_005501.2	MSK18, CD49c, VLA3a, VCA-2, GAP-B3	integrin, alpha 3 (antigen CD49C, alpha 3 subunit of VLA-3 receptor)
PLAT	0.163	0.0106954	-2.83	-2.7634	1.01	NM_000931.2		plasminogen activator, tissue
CDKN2B	0.163	0.0107228	-2.83	-2.7656	0.967	NM_004936.3	P15, MTS2, INK4B, TP15, CDK4I, p15INK4b	cyclin-dependent kinase inhibitor 2B (p15, inhibits CDK4)
SIX1	0.163	0.010912	2.82	-2.7812	-1.63	NM_005982.3	DFNA23	SIX homeobox 1
FGFR1	0.163	0.0110204	-2.82	-2.7899	0.723	NM_015850.2	FLT2, KAL2, H2, H3, H4, H5, CEK, FLG, BFGFR, N-SAM, CD331	fibroblast growth factor receptor 1
UBB	0.1712	0.0118932	2.78	-2.8575	-0.86	NM_018955.2	MGC8385, FLJ25987	ubiquitin B
DUSP10	0.1712	0.0121069	2.77	-2.8733	-1.44	NM_144728.2	MKP-5, MKP5	dual specificity phosphatase 10
MRPS5	0.1712	0.0122253	2.77	-2.8819	-0.508	NM_031902.3	MRP-S5, S5mt	mitochondrial ribosomal protein S5
SOST	0.1719	0.0124958	-2.76	-2.9013	0.972	NM_025237.2	VBCH	sclerostin
TNF	0.1726	0.0127687	2.75	-2.9204	-1.18	NM_000594.2	TNFA, TNFSF2, DIF, TNF-alpha	tumor necrosis factor
RNF43	0.1922	0.0144664	-2.69	-3.0308	1.37	NM_017763.4	FLJ20315, DKFZp781H0392, URCC	ring finger protein 43
TLR4	0.1953	0.0150431	-2.67	-3.0652	1.12	NM_138554.2	hToll, CD284, TLR-4, ARMD10	toll-like receptor 4
DLL4	0.1953	0.0153484	-2.66	-3.083	0.896	NM_019074.2		delta-like 4 (Drosophila)
FGF13	0.1953	0.0155918	-2.66	-3.0968	1.46	NM_033642.1	FHF2, FGF2	fibroblast growth factor 13
KITLG	0.1953	0.0156948	-2.65	-3.1026	0.809	NM_003994.4	MGF, SCF, SF, Kitl, KL-1, FPH2	KIT ligand
RPS6KA6	0.2047	0.0169353	-2.62	-3.1696	1.47	NM_014496.1	RSK4	ribosomal protein S6 kinase, 90kDa, polypeptide 6
HHIP	0.2047	0.0177143	-2.6	-3.2091	2.09	NM_022475.1	HIP, FLJ20992	hedgehog interacting protein
GNG4	0.2047	0.0178681	-2.59	-3.2167	1.45	NM_004485.2		guanine nucleotide binding protein (G protein), gamma 4
NOTCH2	0.2047	0.0180502	-2.59	-3.2256	0.612	NM_024408.3		notch 2
PIK3CB	0.2047	0.0181456	2.59	-3.2302	-0.58	NM_006219.1	PIK3C1	phosphatidylinositol-4,5-bisphosphate 3-kinase, catalytic subunit beta
FGF8	0.2047	0.0181769	-2.58	-3.2317	1.33	NM_033163.3	AIGF	fibroblast growth factor 8 (androgen-induced)
IL1A	0.2047	0.0182784	2.58	-3.2366	-1.18	NM_000575.3	IL1, IL1F1, IL-1A, IL1-ALPHA	interleukin 1, alpha
MDM2	0.218	0.019885	2.54	-3.3105	-0.711	NM_006878.2	HDM2, HDMX, MGC5370	MDM2 oncogene, E3 ubiquitin protein ligase
LEFTY1	0.218	0.0200174	2.54	-3.3163	-2.45	NM_020997.2	LEFTB, LEFTYB	left-right determination factor 1
KLF4	0.2245	0.0209028	2.52	-3.3542	-0.742	NM_004235.4	EZF, GKLF	Kruppel-like factor 4 (gut)
MLLT4	0.2752	0.0259752	2.42	-3.5436	-0.724	NM_005936.2	AF-6, AF6	myeloid/lymphoid or mixed-lineage leukemia (trithorax homolog, Drosophila); translocated to, 4
ITGB4	0.29	0.0284925	2.37	-3.6238	-0.683	NM_001005731.1	CD104	integrin, beta 4
BMP7	0.29	0.0285974	-2.37	-3.627	1.26	NM_001719.1	OP-1	bone morphogenetic protein 7
PDGFRB	0.29	0.0287322	-2.37	-3.6311	0.929	NM_002609.3	PDGFR, JTK12, CD140b, PDGFR1	platelet-derived growth factor receptor, beta polypeptide
RASGRF1	0.29	0.0288499	-2.36	-3.6346	1.28	NM_153815.2	GRF1, CDC25L, CDC25, GRF55, H-GRF55, GNRP, PP13187	Ras protein-specific guanine nucleotide-releasing factor 1
GAS1	0.2913	0.0293503	-2.36	-3.6495	1.3	NM_002048.2		growth arrest-specific 1
IL1R2	0.2938	0.0303011	2.34	-3.6771	-1.22	NM_173343.1	IL1RB, CD121b	interleukin 1 receptor, type II
SMAD9	0.2938	0.0314343	-2.32	-3.7088	0.917	NM_005905.2	MADH6, MADH9	SMAD family member 9
STAT4	0.2938	0.0315042	2.32	-3.7107	-0.682	NM_003151.2		signal transducer and activator of transcription 4
FEN1	0.2938	0.0315279	2.32	-3.7114	-1.33	NM_004111.4	RAD2, FEN-1, MF1	flap structure-specific endonuclease 1
FGFR4	0.2938	0.0316844	2.32	-3.7157	-1.57	NM_002011.3	JTK2, CD334	fibroblast growth factor receptor 4
TSPAN7	0.2938	0.0321218	2.31	-3.7275	-1.05	NM_004615.3	MXS1, TM4SF2, MRX58, DXS1692E, TALLA-1, A15, CD231	tetraspanin 7
BAMBI	0.2938	0.0322241	-2.31	-3.7302	1.11	NM_012342.2	NMA	BMP and activin membrane-bound inhibitor
TGFB1	0.2955	0.0327877	-2.3	-3.7452	0.733	NM_000660.3	TGFB, DPD1, CED, TGFbeta	transforming growth factor, beta 1
BRCA2	0.3038	0.0351419	2.27	-3.8049	-0.974	NM_000059.3	FANCD1, FACD, FANCD, FAD, FAD1, BRCC2	breast cancer 2, early onset
FGF14	0.3038	0.0356093	2.26	-3.8162	-0.964	NM_004115.3	FHF4, SCA27	fibroblast growth factor 14
DTX1	0.3038	0.0357637	2.26	-3.8199	-1.1	NM_004416.2	hDx-1	deltex 1, E3 ubiquitin ligase
FST	0.3038	0.0361221	-2.26	-3.8285	0.962	NM_006350.2	FS	follistatin
BRCA1	0.3038	0.036213	2.25	-3.8307	-0.983	NM_007305.2	RNF53, BRCC1, PPP1R53	breast cancer 1, early onset
MAP3K8	0.3038	0.0362775	2.25	-3.8322	-0.909	NM_005204.2	COT, ESTF, Tpl-2, EST, c-COT, MEKK8	mitogen-activated protein kinase kinase kinase 8
SPRY1	0.3038	0.0365927	2.25	-3.8396	-0.83	NM_005841.1	hSPRY1	sprouty homolog 1, antagonist of FGF signaling (Drosophila)
COL11A2	0.3038	0.0369354	-2.24	-3.8476	1.18	NM_001163771.1	DFNA13, DFNB53, HKE5	collagen, type XI, alpha 2
HSPA2	0.3038	0.037196	-2.24	-3.8536	0.862	NM_021979.3		heat shock 70kDa protein 2
PLA2G10	0.3178	0.0393252	2.21	-3.9013	-1.06	NM_003561.1	GXPLA2	phospholipase A2, group X
DUSP5	0.3186	0.0398287	2.21	-3.9122	-0.932	NM_004419.3	HVH3	dual specificity phosphatase 5
IL8	0.3196	0.0403619	2.2	-3.9236	-1.51	NM_000584.2	SCYB8, LUCT, LECT, MDNCF, TSG-1, CXCL8, IL-8, NAP-1, 3-10C, MONAP, AMCF-I, LYNAP, NAF, b-ENAP, GCP-1, K60, GCP1, NAP1	interleukin 8
LFNG	0.3223	0.0416669	-2.18	-3.9508	0.876	NM_001040168.1	SCDO3	LFNG O-fucosylpeptide 3-beta-N-acetylglucosaminyltransferase

## Sheet: Table 5
Table 5. Pathway enrichment of differential expressed genes in recurrent FIGO stage IB EC patients from GSE178671 using metascape
Gene Symbol	Description	Biological Process (GO)	Protein Function (Protein Atlas)	pathway
FGF3	fibroblast growth factor 3	GO:0055026 negative regulation of cardiac muscle tissue development;GO:0055024 regulation of cardiac muscle tissue development;GO:0045843 negative regulation of striated muscle tissue development	Human disease related genes:Congenital malformations:Congenital malformations of ear; Predicted secreted proteins; Cancer-related genes:Candidate cancer biomarkers; RAS pathway related proteins; Human disease related genes:Cancers:Cancers of soft tissues and bone; Disease related genes	WP4172 PI3K-Akt signaling pathway; GO:0071363 cellular response to growth factor stimulus; WP3931 Embryonic stem cell pluripotency pathways; M5883 NABA SECRETED FACTORS; GO:0008283 cell population proliferation; hsa05226 Gastric cancer
FGF3	fibroblast growth factor 3	GO:0055026 negative regulation of cardiac muscle tissue development;GO:0055024 regulation of cardiac muscle tissue development;GO:0045843 negative regulation of striated muscle tissue development	Human disease related genes:Congenital malformations:Congenital malformations of ear; Predicted secreted proteins; Cancer-related genes:Candidate cancer biomarkers; RAS pathway related proteins; Human disease related genes:Cancers:Cancers of soft tissues and bone; Disease related genes	WP4172 PI3K-Akt signaling pathway; GO:0071363 cellular response to growth factor stimulus; WP3931 Embryonic stem cell pluripotency pathways; M5883 NABA SECRETED FACTORS; GO:0008283 cell population proliferation; hsa05226 Gastric cancer
DKK1	dickkopf WNT signaling pathway inhibitor 1	GO:0008591 regulation of Wnt signaling pathway, calcium modulating pathway;GO:0045813 positive regulation of Wnt signaling pathway, calcium modulating pathway;GO:1901296 negative regulation of canonical Wnt signaling pathway involved in cardiac muscle cell fate commitment	Predicted secreted proteins	WP4172 PI3K-Akt signaling pathway; WP3931 Embryonic stem cell pluripotency pathways; M5883 NABA SECRETED FACTORS; GO:0008283 cell population proliferation; GO:0001704 formation of primary germ layer; GO:0045596 negative regulation of cell differentiation; GO:0090092 regulation of transmembrane receptor protein serine/threonine kinase signaling pathway; hsa04510 Focal adhesion; GO:0001503 ossifica…
DKK1	dickkopf WNT signaling pathway inhibitor 1	GO:0008591 regulation of Wnt signaling pathway, calcium modulating pathway;GO:0045813 positive regulation of Wnt signaling pathway, calcium modulating pathway;GO:1901296 negative regulation of canonical Wnt signaling pathway involved in cardiac muscle cell fate commitment	Predicted secreted proteins	WP4172 PI3K-Akt signaling pathway; WP3931 Embryonic stem cell pluripotency pathways; M5883 NABA SECRETED FACTORS; GO:0008283 cell population proliferation; GO:0001704 formation of primary germ layer; GO:0045596 negative regulation of cell differentiation; GO:0090092 regulation of transmembrane receptor protein serine/threonine kinase signaling pathway; hsa04510 Focal adhesion; GO:0001503 ossifica…
LAMA3	laminin subunit alpha 3	GO:0031581 hemidesmosome assembly;GO:0007044 cell-substrate junction assembly;GO:0150115 cell-substrate junction organization	Human disease related genes:Congenital malformations:Congenital malformations of skin; Disease related genes; Predicted intracellular proteins; Predicted secreted proteins	WP4172 PI3K-Akt signaling pathway; WP3931 Embryonic stem cell pluripotency pathways; GO:0008283 cell population proliferation; GO:0030335 positive regulation of cell migration; GO:0001704 formation of primary germ layer; hsa05146 Amoebiasis; R-HSA-1474244 Extracellular matrix organization; hsa04510 Focal adhesion
MET	MET proto-oncogene, receptor tyrosine kinase	GO:0070494 regulation of thrombin-activated receptor signaling pathway;GO:0070495 negative regulation of thrombin-activated receptor signaling pathway;GO:1905098 negative regulation of guanyl-nucleotide exchange factor activity	Human disease related genes:Nervous system diseases:Ear disease; Cancer-related genes:Mutated cancer genes; FDA approved drug targets:Small molecule drugs; Human disease related genes:Cancers:Cancers of the lung and pleura; Enzymes; Human disease related genes:Cancers:Cancers of the digestive system; Predicted secreted proteins; Cancer-related genes:Candidate cancer biomarkers; Kinases:Tyr protei…	WP4172 PI3K-Akt signaling pathway; GO:0071363 cellular response to growth factor stimulus; WP3931 Embryonic stem cell pluripotency pathways; M5883 NABA SECRETED FACTORS; GO:0008283 cell population proliferation; GO:0030335 positive regulation of cell migration; GO:0090092 regulation of transmembrane receptor protein serine/threonine kinase signaling pathway; R-HSA-1474244 Extracellular matrix org…
MET	MET proto-oncogene, receptor tyrosine kinase	GO:0070494 regulation of thrombin-activated receptor signaling pathway;GO:0070495 negative regulation of thrombin-activated receptor signaling pathway;GO:1905098 negative regulation of guanyl-nucleotide exchange factor activity	Human disease related genes:Nervous system diseases:Ear disease; Cancer-related genes:Mutated cancer genes; FDA approved drug targets:Small molecule drugs; Human disease related genes:Cancers:Cancers of the lung and pleura; Enzymes; Human disease related genes:Cancers:Cancers of the digestive system; Predicted secreted proteins; Cancer-related genes:Candidate cancer biomarkers; Kinases:Tyr protei…	WP4172 PI3K-Akt signaling pathway; GO:0071363 cellular response to growth factor stimulus; WP3931 Embryonic stem cell pluripotency pathways; M5883 NABA SECRETED FACTORS; GO:0008283 cell population proliferation; GO:0030335 positive regulation of cell migration; GO:0090092 regulation of transmembrane receptor protein serine/threonine kinase signaling pathway; R-HSA-1474244 Extracellular matrix org…
TELO2	telomere maintenance 2	GO:1904515 positive regulation of TORC2 signaling;GO:1903939 regulation of TORC2 signaling;GO:2000003 positive regulation of DNA damage checkpoint	Predicted intracellular proteins; Disease related genes; Human disease related genes:Congenital malformations:Congenital malformations of the nervous system	WP4172 PI3K-Akt signaling pathway; M5883 NABA SECRETED FACTORS
ETV7	ETS variant transcription factor 7	GO:0006366 transcription by RNA polymerase II;GO:0006351 DNA-templated transcription;GO:0097659 nucleic acid-templated transcription	Transcription factors:Helix-turn-helix domains; Predicted intracellular proteins	GO:0001503 ossification; hsa05202 Transcriptional misregulation in cancer
ID4	inhibitor of DNA binding 4	GO:0061682 seminal vesicle morphogenesis;GO:0061107 seminal vesicle development;GO:0060741 prostate gland stromal morphogenesis	Predicted intracellular proteins; Transcription factors:Basic domains	WP4172 PI3K-Akt signaling pathway; GO:0071363 cellular response to growth factor stimulus; WP3931 Embryonic stem cell pluripotency pathways; GO:0008283 cell population proliferation; GO:0045596 negative regulation of cell differentiation; R-HSA-1474244 Extracellular matrix organization; GO:0001503 ossification
CALML3	calmodulin like 3	GO:0050790 regulation of catalytic activity;GO:0065009 regulation of molecular function;GO:0065007 biological regulation	Predicted intracellular proteins; RAS pathway related proteins	WP4172 PI3K-Akt signaling pathway; WP3931 Embryonic stem cell pluripotency pathways; hsa05226 Gastric cancer
BMP4	bone morphogenetic protein 4	GO:0048390 intermediate mesoderm morphogenesis;GO:0048391 intermediate mesoderm formation;GO:0048392 intermediate mesodermal cell differentiation	Predicted intracellular proteins; Human disease related genes:Congenital malformations:Congenital malformations of face and neck; Predicted secreted proteins; Cancer-related genes:Candidate cancer biomarkers; Human disease related genes:Congenital malformations:Congenital malformations of eye; Disease related genes	WP4172 PI3K-Akt signaling pathway; GO:0071363 cellular response to growth factor stimulus; WP3931 Embryonic stem cell pluripotency pathways; M5883 NABA SECRETED FACTORS; GO:0008283 cell population proliferation; GO:0030335 positive regulation of cell migration; GO:0001704 formation of primary germ layer; GO:0045596 negative regulation of cell differentiation; GO:0090092 regulation of transmembran…
COL1A1	collagen type I alpha 1 chain	GO:0071306 cellular response to vitamin E;GO:1902618 cellular response to fluoride;GO:1902617 response to fluoride	Predicted intracellular proteins; Human disease related genes:Congenital malformations:Congenital malformations of the musculoskeletal system; Predicted secreted proteins; FDA approved drug targets:Biotech drugs; Cancer-related genes:Candidate cancer biomarkers; Human disease related genes:Congenital malformations:Congenital malformations of skin; Disease related genes; Human disease related gene…	WP4172 PI3K-Akt signaling pathway; GO:0071363 cellular response to growth factor stimulus; WP3931 Embryonic stem cell pluripotency pathways; WP5055 Burn wound healing; GO:0008283 cell population proliferation; GO:0030335 positive regulation of cell migration; hsa05146 Amoebiasis; GO:0090092 regulation of transmembrane receptor protein serine/threonine kinase signaling pathway; R-HSA-1474244 Extra…
DDIT4	DNA damage inducible transcript 4	GO:0048011 neurotrophin TRK receptor signaling pathway;GO:0045820 negative regulation of glycolytic process;GO:0010801 negative regulation of peptidyl-threonine phosphorylation	Predicted intracellular proteins	WP4172 PI3K-Akt signaling pathway; GO:0071363 cellular response to growth factor stimulus; WP3931 Embryonic stem cell pluripotency pathways; GO:0008283 cell population proliferation; GO:0090092 regulation of transmembrane receptor protein serine/threonine kinase signaling pathway; WP2261 Glioblastoma signaling pathways; hsa04060 Cytokine-cytokine receptor interaction
DDIT4	DNA damage inducible transcript 4	GO:0048011 neurotrophin TRK receptor signaling pathway;GO:0045820 negative regulation of glycolytic process;GO:0010801 negative regulation of peptidyl-threonine phosphorylation	Predicted intracellular proteins	WP4172 PI3K-Akt signaling pathway; GO:0071363 cellular response to growth factor stimulus; WP3931 Embryonic stem cell pluripotency pathways; GO:0008283 cell population proliferation; GO:0090092 regulation of transmembrane receptor protein serine/threonine kinase signaling pathway; WP2261 Glioblastoma signaling pathways; hsa04060 Cytokine-cytokine receptor interaction
DDIT4	DNA damage inducible transcript 4	GO:0048011 neurotrophin TRK receptor signaling pathway;GO:0045820 negative regulation of glycolytic process;GO:0010801 negative regulation of peptidyl-threonine phosphorylation	Predicted intracellular proteins	WP4172 PI3K-Akt signaling pathway; GO:0071363 cellular response to growth factor stimulus; WP3931 Embryonic stem cell pluripotency pathways; GO:0008283 cell population proliferation; GO:0090092 regulation of transmembrane receptor protein serine/threonine kinase signaling pathway; WP2261 Glioblastoma signaling pathways; hsa04060 Cytokine-cytokine receptor interaction
DDIT4	DNA damage inducible transcript 4	GO:0048011 neurotrophin TRK receptor signaling pathway;GO:0045820 negative regulation of glycolytic process;GO:0010801 negative regulation of peptidyl-threonine phosphorylation	Predicted intracellular proteins	WP4172 PI3K-Akt signaling pathway; GO:0071363 cellular response to growth factor stimulus; WP3931 Embryonic stem cell pluripotency pathways; GO:0008283 cell population proliferation; GO:0090092 regulation of transmembrane receptor protein serine/threonine kinase signaling pathway; WP2261 Glioblastoma signaling pathways; hsa04060 Cytokine-cytokine receptor interaction
COL3A1	collagen type III alpha 1 chain	GO:0032905 transforming growth factor beta1 production;GO:0036022 limb joint morphogenesis;GO:0060414 aorta smooth muscle tissue morphogenesis	Predicted intracellular proteins; Predicted secreted proteins; FDA approved drug targets:Biotech drugs; Human disease related genes:Congenital malformations:Congenital malformations of skin; Disease related genes	WP4172 PI3K-Akt signaling pathway; GO:0071363 cellular response to growth factor stimulus; GO:0008283 cell population proliferation; GO:0001704 formation of primary germ layer; hsa05146 Amoebiasis; R-HSA-1474244 Extracellular matrix organization; hsa04510 Focal adhesion; hsa04060 Cytokine-cytokine receptor interaction; GO:0043588 skin development
RUNX1	RUNX family transcription factor 1	GO:0061026 cardiac muscle tissue regeneration;GO:0043378 positive regulation of CD8-positive, alpha-beta T cell differentiation;GO:0043376 regulation of CD8-positive, alpha-beta T cell differentiation	Transcription factors:Immunoglobulin fold; Cancer-related genes:Mutated cancer genes; Human disease related genes:Cancers:Cancers of haematopoietic and lymphoid tissues; Human disease related genes:Cardiovascular diseases:Hematologic diseases; Predicted intracellular proteins; Disease related genes; Cancer-related genes:Mutational cancer driver genes	WP4172 PI3K-Akt signaling pathway; WP3931 Embryonic stem cell pluripotency pathways; WP5055 Burn wound healing; GO:0008283 cell population proliferation; GO:0045596 negative regulation of cell differentiation; R-HSA-1474244 Extracellular matrix organization; GO:0048534 hematopoietic or lymphoid organ development; GO:0001503 ossification; hsa05202 Transcriptional misregulation in cancer
RUNX1	RUNX family transcription factor 1	GO:0061026 cardiac muscle tissue regeneration;GO:0043378 positive regulation of CD8-positive, alpha-beta T cell differentiation;GO:0043376 regulation of CD8-positive, alpha-beta T cell differentiation	Transcription factors:Immunoglobulin fold; Cancer-related genes:Mutated cancer genes; Human disease related genes:Cancers:Cancers of haematopoietic and lymphoid tissues; Human disease related genes:Cardiovascular diseases:Hematologic diseases; Predicted intracellular proteins; Disease related genes; Cancer-related genes:Mutational cancer driver genes	WP4172 PI3K-Akt signaling pathway; WP3931 Embryonic stem cell pluripotency pathways; WP5055 Burn wound healing; GO:0008283 cell population proliferation; GO:0045596 negative regulation of cell differentiation; R-HSA-1474244 Extracellular matrix organization; GO:0048534 hematopoietic or lymphoid organ development; GO:0001503 ossification; hsa05202 Transcriptional misregulation in cancer
RUNX1	RUNX family transcription factor 1	GO:0061026 cardiac muscle tissue regeneration;GO:0043378 positive regulation of CD8-positive, alpha-beta T cell differentiation;GO:0043376 regulation of CD8-positive, alpha-beta T cell differentiation	Transcription factors:Immunoglobulin fold; Cancer-related genes:Mutated cancer genes; Human disease related genes:Cancers:Cancers of haematopoietic and lymphoid tissues; Human disease related genes:Cardiovascular diseases:Hematologic diseases; Predicted intracellular proteins; Disease related genes; Cancer-related genes:Mutational cancer driver genes	WP4172 PI3K-Akt signaling pathway; WP3931 Embryonic stem cell pluripotency pathways; WP5055 Burn wound healing; GO:0008283 cell population proliferation; GO:0045596 negative regulation of cell differentiation; R-HSA-1474244 Extracellular matrix organization; GO:0048534 hematopoietic or lymphoid organ development; GO:0001503 ossification; hsa05202 Transcriptional misregulation in cancer
RUNX1	RUNX family transcription factor 1	GO:0061026 cardiac muscle tissue regeneration;GO:0043378 positive regulation of CD8-positive, alpha-beta T cell differentiation;GO:0043376 regulation of CD8-positive, alpha-beta T cell differentiation	Transcription factors:Immunoglobulin fold; Cancer-related genes:Mutated cancer genes; Human disease related genes:Cancers:Cancers of haematopoietic and lymphoid tissues; Human disease related genes:Cardiovascular diseases:Hematologic diseases; Predicted intracellular proteins; Disease related genes; Cancer-related genes:Mutational cancer driver genes	WP4172 PI3K-Akt signaling pathway; WP3931 Embryonic stem cell pluripotency pathways; WP5055 Burn wound healing; GO:0008283 cell population proliferation; GO:0045596 negative regulation of cell differentiation; R-HSA-1474244 Extracellular matrix organization; GO:0048534 hematopoietic or lymphoid organ development; GO:0001503 ossification; hsa05202 Transcriptional misregulation in cancer
FN1	fibronectin 1	GO:1904235 regulation of substrate-dependent cell migration, cell attachment to substrate;GO:1904237 positive regulation of substrate-dependent cell migration, cell attachment to substrate;GO:0150102 negative regulation of monocyte activation	Human disease related genes:Congenital malformations:Congenital malformations of the musculoskeletal system; Predicted secreted proteins; FDA approved drug targets:Biotech drugs; Cancer-related genes:Candidate cancer biomarkers; Candidate cardiovascular disease genes; Human disease related genes:Urinary system diseases:Kidney diseases; Predicted intracellular proteins; Disease related genes; Canc…	WP4172 PI3K-Akt signaling pathway; WP3931 Embryonic stem cell pluripotency pathways; M5883 NABA SECRETED FACTORS; WP5055 Burn wound healing; GO:0008283 cell population proliferation; GO:0030335 positive regulation of cell migration; GO:0001704 formation of primary germ layer; hsa05146 Amoebiasis; GO:0045596 negative regulation of cell differentiation; R-HSA-1474244 Extracellular matrix organizati…
FN1	fibronectin 1	GO:1904235 regulation of substrate-dependent cell migration, cell attachment to substrate;GO:1904237 positive regulation of substrate-dependent cell migration, cell attachment to substrate;GO:0150102 negative regulation of monocyte activation	Human disease related genes:Congenital malformations:Congenital malformations of the musculoskeletal system; Predicted secreted proteins; FDA approved drug targets:Biotech drugs; Cancer-related genes:Candidate cancer biomarkers; Candidate cardiovascular disease genes; Human disease related genes:Urinary system diseases:Kidney diseases; Predicted intracellular proteins; Disease related genes; Canc…	WP4172 PI3K-Akt signaling pathway; WP3931 Embryonic stem cell pluripotency pathways; M5883 NABA SECRETED FACTORS; WP5055 Burn wound healing; GO:0008283 cell population proliferation; GO:0030335 positive regulation of cell migration; GO:0001704 formation of primary germ layer; hsa05146 Amoebiasis; GO:0045596 negative regulation of cell differentiation; R-HSA-1474244 Extracellular matrix organizati…
FN1	fibronectin 1	GO:1904235 regulation of substrate-dependent cell migration, cell attachment to substrate;GO:1904237 positive regulation of substrate-dependent cell migration, cell attachment to substrate;GO:0150102 negative regulation of monocyte activation	Human disease related genes:Congenital malformations:Congenital malformations of the musculoskeletal system; Predicted secreted proteins; FDA approved drug targets:Biotech drugs; Cancer-related genes:Candidate cancer biomarkers; Candidate cardiovascular disease genes; Human disease related genes:Urinary system diseases:Kidney diseases; Predicted intracellular proteins; Disease related genes; Canc…	WP4172 PI3K-Akt signaling pathway; WP3931 Embryonic stem cell pluripotency pathways; M5883 NABA SECRETED FACTORS; WP5055 Burn wound healing; GO:0008283 cell population proliferation; GO:0030335 positive regulation of cell migration; GO:0001704 formation of primary germ layer; hsa05146 Amoebiasis; GO:0045596 negative regulation of cell differentiation; R-HSA-1474244 Extracellular matrix organizati…
FN1	fibronectin 1	GO:1904235 regulation of substrate-dependent cell migration, cell attachment to substrate;GO:1904237 positive regulation of substrate-dependent cell migration, cell attachment to substrate;GO:0150102 negative regulation of monocyte activation	Human disease related genes:Congenital malformations:Congenital malformations of the musculoskeletal system; Predicted secreted proteins; FDA approved drug targets:Biotech drugs; Cancer-related genes:Candidate cancer biomarkers; Candidate cardiovascular disease genes; Human disease related genes:Urinary system diseases:Kidney diseases; Predicted intracellular proteins; Disease related genes; Canc…	WP4172 PI3K-Akt signaling pathway; WP3931 Embryonic stem cell pluripotency pathways; M5883 NABA SECRETED FACTORS; WP5055 Burn wound healing; GO:0008283 cell population proliferation; GO:0030335 positive regulation of cell migration; GO:0001704 formation of primary germ layer; hsa05146 Amoebiasis; GO:0045596 negative regulation of cell differentiation; R-HSA-1474244 Extracellular matrix organizati…
FN1	fibronectin 1	GO:1904235 regulation of substrate-dependent cell migration, cell attachment to substrate;GO:1904237 positive regulation of substrate-dependent cell migration, cell attachment to substrate;GO:0150102 negative regulation of monocyte activation	Human disease related genes:Congenital malformations:Congenital malformations of the musculoskeletal system; Predicted secreted proteins; FDA approved drug targets:Biotech drugs; Cancer-related genes:Candidate cancer biomarkers; Candidate cardiovascular disease genes; Human disease related genes:Urinary system diseases:Kidney diseases; Predicted intracellular proteins; Disease related genes; Canc…	WP4172 PI3K-Akt signaling pathway; WP3931 Embryonic stem cell pluripotency pathways; M5883 NABA SECRETED FACTORS; WP5055 Burn wound healing; GO:0008283 cell population proliferation; GO:0030335 positive regulation of cell migration; GO:0001704 formation of primary germ layer; hsa05146 Amoebiasis; GO:0045596 negative regulation of cell differentiation; R-HSA-1474244 Extracellular matrix organizati…
FGFR2	fibroblast growth factor receptor 2	GO:0035602 fibroblast growth factor receptor signaling pathway involved in negative regulation of apoptotic process in bone marrow cell;GO:0035603 fibroblast growth factor receptor signaling pathway involved in hemopoiesis;GO:0035604 fibroblast growth factor receptor signaling pathway involved in positive regulation of cell proliferation in bone marrow	CD markers; Cancer-related genes:Mutated cancer genes; FDA approved drug targets:Small molecule drugs; Enzymes; Human disease related genes:Cancers:Cancers of the digestive system; Predicted secreted proteins; FDA approved drug targets:Biotech drugs; Cancer-related genes:Candidate cancer biomarkers; Human disease related genes:Congenital malformations:Other congenital malformations; Kinases:Tyr p…	WP4172 PI3K-Akt signaling pathway; GO:0071363 cellular response to growth factor stimulus; WP3931 Embryonic stem cell pluripotency pathways; M5883 NABA SECRETED FACTORS; WP5055 Burn wound healing; GO:0008283 cell population proliferation; GO:0001704 formation of primary germ layer; GO:0090092 regulation of transmembrane receptor protein serine/threonine kinase signaling pathway; GO:0048534 hemato…
FGFR2	fibroblast growth factor receptor 2	GO:0035602 fibroblast growth factor receptor signaling pathway involved in negative regulation of apoptotic process in bone marrow cell;GO:0035603 fibroblast growth factor receptor signaling pathway involved in hemopoiesis;GO:0035604 fibroblast growth factor receptor signaling pathway involved in positive regulation of cell proliferation in bone marrow	CD markers; Cancer-related genes:Mutated cancer genes; FDA approved drug targets:Small molecule drugs; Enzymes; Human disease related genes:Cancers:Cancers of the digestive system; Predicted secreted proteins; FDA approved drug targets:Biotech drugs; Cancer-related genes:Candidate cancer biomarkers; Human disease related genes:Congenital malformations:Other congenital malformations; Kinases:Tyr p…	WP4172 PI3K-Akt signaling pathway; GO:0071363 cellular response to growth factor stimulus; WP3931 Embryonic stem cell pluripotency pathways; M5883 NABA SECRETED FACTORS; WP5055 Burn wound healing; GO:0008283 cell population proliferation; GO:0001704 formation of primary germ layer; GO:0090092 regulation of transmembrane receptor protein serine/threonine kinase signaling pathway; GO:0048534 hemato…
FGFR2	fibroblast growth factor receptor 2	GO:0035602 fibroblast growth factor receptor signaling pathway involved in negative regulation of apoptotic process in bone marrow cell;GO:0035603 fibroblast growth factor receptor signaling pathway involved in hemopoiesis;GO:0035604 fibroblast growth factor receptor signaling pathway involved in positive regulation of cell proliferation in bone marrow	CD markers; Cancer-related genes:Mutated cancer genes; FDA approved drug targets:Small molecule drugs; Enzymes; Human disease related genes:Cancers:Cancers of the digestive system; Predicted secreted proteins; FDA approved drug targets:Biotech drugs; Cancer-related genes:Candidate cancer biomarkers; Human disease related genes:Congenital malformations:Other congenital malformations; Kinases:Tyr p…	WP4172 PI3K-Akt signaling pathway; GO:0071363 cellular response to growth factor stimulus; WP3931 Embryonic stem cell pluripotency pathways; M5883 NABA SECRETED FACTORS; WP5055 Burn wound healing; GO:0008283 cell population proliferation; GO:0001704 formation of primary germ layer; GO:0090092 regulation of transmembrane receptor protein serine/threonine kinase signaling pathway; GO:0048534 hemato…
FGFR2	fibroblast growth factor receptor 2	GO:0035602 fibroblast growth factor receptor signaling pathway involved in negative regulation of apoptotic process in bone marrow cell;GO:0035603 fibroblast growth factor receptor signaling pathway involved in hemopoiesis;GO:0035604 fibroblast growth factor receptor signaling pathway involved in positive regulation of cell proliferation in bone marrow	CD markers; Cancer-related genes:Mutated cancer genes; FDA approved drug targets:Small molecule drugs; Enzymes; Human disease related genes:Cancers:Cancers of the digestive system; Predicted secreted proteins; FDA approved drug targets:Biotech drugs; Cancer-related genes:Candidate cancer biomarkers; Human disease related genes:Congenital malformations:Other congenital malformations; Kinases:Tyr p…	WP4172 PI3K-Akt signaling pathway; GO:0071363 cellular response to growth factor stimulus; WP3931 Embryonic stem cell pluripotency pathways; M5883 NABA SECRETED FACTORS; WP5055 Burn wound healing; GO:0008283 cell population proliferation; GO:0001704 formation of primary germ layer; GO:0090092 regulation of transmembrane receptor protein serine/threonine kinase signaling pathway; GO:0048534 hemato…
FGFR2	fibroblast growth factor receptor 2	GO:0035602 fibroblast growth factor receptor signaling pathway involved in negative regulation of apoptotic process in bone marrow cell;GO:0035603 fibroblast growth factor receptor signaling pathway involved in hemopoiesis;GO:0035604 fibroblast growth factor receptor signaling pathway involved in positive regulation of cell proliferation in bone marrow	CD markers; Cancer-related genes:Mutated cancer genes; FDA approved drug targets:Small molecule drugs; Enzymes; Human disease related genes:Cancers:Cancers of the digestive system; Predicted secreted proteins; FDA approved drug targets:Biotech drugs; Cancer-related genes:Candidate cancer biomarkers; Human disease related genes:Congenital malformations:Other congenital malformations; Kinases:Tyr p…	WP4172 PI3K-Akt signaling pathway; GO:0071363 cellular response to growth factor stimulus; WP3931 Embryonic stem cell pluripotency pathways; M5883 NABA SECRETED FACTORS; WP5055 Burn wound healing; GO:0008283 cell population proliferation; GO:0001704 formation of primary germ layer; GO:0090092 regulation of transmembrane receptor protein serine/threonine kinase signaling pathway; GO:0048534 hemato…
FGFR2	fibroblast growth factor receptor 2	GO:0035602 fibroblast growth factor receptor signaling pathway involved in negative regulation of apoptotic process in bone marrow cell;GO:0035603 fibroblast growth factor receptor signaling pathway involved in hemopoiesis;GO:0035604 fibroblast growth factor receptor signaling pathway involved in positive regulation of cell proliferation in bone marrow	CD markers; Cancer-related genes:Mutated cancer genes; FDA approved drug targets:Small molecule drugs; Enzymes; Human disease related genes:Cancers:Cancers of the digestive system; Predicted secreted proteins; FDA approved drug targets:Biotech drugs; Cancer-related genes:Candidate cancer biomarkers; Human disease related genes:Congenital malformations:Other congenital malformations; Kinases:Tyr p…	WP4172 PI3K-Akt signaling pathway; GO:0071363 cellular response to growth factor stimulus; WP3931 Embryonic stem cell pluripotency pathways; M5883 NABA SECRETED FACTORS; WP5055 Burn wound healing; GO:0008283 cell population proliferation; GO:0001704 formation of primary germ layer; GO:0090092 regulation of transmembrane receptor protein serine/threonine kinase signaling pathway; GO:0048534 hemato…
FGFR2	fibroblast growth factor receptor 2	GO:0035602 fibroblast growth factor receptor signaling pathway involved in negative regulation of apoptotic process in bone marrow cell;GO:0035603 fibroblast growth factor receptor signaling pathway involved in hemopoiesis;GO:0035604 fibroblast growth factor receptor signaling pathway involved in positive regulation of cell proliferation in bone marrow	CD markers; Cancer-related genes:Mutated cancer genes; FDA approved drug targets:Small molecule drugs; Enzymes; Human disease related genes:Cancers:Cancers of the digestive system; Predicted secreted proteins; FDA approved drug targets:Biotech drugs; Cancer-related genes:Candidate cancer biomarkers; Human disease related genes:Congenital malformations:Other congenital malformations; Kinases:Tyr p…	WP4172 PI3K-Akt signaling pathway; GO:0071363 cellular response to growth factor stimulus; WP3931 Embryonic stem cell pluripotency pathways; M5883 NABA SECRETED FACTORS; WP5055 Burn wound healing; GO:0008283 cell population proliferation; GO:0001704 formation of primary germ layer; GO:0090092 regulation of transmembrane receptor protein serine/threonine kinase signaling pathway; GO:0048534 hemato…
FGFR2	fibroblast growth factor receptor 2	GO:0035602 fibroblast growth factor receptor signaling pathway involved in negative regulation of apoptotic process in bone marrow cell;GO:0035603 fibroblast growth factor receptor signaling pathway involved in hemopoiesis;GO:0035604 fibroblast growth factor receptor signaling pathway involved in positive regulation of cell proliferation in bone marrow	CD markers; Cancer-related genes:Mutated cancer genes; FDA approved drug targets:Small molecule drugs; Enzymes; Human disease related genes:Cancers:Cancers of the digestive system; Predicted secreted proteins; FDA approved drug targets:Biotech drugs; Cancer-related genes:Candidate cancer biomarkers; Human disease related genes:Congenital malformations:Other congenital malformations; Kinases:Tyr p…	WP4172 PI3K-Akt signaling pathway; GO:0071363 cellular response to growth factor stimulus; WP3931 Embryonic stem cell pluripotency pathways; M5883 NABA SECRETED FACTORS; WP5055 Burn wound healing; GO:0008283 cell population proliferation; GO:0001704 formation of primary germ layer; GO:0090092 regulation of transmembrane receptor protein serine/threonine kinase signaling pathway; GO:0048534 hemato…
FGFR2	fibroblast growth factor receptor 2	GO:0035602 fibroblast growth factor receptor signaling pathway involved in negative regulation of apoptotic process in bone marrow cell;GO:0035603 fibroblast growth factor receptor signaling pathway involved in hemopoiesis;GO:0035604 fibroblast growth factor receptor signaling pathway involved in positive regulation of cell proliferation in bone marrow	CD markers; Cancer-related genes:Mutated cancer genes; FDA approved drug targets:Small molecule drugs; Enzymes; Human disease related genes:Cancers:Cancers of the digestive system; Predicted secreted proteins; FDA approved drug targets:Biotech drugs; Cancer-related genes:Candidate cancer biomarkers; Human disease related genes:Congenital malformations:Other congenital malformations; Kinases:Tyr p…	WP4172 PI3K-Akt signaling pathway; GO:0071363 cellular response to growth factor stimulus; WP3931 Embryonic stem cell pluripotency pathways; M5883 NABA SECRETED FACTORS; WP5055 Burn wound healing; GO:0008283 cell population proliferation; GO:0001704 formation of primary germ layer; GO:0090092 regulation of transmembrane receptor protein serine/threonine kinase signaling pathway; GO:0048534 hemato…
FGFR2	fibroblast growth factor receptor 2	GO:0035602 fibroblast growth factor receptor signaling pathway involved in negative regulation of apoptotic process in bone marrow cell;GO:0035603 fibroblast growth factor receptor signaling pathway involved in hemopoiesis;GO:0035604 fibroblast growth factor receptor signaling pathway involved in positive regulation of cell proliferation in bone marrow	CD markers; Cancer-related genes:Mutated cancer genes; FDA approved drug targets:Small molecule drugs; Enzymes; Human disease related genes:Cancers:Cancers of the digestive system; Predicted secreted proteins; FDA approved drug targets:Biotech drugs; Cancer-related genes:Candidate cancer biomarkers; Human disease related genes:Congenital malformations:Other congenital malformations; Kinases:Tyr p…	WP4172 PI3K-Akt signaling pathway; GO:0071363 cellular response to growth factor stimulus; WP3931 Embryonic stem cell pluripotency pathways; M5883 NABA SECRETED FACTORS; WP5055 Burn wound healing; GO:0008283 cell population proliferation; GO:0001704 formation of primary germ layer; GO:0090092 regulation of transmembrane receptor protein serine/threonine kinase signaling pathway; GO:0048534 hemato…
RRAS2	RAS related 2	GO:0036135 Schwann cell migration;GO:1900149 positive regulation of Schwann cell migration;GO:1900147 regulation of Schwann cell migration	Predicted intracellular proteins; Disease related genes; RAS pathway related proteins; Human disease related genes:Congenital malformations:Other congenital malformations	WP3931 Embryonic stem cell pluripotency pathways; GO:0008283 cell population proliferation; GO:0030335 positive regulation of cell migration; WP2261 Glioblastoma signaling pathways; GO:0001503 ossification
COMP	cartilage oligomeric matrix protein	GO:1990079 cartilage homeostasis;GO:0035989 tendon development;GO:1902732 positive regulation of chondrocyte proliferation	Predicted intracellular proteins; Disease related genes; Human disease related genes:Congenital malformations:Congenital malformations of the musculoskeletal system; Predicted secreted proteins	WP4172 PI3K-Akt signaling pathway; GO:0071363 cellular response to growth factor stimulus; GO:0008283 cell population proliferation; GO:0001704 formation of primary germ layer; R-HSA-1474244 Extracellular matrix organization; hsa04510 Focal adhesion; GO:0001503 ossification; GO:0043588 skin development
COMP	cartilage oligomeric matrix protein	GO:1990079 cartilage homeostasis;GO:0035989 tendon development;GO:1902732 positive regulation of chondrocyte proliferation	Predicted intracellular proteins; Disease related genes; Human disease related genes:Congenital malformations:Congenital malformations of the musculoskeletal system; Predicted secreted proteins	WP4172 PI3K-Akt signaling pathway; GO:0071363 cellular response to growth factor stimulus; GO:0008283 cell population proliferation; GO:0001704 formation of primary germ layer; R-HSA-1474244 Extracellular matrix organization; hsa04510 Focal adhesion; GO:0001503 ossification; GO:0043588 skin development
COMP	cartilage oligomeric matrix protein	GO:1990079 cartilage homeostasis;GO:0035989 tendon development;GO:1902732 positive regulation of chondrocyte proliferation	Predicted intracellular proteins; Disease related genes; Human disease related genes:Congenital malformations:Congenital malformations of the musculoskeletal system; Predicted secreted proteins	WP4172 PI3K-Akt signaling pathway; GO:0071363 cellular response to growth factor stimulus; GO:0008283 cell population proliferation; GO:0001704 formation of primary germ layer; R-HSA-1474244 Extracellular matrix organization; hsa04510 Focal adhesion; GO:0001503 ossification; GO:0043588 skin development
COL9A1	collagen type IX alpha 1 chain	GO:0030198 extracellular matrix organization;GO:0043062 extracellular structure organization;GO:0045229 external encapsulating structure organization	Disease related genes; Human disease related genes:Congenital malformations:Congenital malformations of the musculoskeletal system; Predicted secreted proteins; Human disease related genes:Congenital malformations:Other congenital malformations	WP4172 PI3K-Akt signaling pathway; R-HSA-1474244 Extracellular matrix organization; hsa04510 Focal adhesion
COMP	cartilage oligomeric matrix protein	GO:1990079 cartilage homeostasis;GO:0035989 tendon development;GO:1902732 positive regulation of chondrocyte proliferation	Predicted intracellular proteins; Disease related genes; Human disease related genes:Congenital malformations:Congenital malformations of the musculoskeletal system; Predicted secreted proteins	WP4172 PI3K-Akt signaling pathway; GO:0071363 cellular response to growth factor stimulus; GO:0008283 cell population proliferation; GO:0001704 formation of primary germ layer; R-HSA-1474244 Extracellular matrix organization; hsa04510 Focal adhesion; GO:0001503 ossification; GO:0043588 skin development
IL3	interleukin 3	GO:0035162 embryonic hemopoiesis;GO:0042531 positive regulation of tyrosine phosphorylation of STAT protein;GO:0042509 regulation of tyrosine phosphorylation of STAT protein	Predicted secreted proteins	WP4172 PI3K-Akt signaling pathway; WP3931 Embryonic stem cell pluripotency pathways; M5883 NABA SECRETED FACTORS; GO:0008283 cell population proliferation; GO:0048534 hematopoietic or lymphoid organ development; WP2261 Glioblastoma signaling pathways; hsa04060 Cytokine-cytokine receptor interaction; hsa05202 Transcriptional misregulation in cancer
IL3	interleukin 3	GO:0035162 embryonic hemopoiesis;GO:0042531 positive regulation of tyrosine phosphorylation of STAT protein;GO:0042509 regulation of tyrosine phosphorylation of STAT protein	Predicted secreted proteins	WP4172 PI3K-Akt signaling pathway; WP3931 Embryonic stem cell pluripotency pathways; M5883 NABA SECRETED FACTORS; GO:0008283 cell population proliferation; GO:0048534 hematopoietic or lymphoid organ development; WP2261 Glioblastoma signaling pathways; hsa04060 Cytokine-cytokine receptor interaction; hsa05202 Transcriptional misregulation in cancer
IL3	interleukin 3	GO:0035162 embryonic hemopoiesis;GO:0042531 positive regulation of tyrosine phosphorylation of STAT protein;GO:0042509 regulation of tyrosine phosphorylation of STAT protein	Predicted secreted proteins	WP4172 PI3K-Akt signaling pathway; WP3931 Embryonic stem cell pluripotency pathways; M5883 NABA SECRETED FACTORS; GO:0008283 cell population proliferation; GO:0048534 hematopoietic or lymphoid organ development; WP2261 Glioblastoma signaling pathways; hsa04060 Cytokine-cytokine receptor interaction; hsa05202 Transcriptional misregulation in cancer
PRKAA2	protein kinase AMP-activated catalytic subunit alpha 2	GO:1990044 protein localization to lipid droplet;GO:0062028 regulation of stress granule assembly;GO:1905691 lipid droplet disassembly	FDA approved drug targets:Small molecule drugs; Enzymes; Transporters:Accessory Factors Involved in Transport; Kinases:CAMK Ser/Thr protein kinases; ENZYME proteins:Transferases	WP4172 PI3K-Akt signaling pathway; WP3931 Embryonic stem cell pluripotency pathways; GO:0090092 regulation of transmembrane receptor protein serine/threonine kinase signaling pathway
PRKAA1	protein kinase AMP-activated catalytic subunit alpha 1	GO:0046317 regulation of glucosylceramide biosynthetic process;GO:0046318 negative regulation of glucosylceramide biosynthetic process;GO:1903109 positive regulation of mitochondrial transcription	FDA approved drug targets:Small molecule drugs; Enzymes; Kinases:CAMK Ser/Thr protein kinases; ENZYME proteins:Transferases; Predicted intracellular proteins	WP4172 PI3K-Akt signaling pathway; WP3931 Embryonic stem cell pluripotency pathways; GO:0008283 cell population proliferation; hsa05146 Amoebiasis; GO:0090092 regulation of transmembrane receptor protein serine/threonine kinase signaling pathway
PRKAA2	protein kinase AMP-activated catalytic subunit alpha 2	GO:1990044 protein localization to lipid droplet;GO:0062028 regulation of stress granule assembly;GO:1905691 lipid droplet disassembly	FDA approved drug targets:Small molecule drugs; Enzymes; Transporters:Accessory Factors Involved in Transport; Kinases:CAMK Ser/Thr protein kinases; ENZYME proteins:Transferases	WP4172 PI3K-Akt signaling pathway; WP3931 Embryonic stem cell pluripotency pathways; GO:0090092 regulation of transmembrane receptor protein serine/threonine kinase signaling pathway
CSF3R	colony stimulating factor 3 receptor	GO:0030593 neutrophil chemotaxis;GO:0071621 granulocyte chemotaxis;GO:1990266 neutrophil migration	Human disease related genes:Cancers:Cancers of haematopoietic and lymphoid tissues; FDA approved drug targets:Biotech drugs; Cancer-related genes; Predicted intracellular proteins; Disease related genes; CD markers	WP4172 PI3K-Akt signaling pathway; GO:0030335 positive regulation of cell migration; WP2261 Glioblastoma signaling pathways; hsa04060 Cytokine-cytokine receptor interaction
CSF3R	colony stimulating factor 3 receptor	GO:0030593 neutrophil chemotaxis;GO:0071621 granulocyte chemotaxis;GO:1990266 neutrophil migration	Human disease related genes:Cancers:Cancers of haematopoietic and lymphoid tissues; FDA approved drug targets:Biotech drugs; Cancer-related genes; Predicted intracellular proteins; Disease related genes; CD markers	WP4172 PI3K-Akt signaling pathway; GO:0030335 positive regulation of cell migration; WP2261 Glioblastoma signaling pathways; hsa04060 Cytokine-cytokine receptor interaction
LEF1	lymphoid enhancer binding factor 1	GO:0061152 trachea submucosa development;GO:0061153 trachea gland development;GO:0097043 histone H3-K56 acetylation	Predicted intracellular proteins; Transcription factors:Other all-alpha-helical DNA-binding domains; Cancer-related genes	WP4172 PI3K-Akt signaling pathway; GO:0071363 cellular response to growth factor stimulus; WP3931 Embryonic stem cell pluripotency pathways; GO:0008283 cell population proliferation; GO:0030335 positive regulation of cell migration; GO:0001704 formation of primary germ layer; GO:0045596 negative regulation of cell differentiation; GO:0090092 regulation of transmembrane receptor protein serine/thr…
LEF1	lymphoid enhancer binding factor 1	GO:0061152 trachea submucosa development;GO:0061153 trachea gland development;GO:0097043 histone H3-K56 acetylation	Predicted intracellular proteins; Transcription factors:Other all-alpha-helical DNA-binding domains; Cancer-related genes	WP4172 PI3K-Akt signaling pathway; GO:0071363 cellular response to growth factor stimulus; WP3931 Embryonic stem cell pluripotency pathways; GO:0008283 cell population proliferation; GO:0030335 positive regulation of cell migration; GO:0001704 formation of primary germ layer; GO:0045596 negative regulation of cell differentiation; GO:0090092 regulation of transmembrane receptor protein serine/thr…
LEF1	lymphoid enhancer binding factor 1	GO:0061152 trachea submucosa development;GO:0061153 trachea gland development;GO:0097043 histone H3-K56 acetylation	Predicted intracellular proteins; Transcription factors:Other all-alpha-helical DNA-binding domains; Cancer-related genes	WP4172 PI3K-Akt signaling pathway; GO:0071363 cellular response to growth factor stimulus; WP3931 Embryonic stem cell pluripotency pathways; GO:0008283 cell population proliferation; GO:0030335 positive regulation of cell migration; GO:0001704 formation of primary germ layer; GO:0045596 negative regulation of cell differentiation; GO:0090092 regulation of transmembrane receptor protein serine/thr…
FZD7	frizzled class receptor 7	GO:0042665 regulation of ectodermal cell fate specification;GO:0042666 negative regulation of ectodermal cell fate specification;GO:0038031 non-canonical Wnt signaling pathway via JNK cascade	G-protein coupled receptors:GPCRs excl olfactory receptors; G-protein coupled receptors:Family fz/smo receptors; Human disease related genes:Cancers:Cancers of the breast and female genital organs; Human disease related genes:Cancers:Cancers of the digestive system	WP4172 PI3K-Akt signaling pathway; WP3931 Embryonic stem cell pluripotency pathways; M5883 NABA SECRETED FACTORS; GO:0008283 cell population proliferation; GO:0030335 positive regulation of cell migration; GO:0045596 negative regulation of cell differentiation; GO:0090092 regulation of transmembrane receptor protein serine/threonine kinase signaling pathway; GO:0048534 hematopoietic or lymphoid o…
PRKX	protein kinase cAMP-dependent X-linked catalytic subunit	GO:2000696 regulation of epithelial cell differentiation involved in kidney development;GO:0001935 endothelial cell proliferation;GO:0043542 endothelial cell migration	Enzymes; Kinases:AGC Ser/Thr protein kinases; Potential drug targets; ENZYME proteins:Transferases; Predicted intracellular proteins; Disease related genes	WP3931 Embryonic stem cell pluripotency pathways; GO:0008283 cell population proliferation; GO:0048534 hematopoietic or lymphoid organ development; hsa04510 Focal adhesion
LAMB3	laminin subunit beta 3	GO:0070831 basement membrane assembly;GO:0071711 basement membrane organization;GO:0050873 brown fat cell differentiation	Human disease related genes:Digestive system diseases:Mouth and dental diseases; Predicted secreted proteins; Human disease related genes:Congenital malformations:Congenital malformations of skin; Predicted intracellular proteins; Disease related genes	WP4172 PI3K-Akt signaling pathway; GO:0001704 formation of primary germ layer; hsa05146 Amoebiasis; R-HSA-1474244 Extracellular matrix organization; hsa04510 Focal adhesion
LAMB3	laminin subunit beta 3	GO:0070831 basement membrane assembly;GO:0071711 basement membrane organization;GO:0050873 brown fat cell differentiation	Human disease related genes:Digestive system diseases:Mouth and dental diseases; Predicted secreted proteins; Human disease related genes:Congenital malformations:Congenital malformations of skin; Predicted intracellular proteins; Disease related genes	WP4172 PI3K-Akt signaling pathway; GO:0001704 formation of primary germ layer; hsa05146 Amoebiasis; R-HSA-1474244 Extracellular matrix organization; hsa04510 Focal adhesion
LEFTY2	left-right determination factor 2	GO:0010862 positive regulation of pathway-restricted SMAD protein phosphorylation;GO:0060395 SMAD protein signal transduction;GO:0060393 regulation of pathway-restricted SMAD protein phosphorylation	Disease related genes; Predicted secreted proteins	GO:0071363 cellular response to growth factor stimulus; WP3931 Embryonic stem cell pluripotency pathways; M5883 NABA SECRETED FACTORS; GO:0090092 regulation of transmembrane receptor protein serine/threonine kinase signaling pathway
LEFTY2	left-right determination factor 2	GO:0010862 positive regulation of pathway-restricted SMAD protein phosphorylation;GO:0060395 SMAD protein signal transduction;GO:0060393 regulation of pathway-restricted SMAD protein phosphorylation	Disease related genes; Predicted secreted proteins	GO:0071363 cellular response to growth factor stimulus; WP3931 Embryonic stem cell pluripotency pathways; M5883 NABA SECRETED FACTORS; GO:0090092 regulation of transmembrane receptor protein serine/threonine kinase signaling pathway
LEFTY2	left-right determination factor 2	GO:0010862 positive regulation of pathway-restricted SMAD protein phosphorylation;GO:0060395 SMAD protein signal transduction;GO:0060393 regulation of pathway-restricted SMAD protein phosphorylation	Disease related genes; Predicted secreted proteins	GO:0071363 cellular response to growth factor stimulus; WP3931 Embryonic stem cell pluripotency pathways; M5883 NABA SECRETED FACTORS; GO:0090092 regulation of transmembrane receptor protein serine/threonine kinase signaling pathway
LEFTY2	left-right determination factor 2	GO:0010862 positive regulation of pathway-restricted SMAD protein phosphorylation;GO:0060395 SMAD protein signal transduction;GO:0060393 regulation of pathway-restricted SMAD protein phosphorylation	Disease related genes; Predicted secreted proteins	GO:0071363 cellular response to growth factor stimulus; WP3931 Embryonic stem cell pluripotency pathways; M5883 NABA SECRETED FACTORS; GO:0090092 regulation of transmembrane receptor protein serine/threonine kinase signaling pathway
CCR6	C-C motif chemokine receptor 6	GO:0048290 isotype switching to IgA isotypes;GO:1904156 DN3 thymocyte differentiation;GO:0060474 positive regulation of flagellated sperm motility involved in capacitation	G-protein coupled receptors:GPCRs excl olfactory receptors; G-protein coupled receptors:Chemokines and chemotactic factors receptors; Human disease related genes:Immune system diseases:Allergies and autoimmune diseases; Human disease related genes:Skin diseases:Skin and soft tissue diseases; CD markers	GO:0030335 positive regulation of cell migration; GO:0048534 hematopoietic or lymphoid organ development; hsa04060 Cytokine-cytokine receptor interaction
TNFRSF10D	TNF receptor superfamily member 10d	GO:0043066 negative regulation of apoptotic process;GO:0043069 negative regulation of programmed cell death;GO:0006915 apoptotic process	Cancer-related genes:Candidate cancer biomarkers; CD markers	hsa04060 Cytokine-cytokine receptor interaction
TNFRSF10D	TNF receptor superfamily member 10d	GO:0043066 negative regulation of apoptotic process;GO:0043069 negative regulation of programmed cell death;GO:0006915 apoptotic process	Cancer-related genes:Candidate cancer biomarkers; CD markers	hsa04060 Cytokine-cytokine receptor interaction
TNFRSF10D	TNF receptor superfamily member 10d	GO:0043066 negative regulation of apoptotic process;GO:0043069 negative regulation of programmed cell death;GO:0006915 apoptotic process	Cancer-related genes:Candidate cancer biomarkers; CD markers	hsa04060 Cytokine-cytokine receptor interaction
TNFRSF10C	TNF receptor superfamily member 10c	GO:0036462 TRAIL-activated apoptotic signaling pathway;GO:0008625 extrinsic apoptotic signaling pathway via death domain receptors;GO:0097191 extrinsic apoptotic signaling pathway	Cancer-related genes:Mutational cancer driver genes; Cancer-related genes:Candidate cancer biomarkers; CD markers	hsa04060 Cytokine-cytokine receptor interaction
TNFRSF10C	TNF receptor superfamily member 10c	GO:0036462 TRAIL-activated apoptotic signaling pathway;GO:0008625 extrinsic apoptotic signaling pathway via death domain receptors;GO:0097191 extrinsic apoptotic signaling pathway	Cancer-related genes:Mutational cancer driver genes; Cancer-related genes:Candidate cancer biomarkers; CD markers	hsa04060 Cytokine-cytokine receptor interaction
TNFRSF10C	TNF receptor superfamily member 10c	GO:0036462 TRAIL-activated apoptotic signaling pathway;GO:0008625 extrinsic apoptotic signaling pathway via death domain receptors;GO:0097191 extrinsic apoptotic signaling pathway	Cancer-related genes:Mutational cancer driver genes; Cancer-related genes:Candidate cancer biomarkers; CD markers	hsa04060 Cytokine-cytokine receptor interaction
TNFRSF10C	TNF receptor superfamily member 10c	GO:0036462 TRAIL-activated apoptotic signaling pathway;GO:0008625 extrinsic apoptotic signaling pathway via death domain receptors;GO:0097191 extrinsic apoptotic signaling pathway	Cancer-related genes:Mutational cancer driver genes; Cancer-related genes:Candidate cancer biomarkers; CD markers	hsa04060 Cytokine-cytokine receptor interaction
TNFRSF10C	TNF receptor superfamily member 10c	GO:0036462 TRAIL-activated apoptotic signaling pathway;GO:0008625 extrinsic apoptotic signaling pathway via death domain receptors;GO:0097191 extrinsic apoptotic signaling pathway	Cancer-related genes:Mutational cancer driver genes; Cancer-related genes:Candidate cancer biomarkers; CD markers	hsa04060 Cytokine-cytokine receptor interaction
FGF11	fibroblast growth factor 11	GO:1905150 regulation of voltage-gated sodium channel activity;GO:2000649 regulation of sodium ion transmembrane transporter activity;GO:1902305 regulation of sodium ion transmembrane transport	Predicted intracellular proteins	WP4172 PI3K-Akt signaling pathway; WP3931 Embryonic stem cell pluripotency pathways; M5883 NABA SECRETED FACTORS
PROM1	prominin 1	GO:0072139 glomerular parietal epithelial cell differentiation;GO:2000768 positive regulation of nephron tubule epithelial cell differentiation;GO:2000698 positive regulation of epithelial cell differentiation involved in kidney development	Transporters; Human disease related genes:Nervous system diseases:Eye disease; Potential drug targets; Predicted intracellular proteins; Disease related genes; CD markers	GO:0008283 cell population proliferation; hsa05202 Transcriptional misregulation in cancer
AKR1C2	aldo-keto reductase family 1 member C2	GO:0009753 response to jasmonic acid;GO:0071395 cellular response to jasmonic acid stimulus;GO:0071798 response to prostaglandin D	ENZYME proteins:Oxidoreductases; FDA approved drug targets:Small molecule drugs; Enzymes; Human disease related genes:Reproductive system diseases:Reproductive system diseases; Predicted intracellular proteins; Disease related genes	WP3931 Embryonic stem cell pluripotency pathways
PROM1	prominin 1	GO:0072139 glomerular parietal epithelial cell differentiation;GO:2000768 positive regulation of nephron tubule epithelial cell differentiation;GO:2000698 positive regulation of epithelial cell differentiation involved in kidney development	Transporters; Human disease related genes:Nervous system diseases:Eye disease; Potential drug targets; Predicted intracellular proteins; Disease related genes; CD markers	GO:0008283 cell population proliferation; hsa05202 Transcriptional misregulation in cancer
PROM1	prominin 1	GO:0072139 glomerular parietal epithelial cell differentiation;GO:2000768 positive regulation of nephron tubule epithelial cell differentiation;GO:2000698 positive regulation of epithelial cell differentiation involved in kidney development	Transporters; Human disease related genes:Nervous system diseases:Eye disease; Potential drug targets; Predicted intracellular proteins; Disease related genes; CD markers	GO:0008283 cell population proliferation; hsa05202 Transcriptional misregulation in cancer
PROM1	prominin 1	GO:0072139 glomerular parietal epithelial cell differentiation;GO:2000768 positive regulation of nephron tubule epithelial cell differentiation;GO:2000698 positive regulation of epithelial cell differentiation involved in kidney development	Transporters; Human disease related genes:Nervous system diseases:Eye disease; Potential drug targets; Predicted intracellular proteins; Disease related genes; CD markers	GO:0008283 cell population proliferation; hsa05202 Transcriptional misregulation in cancer
PROM1	prominin 1	GO:0072139 glomerular parietal epithelial cell differentiation;GO:2000768 positive regulation of nephron tubule epithelial cell differentiation;GO:2000698 positive regulation of epithelial cell differentiation involved in kidney development	Transporters; Human disease related genes:Nervous system diseases:Eye disease; Potential drug targets; Predicted intracellular proteins; Disease related genes; CD markers	GO:0008283 cell population proliferation; hsa05202 Transcriptional misregulation in cancer
PROM1	prominin 1	GO:0072139 glomerular parietal epithelial cell differentiation;GO:2000768 positive regulation of nephron tubule epithelial cell differentiation;GO:2000698 positive regulation of epithelial cell differentiation involved in kidney development	Transporters; Human disease related genes:Nervous system diseases:Eye disease; Potential drug targets; Predicted intracellular proteins; Disease related genes; CD markers	GO:0008283 cell population proliferation; hsa05202 Transcriptional misregulation in cancer
DDB2	damage specific DNA binding protein 2	GO:0006290 pyrimidine dimer repair;GO:0070914 UV-damage excision repair;GO:0035518 histone H2A monoubiquitination	Predicted intracellular proteins; Cancer-related genes:Candidate cancer biomarkers; Human disease related genes:Congenital malformations:Congenital malformations of skin; Disease related genes; Human disease related genes:Congenital malformations:Other congenital malformations	WP4172 PI3K-Akt signaling pathway; WP3931 Embryonic stem cell pluripotency pathways; hsa05226 Gastric cancer; hsa04510 Focal adhesion; hsa05202 Transcriptional misregulation in cancer
DDB2	damage specific DNA binding protein 2	GO:0006290 pyrimidine dimer repair;GO:0070914 UV-damage excision repair;GO:0035518 histone H2A monoubiquitination	Predicted intracellular proteins; Cancer-related genes:Candidate cancer biomarkers; Human disease related genes:Congenital malformations:Congenital malformations of skin; Disease related genes; Human disease related genes:Congenital malformations:Other congenital malformations	WP4172 PI3K-Akt signaling pathway; WP3931 Embryonic stem cell pluripotency pathways; hsa05226 Gastric cancer; hsa04510 Focal adhesion; hsa05202 Transcriptional misregulation in cancer
SFRP2	secreted frizzled related protein 2	GO:0061185 negative regulation of dermatome development;GO:2000040 regulation of planar cell polarity pathway involved in axis elongation;GO:2000041 negative regulation of planar cell polarity pathway involved in axis elongation	Predicted secreted proteins	WP4172 PI3K-Akt signaling pathway; GO:0071363 cellular response to growth factor stimulus; WP3931 Embryonic stem cell pluripotency pathways; M5883 NABA SECRETED FACTORS; WP5055 Burn wound healing; GO:0008283 cell population proliferation; GO:0001704 formation of primary germ layer; GO:0045596 negative regulation of cell differentiation; GO:0090092 regulation of transmembrane receptor protein seri…
SFRP2	secreted frizzled related protein 2	GO:0061185 negative regulation of dermatome development;GO:2000040 regulation of planar cell polarity pathway involved in axis elongation;GO:2000041 negative regulation of planar cell polarity pathway involved in axis elongation	Predicted secreted proteins	WP4172 PI3K-Akt signaling pathway; GO:0071363 cellular response to growth factor stimulus; WP3931 Embryonic stem cell pluripotency pathways; M5883 NABA SECRETED FACTORS; WP5055 Burn wound healing; GO:0008283 cell population proliferation; GO:0001704 formation of primary germ layer; GO:0045596 negative regulation of cell differentiation; GO:0090092 regulation of transmembrane receptor protein seri…
ITGA3	integrin subunit alpha 3	GO:0097062 dendritic spine maintenance;GO:0097205 renal filtration;GO:0035024 negative regulation of Rho protein signal transduction	Cancer-related genes:Candidate cancer biomarkers; Human disease related genes:Congenital malformations:Other congenital malformations; Predicted intracellular proteins; Disease related genes; CD markers	WP4172 PI3K-Akt signaling pathway; GO:0071363 cellular response to growth factor stimulus; WP3931 Embryonic stem cell pluripotency pathways; GO:0008283 cell population proliferation; GO:0030335 positive regulation of cell migration; GO:0001704 formation of primary germ layer; GO:0090092 regulation of transmembrane receptor protein serine/threonine kinase signaling pathway; R-HSA-1474244 Extracell…
IL6R	interleukin 6 receptor	GO:0002384 hepatic immune response;GO:0038154 interleukin-11-mediated signaling pathway;GO:0070120 ciliary neurotrophic factor-mediated signaling pathway	Predicted secreted proteins; FDA approved drug targets:Biotech drugs; Candidate cardiovascular disease genes; Predicted intracellular proteins; Cancer-related genes:Candidate cancer biomarkers; CD markers	WP4172 PI3K-Akt signaling pathway; WP3931 Embryonic stem cell pluripotency pathways; M5883 NABA SECRETED FACTORS; GO:0008283 cell population proliferation; GO:0030335 positive regulation of cell migration; GO:0048534 hematopoietic or lymphoid organ development; WP2261 Glioblastoma signaling pathways; hsa04060 Cytokine-cytokine receptor interaction
HNF1A	HNF1 homeobox A	GO:0035623 renal glucose absorption;GO:0046323 glucose import;GO:0070293 renal absorption	Predicted intracellular proteins; Human disease related genes:Endocrine and metabolic diseases:Diabetes; Cancer-related genes	WP3931 Embryonic stem cell pluripotency pathways; GO:0008283 cell population proliferation; GO:0045596 negative regulation of cell differentiation
HNF1A	HNF1 homeobox A	GO:0035623 renal glucose absorption;GO:0046323 glucose import;GO:0070293 renal absorption	Predicted intracellular proteins; Human disease related genes:Endocrine and metabolic diseases:Diabetes; Cancer-related genes	WP3931 Embryonic stem cell pluripotency pathways; GO:0008283 cell population proliferation; GO:0045596 negative regulation of cell differentiation
HNF1A	HNF1 homeobox A	GO:0035623 renal glucose absorption;GO:0046323 glucose import;GO:0070293 renal absorption	Predicted intracellular proteins; Human disease related genes:Endocrine and metabolic diseases:Diabetes; Cancer-related genes	WP3931 Embryonic stem cell pluripotency pathways; GO:0008283 cell population proliferation; GO:0045596 negative regulation of cell differentiation
HNF1A	HNF1 homeobox A	GO:0035623 renal glucose absorption;GO:0046323 glucose import;GO:0070293 renal absorption	Predicted intracellular proteins; Human disease related genes:Endocrine and metabolic diseases:Diabetes; Cancer-related genes	WP3931 Embryonic stem cell pluripotency pathways; GO:0008283 cell population proliferation; GO:0045596 negative regulation of cell differentiation
TGFB3	transforming growth factor beta 3	GO:0070483 detection of hypoxia;GO:0042704 uterine wall breakdown;GO:0060364 frontal suture morphogenesis	Human disease related genes:Cardiovascular diseases:Cardiac diseases; Predicted secreted proteins; Human disease related genes:Congenital malformations:Congenital malformations of the circulatory system; Cancer-related genes:Candidate cancer biomarkers; Human disease related genes:Immune system diseases:Allergies and autoimmune diseases; Disease related genes; Human disease related genes:Musculos…	WP4172 PI3K-Akt signaling pathway; GO:0071363 cellular response to growth factor stimulus; WP3931 Embryonic stem cell pluripotency pathways; M5883 NABA SECRETED FACTORS; WP5055 Burn wound healing; GO:0008283 cell population proliferation; GO:0001704 formation of primary germ layer; hsa05146 Amoebiasis; GO:0090092 regulation of transmembrane receptor protein serine/threonine kinase signaling pathw…
TGFB3	transforming growth factor beta 3	GO:0070483 detection of hypoxia;GO:0042704 uterine wall breakdown;GO:0060364 frontal suture morphogenesis	Human disease related genes:Cardiovascular diseases:Cardiac diseases; Predicted secreted proteins; Human disease related genes:Congenital malformations:Congenital malformations of the circulatory system; Cancer-related genes:Candidate cancer biomarkers; Human disease related genes:Immune system diseases:Allergies and autoimmune diseases; Disease related genes; Human disease related genes:Musculos…	WP4172 PI3K-Akt signaling pathway; GO:0071363 cellular response to growth factor stimulus; WP3931 Embryonic stem cell pluripotency pathways; M5883 NABA SECRETED FACTORS; WP5055 Burn wound healing; GO:0008283 cell population proliferation; GO:0001704 formation of primary germ layer; hsa05146 Amoebiasis; GO:0090092 regulation of transmembrane receptor protein serine/threonine kinase signaling pathw…
ITGA3	integrin subunit alpha 3	GO:0097062 dendritic spine maintenance;GO:0097205 renal filtration;GO:0035024 negative regulation of Rho protein signal transduction	Cancer-related genes:Candidate cancer biomarkers; Human disease related genes:Congenital malformations:Other congenital malformations; Predicted intracellular proteins; Disease related genes; CD markers	WP4172 PI3K-Akt signaling pathway; GO:0071363 cellular response to growth factor stimulus; WP3931 Embryonic stem cell pluripotency pathways; GO:0008283 cell population proliferation; GO:0030335 positive regulation of cell migration; GO:0001704 formation of primary germ layer; GO:0090092 regulation of transmembrane receptor protein serine/threonine kinase signaling pathway; R-HSA-1474244 Extracell…
ITGA3	integrin subunit alpha 3	GO:0097062 dendritic spine maintenance;GO:0097205 renal filtration;GO:0035024 negative regulation of Rho protein signal transduction	Cancer-related genes:Candidate cancer biomarkers; Human disease related genes:Congenital malformations:Other congenital malformations; Predicted intracellular proteins; Disease related genes; CD markers	WP4172 PI3K-Akt signaling pathway; GO:0071363 cellular response to growth factor stimulus; WP3931 Embryonic stem cell pluripotency pathways; GO:0008283 cell population proliferation; GO:0030335 positive regulation of cell migration; GO:0001704 formation of primary germ layer; GO:0090092 regulation of transmembrane receptor protein serine/threonine kinase signaling pathway; R-HSA-1474244 Extracell…
ITGA3	integrin subunit alpha 3	GO:0097062 dendritic spine maintenance;GO:0097205 renal filtration;GO:0035024 negative regulation of Rho protein signal transduction	Cancer-related genes:Candidate cancer biomarkers; Human disease related genes:Congenital malformations:Other congenital malformations; Predicted intracellular proteins; Disease related genes; CD markers	WP4172 PI3K-Akt signaling pathway; GO:0071363 cellular response to growth factor stimulus; WP3931 Embryonic stem cell pluripotency pathways; GO:0008283 cell population proliferation; GO:0030335 positive regulation of cell migration; GO:0001704 formation of primary germ layer; GO:0090092 regulation of transmembrane receptor protein serine/threonine kinase signaling pathway; R-HSA-1474244 Extracell…
ITGA3	integrin subunit alpha 3	GO:0097062 dendritic spine maintenance;GO:0097205 renal filtration;GO:0035024 negative regulation of Rho protein signal transduction	Cancer-related genes:Candidate cancer biomarkers; Human disease related genes:Congenital malformations:Other congenital malformations; Predicted intracellular proteins; Disease related genes; CD markers	WP4172 PI3K-Akt signaling pathway; GO:0071363 cellular response to growth factor stimulus; WP3931 Embryonic stem cell pluripotency pathways; GO:0008283 cell population proliferation; GO:0030335 positive regulation of cell migration; GO:0001704 formation of primary germ layer; GO:0090092 regulation of transmembrane receptor protein serine/threonine kinase signaling pathway; R-HSA-1474244 Extracell…
ITGA3	integrin subunit alpha 3	GO:0097062 dendritic spine maintenance;GO:0097205 renal filtration;GO:0035024 negative regulation of Rho protein signal transduction	Cancer-related genes:Candidate cancer biomarkers; Human disease related genes:Congenital malformations:Other congenital malformations; Predicted intracellular proteins; Disease related genes; CD markers	WP4172 PI3K-Akt signaling pathway; GO:0071363 cellular response to growth factor stimulus; WP3931 Embryonic stem cell pluripotency pathways; GO:0008283 cell population proliferation; GO:0030335 positive regulation of cell migration; GO:0001704 formation of primary germ layer; GO:0090092 regulation of transmembrane receptor protein serine/threonine kinase signaling pathway; R-HSA-1474244 Extracell…
CDKN2B	cyclin dependent kinase inhibitor 2B	GO:0060253 negative regulation of glial cell proliferation;GO:0030219 megakaryocyte differentiation;GO:0045736 negative regulation of cyclin-dependent protein serine/threonine kinase activity	Predicted intracellular proteins; Human disease related genes:Cancers:Cancers of the lung and pleura; Human disease related genes:Cancers:Cancers of haematopoietic and lymphoid tissues; Human disease related genes:Endocrine and metabolic diseases:Diabetes; Human disease related genes:Cancers:Cancers of soft tissues and bone; Human disease related genes:Cancers:Skin cancers; Human disease related …	WP4172 PI3K-Akt signaling pathway; GO:0071363 cellular response to growth factor stimulus; WP3931 Embryonic stem cell pluripotency pathways; M5883 NABA SECRETED FACTORS; GO:0008283 cell population proliferation; GO:0045596 negative regulation of cell differentiation; GO:0090092 regulation of transmembrane receptor protein serine/threonine kinase signaling pathway; GO:0048534 hematopoietic or lymp…
CDKN2B	cyclin dependent kinase inhibitor 2B	GO:0060253 negative regulation of glial cell proliferation;GO:0030219 megakaryocyte differentiation;GO:0045736 negative regulation of cyclin-dependent protein serine/threonine kinase activity	Predicted intracellular proteins; Human disease related genes:Cancers:Cancers of the lung and pleura; Human disease related genes:Cancers:Cancers of haematopoietic and lymphoid tissues; Human disease related genes:Endocrine and metabolic diseases:Diabetes; Human disease related genes:Cancers:Cancers of soft tissues and bone; Human disease related genes:Cancers:Skin cancers; Human disease related …	WP4172 PI3K-Akt signaling pathway; GO:0071363 cellular response to growth factor stimulus; WP3931 Embryonic stem cell pluripotency pathways; M5883 NABA SECRETED FACTORS; GO:0008283 cell population proliferation; GO:0045596 negative regulation of cell differentiation; GO:0090092 regulation of transmembrane receptor protein serine/threonine kinase signaling pathway; GO:0048534 hematopoietic or lymp…
CDKN2B	cyclin dependent kinase inhibitor 2B	GO:0060253 negative regulation of glial cell proliferation;GO:0030219 megakaryocyte differentiation;GO:0045736 negative regulation of cyclin-dependent protein serine/threonine kinase activity	Predicted intracellular proteins; Human disease related genes:Cancers:Cancers of the lung and pleura; Human disease related genes:Cancers:Cancers of haematopoietic and lymphoid tissues; Human disease related genes:Endocrine and metabolic diseases:Diabetes; Human disease related genes:Cancers:Cancers of soft tissues and bone; Human disease related genes:Cancers:Skin cancers; Human disease related …	WP4172 PI3K-Akt signaling pathway; GO:0071363 cellular response to growth factor stimulus; WP3931 Embryonic stem cell pluripotency pathways; M5883 NABA SECRETED FACTORS; GO:0008283 cell population proliferation; GO:0045596 negative regulation of cell differentiation; GO:0090092 regulation of transmembrane receptor protein serine/threonine kinase signaling pathway; GO:0048534 hematopoietic or lymp…
CDKN2B	cyclin dependent kinase inhibitor 2B	GO:0060253 negative regulation of glial cell proliferation;GO:0030219 megakaryocyte differentiation;GO:0045736 negative regulation of cyclin-dependent protein serine/threonine kinase activity	Predicted intracellular proteins; Human disease related genes:Cancers:Cancers of the lung and pleura; Human disease related genes:Cancers:Cancers of haematopoietic and lymphoid tissues; Human disease related genes:Endocrine and metabolic diseases:Diabetes; Human disease related genes:Cancers:Cancers of soft tissues and bone; Human disease related genes:Cancers:Skin cancers; Human disease related …	WP4172 PI3K-Akt signaling pathway; GO:0071363 cellular response to growth factor stimulus; WP3931 Embryonic stem cell pluripotency pathways; M5883 NABA SECRETED FACTORS; GO:0008283 cell population proliferation; GO:0045596 negative regulation of cell differentiation; GO:0090092 regulation of transmembrane receptor protein serine/threonine kinase signaling pathway; GO:0048534 hematopoietic or lymp…
CDKN2A	cyclin dependent kinase inhibitor 2A	GO:2000111 positive regulation of macrophage apoptotic process;GO:0033034 positive regulation of myeloid cell apoptotic process;GO:2000109 regulation of macrophage apoptotic process	Predicted intracellular proteins; Cancer-related genes:Mutated cancer genes; Human disease related genes:Cancers:Cancers of eye, brain, and central nervous system; Human disease related genes:Cancers:Cancers of the lung and pleura; Human disease related genes:Cancers:Cancers of haematopoietic and lymphoid tissues; Human disease related genes:Cancers:Cancers of the digestive system; Cancer-related…	WP4172 PI3K-Akt signaling pathway; WP3931 Embryonic stem cell pluripotency pathways; M5883 NABA SECRETED FACTORS; GO:0045596 negative regulation of cell differentiation; WP2261 Glioblastoma signaling pathways
CDKN2B	cyclin dependent kinase inhibitor 2B	GO:0060253 negative regulation of glial cell proliferation;GO:0030219 megakaryocyte differentiation;GO:0045736 negative regulation of cyclin-dependent protein serine/threonine kinase activity	Predicted intracellular proteins; Human disease related genes:Cancers:Cancers of the lung and pleura; Human disease related genes:Cancers:Cancers of haematopoietic and lymphoid tissues; Human disease related genes:Endocrine and metabolic diseases:Diabetes; Human disease related genes:Cancers:Cancers of soft tissues and bone; Human disease related genes:Cancers:Skin cancers; Human disease related …	WP4172 PI3K-Akt signaling pathway; GO:0071363 cellular response to growth factor stimulus; WP3931 Embryonic stem cell pluripotency pathways; M5883 NABA SECRETED FACTORS; GO:0008283 cell population proliferation; GO:0045596 negative regulation of cell differentiation; GO:0090092 regulation of transmembrane receptor protein serine/threonine kinase signaling pathway; GO:0048534 hematopoietic or lymp…
SIX1	SIX homeobox 1	GO:0072198 mesenchymal cell proliferation involved in ureter development;GO:2000729 positive regulation of mesenchymal cell proliferation involved in ureter development;GO:1905243 cellular response to 3,3',5-triiodo-L-thyronine	Human disease related genes:Nervous system diseases:Ear disease; Predicted intracellular proteins; Human disease related genes:Congenital malformations:Other congenital malformations; Transcription factors:Helix-turn-helix domains; Disease related genes; Cancer-related genes	WP3931 Embryonic stem cell pluripotency pathways; GO:0008283 cell population proliferation; GO:0001704 formation of primary germ layer; GO:0045596 negative regulation of cell differentiation; GO:0048534 hematopoietic or lymphoid organ development; GO:0001503 ossification; hsa05202 Transcriptional misregulation in cancer
FGFR1	fibroblast growth factor receptor 1	GO:1904849 positive regulation of cell chemotaxis to fibroblast growth factor;GO:2000546 positive regulation of endothelial cell chemotaxis to fibroblast growth factor;GO:2000544 regulation of endothelial cell chemotaxis to fibroblast growth factor	FDA approved drug targets:Small molecule drugs; Enzymes; Human disease related genes:Congenital malformations:Congenital malformations of the musculoskeletal system; Transporters:Accessory Factors Involved in Transport; Cancer-related genes:Candidate cancer biomarkers; Human disease related genes:Congenital malformations:Other congenital malformations; Human disease related genes:Endocrine and me…	WP4172 PI3K-Akt signaling pathway; GO:0071363 cellular response to growth factor stimulus; WP3931 Embryonic stem cell pluripotency pathways; M5883 NABA SECRETED FACTORS; WP5055 Burn wound healing; GO:0008283 cell population proliferation; GO:0030335 positive regulation of cell migration; GO:0090092 regulation of transmembrane receptor protein serine/threonine kinase signaling pathway; hsa05226 Ga…
FGFR1	fibroblast growth factor receptor 1	GO:1904849 positive regulation of cell chemotaxis to fibroblast growth factor;GO:2000546 positive regulation of endothelial cell chemotaxis to fibroblast growth factor;GO:2000544 regulation of endothelial cell chemotaxis to fibroblast growth factor	FDA approved drug targets:Small molecule drugs; Enzymes; Human disease related genes:Congenital malformations:Congenital malformations of the musculoskeletal system; Transporters:Accessory Factors Involved in Transport; Cancer-related genes:Candidate cancer biomarkers; Human disease related genes:Congenital malformations:Other congenital malformations; Human disease related genes:Endocrine and me…	WP4172 PI3K-Akt signaling pathway; GO:0071363 cellular response to growth factor stimulus; WP3931 Embryonic stem cell pluripotency pathways; M5883 NABA SECRETED FACTORS; WP5055 Burn wound healing; GO:0008283 cell population proliferation; GO:0030335 positive regulation of cell migration; GO:0090092 regulation of transmembrane receptor protein serine/threonine kinase signaling pathway; hsa05226 Ga…
RLN2	relaxin 2	GO:0007565 female pregnancy;GO:0045766 positive regulation of angiogenesis;GO:1904018 positive regulation of vasculature development	Predicted intracellular proteins; Predicted secreted proteins
RLN3	relaxin 3	GO:0007165 signal transduction;GO:0023052 signaling;GO:0007154 cell communication	Predicted secreted proteins
CCDC6	coiled-coil domain containing 6	GO:0007010 cytoskeleton organization;GO:0006996 organelle organization;GO:0016043 cellular component organization	Human disease related genes:Cancers:Cancers of endocrine organs; Disease related genes; Predicted intracellular proteins; Cancer-related genes:Mutated cancer genes	WP4172 PI3K-Akt signaling pathway; hsa05226 Gastric cancer
SEPTIN5	septin 5	GO:0016080 synaptic vesicle targeting;GO:0035176 social behavior;GO:0051703 biological process involved in intraspecies interaction between organisms	Predicted intracellular proteins	GO:0008283 cell population proliferation
FGFR1	fibroblast growth factor receptor 1	GO:1904849 positive regulation of cell chemotaxis to fibroblast growth factor;GO:2000546 positive regulation of endothelial cell chemotaxis to fibroblast growth factor;GO:2000544 regulation of endothelial cell chemotaxis to fibroblast growth factor	FDA approved drug targets:Small molecule drugs; Enzymes; Human disease related genes:Congenital malformations:Congenital malformations of the musculoskeletal system; Transporters:Accessory Factors Involved in Transport; Cancer-related genes:Candidate cancer biomarkers; Human disease related genes:Congenital malformations:Other congenital malformations; Human disease related genes:Endocrine and me…	WP4172 PI3K-Akt signaling pathway; GO:0071363 cellular response to growth factor stimulus; WP3931 Embryonic stem cell pluripotency pathways; M5883 NABA SECRETED FACTORS; WP5055 Burn wound healing; GO:0008283 cell population proliferation; GO:0030335 positive regulation of cell migration; GO:0090092 regulation of transmembrane receptor protein serine/threonine kinase signaling pathway; hsa05226 Ga…
FLG	filaggrin	GO:0061436 establishment of skin barrier;GO:0033561 regulation of water loss via skin;GO:0018149 peptide cross-linking	Predicted intracellular proteins; Cancer-related genes:Mutated cancer genes; Human disease related genes:Immune system diseases:Allergies and autoimmune diseases; Human disease related genes:Skin diseases:Skin and soft tissue diseases; Human disease related genes:Congenital malformations:Congenital malformations of skin; Disease related genes	M5883 NABA SECRETED FACTORS; WP5055 Burn wound healing; GO:0043588 skin development
FGFR1	fibroblast growth factor receptor 1	GO:1904849 positive regulation of cell chemotaxis to fibroblast growth factor;GO:2000546 positive regulation of endothelial cell chemotaxis to fibroblast growth factor;GO:2000544 regulation of endothelial cell chemotaxis to fibroblast growth factor	FDA approved drug targets:Small molecule drugs; Enzymes; Human disease related genes:Congenital malformations:Congenital malformations of the musculoskeletal system; Transporters:Accessory Factors Involved in Transport; Cancer-related genes:Candidate cancer biomarkers; Human disease related genes:Congenital malformations:Other congenital malformations; Human disease related genes:Endocrine and me…	WP4172 PI3K-Akt signaling pathway; GO:0071363 cellular response to growth factor stimulus; WP3931 Embryonic stem cell pluripotency pathways; M5883 NABA SECRETED FACTORS; WP5055 Burn wound healing; GO:0008283 cell population proliferation; GO:0030335 positive regulation of cell migration; GO:0090092 regulation of transmembrane receptor protein serine/threonine kinase signaling pathway; hsa05226 Ga…
FGFR1	fibroblast growth factor receptor 1	GO:1904849 positive regulation of cell chemotaxis to fibroblast growth factor;GO:2000546 positive regulation of endothelial cell chemotaxis to fibroblast growth factor;GO:2000544 regulation of endothelial cell chemotaxis to fibroblast growth factor	FDA approved drug targets:Small molecule drugs; Enzymes; Human disease related genes:Congenital malformations:Congenital malformations of the musculoskeletal system; Transporters:Accessory Factors Involved in Transport; Cancer-related genes:Candidate cancer biomarkers; Human disease related genes:Congenital malformations:Other congenital malformations; Human disease related genes:Endocrine and me…	WP4172 PI3K-Akt signaling pathway; GO:0071363 cellular response to growth factor stimulus; WP3931 Embryonic stem cell pluripotency pathways; M5883 NABA SECRETED FACTORS; WP5055 Burn wound healing; GO:0008283 cell population proliferation; GO:0030335 positive regulation of cell migration; GO:0090092 regulation of transmembrane receptor protein serine/threonine kinase signaling pathway; hsa05226 Ga…
FGFR1	fibroblast growth factor receptor 1	GO:1904849 positive regulation of cell chemotaxis to fibroblast growth factor;GO:2000546 positive regulation of endothelial cell chemotaxis to fibroblast growth factor;GO:2000544 regulation of endothelial cell chemotaxis to fibroblast growth factor	FDA approved drug targets:Small molecule drugs; Enzymes; Human disease related genes:Congenital malformations:Congenital malformations of the musculoskeletal system; Transporters:Accessory Factors Involved in Transport; Cancer-related genes:Candidate cancer biomarkers; Human disease related genes:Congenital malformations:Other congenital malformations; Human disease related genes:Endocrine and me…	WP4172 PI3K-Akt signaling pathway; GO:0071363 cellular response to growth factor stimulus; WP3931 Embryonic stem cell pluripotency pathways; M5883 NABA SECRETED FACTORS; WP5055 Burn wound healing; GO:0008283 cell population proliferation; GO:0030335 positive regulation of cell migration; GO:0090092 regulation of transmembrane receptor protein serine/threonine kinase signaling pathway; hsa05226 Ga…
DUSP10	dual specificity phosphatase 10	GO:1905042 negative regulation of epithelium regeneration;GO:1905041 regulation of epithelium regeneration;GO:0060266 negative regulation of respiratory burst involved in inflammatory response	Predicted intracellular proteins; Enzymes; ENZYME proteins:Hydrolases	WP3931 Embryonic stem cell pluripotency pathways; M5883 NABA SECRETED FACTORS; GO:0045596 negative regulation of cell differentiation; GO:0090092 regulation of transmembrane receptor protein serine/threonine kinase signaling pathway
DUSP10	dual specificity phosphatase 10	GO:1905042 negative regulation of epithelium regeneration;GO:1905041 regulation of epithelium regeneration;GO:0060266 negative regulation of respiratory burst involved in inflammatory response	Predicted intracellular proteins; Enzymes; ENZYME proteins:Hydrolases	WP3931 Embryonic stem cell pluripotency pathways; M5883 NABA SECRETED FACTORS; GO:0045596 negative regulation of cell differentiation; GO:0090092 regulation of transmembrane receptor protein serine/threonine kinase signaling pathway
MRPS5	mitochondrial ribosomal protein S5	GO:0032543 mitochondrial translation;GO:0140053 mitochondrial gene expression;GO:0006412 translation	Ribosomal proteins; Predicted intracellular proteins
MRPS5	mitochondrial ribosomal protein S5	GO:0032543 mitochondrial translation;GO:0140053 mitochondrial gene expression;GO:0006412 translation	Ribosomal proteins; Predicted intracellular proteins
SOST	sclerostin	GO:0071374 cellular response to parathyroid hormone stimulus;GO:0071107 response to parathyroid hormone;GO:0030279 negative regulation of ossification	Human disease related genes:Congenital malformations:Congenital malformations of the musculoskeletal system; Predicted secreted proteins; FDA approved drug targets:Biotech drugs; Disease related genes; Human disease related genes:Musculoskeletal diseases:Skeletal diseases	WP4172 PI3K-Akt signaling pathway; GO:0071363 cellular response to growth factor stimulus; GO:0090092 regulation of transmembrane receptor protein serine/threonine kinase signaling pathway; GO:0001503 ossification
TNF	tumor necrosis factor	GO:0045994 positive regulation of translational initiation by iron;GO:0061048 negative regulation of branching involved in lung morphogenesis;GO:0140460 response to Gram-negative bacterium	Cancer-related genes:Mutated cancer genes; FDA approved drug targets:Small molecule drugs; Predicted secreted proteins; FDA approved drug targets:Biotech drugs; Cancer-related genes:Candidate cancer biomarkers; Human disease related genes:Immune system diseases:Allergies and autoimmune diseases; Candidate cardiovascular disease genes; Predicted intracellular proteins; Disease related genes	GO:0071363 cellular response to growth factor stimulus; WP3931 Embryonic stem cell pluripotency pathways; M5883 NABA SECRETED FACTORS; WP5055 Burn wound healing; GO:0008283 cell population proliferation; GO:0030335 positive regulation of cell migration; hsa05146 Amoebiasis; GO:0045596 negative regulation of cell differentiation; GO:0090092 regulation of transmembrane receptor protein serine/threo…
TNF	tumor necrosis factor	GO:0045994 positive regulation of translational initiation by iron;GO:0061048 negative regulation of branching involved in lung morphogenesis;GO:0140460 response to Gram-negative bacterium	Cancer-related genes:Mutated cancer genes; FDA approved drug targets:Small molecule drugs; Predicted secreted proteins; FDA approved drug targets:Biotech drugs; Cancer-related genes:Candidate cancer biomarkers; Human disease related genes:Immune system diseases:Allergies and autoimmune diseases; Candidate cardiovascular disease genes; Predicted intracellular proteins; Disease related genes	GO:0071363 cellular response to growth factor stimulus; WP3931 Embryonic stem cell pluripotency pathways; M5883 NABA SECRETED FACTORS; WP5055 Burn wound healing; GO:0008283 cell population proliferation; GO:0030335 positive regulation of cell migration; hsa05146 Amoebiasis; GO:0045596 negative regulation of cell differentiation; GO:0090092 regulation of transmembrane receptor protein serine/threo…
TNF	tumor necrosis factor	GO:0045994 positive regulation of translational initiation by iron;GO:0061048 negative regulation of branching involved in lung morphogenesis;GO:0140460 response to Gram-negative bacterium	Cancer-related genes:Mutated cancer genes; FDA approved drug targets:Small molecule drugs; Predicted secreted proteins; FDA approved drug targets:Biotech drugs; Cancer-related genes:Candidate cancer biomarkers; Human disease related genes:Immune system diseases:Allergies and autoimmune diseases; Candidate cardiovascular disease genes; Predicted intracellular proteins; Disease related genes	GO:0071363 cellular response to growth factor stimulus; WP3931 Embryonic stem cell pluripotency pathways; M5883 NABA SECRETED FACTORS; WP5055 Burn wound healing; GO:0008283 cell population proliferation; GO:0030335 positive regulation of cell migration; hsa05146 Amoebiasis; GO:0045596 negative regulation of cell differentiation; GO:0090092 regulation of transmembrane receptor protein serine/threo…
TNF	tumor necrosis factor	GO:0045994 positive regulation of translational initiation by iron;GO:0061048 negative regulation of branching involved in lung morphogenesis;GO:0140460 response to Gram-negative bacterium	Cancer-related genes:Mutated cancer genes; FDA approved drug targets:Small molecule drugs; Predicted secreted proteins; FDA approved drug targets:Biotech drugs; Cancer-related genes:Candidate cancer biomarkers; Human disease related genes:Immune system diseases:Allergies and autoimmune diseases; Candidate cardiovascular disease genes; Predicted intracellular proteins; Disease related genes	GO:0071363 cellular response to growth factor stimulus; WP3931 Embryonic stem cell pluripotency pathways; M5883 NABA SECRETED FACTORS; WP5055 Burn wound healing; GO:0008283 cell population proliferation; GO:0030335 positive regulation of cell migration; hsa05146 Amoebiasis; GO:0045596 negative regulation of cell differentiation; GO:0090092 regulation of transmembrane receptor protein serine/threo…
RNF43	ring finger protein 43	GO:0038018 Wnt receptor catabolic process;GO:0032801 receptor catabolic process;GO:0043112 receptor metabolic process	Enzymes; Potential drug targets; ENZYME proteins:Transferases; Disease related genes; Cancer-related genes:Mutational cancer driver genes	WP3931 Embryonic stem cell pluripotency pathways; GO:0008283 cell population proliferation; GO:0090092 regulation of transmembrane receptor protein serine/threonine kinase signaling pathway
TLR4	toll like receptor 4	GO:0002537 nitric oxide production involved in inflammatory response;GO:0032707 negative regulation of interleukin-23 production;GO:0045342 MHC class II biosynthetic process	ENZYME proteins:Hydrolases; FDA approved drug targets:Small molecule drugs; Enzymes; Transporters:Accessory Factors Involved in Transport; Human disease related genes:Nervous system diseases:Eye disease; Predicted intracellular proteins; CD markers	WP4172 PI3K-Akt signaling pathway; GO:0071363 cellular response to growth factor stimulus; WP3931 Embryonic stem cell pluripotency pathways; M5883 NABA SECRETED FACTORS; WP5055 Burn wound healing; GO:0008283 cell population proliferation; GO:0030335 positive regulation of cell migration; hsa05146 Amoebiasis; GO:0045596 negative regulation of cell differentiation; GO:0090092 regulation of transmem…
TLR4	toll like receptor 4	GO:0002537 nitric oxide production involved in inflammatory response;GO:0032707 negative regulation of interleukin-23 production;GO:0045342 MHC class II biosynthetic process	ENZYME proteins:Hydrolases; FDA approved drug targets:Small molecule drugs; Enzymes; Transporters:Accessory Factors Involved in Transport; Human disease related genes:Nervous system diseases:Eye disease; Predicted intracellular proteins; CD markers	WP4172 PI3K-Akt signaling pathway; GO:0071363 cellular response to growth factor stimulus; WP3931 Embryonic stem cell pluripotency pathways; M5883 NABA SECRETED FACTORS; WP5055 Burn wound healing; GO:0008283 cell population proliferation; GO:0030335 positive regulation of cell migration; hsa05146 Amoebiasis; GO:0045596 negative regulation of cell differentiation; GO:0090092 regulation of transmem…
TLR4	toll like receptor 4	GO:0002537 nitric oxide production involved in inflammatory response;GO:0032707 negative regulation of interleukin-23 production;GO:0045342 MHC class II biosynthetic process	ENZYME proteins:Hydrolases; FDA approved drug targets:Small molecule drugs; Enzymes; Transporters:Accessory Factors Involved in Transport; Human disease related genes:Nervous system diseases:Eye disease; Predicted intracellular proteins; CD markers	WP4172 PI3K-Akt signaling pathway; GO:0071363 cellular response to growth factor stimulus; WP3931 Embryonic stem cell pluripotency pathways; M5883 NABA SECRETED FACTORS; WP5055 Burn wound healing; GO:0008283 cell population proliferation; GO:0030335 positive regulation of cell migration; hsa05146 Amoebiasis; GO:0045596 negative regulation of cell differentiation; GO:0090092 regulation of transmem…
FGF13	fibroblast growth factor 13	GO:0045196 establishment or maintenance of neuroblast polarity;GO:0045200 establishment of neuroblast polarity;GO:0048755 branching morphogenesis of a nerve	Predicted intracellular proteins	WP4172 PI3K-Akt signaling pathway; WP3931 Embryonic stem cell pluripotency pathways; M5883 NABA SECRETED FACTORS; GO:0008283 cell population proliferation; GO:0001704 formation of primary germ layer; GO:0045596 negative regulation of cell differentiation; R-HSA-1474244 Extracellular matrix organization; hsa04510 Focal adhesion
FGF2	fibroblast growth factor 2	GO:0014843 growth factor dependent regulation of skeletal muscle satellite cell proliferation;GO:1902748 positive regulation of lens fiber cell differentiation;GO:0045609 positive regulation of inner ear auditory receptor cell differentiation	FDA approved drug targets:Small molecule drugs; Predicted secreted proteins; Candidate cardiovascular disease genes; RAS pathway related proteins; Transporters:Transporter channels and pores; Predicted intracellular proteins; Cancer-related genes:Candidate cancer biomarkers	WP4172 PI3K-Akt signaling pathway; GO:0071363 cellular response to growth factor stimulus; WP3931 Embryonic stem cell pluripotency pathways; M5883 NABA SECRETED FACTORS; GO:0008283 cell population proliferation; GO:0030335 positive regulation of cell migration; GO:0001704 formation of primary germ layer; GO:0045596 negative regulation of cell differentiation; GO:0090092 regulation of transmembran…
IGF1	insulin like growth factor 1	GO:0060283 negative regulation of oocyte development;GO:1904073 regulation of trophectodermal cell proliferation;GO:1904075 positive regulation of trophectodermal cell proliferation	Human disease related genes:Cancers:Cancers of the lung and pleura; Predicted secreted proteins; Human disease related genes:Endocrine and metabolic diseases:Hypothalamus and pituitary gland diseases; RAS pathway related proteins; Disease related genes	WP4172 PI3K-Akt signaling pathway; GO:0071363 cellular response to growth factor stimulus; WP3931 Embryonic stem cell pluripotency pathways; M5883 NABA SECRETED FACTORS; GO:0008283 cell population proliferation; GO:0030335 positive regulation of cell migration; GO:0045596 negative regulation of cell differentiation; hsa05226 Gastric cancer; hsa04510 Focal adhesion; WP2261 Glioblastoma signaling p…
KITLG	KIT ligand	GO:0033026 negative regulation of mast cell apoptotic process;GO:0033024 mast cell apoptotic process;GO:0097324 melanocyte migration	Human disease related genes:Nervous system diseases:Ear disease; Cancer-related genes:Candidate cancer biomarkers; Human disease related genes:Skin diseases:Skin and soft tissue diseases; RAS pathway related proteins; Predicted intracellular proteins; Disease related genes	WP4172 PI3K-Akt signaling pathway; GO:0071363 cellular response to growth factor stimulus; WP3931 Embryonic stem cell pluripotency pathways; M5883 NABA SECRETED FACTORS; GO:0008283 cell population proliferation; GO:0030335 positive regulation of cell migration; hsa05146 Amoebiasis; GO:0048534 hematopoietic or lymphoid organ development; hsa04060 Cytokine-cytokine receptor interaction
SF	Stoltzfus blood group
KITLG	KIT ligand	GO:0033026 negative regulation of mast cell apoptotic process;GO:0033024 mast cell apoptotic process;GO:0097324 melanocyte migration	Human disease related genes:Nervous system diseases:Ear disease; Cancer-related genes:Candidate cancer biomarkers; Human disease related genes:Skin diseases:Skin and soft tissue diseases; RAS pathway related proteins; Predicted intracellular proteins; Disease related genes	WP4172 PI3K-Akt signaling pathway; GO:0071363 cellular response to growth factor stimulus; WP3931 Embryonic stem cell pluripotency pathways; M5883 NABA SECRETED FACTORS; GO:0008283 cell population proliferation; GO:0030335 positive regulation of cell migration; hsa05146 Amoebiasis; GO:0048534 hematopoietic or lymphoid organ development; hsa04060 Cytokine-cytokine receptor interaction
KITLG	KIT ligand	GO:0033026 negative regulation of mast cell apoptotic process;GO:0033024 mast cell apoptotic process;GO:0097324 melanocyte migration	Human disease related genes:Nervous system diseases:Ear disease; Cancer-related genes:Candidate cancer biomarkers; Human disease related genes:Skin diseases:Skin and soft tissue diseases; RAS pathway related proteins; Predicted intracellular proteins; Disease related genes	WP4172 PI3K-Akt signaling pathway; GO:0071363 cellular response to growth factor stimulus; WP3931 Embryonic stem cell pluripotency pathways; M5883 NABA SECRETED FACTORS; GO:0008283 cell population proliferation; GO:0030335 positive regulation of cell migration; hsa05146 Amoebiasis; GO:0048534 hematopoietic or lymphoid organ development; hsa04060 Cytokine-cytokine receptor interaction
KITLG	KIT ligand	GO:0033026 negative regulation of mast cell apoptotic process;GO:0033024 mast cell apoptotic process;GO:0097324 melanocyte migration	Human disease related genes:Nervous system diseases:Ear disease; Cancer-related genes:Candidate cancer biomarkers; Human disease related genes:Skin diseases:Skin and soft tissue diseases; RAS pathway related proteins; Predicted intracellular proteins; Disease related genes	WP4172 PI3K-Akt signaling pathway; GO:0071363 cellular response to growth factor stimulus; WP3931 Embryonic stem cell pluripotency pathways; M5883 NABA SECRETED FACTORS; GO:0008283 cell population proliferation; GO:0030335 positive regulation of cell migration; hsa05146 Amoebiasis; GO:0048534 hematopoietic or lymphoid organ development; hsa04060 Cytokine-cytokine receptor interaction
RPS6KA6	ribosomal protein S6 kinase A6	GO:0045992 negative regulation of embryonic development;GO:2000381 negative regulation of mesoderm development;GO:2000380 regulation of mesoderm development	ENZYME proteins:Transferases; Predicted intracellular proteins; Kinases:AGC Ser/Thr protein kinases; Enzymes	WP3931 Embryonic stem cell pluripotency pathways; M5883 NABA SECRETED FACTORS
REG3A	regenerating family member 3 alpha	GO:0044278 cell wall disruption in another organism;GO:0045617 negative regulation of keratinocyte differentiation;GO:0045605 negative regulation of epidermal cell differentiation	Predicted secreted proteins; Transporters:Transporter channels and pores	WP3931 Embryonic stem cell pluripotency pathways; M5883 NABA SECRETED FACTORS; GO:0045596 negative regulation of cell differentiation; hsa04510 Focal adhesion; GO:0001503 ossification; hsa04060 Cytokine-cytokine receptor interaction
PIK3CB	phosphatidylinositol-4,5-bisphosphate 3-kinase catalytic subunit beta	GO:0033031 positive regulation of neutrophil apoptotic process;GO:0035022 positive regulation of Rac protein signal transduction;GO:1903297 regulation of hypoxia-induced intrinsic apoptotic signaling pathway	Kinases:Atypical kinases; Enzymes; RAS pathway related proteins; ENZYME proteins:Transferases; Predicted intracellular proteins; Cancer-related genes:Mutational cancer driver genes	WP4172 PI3K-Akt signaling pathway; GO:0071363 cellular response to growth factor stimulus; WP3931 Embryonic stem cell pluripotency pathways; M5883 NABA SECRETED FACTORS; GO:0008283 cell population proliferation; GO:0030335 positive regulation of cell migration; hsa05146 Amoebiasis; GO:0090092 regulation of transmembrane receptor protein serine/threonine kinase signaling pathway; hsa05226 Gastric …
FGF8	fibroblast growth factor 8	GO:0055026 negative regulation of cardiac muscle tissue development;GO:0090133 mesendoderm migration;GO:0090134 cell migration involved in mesendoderm migration	Predicted secreted proteins; Cancer-related genes:Candidate cancer biomarkers; Human disease related genes:Endocrine and metabolic diseases:Hypothalamus and pituitary gland diseases; RAS pathway related proteins; Predicted intracellular proteins; Disease related genes	WP4172 PI3K-Akt signaling pathway; GO:0071363 cellular response to growth factor stimulus; WP3931 Embryonic stem cell pluripotency pathways; M5883 NABA SECRETED FACTORS; GO:0008283 cell population proliferation; GO:0001704 formation of primary germ layer; hsa05226 Gastric cancer; hsa04510 Focal adhesion; hsa04060 Cytokine-cytokine receptor interaction
IL1A	interleukin 1 alpha	GO:1904444 regulation of establishment of Sertoli cell barrier;GO:1904445 negative regulation of establishment of Sertoli cell barrier;GO:0001660 fever generation	Predicted secreted proteins; Human disease related genes:Immune system diseases:Allergies and autoimmune diseases; Human disease related genes:Skin diseases:Skin and soft tissue diseases; Transporters:Transporter channels and pores; Predicted intracellular proteins; Cancer-related genes:Candidate cancer biomarkers	WP3931 Embryonic stem cell pluripotency pathways; M5883 NABA SECRETED FACTORS; WP5055 Burn wound healing; GO:0008283 cell population proliferation; GO:0030335 positive regulation of cell migration; hsa05146 Amoebiasis; GO:0045596 negative regulation of cell differentiation; hsa04510 Focal adhesion; hsa04060 Cytokine-cytokine receptor interaction; GO:0043588 skin development
IL1A	interleukin 1 alpha	GO:1904444 regulation of establishment of Sertoli cell barrier;GO:1904445 negative regulation of establishment of Sertoli cell barrier;GO:0001660 fever generation	Predicted secreted proteins; Human disease related genes:Immune system diseases:Allergies and autoimmune diseases; Human disease related genes:Skin diseases:Skin and soft tissue diseases; Transporters:Transporter channels and pores; Predicted intracellular proteins; Cancer-related genes:Candidate cancer biomarkers	WP3931 Embryonic stem cell pluripotency pathways; M5883 NABA SECRETED FACTORS; WP5055 Burn wound healing; GO:0008283 cell population proliferation; GO:0030335 positive regulation of cell migration; hsa05146 Amoebiasis; GO:0045596 negative regulation of cell differentiation; hsa04510 Focal adhesion; hsa04060 Cytokine-cytokine receptor interaction; GO:0043588 skin development
IL1A	interleukin 1 alpha	GO:1904444 regulation of establishment of Sertoli cell barrier;GO:1904445 negative regulation of establishment of Sertoli cell barrier;GO:0001660 fever generation	Predicted secreted proteins; Human disease related genes:Immune system diseases:Allergies and autoimmune diseases; Human disease related genes:Skin diseases:Skin and soft tissue diseases; Transporters:Transporter channels and pores; Predicted intracellular proteins; Cancer-related genes:Candidate cancer biomarkers	WP3931 Embryonic stem cell pluripotency pathways; M5883 NABA SECRETED FACTORS; WP5055 Burn wound healing; GO:0008283 cell population proliferation; GO:0030335 positive regulation of cell migration; hsa05146 Amoebiasis; GO:0045596 negative regulation of cell differentiation; hsa04510 Focal adhesion; hsa04060 Cytokine-cytokine receptor interaction; GO:0043588 skin development
IL1A	interleukin 1 alpha	GO:1904444 regulation of establishment of Sertoli cell barrier;GO:1904445 negative regulation of establishment of Sertoli cell barrier;GO:0001660 fever generation	Predicted secreted proteins; Human disease related genes:Immune system diseases:Allergies and autoimmune diseases; Human disease related genes:Skin diseases:Skin and soft tissue diseases; Transporters:Transporter channels and pores; Predicted intracellular proteins; Cancer-related genes:Candidate cancer biomarkers	WP3931 Embryonic stem cell pluripotency pathways; M5883 NABA SECRETED FACTORS; WP5055 Burn wound healing; GO:0008283 cell population proliferation; GO:0030335 positive regulation of cell migration; hsa05146 Amoebiasis; GO:0045596 negative regulation of cell differentiation; hsa04510 Focal adhesion; hsa04060 Cytokine-cytokine receptor interaction; GO:0043588 skin development
MDM2	MDM2 proto-oncogene	GO:0036369 transcription factor catabolic process;GO:0007089 traversing start control point of mitotic cell cycle;GO:0072717 cellular response to actinomycin D	Predicted intracellular proteins; Enzymes; Cancer-related genes:Candidate cancer biomarkers; Human disease related genes:Cancers:Cancers of the breast and female genital organs; Human disease related genes:Cancers:Cancers of male genital organs; Human disease related genes:Cancers:Cancers of soft tissues and bone; Potential drug targets; ENZYME proteins:Transferases; Human disease related genes:C…	WP4172 PI3K-Akt signaling pathway; WP3931 Embryonic stem cell pluripotency pathways; WP5055 Burn wound healing; GO:0008283 cell population proliferation; GO:0030335 positive regulation of cell migration; R-HSA-1474244 Extracellular matrix organization; hsa04510 Focal adhesion; WP2261 Glioblastoma signaling pathways; hsa05202 Transcriptional misregulation in cancer
MDM2	MDM2 proto-oncogene	GO:0036369 transcription factor catabolic process;GO:0007089 traversing start control point of mitotic cell cycle;GO:0072717 cellular response to actinomycin D	Predicted intracellular proteins; Enzymes; Cancer-related genes:Candidate cancer biomarkers; Human disease related genes:Cancers:Cancers of the breast and female genital organs; Human disease related genes:Cancers:Cancers of male genital organs; Human disease related genes:Cancers:Cancers of soft tissues and bone; Potential drug targets; ENZYME proteins:Transferases; Human disease related genes:C…	WP4172 PI3K-Akt signaling pathway; WP3931 Embryonic stem cell pluripotency pathways; WP5055 Burn wound healing; GO:0008283 cell population proliferation; GO:0030335 positive regulation of cell migration; R-HSA-1474244 Extracellular matrix organization; hsa04510 Focal adhesion; WP2261 Glioblastoma signaling pathways; hsa05202 Transcriptional misregulation in cancer
LEFTY1	left-right determination factor 1	GO:0010862 positive regulation of pathway-restricted SMAD protein phosphorylation;GO:0060395 SMAD protein signal transduction;GO:0060393 regulation of pathway-restricted SMAD protein phosphorylation	Predicted secreted proteins	GO:0071363 cellular response to growth factor stimulus; WP3931 Embryonic stem cell pluripotency pathways; M5883 NABA SECRETED FACTORS; GO:0008283 cell population proliferation; GO:0001704 formation of primary germ layer; GO:0090092 regulation of transmembrane receptor protein serine/threonine kinase signaling pathway
LEFTY1	left-right determination factor 1	GO:0010862 positive regulation of pathway-restricted SMAD protein phosphorylation;GO:0060395 SMAD protein signal transduction;GO:0060393 regulation of pathway-restricted SMAD protein phosphorylation	Predicted secreted proteins	GO:0071363 cellular response to growth factor stimulus; WP3931 Embryonic stem cell pluripotency pathways; M5883 NABA SECRETED FACTORS; GO:0008283 cell population proliferation; GO:0001704 formation of primary germ layer; GO:0090092 regulation of transmembrane receptor protein serine/threonine kinase signaling pathway
KLF4	KLF transcription factor 4	GO:1904998 negative regulation of leukocyte adhesion to arterial endothelial cell;GO:0007500 mesodermal cell fate determination;GO:0035166 post-embryonic hemopoiesis	Transcription factors:Zinc-coordinating DNA-binding domains; Human disease related genes:Cancers:Cancers of eye, brain, and central nervous system; Cancer-related genes:Candidate cancer biomarkers; Predicted intracellular proteins	GO:0071363 cellular response to growth factor stimulus; WP3931 Embryonic stem cell pluripotency pathways; M5883 NABA SECRETED FACTORS; WP5055 Burn wound healing; GO:0008283 cell population proliferation; GO:0001704 formation of primary germ layer; GO:0045596 negative regulation of cell differentiation; GO:0090092 regulation of transmembrane receptor protein serine/threonine kinase signaling pathw…
KLF4	KLF transcription factor 4	GO:1904998 negative regulation of leukocyte adhesion to arterial endothelial cell;GO:0007500 mesodermal cell fate determination;GO:0035166 post-embryonic hemopoiesis	Transcription factors:Zinc-coordinating DNA-binding domains; Human disease related genes:Cancers:Cancers of eye, brain, and central nervous system; Cancer-related genes:Candidate cancer biomarkers; Predicted intracellular proteins	GO:0071363 cellular response to growth factor stimulus; WP3931 Embryonic stem cell pluripotency pathways; M5883 NABA SECRETED FACTORS; WP5055 Burn wound healing; GO:0008283 cell population proliferation; GO:0001704 formation of primary germ layer; GO:0045596 negative regulation of cell differentiation; GO:0090092 regulation of transmembrane receptor protein serine/threonine kinase signaling pathw…
AFDN	afadin, adherens junction formation factor	GO:0044331 cell-cell adhesion mediated by cadherin;GO:0090557 establishment of endothelial intestinal barrier;GO:2000049 positive regulation of cell-cell adhesion mediated by cadherin	Predicted intracellular proteins; Disease related genes; RAS pathway related proteins; Cancer-related genes	WP3931 Embryonic stem cell pluripotency pathways; hsa04510 Focal adhesion; WP2261 Glioblastoma signaling pathways
AFDN	afadin, adherens junction formation factor	GO:0044331 cell-cell adhesion mediated by cadherin;GO:0090557 establishment of endothelial intestinal barrier;GO:2000049 positive regulation of cell-cell adhesion mediated by cadherin	Predicted intracellular proteins; Disease related genes; RAS pathway related proteins; Cancer-related genes	WP3931 Embryonic stem cell pluripotency pathways; hsa04510 Focal adhesion; WP2261 Glioblastoma signaling pathways
ITGB4	integrin subunit beta 4	GO:0061450 trophoblast cell migration;GO:0032290 peripheral nervous system myelin formation;GO:0031581 hemidesmosome assembly	Predicted intracellular proteins; Cancer-related genes:Candidate cancer biomarkers; Human disease related genes:Congenital malformations:Congenital malformations of skin; Disease related genes; CD markers	WP4172 PI3K-Akt signaling pathway; WP3931 Embryonic stem cell pluripotency pathways; GO:0008283 cell population proliferation; GO:0001704 formation of primary germ layer; R-HSA-1474244 Extracellular matrix organization; hsa04510 Focal adhesion; GO:0043588 skin development
BMP7	bone morphogenetic protein 7	GO:1901145 mesenchymal cell apoptotic process involved in nephron morphogenesis;GO:0072134 nephrogenic mesenchyme morphogenesis;GO:1905310 regulation of cardiac neural crest cell migration involved in outflow tract morphogenesis	Predicted intracellular proteins; Predicted secreted proteins	GO:0071363 cellular response to growth factor stimulus; WP3931 Embryonic stem cell pluripotency pathways; M5883 NABA SECRETED FACTORS; GO:0008283 cell population proliferation; GO:0030335 positive regulation of cell migration; GO:0001704 formation of primary germ layer; GO:0045596 negative regulation of cell differentiation; GO:0090092 regulation of transmembrane receptor protein serine/threonine…
PDGFRB	platelet derived growth factor receptor beta	GO:0035789 metanephric mesenchymal cell migration;GO:0060981 cell migration involved in coronary angiogenesis;GO:0072262 metanephric glomerular mesangial cell proliferation involved in metanephros development	Predicted intracellular proteins; FDA approved drug targets:Small molecule drugs; Enzymes; FDA approved drug targets:Biotech drugs; Cancer-related genes:Candidate cancer biomarkers; Human disease related genes:Nervous system diseases:Neurodegenerative diseases; Kinases:Tyr protein kinases; Human disease related genes:Skin diseases:Skin and soft tissue diseases; RAS pathway related proteins; ENZYM…	WP4172 PI3K-Akt signaling pathway; GO:0071363 cellular response to growth factor stimulus; WP3931 Embryonic stem cell pluripotency pathways; M5883 NABA SECRETED FACTORS; WP5055 Burn wound healing; GO:0008283 cell population proliferation; GO:0030335 positive regulation of cell migration; R-HSA-1474244 Extracellular matrix organization; hsa04510 Focal adhesion; WP2261 Glioblastoma signaling pathwa…
PDGFRB	platelet derived growth factor receptor beta	GO:0035789 metanephric mesenchymal cell migration;GO:0060981 cell migration involved in coronary angiogenesis;GO:0072262 metanephric glomerular mesangial cell proliferation involved in metanephros development	Predicted intracellular proteins; FDA approved drug targets:Small molecule drugs; Enzymes; FDA approved drug targets:Biotech drugs; Cancer-related genes:Candidate cancer biomarkers; Human disease related genes:Nervous system diseases:Neurodegenerative diseases; Kinases:Tyr protein kinases; Human disease related genes:Skin diseases:Skin and soft tissue diseases; RAS pathway related proteins; ENZYM…	WP4172 PI3K-Akt signaling pathway; GO:0071363 cellular response to growth factor stimulus; WP3931 Embryonic stem cell pluripotency pathways; M5883 NABA SECRETED FACTORS; WP5055 Burn wound healing; GO:0008283 cell population proliferation; GO:0030335 positive regulation of cell migration; R-HSA-1474244 Extracellular matrix organization; hsa04510 Focal adhesion; WP2261 Glioblastoma signaling pathwa…
PDGFRB	platelet derived growth factor receptor beta	GO:0035789 metanephric mesenchymal cell migration;GO:0060981 cell migration involved in coronary angiogenesis;GO:0072262 metanephric glomerular mesangial cell proliferation involved in metanephros development	Predicted intracellular proteins; FDA approved drug targets:Small molecule drugs; Enzymes; FDA approved drug targets:Biotech drugs; Cancer-related genes:Candidate cancer biomarkers; Human disease related genes:Nervous system diseases:Neurodegenerative diseases; Kinases:Tyr protein kinases; Human disease related genes:Skin diseases:Skin and soft tissue diseases; RAS pathway related proteins; ENZYM…	WP4172 PI3K-Akt signaling pathway; GO:0071363 cellular response to growth factor stimulus; WP3931 Embryonic stem cell pluripotency pathways; M5883 NABA SECRETED FACTORS; WP5055 Burn wound healing; GO:0008283 cell population proliferation; GO:0030335 positive regulation of cell migration; R-HSA-1474244 Extracellular matrix organization; hsa04510 Focal adhesion; WP2261 Glioblastoma signaling pathwa…
PDGFRB	platelet derived growth factor receptor beta	GO:0035789 metanephric mesenchymal cell migration;GO:0060981 cell migration involved in coronary angiogenesis;GO:0072262 metanephric glomerular mesangial cell proliferation involved in metanephros development	Predicted intracellular proteins; FDA approved drug targets:Small molecule drugs; Enzymes; FDA approved drug targets:Biotech drugs; Cancer-related genes:Candidate cancer biomarkers; Human disease related genes:Nervous system diseases:Neurodegenerative diseases; Kinases:Tyr protein kinases; Human disease related genes:Skin diseases:Skin and soft tissue diseases; RAS pathway related proteins; ENZYM…	WP4172 PI3K-Akt signaling pathway; GO:0071363 cellular response to growth factor stimulus; WP3931 Embryonic stem cell pluripotency pathways; M5883 NABA SECRETED FACTORS; WP5055 Burn wound healing; GO:0008283 cell population proliferation; GO:0030335 positive regulation of cell migration; R-HSA-1474244 Extracellular matrix organization; hsa04510 Focal adhesion; WP2261 Glioblastoma signaling pathwa…
RASGRF1	Ras protein specific guanine nucleotide releasing factor 1	GO:0044342 type B pancreatic cell proliferation;GO:2000310 regulation of NMDA receptor activity;GO:0035020 regulation of Rac protein signal transduction	Predicted intracellular proteins; RAS pathway related proteins	WP3931 Embryonic stem cell pluripotency pathways; GO:0008283 cell population proliferation; hsa04510 Focal adhesion
RASGRF1	Ras protein specific guanine nucleotide releasing factor 1	GO:0044342 type B pancreatic cell proliferation;GO:2000310 regulation of NMDA receptor activity;GO:0035020 regulation of Rac protein signal transduction	Predicted intracellular proteins; RAS pathway related proteins	WP3931 Embryonic stem cell pluripotency pathways; GO:0008283 cell population proliferation; hsa04510 Focal adhesion
CDC25C	cell division cycle 25C	GO:0110032 positive regulation of G2/MI transition of meiotic cell cycle;GO:0110030 regulation of G2/MI transition of meiotic cell cycle;GO:1901995 positive regulation of meiotic cell cycle phase transition	Predicted intracellular proteins; Cancer-related genes:Candidate cancer biomarkers; Enzymes; ENZYME proteins:Hydrolases	M5883 NABA SECRETED FACTORS; GO:0008283 cell population proliferation; WP2261 Glioblastoma signaling pathways
RASGRF1	Ras protein specific guanine nucleotide releasing factor 1	GO:0044342 type B pancreatic cell proliferation;GO:2000310 regulation of NMDA receptor activity;GO:0035020 regulation of Rac protein signal transduction	Predicted intracellular proteins; RAS pathway related proteins	WP3931 Embryonic stem cell pluripotency pathways; GO:0008283 cell population proliferation; hsa04510 Focal adhesion
RASGRF1	Ras protein specific guanine nucleotide releasing factor 1	GO:0044342 type B pancreatic cell proliferation;GO:2000310 regulation of NMDA receptor activity;GO:0035020 regulation of Rac protein signal transduction	Predicted intracellular proteins; RAS pathway related proteins	WP3931 Embryonic stem cell pluripotency pathways; GO:0008283 cell population proliferation; hsa04510 Focal adhesion
RASGRF1	Ras protein specific guanine nucleotide releasing factor 1	GO:0044342 type B pancreatic cell proliferation;GO:2000310 regulation of NMDA receptor activity;GO:0035020 regulation of Rac protein signal transduction	Predicted intracellular proteins; RAS pathway related proteins	WP3931 Embryonic stem cell pluripotency pathways; GO:0008283 cell population proliferation; hsa04510 Focal adhesion
RASGRF1	Ras protein specific guanine nucleotide releasing factor 1	GO:0044342 type B pancreatic cell proliferation;GO:2000310 regulation of NMDA receptor activity;GO:0035020 regulation of Rac protein signal transduction	Predicted intracellular proteins; RAS pathway related proteins	WP3931 Embryonic stem cell pluripotency pathways; GO:0008283 cell population proliferation; hsa04510 Focal adhesion
IL1R2	interleukin 1 receptor type 2	GO:0032690 negative regulation of interleukin-1 alpha production;GO:2000660 negative regulation of interleukin-1-mediated signaling pathway;GO:2000659 regulation of interleukin-1-mediated signaling pathway	Cancer-related genes:Candidate cancer biomarkers; Predicted secreted proteins; CD markers	WP3931 Embryonic stem cell pluripotency pathways; WP5055 Burn wound healing; hsa05146 Amoebiasis; WP2261 Glioblastoma signaling pathways; hsa04060 Cytokine-cytokine receptor interaction; hsa05202 Transcriptional misregulation in cancer
IL1R2	interleukin 1 receptor type 2	GO:0032690 negative regulation of interleukin-1 alpha production;GO:2000660 negative regulation of interleukin-1-mediated signaling pathway;GO:2000659 regulation of interleukin-1-mediated signaling pathway	Cancer-related genes:Candidate cancer biomarkers; Predicted secreted proteins; CD markers	WP3931 Embryonic stem cell pluripotency pathways; WP5055 Burn wound healing; hsa05146 Amoebiasis; WP2261 Glioblastoma signaling pathways; hsa04060 Cytokine-cytokine receptor interaction; hsa05202 Transcriptional misregulation in cancer
SMAD6	SMAD family member 6	GO:0007352 zygotic specification of dorsal/ventral axis;GO:0010991 negative regulation of SMAD protein complex assembly;GO:0010990 regulation of SMAD protein complex assembly	Predicted intracellular proteins; Disease related genes; Human disease related genes:Congenital malformations:Congenital malformations of the circulatory system; Transcription factors:beta-Hairpin exposed by an alpha/beta-scaffold	GO:0071363 cellular response to growth factor stimulus; WP3931 Embryonic stem cell pluripotency pathways; GO:0008283 cell population proliferation; GO:0001704 formation of primary germ layer; GO:0045596 negative regulation of cell differentiation; GO:0090092 regulation of transmembrane receptor protein serine/threonine kinase signaling pathway; hsa04510 Focal adhesion
SMAD9	SMAD family member 9	GO:1901522 positive regulation of transcription from RNA polymerase II promoter involved in cellular response to chemical stimulus;GO:0060395 SMAD protein signal transduction;GO:0030509 BMP signaling pathway	Predicted intracellular proteins; Disease related genes; Human disease related genes:Cardiovascular diseases:Hypertensive diseases; Transcription factors:beta-Hairpin exposed by an alpha/beta-scaffold	GO:0071363 cellular response to growth factor stimulus; WP3931 Embryonic stem cell pluripotency pathways
FEN1	flap structure-specific endonuclease 1	GO:0043137 DNA replication, removal of RNA primer;GO:0032201 telomere maintenance via semi-conservative replication;GO:0045876 positive regulation of sister chromatid cohesion	Predicted intracellular proteins; Cancer-related genes:Candidate cancer biomarkers
FEN1	flap structure-specific endonuclease 1	GO:0043137 DNA replication, removal of RNA primer;GO:0032201 telomere maintenance via semi-conservative replication;GO:0045876 positive regulation of sister chromatid cohesion	Predicted intracellular proteins; Cancer-related genes:Candidate cancer biomarkers
FEN1	flap structure-specific endonuclease 1	GO:0043137 DNA replication, removal of RNA primer;GO:0032201 telomere maintenance via semi-conservative replication;GO:0045876 positive regulation of sister chromatid cohesion	Predicted intracellular proteins; Cancer-related genes:Candidate cancer biomarkers
FGFR4	fibroblast growth factor receptor 4	GO:0070857 regulation of bile acid biosynthetic process;GO:1904251 regulation of bile acid metabolic process;GO:0010715 regulation of extracellular matrix disassembly	FDA approved drug targets:Small molecule drugs; Enzymes; Transporters:Accessory Factors Involved in Transport; Cancer-related genes:Candidate cancer biomarkers; Kinases:Tyr protein kinases; RAS pathway related proteins; ENZYME proteins:Transferases; Predicted intracellular proteins; Disease related genes; CD markers	WP4172 PI3K-Akt signaling pathway; GO:0071363 cellular response to growth factor stimulus; WP3931 Embryonic stem cell pluripotency pathways; M5883 NABA SECRETED FACTORS; WP5055 Burn wound healing
FGFR4	fibroblast growth factor receptor 4	GO:0070857 regulation of bile acid biosynthetic process;GO:1904251 regulation of bile acid metabolic process;GO:0010715 regulation of extracellular matrix disassembly	FDA approved drug targets:Small molecule drugs; Enzymes; Transporters:Accessory Factors Involved in Transport; Cancer-related genes:Candidate cancer biomarkers; Kinases:Tyr protein kinases; RAS pathway related proteins; ENZYME proteins:Transferases; Predicted intracellular proteins; Disease related genes; CD markers	WP4172 PI3K-Akt signaling pathway; GO:0071363 cellular response to growth factor stimulus; WP3931 Embryonic stem cell pluripotency pathways; M5883 NABA SECRETED FACTORS; WP5055 Burn wound healing
TSPAN7	tetraspanin 7		Transporters:Accessory Factors Involved in Transport; Human disease related genes:Other diseases:Mental and behavioural disorders; Potential drug targets; Disease related genes; CD markers	hsa05202 Transcriptional misregulation in cancer
TSPAN7	tetraspanin 7		Transporters:Accessory Factors Involved in Transport; Human disease related genes:Other diseases:Mental and behavioural disorders; Potential drug targets; Disease related genes; CD markers	hsa05202 Transcriptional misregulation in cancer
TSPAN7	tetraspanin 7		Transporters:Accessory Factors Involved in Transport; Human disease related genes:Other diseases:Mental and behavioural disorders; Potential drug targets; Disease related genes; CD markers	hsa05202 Transcriptional misregulation in cancer
TSPAN7	tetraspanin 7		Transporters:Accessory Factors Involved in Transport; Human disease related genes:Other diseases:Mental and behavioural disorders; Potential drug targets; Disease related genes; CD markers	hsa05202 Transcriptional misregulation in cancer
TSPAN7	tetraspanin 7		Transporters:Accessory Factors Involved in Transport; Human disease related genes:Other diseases:Mental and behavioural disorders; Potential drug targets; Disease related genes; CD markers	hsa05202 Transcriptional misregulation in cancer
TSPAN7	tetraspanin 7		Transporters:Accessory Factors Involved in Transport; Human disease related genes:Other diseases:Mental and behavioural disorders; Potential drug targets; Disease related genes; CD markers	hsa05202 Transcriptional misregulation in cancer
TSPAN7	tetraspanin 7		Transporters:Accessory Factors Involved in Transport; Human disease related genes:Other diseases:Mental and behavioural disorders; Potential drug targets; Disease related genes; CD markers	hsa05202 Transcriptional misregulation in cancer
BAMBI	BMP and activin membrane bound inhibitor	GO:0045668 negative regulation of osteoblast differentiation;GO:0010718 positive regulation of epithelial to mesenchymal transition;GO:0030514 negative regulation of BMP signaling pathway		GO:0071363 cellular response to growth factor stimulus; GO:0045596 negative regulation of cell differentiation; GO:0090092 regulation of transmembrane receptor protein serine/threonine kinase signaling pathway
TGFB1	transforming growth factor beta 1	GO:0014006 regulation of microglia differentiation;GO:0014008 positive regulation of microglia differentiation;GO:1905313 transforming growth factor beta receptor signaling pathway involved in heart development	Human disease related genes:Immune system diseases:Allergies and autoimmune diseases; Human disease related genes:Congenital malformations:Congenital malformations of the musculoskeletal system; Predicted secreted proteins; Human disease related genes:Musculoskeletal diseases:Skeletal diseases	WP4172 PI3K-Akt signaling pathway; GO:0071363 cellular response to growth factor stimulus; WP3931 Embryonic stem cell pluripotency pathways; M5883 NABA SECRETED FACTORS; GO:0008283 cell population proliferation; GO:0030335 positive regulation of cell migration; GO:0001704 formation of primary germ layer; hsa05146 Amoebiasis; GO:0045596 negative regulation of cell differentiation; GO:0090092 regul…
TGFB1	transforming growth factor beta 1	GO:0014006 regulation of microglia differentiation;GO:0014008 positive regulation of microglia differentiation;GO:1905313 transforming growth factor beta receptor signaling pathway involved in heart development	Human disease related genes:Immune system diseases:Allergies and autoimmune diseases; Human disease related genes:Congenital malformations:Congenital malformations of the musculoskeletal system; Predicted secreted proteins; Human disease related genes:Musculoskeletal diseases:Skeletal diseases	WP4172 PI3K-Akt signaling pathway; GO:0071363 cellular response to growth factor stimulus; WP3931 Embryonic stem cell pluripotency pathways; M5883 NABA SECRETED FACTORS; GO:0008283 cell population proliferation; GO:0030335 positive regulation of cell migration; GO:0001704 formation of primary germ layer; hsa05146 Amoebiasis; GO:0045596 negative regulation of cell differentiation; GO:0090092 regul…
TGFB1	transforming growth factor beta 1	GO:0014006 regulation of microglia differentiation;GO:0014008 positive regulation of microglia differentiation;GO:1905313 transforming growth factor beta receptor signaling pathway involved in heart development	Human disease related genes:Immune system diseases:Allergies and autoimmune diseases; Human disease related genes:Congenital malformations:Congenital malformations of the musculoskeletal system; Predicted secreted proteins; Human disease related genes:Musculoskeletal diseases:Skeletal diseases	WP4172 PI3K-Akt signaling pathway; GO:0071363 cellular response to growth factor stimulus; WP3931 Embryonic stem cell pluripotency pathways; M5883 NABA SECRETED FACTORS; GO:0008283 cell population proliferation; GO:0030335 positive regulation of cell migration; GO:0001704 formation of primary germ layer; hsa05146 Amoebiasis; GO:0045596 negative regulation of cell differentiation; GO:0090092 regul…
TGFB1	transforming growth factor beta 1	GO:0014006 regulation of microglia differentiation;GO:0014008 positive regulation of microglia differentiation;GO:1905313 transforming growth factor beta receptor signaling pathway involved in heart development	Human disease related genes:Immune system diseases:Allergies and autoimmune diseases; Human disease related genes:Congenital malformations:Congenital malformations of the musculoskeletal system; Predicted secreted proteins; Human disease related genes:Musculoskeletal diseases:Skeletal diseases	WP4172 PI3K-Akt signaling pathway; GO:0071363 cellular response to growth factor stimulus; WP3931 Embryonic stem cell pluripotency pathways; M5883 NABA SECRETED FACTORS; GO:0008283 cell population proliferation; GO:0030335 positive regulation of cell migration; GO:0001704 formation of primary germ layer; hsa05146 Amoebiasis; GO:0045596 negative regulation of cell differentiation; GO:0090092 regul…
BRCA2	BRCA2 DNA repair associated	GO:1902298 cell cycle DNA replication maintenance of fidelity;GO:1990426 mitotic recombination-dependent replication fork processing;GO:1990505 mitotic DNA replication maintenance of fidelity	Human disease related genes:Cancers:Cancers of the digestive system; Human disease related genes:Cardiovascular diseases:Hematologic diseases; Cancer-related genes:Candidate cancer biomarkers; Human disease related genes:Cancers:Cancers of the breast and female genital organs; Predicted intracellular proteins; Disease related genes; Cancer-related genes:Mutational cancer driver genes	WP4172 PI3K-Akt signaling pathway; WP3931 Embryonic stem cell pluripotency pathways; GO:0008283 cell population proliferation; GO:0048534 hematopoietic or lymphoid organ development; hsa05226 Gastric cancer; WP2261 Glioblastoma signaling pathways
BRCA2	BRCA2 DNA repair associated	GO:1902298 cell cycle DNA replication maintenance of fidelity;GO:1990426 mitotic recombination-dependent replication fork processing;GO:1990505 mitotic DNA replication maintenance of fidelity	Human disease related genes:Cancers:Cancers of the digestive system; Human disease related genes:Cardiovascular diseases:Hematologic diseases; Cancer-related genes:Candidate cancer biomarkers; Human disease related genes:Cancers:Cancers of the breast and female genital organs; Predicted intracellular proteins; Disease related genes; Cancer-related genes:Mutational cancer driver genes	WP4172 PI3K-Akt signaling pathway; WP3931 Embryonic stem cell pluripotency pathways; GO:0008283 cell population proliferation; GO:0048534 hematopoietic or lymphoid organ development; hsa05226 Gastric cancer; WP2261 Glioblastoma signaling pathways
BRCA2	BRCA2 DNA repair associated	GO:1902298 cell cycle DNA replication maintenance of fidelity;GO:1990426 mitotic recombination-dependent replication fork processing;GO:1990505 mitotic DNA replication maintenance of fidelity	Human disease related genes:Cancers:Cancers of the digestive system; Human disease related genes:Cardiovascular diseases:Hematologic diseases; Cancer-related genes:Candidate cancer biomarkers; Human disease related genes:Cancers:Cancers of the breast and female genital organs; Predicted intracellular proteins; Disease related genes; Cancer-related genes:Mutational cancer driver genes	WP4172 PI3K-Akt signaling pathway; WP3931 Embryonic stem cell pluripotency pathways; GO:0008283 cell population proliferation; GO:0048534 hematopoietic or lymphoid organ development; hsa05226 Gastric cancer; WP2261 Glioblastoma signaling pathways
BRCA2	BRCA2 DNA repair associated	GO:1902298 cell cycle DNA replication maintenance of fidelity;GO:1990426 mitotic recombination-dependent replication fork processing;GO:1990505 mitotic DNA replication maintenance of fidelity	Human disease related genes:Cancers:Cancers of the digestive system; Human disease related genes:Cardiovascular diseases:Hematologic diseases; Cancer-related genes:Candidate cancer biomarkers; Human disease related genes:Cancers:Cancers of the breast and female genital organs; Predicted intracellular proteins; Disease related genes; Cancer-related genes:Mutational cancer driver genes	WP4172 PI3K-Akt signaling pathway; WP3931 Embryonic stem cell pluripotency pathways; GO:0008283 cell population proliferation; GO:0048534 hematopoietic or lymphoid organ development; hsa05226 Gastric cancer; WP2261 Glioblastoma signaling pathways
BRCA2	BRCA2 DNA repair associated	GO:1902298 cell cycle DNA replication maintenance of fidelity;GO:1990426 mitotic recombination-dependent replication fork processing;GO:1990505 mitotic DNA replication maintenance of fidelity	Human disease related genes:Cancers:Cancers of the digestive system; Human disease related genes:Cardiovascular diseases:Hematologic diseases; Cancer-related genes:Candidate cancer biomarkers; Human disease related genes:Cancers:Cancers of the breast and female genital organs; Predicted intracellular proteins; Disease related genes; Cancer-related genes:Mutational cancer driver genes	WP4172 PI3K-Akt signaling pathway; WP3931 Embryonic stem cell pluripotency pathways; GO:0008283 cell population proliferation; GO:0048534 hematopoietic or lymphoid organ development; hsa05226 Gastric cancer; WP2261 Glioblastoma signaling pathways
BRCA2	BRCA2 DNA repair associated	GO:1902298 cell cycle DNA replication maintenance of fidelity;GO:1990426 mitotic recombination-dependent replication fork processing;GO:1990505 mitotic DNA replication maintenance of fidelity	Human disease related genes:Cancers:Cancers of the digestive system; Human disease related genes:Cardiovascular diseases:Hematologic diseases; Cancer-related genes:Candidate cancer biomarkers; Human disease related genes:Cancers:Cancers of the breast and female genital organs; Predicted intracellular proteins; Disease related genes; Cancer-related genes:Mutational cancer driver genes	WP4172 PI3K-Akt signaling pathway; WP3931 Embryonic stem cell pluripotency pathways; GO:0008283 cell population proliferation; GO:0048534 hematopoietic or lymphoid organ development; hsa05226 Gastric cancer; WP2261 Glioblastoma signaling pathways
FGF14	fibroblast growth factor 14	GO:1905150 regulation of voltage-gated sodium channel activity;GO:2000649 regulation of sodium ion transmembrane transporter activity;GO:1902305 regulation of sodium ion transmembrane transport	Predicted intracellular proteins; Disease related genes; Human disease related genes:Nervous system diseases:Neurodegenerative diseases	WP4172 PI3K-Akt signaling pathway; WP3931 Embryonic stem cell pluripotency pathways; M5883 NABA SECRETED FACTORS
FGF14	fibroblast growth factor 14	GO:1905150 regulation of voltage-gated sodium channel activity;GO:2000649 regulation of sodium ion transmembrane transporter activity;GO:1902305 regulation of sodium ion transmembrane transport	Predicted intracellular proteins; Disease related genes; Human disease related genes:Nervous system diseases:Neurodegenerative diseases	WP4172 PI3K-Akt signaling pathway; WP3931 Embryonic stem cell pluripotency pathways; M5883 NABA SECRETED FACTORS
DTX1	deltex E3 ubiquitin ligase 1	GO:0045665 negative regulation of neuron differentiation;GO:0008593 regulation of Notch signaling pathway;GO:0007219 Notch signaling pathway	ENZYME proteins:Transferases; Predicted intracellular proteins; Enzymes	GO:0045596 negative regulation of cell differentiation; GO:0001503 ossification
FST	follistatin	GO:0036305 ameloblast differentiation;GO:0032926 negative regulation of activin receptor signaling pathway;GO:0051798 positive regulation of hair follicle development	Candidate cardiovascular disease genes; Predicted intracellular proteins; Cancer-related genes:Candidate cancer biomarkers; Predicted secreted proteins	GO:0071363 cellular response to growth factor stimulus; M5883 NABA SECRETED FACTORS; WP5055 Burn wound healing; GO:0008283 cell population proliferation; GO:0001704 formation of primary germ layer; GO:0045596 negative regulation of cell differentiation; GO:0090092 regulation of transmembrane receptor protein serine/threonine kinase signaling pathway; GO:0048534 hematopoietic or lymphoid organ dev…
BRCA1	BRCA1 DNA repair associated	GO:0070510 regulation of histone H4-K20 methylation;GO:0070512 positive regulation of histone H4-K20 methylation;GO:2000620 positive regulation of histone H4-K16 acetylation	Cancer-related genes:Mutated cancer genes; Enzymes; Human disease related genes:Cardiovascular diseases:Hematologic diseases; Cancer-related genes:Candidate cancer biomarkers; Human disease related genes:Cancers:Cancers of the breast and female genital organs; Human disease related genes:Cancers:Cancers of soft tissues and bone; Potential drug targets; ENZYME proteins:Transferases; Predicted intr…	WP4172 PI3K-Akt signaling pathway; GO:0008283 cell population proliferation; hsa05226 Gastric cancer; WP2261 Glioblastoma signaling pathways; hsa04060 Cytokine-cytokine receptor interaction
BRCA1	BRCA1 DNA repair associated	GO:0070510 regulation of histone H4-K20 methylation;GO:0070512 positive regulation of histone H4-K20 methylation;GO:2000620 positive regulation of histone H4-K16 acetylation	Cancer-related genes:Mutated cancer genes; Enzymes; Human disease related genes:Cardiovascular diseases:Hematologic diseases; Cancer-related genes:Candidate cancer biomarkers; Human disease related genes:Cancers:Cancers of the breast and female genital organs; Human disease related genes:Cancers:Cancers of soft tissues and bone; Potential drug targets; ENZYME proteins:Transferases; Predicted intr…	WP4172 PI3K-Akt signaling pathway; GO:0008283 cell population proliferation; hsa05226 Gastric cancer; WP2261 Glioblastoma signaling pathways; hsa04060 Cytokine-cytokine receptor interaction
BRCA1	BRCA1 DNA repair associated	GO:0070510 regulation of histone H4-K20 methylation;GO:0070512 positive regulation of histone H4-K20 methylation;GO:2000620 positive regulation of histone H4-K16 acetylation	Cancer-related genes:Mutated cancer genes; Enzymes; Human disease related genes:Cardiovascular diseases:Hematologic diseases; Cancer-related genes:Candidate cancer biomarkers; Human disease related genes:Cancers:Cancers of the breast and female genital organs; Human disease related genes:Cancers:Cancers of soft tissues and bone; Potential drug targets; ENZYME proteins:Transferases; Predicted intr…	WP4172 PI3K-Akt signaling pathway; GO:0008283 cell population proliferation; hsa05226 Gastric cancer; WP2261 Glioblastoma signaling pathways; hsa04060 Cytokine-cytokine receptor interaction
MAP3K8	mitogen-activated protein kinase kinase kinase 8	GO:0031295 T cell costimulation;GO:0031294 lymphocyte costimulation;GO:0000165 MAPK cascade	ENZYME proteins:Transferases; Predicted intracellular proteins; Enzymes; Kinases:STE Ser/Thr protein kinases	WP3931 Embryonic stem cell pluripotency pathways; hsa04060 Cytokine-cytokine receptor interaction
MAP3K8	mitogen-activated protein kinase kinase kinase 8	GO:0031295 T cell costimulation;GO:0031294 lymphocyte costimulation;GO:0000165 MAPK cascade	ENZYME proteins:Transferases; Predicted intracellular proteins; Enzymes; Kinases:STE Ser/Thr protein kinases	WP3931 Embryonic stem cell pluripotency pathways; hsa04060 Cytokine-cytokine receptor interaction
MAP3K8	mitogen-activated protein kinase kinase kinase 8	GO:0031295 T cell costimulation;GO:0031294 lymphocyte costimulation;GO:0000165 MAPK cascade	ENZYME proteins:Transferases; Predicted intracellular proteins; Enzymes; Kinases:STE Ser/Thr protein kinases	WP3931 Embryonic stem cell pluripotency pathways; hsa04060 Cytokine-cytokine receptor interaction
MAP3K8	mitogen-activated protein kinase kinase kinase 8	GO:0031295 T cell costimulation;GO:0031294 lymphocyte costimulation;GO:0000165 MAPK cascade	ENZYME proteins:Transferases; Predicted intracellular proteins; Enzymes; Kinases:STE Ser/Thr protein kinases	WP3931 Embryonic stem cell pluripotency pathways; hsa04060 Cytokine-cytokine receptor interaction
MAP3K8	mitogen-activated protein kinase kinase kinase 8	GO:0031295 T cell costimulation;GO:0031294 lymphocyte costimulation;GO:0000165 MAPK cascade	ENZYME proteins:Transferases; Predicted intracellular proteins; Enzymes; Kinases:STE Ser/Thr protein kinases	WP3931 Embryonic stem cell pluripotency pathways; hsa04060 Cytokine-cytokine receptor interaction
MAP3K8	mitogen-activated protein kinase kinase kinase 8	GO:0031295 T cell costimulation;GO:0031294 lymphocyte costimulation;GO:0000165 MAPK cascade	ENZYME proteins:Transferases; Predicted intracellular proteins; Enzymes; Kinases:STE Ser/Thr protein kinases	WP3931 Embryonic stem cell pluripotency pathways; hsa04060 Cytokine-cytokine receptor interaction
SPRY1	sprouty RTK signaling antagonist 1	GO:0060940 epithelial to mesenchymal transition involved in cardiac fibroblast development;GO:0051387 negative regulation of neurotrophin TRK receptor signaling pathway;GO:0060938 epicardium-derived cardiac fibroblast cell differentiation	Predicted intracellular proteins; Cancer-related genes:Candidate cancer biomarkers	WP4172 PI3K-Akt signaling pathway; GO:0071363 cellular response to growth factor stimulus; M5883 NABA SECRETED FACTORS; GO:0008283 cell population proliferation; GO:0045596 negative regulation of cell differentiation; GO:0090092 regulation of transmembrane receptor protein serine/threonine kinase signaling pathway
COL11A2	collagen type XI alpha 2 chain	GO:0060023 soft palate development;GO:0062009 secondary palate development;GO:0030199 collagen fibril organization	Human disease related genes:Nervous system diseases:Ear disease; Human disease related genes:Congenital malformations:Congenital malformations of the musculoskeletal system; Predicted secreted proteins; Disease related genes; Human disease related genes:Musculoskeletal diseases:Skeletal diseases; Human disease related genes:Congenital malformations:Other congenital malformations	WP4172 PI3K-Akt signaling pathway; GO:0008283 cell population proliferation; R-HSA-1474244 Extracellular matrix organization
COL11A2	collagen type XI alpha 2 chain	GO:0060023 soft palate development;GO:0062009 secondary palate development;GO:0030199 collagen fibril organization	Human disease related genes:Nervous system diseases:Ear disease; Human disease related genes:Congenital malformations:Congenital malformations of the musculoskeletal system; Predicted secreted proteins; Disease related genes; Human disease related genes:Musculoskeletal diseases:Skeletal diseases; Human disease related genes:Congenital malformations:Other congenital malformations	WP4172 PI3K-Akt signaling pathway; GO:0008283 cell population proliferation; R-HSA-1474244 Extracellular matrix organization
COL11A2	collagen type XI alpha 2 chain	GO:0060023 soft palate development;GO:0062009 secondary palate development;GO:0030199 collagen fibril organization	Human disease related genes:Nervous system diseases:Ear disease; Human disease related genes:Congenital malformations:Congenital malformations of the musculoskeletal system; Predicted secreted proteins; Disease related genes; Human disease related genes:Musculoskeletal diseases:Skeletal diseases; Human disease related genes:Congenital malformations:Other congenital malformations	WP4172 PI3K-Akt signaling pathway; GO:0008283 cell population proliferation; R-HSA-1474244 Extracellular matrix organization
PLA2G10	phospholipase A2 group X	GO:0044269 glycerol ether catabolic process;GO:0062234 platelet activating factor catabolic process;GO:1901502 ether catabolic process	ENZYME proteins:Hydrolases; Enzymes; Predicted secreted proteins; FDA approved drug targets:Biotech drugs; RAS pathway related proteins	WP3931 Embryonic stem cell pluripotency pathways; GO:0008283 cell population proliferation; GO:0030335 positive regulation of cell migration; GO:0048534 hematopoietic or lymphoid organ development; hsa04060 Cytokine-cytokine receptor interaction; GO:0043588 skin development
DUSP5	dual specificity phosphatase 5	GO:0035970 peptidyl-threonine dephosphorylation;GO:0035335 peptidyl-tyrosine dephosphorylation;GO:0001706 endoderm formation	Predicted intracellular proteins; Enzymes; ENZYME proteins:Hydrolases	WP3931 Embryonic stem cell pluripotency pathways; M5883 NABA SECRETED FACTORS; GO:0001704 formation of primary germ layer; hsa04510 Focal adhesion
CXCL8	C-X-C motif chemokine ligand 8	GO:2000535 regulation of entry of bacterium into host cell;GO:0050930 induction of positive chemotaxis;GO:0060354 negative regulation of cell adhesion molecule production	Candidate cardiovascular disease genes; Cancer-related genes:Candidate cancer biomarkers; Predicted secreted proteins	WP4172 PI3K-Akt signaling pathway; GO:0071363 cellular response to growth factor stimulus; WP3931 Embryonic stem cell pluripotency pathways; M5883 NABA SECRETED FACTORS; WP5055 Burn wound healing; GO:0008283 cell population proliferation; GO:0030335 positive regulation of cell migration; hsa05146 Amoebiasis; hsa05226 Gastric cancer; hsa04060 Cytokine-cytokine receptor interaction; hsa05202 Transc…
CXCL8	C-X-C motif chemokine ligand 8	GO:2000535 regulation of entry of bacterium into host cell;GO:0050930 induction of positive chemotaxis;GO:0060354 negative regulation of cell adhesion molecule production	Candidate cardiovascular disease genes; Cancer-related genes:Candidate cancer biomarkers; Predicted secreted proteins	WP4172 PI3K-Akt signaling pathway; GO:0071363 cellular response to growth factor stimulus; WP3931 Embryonic stem cell pluripotency pathways; M5883 NABA SECRETED FACTORS; WP5055 Burn wound healing; GO:0008283 cell population proliferation; GO:0030335 positive regulation of cell migration; hsa05146 Amoebiasis; hsa05226 Gastric cancer; hsa04060 Cytokine-cytokine receptor interaction; hsa05202 Transc…
CXCL8	C-X-C motif chemokine ligand 8	GO:2000535 regulation of entry of bacterium into host cell;GO:0050930 induction of positive chemotaxis;GO:0060354 negative regulation of cell adhesion molecule production	Candidate cardiovascular disease genes; Cancer-related genes:Candidate cancer biomarkers; Predicted secreted proteins	WP4172 PI3K-Akt signaling pathway; GO:0071363 cellular response to growth factor stimulus; WP3931 Embryonic stem cell pluripotency pathways; M5883 NABA SECRETED FACTORS; WP5055 Burn wound healing; GO:0008283 cell population proliferation; GO:0030335 positive regulation of cell migration; hsa05146 Amoebiasis; hsa05226 Gastric cancer; hsa04060 Cytokine-cytokine receptor interaction; hsa05202 Transc…
CXCL8	C-X-C motif chemokine ligand 8	GO:2000535 regulation of entry of bacterium into host cell;GO:0050930 induction of positive chemotaxis;GO:0060354 negative regulation of cell adhesion molecule production	Candidate cardiovascular disease genes; Cancer-related genes:Candidate cancer biomarkers; Predicted secreted proteins	WP4172 PI3K-Akt signaling pathway; GO:0071363 cellular response to growth factor stimulus; WP3931 Embryonic stem cell pluripotency pathways; M5883 NABA SECRETED FACTORS; WP5055 Burn wound healing; GO:0008283 cell population proliferation; GO:0030335 positive regulation of cell migration; hsa05146 Amoebiasis; hsa05226 Gastric cancer; hsa04060 Cytokine-cytokine receptor interaction; hsa05202 Transc…
CXCL8	C-X-C motif chemokine ligand 8	GO:2000535 regulation of entry of bacterium into host cell;GO:0050930 induction of positive chemotaxis;GO:0060354 negative regulation of cell adhesion molecule production	Candidate cardiovascular disease genes; Cancer-related genes:Candidate cancer biomarkers; Predicted secreted proteins	WP4172 PI3K-Akt signaling pathway; GO:0071363 cellular response to growth factor stimulus; WP3931 Embryonic stem cell pluripotency pathways; M5883 NABA SECRETED FACTORS; WP5055 Burn wound healing; GO:0008283 cell population proliferation; GO:0030335 positive regulation of cell migration; hsa05146 Amoebiasis; hsa05226 Gastric cancer; hsa04060 Cytokine-cytokine receptor interaction; hsa05202 Transc…
CXCL8	C-X-C motif chemokine ligand 8	GO:2000535 regulation of entry of bacterium into host cell;GO:0050930 induction of positive chemotaxis;GO:0060354 negative regulation of cell adhesion molecule production	Candidate cardiovascular disease genes; Cancer-related genes:Candidate cancer biomarkers; Predicted secreted proteins	WP4172 PI3K-Akt signaling pathway; GO:0071363 cellular response to growth factor stimulus; WP3931 Embryonic stem cell pluripotency pathways; M5883 NABA SECRETED FACTORS; WP5055 Burn wound healing; GO:0008283 cell population proliferation; GO:0030335 positive regulation of cell migration; hsa05146 Amoebiasis; hsa05226 Gastric cancer; hsa04060 Cytokine-cytokine receptor interaction; hsa05202 Transc…
CXCL8	C-X-C motif chemokine ligand 8	GO:2000535 regulation of entry of bacterium into host cell;GO:0050930 induction of positive chemotaxis;GO:0060354 negative regulation of cell adhesion molecule production	Candidate cardiovascular disease genes; Cancer-related genes:Candidate cancer biomarkers; Predicted secreted proteins	WP4172 PI3K-Akt signaling pathway; GO:0071363 cellular response to growth factor stimulus; WP3931 Embryonic stem cell pluripotency pathways; M5883 NABA SECRETED FACTORS; WP5055 Burn wound healing; GO:0008283 cell population proliferation; GO:0030335 positive regulation of cell migration; hsa05146 Amoebiasis; hsa05226 Gastric cancer; hsa04060 Cytokine-cytokine receptor interaction; hsa05202 Transc…
CXCL8	C-X-C motif chemokine ligand 8	GO:2000535 regulation of entry of bacterium into host cell;GO:0050930 induction of positive chemotaxis;GO:0060354 negative regulation of cell adhesion molecule production	Candidate cardiovascular disease genes; Cancer-related genes:Candidate cancer biomarkers; Predicted secreted proteins	WP4172 PI3K-Akt signaling pathway; GO:0071363 cellular response to growth factor stimulus; WP3931 Embryonic stem cell pluripotency pathways; M5883 NABA SECRETED FACTORS; WP5055 Burn wound healing; GO:0008283 cell population proliferation; GO:0030335 positive regulation of cell migration; hsa05146 Amoebiasis; hsa05226 Gastric cancer; hsa04060 Cytokine-cytokine receptor interaction; hsa05202 Transc…
CXCL8	C-X-C motif chemokine ligand 8	GO:2000535 regulation of entry of bacterium into host cell;GO:0050930 induction of positive chemotaxis;GO:0060354 negative regulation of cell adhesion molecule production	Candidate cardiovascular disease genes; Cancer-related genes:Candidate cancer biomarkers; Predicted secreted proteins	WP4172 PI3K-Akt signaling pathway; GO:0071363 cellular response to growth factor stimulus; WP3931 Embryonic stem cell pluripotency pathways; M5883 NABA SECRETED FACTORS; WP5055 Burn wound healing; GO:0008283 cell population proliferation; GO:0030335 positive regulation of cell migration; hsa05146 Amoebiasis; hsa05226 Gastric cancer; hsa04060 Cytokine-cytokine receptor interaction; hsa05202 Transc…
CXCL8	C-X-C motif chemokine ligand 8	GO:2000535 regulation of entry of bacterium into host cell;GO:0050930 induction of positive chemotaxis;GO:0060354 negative regulation of cell adhesion molecule production	Candidate cardiovascular disease genes; Cancer-related genes:Candidate cancer biomarkers; Predicted secreted proteins	WP4172 PI3K-Akt signaling pathway; GO:0071363 cellular response to growth factor stimulus; WP3931 Embryonic stem cell pluripotency pathways; M5883 NABA SECRETED FACTORS; WP5055 Burn wound healing; GO:0008283 cell population proliferation; GO:0030335 positive regulation of cell migration; hsa05146 Amoebiasis; hsa05226 Gastric cancer; hsa04060 Cytokine-cytokine receptor interaction; hsa05202 Transc…
CXCL8	C-X-C motif chemokine ligand 8	GO:2000535 regulation of entry of bacterium into host cell;GO:0050930 induction of positive chemotaxis;GO:0060354 negative regulation of cell adhesion molecule production	Candidate cardiovascular disease genes; Cancer-related genes:Candidate cancer biomarkers; Predicted secreted proteins	WP4172 PI3K-Akt signaling pathway; GO:0071363 cellular response to growth factor stimulus; WP3931 Embryonic stem cell pluripotency pathways; M5883 NABA SECRETED FACTORS; WP5055 Burn wound healing; GO:0008283 cell population proliferation; GO:0030335 positive regulation of cell migration; hsa05146 Amoebiasis; hsa05226 Gastric cancer; hsa04060 Cytokine-cytokine receptor interaction; hsa05202 Transc…
CXCL8	C-X-C motif chemokine ligand 8	GO:2000535 regulation of entry of bacterium into host cell;GO:0050930 induction of positive chemotaxis;GO:0060354 negative regulation of cell adhesion molecule production	Candidate cardiovascular disease genes; Cancer-related genes:Candidate cancer biomarkers; Predicted secreted proteins	WP4172 PI3K-Akt signaling pathway; GO:0071363 cellular response to growth factor stimulus; WP3931 Embryonic stem cell pluripotency pathways; M5883 NABA SECRETED FACTORS; WP5055 Burn wound healing; GO:0008283 cell population proliferation; GO:0030335 positive regulation of cell migration; hsa05146 Amoebiasis; hsa05226 Gastric cancer; hsa04060 Cytokine-cytokine receptor interaction; hsa05202 Transc…
LFNG	LFNG O-fucosylpeptide 3-beta-N-acetylglucosaminyltransferase	GO:1902366 regulation of Notch signaling pathway involved in somitogenesis;GO:1902367 negative regulation of Notch signaling pathway involved in somitogenesis;GO:0007386 compartment pattern specification	Enzymes; Human disease related genes:Congenital malformations:Congenital malformations of the musculoskeletal system; Potential drug targets; ENZYME proteins:Transferases; Predicted intracellular proteins; Disease related genes	GO:0008283 cell population proliferation; GO:0001704 formation of primary germ layer; GO:0048534 hematopoietic or lymphoid organ development; hsa04510 Focal adhesion

## Sheet: Table 6
Table 6. Pathways involved in enriched pathways from recurrent FIGO stage IB EC DEGs in GSE178671
Pathway	Pathway member	Symbols
WP4172 PI3K-Akt signaling pathway	WP4172 PI3K-Akt signaling pathway	BRCA1,COL1A1,COL9A1,COMP,CSF3R,FGF2,FGF3,FGF8,FGF11,FGF13,FGF14,FGFR1,FGFR2,FGFR4,FN1,IGF1,IL3,IL6R,ITGA3,ITGB4,LAMA3,LAMB3,MDM2,MET,KITLG,PDGFRB,PIK3CB,PRKAA1,PRKAA2,TLR4,DDIT4,COL3A1,COL11A2,CDKN2A,SFRP2,TGFB1,FZD7,TELO2,DKK1,SOST,LEF1,BMP4,BRCA2,CALML3,RUNX1,CDKN2B,DDB2,CXCL8,TGFB3,CCDC6,ID4,SPRY1
	WP3932 Focal adhesion: PI3K-Akt-mTOR-signaling pathway
	WP5087 Malignant pleural mesothelioma
	hsa05200 Pathways in cancer
	hsa04151 PI3K-Akt signaling pathway
	R-HSA-9006934 Signaling by Receptor Tyrosine Kinases
GO:0071363 cellular response to growth factor stimulus	GO:0071363 cellular response to growth factor stimulus	BMP4,BMP7,CDKN2B,COL1A1,COL3A1,COMP,FGF2,FGF3,FGF8,FGFR1,FGFR2,FGFR4,CXCL8,SMAD6,SMAD9,PDGFRB,SFRP2,TGFB1,TGFB3,LEFTY2,TLR4,KLF4,FST,LEFTY1,BAMBI,SOST,LEF1,DDIT4,IGF1,MET,PIK3CB,ID4,TNF,ITGA3,SPRY1,KITLG
	GO:0070848 response to growth factor
	GO:0007167 enzyme-linked receptor protein signaling pathway
	GO:0030509 BMP signaling pathway
	hsa04350 TGF-beta signaling pathway
	GO:0071772 response to BMP
	GO:0071773 cellular response to BMP stimulus
	GO:0007178 transmembrane receptor protein serine/threonine kinase signaling pathway
	WP560 TGF-beta receptor signaling
	WP4816 TGF-beta receptor signaling in skeletal dysplasias
	GO:0071560 cellular response to transforming growth factor beta stimulus
	GO:0071559 response to transforming growth factor beta
	GO:0007179 transforming growth factor beta receptor signaling pathway
	R-HSA-9006936 Signaling by TGFB family members
	GO:0017015 regulation of transforming growth factor beta receptor signaling pathway
	GO:1903844 regulation of cellular response to transforming growth factor beta stimulus
	WP4331 Neovascularisation processes
	M185 PID ALK1 PATHWAY
	R-HSA-170834 Signaling by TGF-beta Receptor Complex
	GO:0030512 negative regulation of transforming growth factor beta receptor signaling pathway
	R-HSA-2173789 TGF-beta receptor signaling activates SMADs
	M286 PID TGFBR PATHWAY
WP3931 Embryonic stem cell pluripotency pathways	WP3931 Embryonic stem cell pluripotency pathways	BMP4,FGF2,FGF3,FGF8,FGF11,FGF13,FGF14,FGFR1,FGFR2,FGFR4,SMAD6,SMAD9,MDM2,PDGFRB,HNF1A,FZD7,MAP3K8,DUSP5,IGF1,IL1A,MET,KITLG,RASGRF1,TGFB1,TGFB3,TNF,DUSP10,RRAS2,RPS6KA6,IL1R2,CALML3,AFDN,PIK3CB,PLA2G10,CDKN2A,DDB2,FN1,IL3,IL6R,ID4,LEFTY2,KLF4,LEFTY1,DKK1,RNF43,ITGA3,ITGB4,BRCA2,CDKN2B,REG3A,SFRP2,SIX1,PRKX,COL1A1,CXCL8,DDIT4,PRKAA1,PRKAA2,LEF1,AKR1C2,TLR4,LAMA3,RUNX1,BMP7
	hsa04010 MAPK signaling pathway
	WP382 MAPK signaling pathway
	hsa04014 Ras signaling pathway
	hsa05218 Melanoma
	R-HSA-5684996 MAPK1/MAPK3 signaling
	hsa04550 Signaling pathways regulating pluripotency of stem cells
	WP51 Regulation of actin cytoskeleton
	R-HSA-5683057 MAPK family signaling cascades
	R-HSA-5673001 RAF/MAP kinase cascade
	R-HSA-2219528 PI3K/AKT Signaling in Cancer
	R-HSA-2219530 Constitutive Signaling by Aberrant PI3K in Cancer
	hsa04015 Rap1 signaling pathway
	R-HSA-5663202 Diseases of signal transduction by growth factor receptors and second messengers
	R-HSA-6811558 PI5P, PP2A and IER3 Regulate PI3K/AKT Signaling
	R-HSA-199418 Negative regulation of the PI3K/AKT network
	hsa04810 Regulation of actin cytoskeleton
	WP4787 Osteoblast differentiation and related diseases
	R-HSA-2428928 IRS-related events triggered by IGF1R
	R-HSA-2428924 IGF1R signaling cascade
	R-HSA-2404192 Signaling by Type 1 Insulin-like Growth Factor 1 Receptor (IGF1R)
	WP4223 Ras signaling
	GO:0050678 regulation of epithelial cell proliferation
	R-HSA-109704 PI3K Cascade
	R-HSA-112399 IRS-mediated signalling
	R-HSA-9006925 Intracellular signaling by second messengers
	GO:0044344 cellular response to fibroblast growth factor stimulus
	R-HSA-74751 Insulin receptor signalling cascade
	GO:0071774 response to fibroblast growth factor
	GO:0007169 transmembrane receptor protein tyrosine kinase signaling pathway
	R-HSA-1257604 PIP3 activates AKT signaling
	WP4540 Hippo signaling regulation pathways
	GO:0051897 positive regulation of protein kinase B signaling
	R-HSA-74752 Signaling by Insulin receptor
	M276 PID FGF PATHWAY
	GO:0010632 regulation of epithelial cell migration
	GO:0008543 fibroblast growth factor receptor signaling pathway
	GO:0006468 protein phosphorylation
	R-HSA-1226099 Signaling by FGFR in disease
	M165 PID SYNDECAN 4 PATHWAY
	hsa04020 Calcium signaling pathway
	GO:0040008 regulation of growth
	GO:0048638 regulation of developmental growth
	WP4541 Hippo-Merlin signaling dysregulation
	GO:0051896 regulation of protein kinase B signaling
	R-HSA-190242 FGFR1 ligand binding and activation
	R-HSA-5654219 Phospholipase C-mediated cascade: FGFR1
	GO:0014068 positive regulation of phosphatidylinositol 3-kinase signaling
	R-HSA-2033519 Activated point mutants of FGFR2
	R-HSA-5654221 Phospholipase C-mediated cascade; FGFR2
	R-HSA-190236 Signaling by FGFR
	R-HSA-190241 FGFR2 ligand binding and activation
	GO:0050679 positive regulation of epithelial cell proliferation
	R-HSA-5654688 SHC-mediated cascade:FGFR1
	R-HSA-5654689 PI-3K cascade:FGFR1
	GO:0010594 regulation of endothelial cell migration
	R-HSA-190370 FGFR1b ligand binding and activation
	R-HSA-5654693 FRS-mediated FGFR1 signaling
	R-HSA-5654695 PI-3K cascade:FGFR2
	R-HSA-5654699 SHC-mediated cascade:FGFR2
	R-HSA-5654700 FRS-mediated FGFR2 signaling
	GO:0010634 positive regulation of epithelial cell migration
	GO:0014066 regulation of phosphatidylinositol 3-kinase signaling
	M33 PID GLYPICAN 1PATHWAY
	WP474 Endochondral ossification
	WP4808 Endochondral ossification with skeletal dysplasias
	R-HSA-5654696 Downstream signaling of activated FGFR2
	R-HSA-5654687 Downstream signaling of activated FGFR1
	R-HSA-1839126 FGFR2 mutant receptor activation
	R-HSA-5654726 Negative regulation of FGFR1 signaling
	GO:0010595 positive regulation of endothelial cell migration
	R-HSA-190377 FGFR2b ligand binding and activation
	R-HSA-5654727 Negative regulation of FGFR2 signaling
	R-HSA-1839122 Signaling by activated point mutants of FGFR1
	R-HSA-190373 FGFR1c ligand binding and activation
	R-HSA-190375 FGFR2c ligand binding and activation
	R-HSA-5658623 FGFRL1 modulation of FGFR1 signaling
	R-HSA-5655253 Signaling by FGFR2 in disease
	R-HSA-190322 FGFR4 ligand binding and activation
	GO:0018108 peptidyl-tyrosine phosphorylation
	GO:0018212 peptidyl-tyrosine modification
	GO:2001028 positive regulation of endothelial cell chemotaxis
	R-HSA-5654228 Phospholipase C-mediated cascade; FGFR4
	GO:0046620 regulation of organ growth
	R-HSA-5654736 Signaling by FGFR1
	GO:0046622 positive regulation of organ growth
	GO:0010518 positive regulation of phospholipase activity
	R-HSA-5654719 SHC-mediated cascade:FGFR4
	R-HSA-5654720 PI-3K cascade:FGFR4
	R-HSA-5654712 FRS-mediated FGFR4 signaling
	GO:0010517 regulation of phospholipase activity
	GO:2001026 regulation of endothelial cell chemotaxis
	GO:0060193 positive regulation of lipase activity
	GO:0055021 regulation of cardiac muscle tissue growth
	R-HSA-5654738 Signaling by FGFR2
	R-HSA-5654716 Downstream signaling of activated FGFR4
	GO:0051345 positive regulation of hydrolase activity
	GO:0060420 regulation of heart growth
	R-HSA-1839124 FGFR1 mutant receptor activation
	R-HSA-5654733 Negative regulation of FGFR4 signaling
	GO:0045927 positive regulation of growth
	GO:0048639 positive regulation of developmental growth
	GO:0060191 regulation of lipase activity
	GO:0055023 positive regulation of cardiac muscle tissue growth
	R-HSA-5655302 Signaling by FGFR1 in disease
	GO:0010863 positive regulation of phospholipase C activity
	GO:0060421 positive regulation of heart growth
	R-HSA-5654743 Signaling by FGFR4
	GO:0046777 protein autophosphorylation
	GO:1900274 regulation of phospholipase C activity
	GO:0050918 positive chemotaxis
	GO:0060043 regulation of cardiac muscle cell proliferation
	GO:0043536 positive regulation of blood vessel endothelial cell migration
M5883 NABA SECRETED FACTORS	M5883 NABA SECRETED FACTORS	BMP4,BMP7,FGF2,FGF3,FGF8,FGF11,FGF13,FGF14,FLG,IGF1,IL1A,IL3,CXCL8,KITLG,SFRP2,TGFB1,TGFB3,LEFTY2,TNF,FST,LEFTY1,IL6R,DKK1,DUSP5,FGFR1,FGFR2,FGFR4,FN1,PDGFRB,PIK3CB,TLR4,FZD7,SPRY1,DUSP10,RPS6KA6,CDC25C,CDKN2A,CDKN2B,MET,TELO2,REG3A,KLF4
	WP2848 Pluripotent stem cell differentiation pathway
	GO:0043408 regulation of MAPK cascade
	GO:0043549 regulation of kinase activity
	GO:0071900 regulation of protein serine/threonine kinase activity
	GO:0043405 regulation of MAP kinase activity
	M5885 NABA MATRISOME ASSOCIATED
	GO:0045859 regulation of protein kinase activity
	GO:0001934 positive regulation of protein phosphorylation
	GO:0070372 regulation of ERK1 and ERK2 cascade
	GO:0043410 positive regulation of MAPK cascade
	GO:0048661 positive regulation of smooth muscle cell proliferation
	GO:0051347 positive regulation of transferase activity
	GO:0033674 positive regulation of kinase activity
	GO:0070374 positive regulation of ERK1 and ERK2 cascade
	GO:0048660 regulation of smooth muscle cell proliferation
	GO:0043406 positive regulation of MAP kinase activity
	GO:0045860 positive regulation of protein kinase activity
	GO:0071902 positive regulation of protein serine/threonine kinase activity
WP5055 Burn wound healing	WP5055 Burn wound healing	COL1A1,FGFR1,FGFR2,FGFR4,FLG,FN1,IL1A,CXCL8,PDGFRB,SFRP2,TGFB3,TLR4,TNF,KLF4,FST,RUNX1,MDM2,IL1R2
	GO:0030162 regulation of proteolysis
	GO:0045862 positive regulation of proteolysis
GO:0008283 cell population proliferation	GO:0008283 cell population proliferation	BMP4,BMP7,BRCA2,RUNX1,CDC25C,COL3A1,COMP,FGF2,FGF8,FGF13,FGFR2,ID4,IGF1,KITLG,PDGFRB,PIK3CB,PRKX,RASGRF1,SFRP2,SIX1,TLR4,TNF,FST,LEF1,RNF43,ITGA3,ITGB4,LAMA3,MDM2,MET,TGFB1,PLA2G10,KLF4,SPRY1,DKK1,FGFR1,FN1,COL1A1,CXCL8,SMAD6,COL11A2,TGFB3,IL1A,LEFTY1,FZD7,BRCA1,LFNG,CDKN2B,HNF1A,PROM1,FGF3,PRKAA1,IL3,RRAS2,DDIT4,IL6R,SEPTIN5
	GO:0048729 tissue morphogenesis
	GO:0060485 mesenchyme development
	GO:0001568 blood vessel development
	GO:0001944 vasculature development
	GO:0002009 morphogenesis of an epithelium
	GO:0048762 mesenchymal cell differentiation
	GO:0001501 skeletal system development
	GO:0007507 heart development
	GO:0003156 regulation of animal organ formation
	GO:0035239 tube morphogenesis
	GO:0048514 blood vessel morphogenesis
	GO:2000027 regulation of animal organ morphogenesis
	GO:0001763 morphogenesis of a branching structure
	GO:0048754 branching morphogenesis of an epithelial tube
	GO:0009792 embryo development ending in birth or egg hatching
	GO:0060541 respiratory system development
	GO:0048732 gland development
	GO:0001655 urogenital system development
	GO:0061138 morphogenesis of a branching epithelium
	GO:0043009 chordate embryonic development
	GO:0001822 kidney development
	GO:0001837 epithelial to mesenchymal transition
	GO:0072001 renal system development
	GO:0007435 salivary gland morphogenesis
	GO:0001657 ureteric bud development
	GO:0060562 epithelial tube morphogenesis
	GO:0072163 mesonephric epithelium development
	GO:0072164 mesonephric tubule development
	GO:1901862 negative regulation of muscle tissue development
	GO:0007431 salivary gland development
	GO:0072073 kidney epithelium development
	GO:0003007 heart morphogenesis
	GO:0001823 mesonephros development
	GO:0110110 positive regulation of animal organ morphogenesis
	GO:0001759 organ induction
	GO:0022612 gland morphogenesis
	GO:0016202 regulation of striated muscle tissue development
	GO:0035272 exocrine system development
	GO:0042476 odontogenesis
	GO:0030324 lung development
	GO:0001525 angiogenesis
	GO:0003206 cardiac chamber morphogenesis
	GO:0045843 negative regulation of striated muscle tissue development
	GO:0030323 respiratory tube development
	GO:1901861 regulation of muscle tissue development
	GO:0048634 regulation of muscle organ development
	GO:0051302 regulation of cell division
	GO:0072006 nephron development
	GO:0048635 negative regulation of muscle organ development
	GO:0060993 kidney morphogenesis
	GO:0048568 embryonic organ development
	GO:0031128 developmental induction
	GO:0051781 positive regulation of cell division
	WP2064 Neural crest differentiation
	GO:0002065 columnar/cuboidal epithelial cell differentiation
	GO:0003205 cardiac chamber development
	GO:0072028 nephron morphogenesis
	GO:0060411 cardiac septum morphogenesis
	GO:0048706 embryonic skeletal system development
	GO:0003151 outflow tract morphogenesis
	GO:0072175 epithelial tube formation
	WP4823 Genes controlling nephrogenesis
	GO:0001656 metanephros development
	GO:0048701 embryonic cranial skeleton morphogenesis
	GO:0016331 morphogenesis of embryonic epithelium
	GO:0035148 tube formation
	GO:0048704 embryonic skeletal system morphogenesis
	GO:0003279 cardiac septum development
	GO:0003148 outflow tract septum morphogenesis
	GO:0007423 sensory organ development
	GO:0002067 glandular epithelial cell differentiation
	GO:0060037 pharyngeal system development
	GO:0048839 inner ear development
	GO:0003231 cardiac ventricle development
	GO:1904888 cranial skeletal system development
	GO:0043583 ear development
	GO:1901214 regulation of neuron death
	GO:0071599 otic vesicle development
	GO:0001658 branching involved in ureteric bud morphogenesis
	GO:0048771 tissue remodeling
	GO:0072009 nephron epithelium development
	GO:0060675 ureteric bud morphogenesis
	GO:0072171 mesonephric tubule morphogenesis
	GO:0035270 endocrine system development
	GO:0072078 nephron tubule morphogenesis
	GO:0072088 nephron epithelium morphogenesis
	GO:0061333 renal tubule morphogenesis
	GO:0003281 ventricular septum development
	GO:0072080 nephron tubule development
	GO:0061326 renal tubule development
	GO:0090596 sensory organ morphogenesis
	GO:1905332 positive regulation of morphogenesis of an epithelium
	GO:0048562 embryonic organ morphogenesis
	GO:0021983 pituitary gland development
	GO:0035265 organ growth
	WP4657 22q11.2 copy number variation syndrome
	GO:0021536 diencephalon development
	GO:0009953 dorsal/ventral pattern formation
	GO:0042472 inner ear morphogenesis
	GO:0043523 regulation of neuron apoptotic process
	GO:0042471 ear morphogenesis
	GO:0009799 specification of symmetry
GO:0030335 positive regulation of cell migration	GO:0030335 positive regulation of cell migration	BMP4,BMP7,CCR6,COL1A1,FGF2,FGFR1,FN1,IGF1,IL1A,IL6R,CXCL8,ITGA3,MET,KITLG,PDGFRB,PIK3CB,TGFB1,TLR4,TNF,RRAS2,LEF1,MDM2,FZD7,CSF3R,LAMA3,PLA2G10
	GO:2000147 positive regulation of cell motility
	GO:0040017 positive regulation of locomotion
	hsa05205 Proteoglycans in cancer
	GO:0006935 chemotaxis
	GO:0042330 taxis
	GO:0040011 locomotion
	GO:0050921 positive regulation of chemotaxis
	GO:0050920 regulation of chemotaxis
	GO:0032103 positive regulation of response to external stimulus
GO:0001704 formation of primary germ layer	GO:0001704 formation of primary germ layer	BMP4,BMP7,DUSP5,FGFR2,FN1,ITGA3,ITGB4,LAMA3,LAMB3,SFRP2,KLF4,DKK1,LEF1,FGF8,FGF2,SIX1,TGFB1,TGFB3,COL3A1,COMP,LFNG,SMAD6,FST,LEFTY1,FGF13
	GO:0007369 gastrulation
	GO:0048598 embryonic morphogenesis
	GO:0001707 mesoderm formation
	GO:0048332 mesoderm morphogenesis
	GO:0007498 mesoderm development
	GO:0048736 appendage development
	GO:0060173 limb development
	GO:0048333 mesodermal cell differentiation
	GO:0035107 appendage morphogenesis
	GO:0035108 limb morphogenesis
	GO:0007389 pattern specification process
	GO:0030326 embryonic limb morphogenesis
	GO:0035113 embryonic appendage morphogenesis
	GO:0061053 somite development
	GO:0003002 regionalization
	GO:0035282 segmentation
	GO:0001756 somitogenesis
	GO:0009952 anterior/posterior pattern specification
	GO:0001569 branching involved in blood vessel morphogenesis
	GO:0010975 regulation of neuron projection development
	GO:0120035 regulation of plasma membrane bounded cell projection organization
	GO:0031344 regulation of cell projection organization
hsa05146 Amoebiasis	hsa05146 Amoebiasis	COL1A1,COL3A1,FN1,CXCL8,LAMA3,LAMB3,PIK3CB,TGFB1,TGFB3,TLR4,TNF,IL1R2,IL1A,KITLG,PRKAA1
	hsa04933 AGE-RAGE signaling pathway in diabetic complications
	WP3287 Overview of nanoparticle effects
	M240 PID SYNDECAN 2 PATHWAY
	WP4754 IL-18 signaling pathway
GO:0045596 negative regulation of cell differentiation	GO:0045596 negative regulation of cell differentiation	BMP4,BMP7,RUNX1,CDKN2B,DTX1,FGF13,ID4,IGF1,IL1A,SMAD6,REG3A,SFRP2,TGFB1,TLR4,TNF,FZD7,SPRY1,FST,DUSP10,DKK1,BAMBI,FGF2,FN1,LEF1,SIX1,CDKN2A,HNF1A,KLF4
	GO:0060284 regulation of cell development
	GO:0010721 negative regulation of cell development
	GO:0051960 regulation of nervous system development
	GO:0050767 regulation of neurogenesis
	GO:0045598 regulation of fat cell differentiation
	GO:0051961 negative regulation of nervous system development
	WP2877 Vitamin D receptor pathway
	GO:0050768 negative regulation of neurogenesis
	GO:0014013 regulation of gliogenesis
	GO:0014014 negative regulation of gliogenesis
	GO:0045599 negative regulation of fat cell differentiation
	GO:0045685 regulation of glial cell differentiation
GO:0090092 regulation of transmembrane receptor protein serine/threonine kinase signaling pathway	GO:0090092 regulation of transmembrane receptor protein serine/threonine kinase signaling pathway	BMP4,BMP7,CDKN2B,ITGA3,SMAD6,SFRP2,TGFB1,TGFB3,LEFTY2,SPRY1,FST,LEFTY1,DKK1,BAMBI,SOST,FGF2,FGFR1,PIK3CB,COL1A1,FGFR2,FZD7,LEF1,RNF43,PRKAA1,PRKAA2,KLF4,TNF,DDIT4,DUSP10,MET,TLR4
	GO:0090287 regulation of cellular response to growth factor stimulus
	GO:0030111 regulation of Wnt signaling pathway
	GO:0030510 regulation of BMP signaling pathway
	GO:0090288 negative regulation of cellular response to growth factor stimulus
	GO:0030177 positive regulation of Wnt signaling pathway
	GO:0016055 Wnt signaling pathway
	GO:0198738 cell-cell signaling by wnt
	GO:1905114 cell surface receptor signaling pathway involved in cell-cell signaling
	GO:0060070 canonical Wnt signaling pathway
	GO:0090101 negative regulation of transmembrane receptor protein serine/threonine kinase signaling pathway
	GO:0060828 regulation of canonical Wnt signaling pathway
	GO:0010453 regulation of cell fate commitment
	GO:0009996 negative regulation of cell fate specification
	WP4336 ncRNAs involved in Wnt signaling in hepatocellular carcinoma
	hsa04310 Wnt signaling pathway
	GO:0042659 regulation of cell fate specification
	GO:0090263 positive regulation of canonical Wnt signaling pathway
	GO:0030514 negative regulation of BMP signaling pathway
	GO:1905770 regulation of mesodermal cell differentiation
	GO:0033135 regulation of peptidyl-serine phosphorylation
	GO:0010454 negative regulation of cell fate commitment
	R-HSA-3772470 Negative regulation of TCF-dependent signaling by WNT ligand antagonists
	WP4258 lncRNA in canonical Wnt signaling and colorectal cancer
	WP428 Wnt signaling
	GO:0043506 regulation of JUN kinase activity
	GO:0030279 negative regulation of ossification
	GO:0043254 regulation of protein-containing complex assembly
	R-HSA-195721 Signaling by WNT
	GO:0090175 regulation of establishment of planar polarity
	R-HSA-201681 TCF dependent signaling in response to WNT
	GO:0030178 negative regulation of Wnt signaling pathway
	GO:0031333 negative regulation of protein-containing complex assembly
	GO:0090090 negative regulation of canonical Wnt signaling pathway
R-HSA-1474244 Extracellular matrix organization	R-HSA-1474244 Extracellular matrix organization	BMP4,BMP7,COL1A1,COL3A1,COL9A1,COL11A2,COMP,FGF2,FN1,ITGA3,ITGB4,LAMA3,LAMB3,TGFB1,TGFB3,MET,RUNX1,ID4,PDGFRB,SFRP2,TNF,FGF13,MDM2
	R-HSA-8874081 MET activates PTK2 signaling
	R-HSA-3000171 Non-integrin membrane-ECM interactions
	R-HSA-8875878 MET promotes cell motility
	GO:0061448 connective tissue development
	R-HSA-3000178 ECM proteoglycans
	GO:0051216 cartilage development
	R-HSA-6806834 Signaling by MET
	R-HSA-3000170 Syndecan interactions
	R-HSA-2022090 Assembly of collagen fibrils and other multimeric structures
	M18 PID INTEGRIN1 PATHWAY
	M198 PID SYNDECAN 1 PATHWAY
	R-HSA-1474290 Collagen formation
	M160 PID AVB3 INTEGRIN PATHWAY
	GO:0030198 extracellular matrix organization
	GO:0043062 extracellular structure organization
	GO:0045229 external encapsulating structure organization
	GO:0002062 chondrocyte differentiation
	R-HSA-216083 Integrin cell surface interactions
	R-HSA-1474228 Degradation of the extracellular matrix
	GO:0030199 collagen fibril organization
	M5884 NABA CORE MATRISOME
	M3005 NABA COLLAGENS
	R-HSA-8948216 Collagen chain trimerization
	R-HSA-1442490 Collagen degradation
	R-HSA-1650814 Collagen biosynthesis and modifying enzymes
	hsa04974 Protein digestion and absorption
	GO:0097435 supramolecular fiber organization
GO:0048534 hematopoietic or lymphoid organ development	GO:0048534 hematopoietic or lymphoid organ development	BMP4,BRCA2,RUNX1,CDKN2B,CCR6,FGFR2,IL3,IL6R,LFNG,KITLG,PRKX,SFRP2,SIX1,TGFB1,TNF,FZD7,PLA2G10,KLF4,FST,LEF1
	GO:0030097 hemopoiesis
	GO:0002520 immune system development
hsa05226 Gastric cancer	hsa05226 Gastric cancer	CDKN2B,DDB2,FGF2,FGF3,FGF8,FGFR2,MET,PIK3CB,TGFB1,TGFB3,FZD7,LEF1,BRCA1,BRCA2,FGFR1,IGF1,BMP4,CCDC6,CALML3,CXCL8
	hsa05224 Breast cancer
	WP4262 Breast cancer pathway
	WP4155 Endometrial cancer
	hsa05217 Basal cell carcinoma
	hsa05216 Thyroid cancer
	hsa05167 Kaposi sarcoma-associated herpesvirus infection
	hsa05213 Endometrial cancer
hsa04510 Focal adhesion	hsa04510 Focal adhesion	COL1A1,COL9A1,COMP,FN1,IGF1,ITGA3,ITGB4,LAMA3,LAMB3,MET,PDGFRB,PIK3CB,RASGRF1,LFNG,MDM2,TNF,FZD7,BMP4,DUSP5,FGF8,DKK1,CDKN2B,DDB2,COL3A1,SMAD6,PRKX,IL1A,BMP7,AFDN,REG3A,LEF1,FGF13,TGFB1,TGFB3
	WP306 Focal adhesion
	hsa05165 Human papillomavirus infection
	hsa04512 ECM-receptor interaction
	GO:0007492 endoderm development
	hsa05222 Small cell lung cancer
	WP4658 Small cell lung cancer
	GO:0031589 cell-substrate adhesion
	M239 PID A6B1 A6B4 INTEGRIN PATHWAY
	GO:0001706 endoderm formation
	R-HSA-3000157 Laminin interactions
	M158 PID INTEGRIN4 PATHWAY
	R-HSA-446107 Type I hemidesmosome assembly
	GO:0098609 cell-cell adhesion
	GO:0007229 integrin-mediated signaling pathway
	R-HSA-2214320 Anchoring fibril formation
	GO:0034330 cell junction organization
	R-HSA-1500931 Cell-Cell communication
	WP244 Alpha 6 beta 4 signaling pathway
	R-HSA-446728 Cell junction organization
	GO:0007044 cell-substrate junction assembly
	GO:0150115 cell-substrate junction organization
	GO:0035987 endodermal cell differentiation
	GO:0034446 substrate adhesion-dependent cell spreading
	GO:0007160 cell-matrix adhesion
	GO:0034329 cell junction assembly
	M3008 NABA ECM GLYCOPROTEINS
WP2261 Glioblastoma signaling pathways	WP2261 Glioblastoma signaling pathways	BRCA1,BRCA2,CDKN2A,CDKN2B,FGFR1,FGFR2,MDM2,MET,PDGFRB,PIK3CB,FGF2,IGF1,IL6R,RRAS2,IL1R2,LEF1,CDC25C,DDIT4,CSF3R,IL3,AFDN
	WP4806 EGFR tyrosine kinase inhibitor resistance
	hsa05215 Prostate cancer
	hsa01521 EGFR tyrosine kinase inhibitor resistance
	hsa05230 Central carbon metabolism in cancer
	hsa05206 MicroRNAs in cancer
	GO:0048015 phosphatidylinositol-mediated signaling
	GO:0048017 inositol lipid-mediated signaling
	hsa04630 JAK-STAT signaling pathway
	M91 PID TCPTP PATHWAY
	M100 PID SHP2 PATHWAY
	WP4538 Regulatory circuits of the STAT3 signaling pathway
	M186 PID PDGFRB PATHWAY
GO:0001503 ossification	GO:0001503 ossification	BMP4,BMP7,RUNX1,COL1A1,COMP,FGF2,FGFR2,ID4,IGF1,TGFB1,TGFB3,RRAS2,SOST,LEF1,DTX1,FGFR1,SFRP2,SIX1,DKK1,KLF4,ETV7,REG3A,TNF
	GO:0045664 regulation of neuron differentiation
	GO:0001649 osteoblast differentiation
	GO:0045666 positive regulation of neuron differentiation
	GO:0006366 transcription by RNA polymerase II
	GO:0002040 sprouting angiogenesis
	GO:0045604 regulation of epidermal cell differentiation
	GO:0045682 regulation of epidermis development
	GO:0001936 regulation of endothelial cell proliferation
	GO:0001938 positive regulation of endothelial cell proliferation
	GO:0006351 DNA-templated transcription
	GO:0097659 nucleic acid-templated transcription
hsa04060 Cytokine-cytokine receptor interaction	hsa04060 Cytokine-cytokine receptor interaction	BMP4,BMP7,CCR6,CSF3R,IL1A,IL3,IL6R,CXCL8,TGFB1,TGFB3,TNF,IL1R2,TNFRSF10D,TNFRSF10C,ITGA3,KITLG,MAP3K8,FGF2,FN1,PIK3CB,DDIT4,BRCA1,COL1A1,TLR4,PLA2G10,KLF4,LEF1,FGF8,IGF1,SFRP2,REG3A,PDGFRB,COL3A1
	hsa04640 Hematopoietic cell lineage
	R-HSA-449147 Signaling by Interleukins
	WP5115 Network map of SARS-CoV-2 signaling pathway
	R-HSA-6785807 Interleukin-4 and Interleukin-13 signaling
	GO:0071345 cellular response to cytokine stimulus
	hsa04061 Viral protein interaction with cytokine and cytokine receptor
	GO:0050730 regulation of peptidyl-tyrosine phosphorylation
	R-HSA-1280215 Cytokine Signaling in Immune system
	GO:0050731 positive regulation of peptidyl-tyrosine phosphorylation
	GO:0002526 acute inflammatory response
	GO:0006954 inflammatory response
	GO:0002687 positive regulation of leukocyte migration
	GO:0006953 acute-phase response
	GO:0050900 leukocyte migration
	M11736 SA MMP CYTOKINE CONNECTION
	GO:0060326 cell chemotaxis
	WP5039 SARS-CoV-2 innate immunity evasion and cell-specific immune response
	GO:0042531 positive regulation of tyrosine phosphorylation of STAT protein
	GO:0002685 regulation of leukocyte migration
	GO:0001816 cytokine production
	GO:0042509 regulation of tyrosine phosphorylation of STAT protein
	GO:0019221 cytokine-mediated signaling pathway
	GO:0097529 myeloid leukocyte migration
	GO:0030595 leukocyte chemotaxis
	GO:0002690 positive regulation of leukocyte chemotaxis
	GO:0002688 regulation of leukocyte chemotaxis
hsa05202 Transcriptional misregulation in cancer	hsa05202 Transcriptional misregulation in cancer	RUNX1,DDB2,IGF1,IL3,CXCL8,MDM2,MET,SIX1,TSPAN7,IL1R2,PROM1,ETV7
GO:0043588 skin development	GO:0043588 skin development	COL1A1,COL3A1,COMP,FGFR2,FLG,IL1A,ITGA3,ITGB4,MET,PLA2G10,KLF4,FST,DKK1
	GO:0048730 epidermis morphogenesis
	GO:0001942 hair follicle development
	GO:0022404 molting cycle process
	GO:0022405 hair cycle process
	GO:0098773 skin epidermis development
	GO:0031069 hair follicle morphogenesis
	GO:0042303 molting cycle
	GO:0042633 hair cycle

## Sheet: Table 7
Table 7. Intersected and common DEGS between the different stages of recurrent EC in GSE178671
Recurrent EC	Recurrent EC Stage IB	Recurrent EC and Recurrent EC stage IB
NEG_B	INHBA	FN1
HIST1H3G	THBS4	DKK1
DUSP4	WIF1	COL1A1
PLA2G4A	PRKAA2	RUNX1
MAD2L2	CSF3R	COL5A2
SHC1	FZD7	FGF19
IL10	LAMB3	MET
ERCC3	IGF1	TNF
PIK3CD	LEFTY2	FGFR2
RXRG	TNFRSF10D	SMAD9
PLCE1	TNFRSF10C	LAMA3
PPP3CA	FGF11	HSPA2
SOCS3	ITGB8	BMP4
MNAT1	SFRP2	SIX1
PRMT8	FGF20	PROM1
CEBPE	IL6R	CALML3
CDKN2D	DKK2	LEF1
WNT5A	TGFB3	ID4
ITGA2	ITGA3	FST
FGF9	FGFR1	FGF3
THEM4	DUSP10	DDIT4
CREB3L1	SOST	NKD1
FIGF	FGF13	IL8
FGF17	KITLG	RNF43
LEPR	RPS6KA6	UBB
MFNG	GNG4	HNF1A
CTNNB1	NOTCH2	DKK4
HSPB1	PIK3CB	CDKN2B
TRIM39	IL1A	DTX1
GRIA3	MDM2	RASGRF1
IL5RA	LEFTY1	COL5A1
CD19	KLF4	PDGFRB
FGF21	MLLT4	DLL4
LAMA5	ITGB4	HHIP
HIST1H3H	BMP7	PLA2G10
GDF6	GAS1	AXIN2
TNFAIP3	IL1R2	COL3A1
MAP3K14	STAT4	BRCA1
NEG_F	FEN1	COMP
NODAL	FGFR4	IL3
ZAK	TGFB1	BMP8A
EDC3	BRCA2	DUSP5
PPP3R1	FGF14	TSPAN7
IL23R	SPRY1	MRPS5
GNA11	COL11A2	RRAS2
		PLAT
		MAP3K8
		LFNG
		ETV7
		COL1A2
		BAMBI
		PRKX
		TLR4
		DDB2
		FGF8

## Sheet: Table 8
Table 8. Epithelial surface receptors that are DEGs in recurrent EC in GSE178671
Recurrent EC	Recurrent EC Stage IB
MET	MET
FGFR2	FGFR2
ITGA2	CSF3R
PDGFRB	FZD7
HHIP	TNFRSF10D
LEPR	TNFRSF10C
CD19	ITGB8
BAMBI	IL6R
TLR4	ITGA3
	FGFR1
	TLR4
	HHIP
	NOTCH2
	ITGB4
	PDGFRB
	IL1R2
	FGFR4
	BAMBI

## Sheet: Table 9
Table 9. Ligands for the DEG epithelial cell receptors in EC in GSE178671
Recurrent EC		Recurrent EC Stage IB
Receptor	Ligand	Receptor	Ligand
MET	HGF	MET	HGF
MET	DCN	MET	DCN
MET	SEMA5A	MET	SEMA5A
MET	SEMA4D	MET	SEMA4D
ITGA2	COL6A1	CSF3R	CSF2
ITGA2	MMP1	CSF3R	CSF3
ITGA2	COL11A1	FZD7	WNT2
ITGA2	COL1A1	FZD7	WNT5A
ITGA2	COL1A2	FZD7	MYOC
ITGA2	COL3A1	FZD7	WNT1
ITGA2	COL6A2	FZD7	WNT11
ITGA2	COL6A3	FZD7	WNT3
ITGA2	LAMA2	FZD7	WNT3A
ITGA2	LAMC3	TNFRSF10D	TNFSF10
ITGA2	TNC	TNFRSF10C	TNFSF10
ITGA2	COL4A6	ITGB8	COL4A1
ITGA2	COL2A1	ITGB8	FN1
ITGA2	COL7A1	ITGB8	LAMA1
ITGA2	LAMA1	ITGB8	TGFB1
ITGA2	LAMB3	ITGB8	VTN
ITGA2	LAMC1	IL6R	IL6
ITGA2	LAMC2	ITGA3	THBS1
ITGA2	FIGF	ITGA3	LAMA2
ITGA2	CHAD	ITGA3	LAMC3
ITGA2	COL4A1	ITGA3	TIMP2
ITGA2	COL4A3	ITGA3	CALR
ITGA2	COL4A4	ITGA3	LAMA4
ITGA2	COL4A5	ITGA3	ADAM9
ITGA2	COL8A1	ITGA3	DUSP18
ITGA2	HSPG2	ITGA3	FN1
ITGA2	LAMB1	ITGA3	LAMA1
ITGA2	DUSP18	ITGA3	LAMB1
ITGA2	LAMA5	ITGA3	LAMB3
LEPR	APOD	ITGA3	LAMC1
LEPR	LEP	ITGA3	LAMC2
BAMBI	INHBA	ITGA3	NID1
		ITGA3	PLAU
		ITGA3	VTN
		ITGA3	RELN
		ITGA3	LAMA5
		FGFR1	FGF10
		FGFR1	FGF5
		FGFR1	FGF16
		FGFR1	FGF7
		FGFR1	FGF13
		FGFR1	FGF18
		FGFR1	FGF1
		FGFR1	FGF11
		FGFR1	FGF6
		FGFR1	FGF12
		FGFR1	FGF9
		FGFR1	FGF4
		FGFR1	FGF8
		FGFR1	FGF14
		FGFR1	NCAM1
		FGFR1	FGF2
		FGFR1	FGF17
		FGFR1	FGF19
		FGFR1	FGF23
		FGFR1	FGF3
		NOTCH2	PSEN1
		NOTCH2	DLL3
		NOTCH2	JAG1
		NOTCH2	JAG2
		NOTCH2	DLK1
		NOTCH2	DLL1
		NOTCH2	DLL4
		NOTCH2	MFNG
		ITGB4	LAMA2
		ITGB4	LAMC3
		ITGB4	DUSP18
		ITGB4	LAMA1
		ITGB4	LAMB1
		ITGB4	LAMB3
		ITGB4	LAMC1
		ITGB4	LAMC2
		ITGB4	LAMA5
		IL1R2	IL1A
		IL1R2	IL1B
		IL1R2	IL1RN
		FGFR4	FGF10
		FGFR4	FGF5
		FGFR4	FGF16
		FGFR4	FGF7
		FGFR4	FGF13
		FGFR4	FGF18
		FGFR4	FGF1
		FGFR4	FGF11
		FGFR4	FGF21
		FGFR4	FGF6
		FGFR4	FGF12
		FGFR4	FGF9
		FGFR4	FGF4
		FGFR4	FGF8
		FGFR4	FGF14
		FGFR4	FGF2
		BAMBI	INHBA
