# Supplementary material for: Transcriptomic analysis identifies four novel receptors potentially linking endometrial cancer with polycystic ovary syndrome and generates a transcriptomic atlas
Source: Oncotarget. 2023 Sep 22;14:825–35. doi: 10.18632/oncotarget.28513 (PMC10515731; doi:10.18632/oncotarget.28513)
Supplement: Supplementary file 13 [file oncotarget-14-28513-s013.xlsx]

## Sheet: Content
Supplementary File 12: GSE21882
Table No.	Title
Table 1	Differential gene expression in deceased EC patients from GSE21882
Table 2	Pathway enrichment of differential expressed genes in deceased EC patients from GSE21882 using metascape
Table 3	Pathways involved in enriched pathways from deceased EC DEGs in GSE21882
Table 4	Epithelial surface receptors that are DEGs in deceased EC in GSE21882
Table 5	Ligands for the DEG epithelial cell receptors in deceased EC in GSE21882

## Sheet: Table 1
Table 1. Differential gene expression in deceased EC patients from GSE21882
ID	adj.P.Val	P.Value	t	B	logFC	ORF_LIST	GB_LIST
H200011965	0.0177	1.52e-06	6.08939	4.9522	-1.3124	REV3L	NM_002912
H200011392	0.0275	4.72e-06	5.66628	3.97736	-3.46465	SFRP4	NM_003014
H200017282	0.0337	1.222e-05	5.31399	3.15271	-1.79205	TSHZ3	NM_020856
H200013166	0.0337	1.246e-05	5.30702	3.13632	-0.643694	C14orf44	NM_152445
H300006676	0.0337	1.692e-05	5.19401	2.86982	-1.04429	C13orf21	NM_001010897
H200013545	0.0337	1.762e-05	-5.17914	2.8347	1.38474	MGC2408,ECE2	NM_032331
H200008457	0.0337	3.224e-05	4.95675	2.30827	-0.674778	SF1	NM_201995,NM_201998,NM_004630
H200001888	0.0337	3.226e-05	4.95652	2.30772	-1.73807	CGNL1	NM_032866
H200000965	0.0337	3.39e-05	-4.93834	2.26461	0.737389	SMG5	NM_015327
H200009119	0.0337	3.399e-05	4.93736	2.26228	-0.80575	ZFP2	NM_030613
H200015552	0.0337	3.616e-05	-4.91455	2.20817	0.967013	PAQR6	NM_198406,NM_024897
H200017863	0.0337	3.632e-05	-4.91292	2.20432	1.54699	FOXQ1	NM_033260
H300006169	0.0337	3.748e-05	4.9014	2.17697	-3.04857	ZCCHC12	NM_173798
H200016501	0.048	6.155e-05	-4.71879	1.74342	0.789721	NRAS	NM_002524
H200004398	0.048	6.17e-05	4.71791	1.74133	-0.621274	SMAD5	NM_001001420,NM_001001419,NM_005903
H200009527	0.0483	6.613e-05	-4.69241	1.68075	0.966794	RAG1AP1	NM_018845
H200009619	0.056	8.247e-05	-4.61102	1.48747	0.838137	C1orf85	NM_144580
H200005367	0.056	8.648e-05	-4.5935	1.44589	0.946099	WDR51A	NM_015426
H200011522	0.056	9.221e-05	4.56985	1.38973	-0.745556	KIAA0738	NM_014719
H200002602	0.056	0.00010018	4.53928	1.31718	-1.2538	ARHGEF15	NM_173728
H200013981	0.056	0.0001037	4.52655	1.28696	-2.48132	CYP1B1	NM_000104
H200017829	0.056	0.00010646	4.51683	1.26392	-1.06805	NA
H200006753	0.056	0.00011033	4.50365	1.23264	-0.550506	BCLAF1	NM_014739
H200020242	0.0561	0.00011527	4.4875	1.19434	-1.90567	C9orf26	NM_033439
H200001507	0.0589	0.00012615	-4.45418	1.11532	0.710749	SLC39A1	NM_014437
H300015300	0.0635	0.00014127	4.41231	1.01611	-2.157	MITF	NM_006722
H200005361	0.0662	0.00016106	-4.36381	0.90124	0.739645	DARS2	NM_018122
H200001967	0.0662	0.00016176	4.36219	0.89742	-1.3424	ISOC1	NM_016048
H200006594	0.0662	0.00016672	4.35102	0.87097	-0.739231	ADH5	NM_000671
H200015872	0.0662	0.00017031	4.34313	0.85231	-1.769	SYTL4	NM_080737
H200005907	0.0662	0.00018385	4.31478	0.78527	-0.842049	LAG3	NM_002286
H200005928	0.0662	0.00018653	4.30942	0.77259	-1.06123	RPL15	NM_002948
H200006714	0.0662	0.0001871	-4.30828	0.76989	0.894993	TNFRSF19L	NM_152222,NM_032871
H200017045	0.0725	0.00021118	4.26336	0.66378	-1.01736	NA
H200011702	0.0728	0.00021803	4.25151	0.63581	-1.58521	HOXA10	NM_018951,NM_153715
H200016156	0.0733	0.0002353	4.22319	0.56898	-2.59824	HOXA11	NM_005523
H200012647	0.0733	0.00023545	-4.22296	0.56843	1.39633	KCNK5	NM_003740
H200005095	0.0733	0.00024069	4.21478	0.54916	-2.32949	PDE6H	NM_006205
H200011514	0.0733	0.00024813	4.20346	0.52246	-0.685377	FLJ11200	NM_018359
H200006881	0.0733	0.00025102	4.19915	0.51229	-0.946683	IL6ST	NM_175767,NM_002184
H200009661	0.0766	0.00026885	4.17362	0.45215	-0.907127	PDCD4	NM_014456,NM_145341
H300003348	0.0817	0.00030259	4.12957	0.34852	-1.6987	GIMAP7	NM_153236
H200009529	0.0817	0.00030592	4.12549	0.33893	-0.731154	CR617391,CR592254,NR_003038	BC009220
H200016864	0.0817	0.00030988	4.12069	0.32764	-0.786736	ZNF354C	NM_014594
H200005673	0.0817	0.00032897	-4.09839	0.27525	0.611119	KIF2C	NM_006845
H200013901	0.0817	0.00033004	-4.09718	0.2724	1.46955	NEK2	NM_002497
H200001176	0.0817	0.00033525	-4.09133	0.25867	0.559678	CORO1B	NM_020441
H200013302	0.0817	0.00034197	4.08392	0.24127	-1.38929	PDE5A	NM_033430,NM_033437,NM_001083
H200019785	0.0817	0.00034286	4.08295	0.23901	-0.763505	RPL36AL	NM_001001
H200011714	0.0817	0.0003498	4.07546	0.22142	-1.35897	SOCS2	NM_003877
H200008110	0.0834	0.00037642	4.04805	0.15715	-0.716152	UBL3	NM_007106
H200019620	0.0834	0.00038067	4.04385	0.14731	-0.957287	HVCN1	NM_032369
H200013661	0.0834	0.00038099	4.04353	0.14657	-2.57717	CR933654
H200014900	0.0834	0.0003858	-4.03885	0.13559	0.688985	NA	AK001795
H200018386	0.0841	0.00039584	-4.02923	0.11306	0.504776	BC111724	XM_113871
H200018081	0.0881	0.00043343	3.99525	0.03356	-0.660564	C3orf42
H200007307	0.0881	0.0004347	3.99415	0.03099	-1.53235	NA
H200015506	0.0881	0.00044891	-3.9821	0.00281	0.941063	NUF2	NM_031423,NM_145697
H300008008	0.0881	0.00045766	3.97485	-0.0141	-1.00157	PTPRV	XM_086287
H200013875	0.0881	0.00047117	-3.96393	-0.0396	0.985519	ESPL1	NM_012291
H200013948	0.0881	0.00048239	3.9551	-0.06023	-0.718675	CENPC1	NM_001812
H200006140	0.0881	0.00048974	3.94942	-0.07346	-1.77166	CCND2	NM_001759
H200003458	0.0881	0.00049129	3.94824	-0.07623	-1.29381	SNCAIP	NM_005460
H200000301	0.0881	0.00049584	-3.94477	-0.08432	1.09424	CDKN2A	NM_000077,NM_058195,NM_058197
H200006652	0.0881	0.00051329	3.93177	-0.11462	-0.982084	BCL2	NM_000633
H200014923	0.0881	0.00051586	3.9299	-0.11899	-0.846223	ZIM2	NM_015363
H300020009	0.0881	0.00051937	3.92735	-0.12494	-0.537544	YTHDC1	NM_133370
H200003940	0.0881	0.00052917	-3.92031	-0.14132	0.50245	CDKN2D	NM_079421,NM_001800
H200002615	0.0881	0.00052968	3.91995	-0.14216	-0.889519	KIAA0342	XM_047357
H300008288	0.0881	0.00053139	3.91874	-0.14499	-1.03719	tiga1	NM_053000
H200003607	0.0881	0.00053948	3.91306	-0.15822	-0.504902	HISPPD1	NM_015216
H200011917	0.0881	0.00056614	3.8949	-0.20046	-1.71519	COX7A1	NM_001864
H200013028	0.0881	0.00057203	-3.891	-0.20953	1.28989	RPL39L	NM_052969
H200010726	0.0881	0.0005751	-3.88899	-0.21423	0.805898	E2F1	NM_005225
H300021931	0.0881	0.000578	3.88709	-0.21863	-0.673915	AHI1	NM_017651
H200006475	0.0881	0.00058973	3.87953	-0.23622	-0.507493	ACD	NM_022914
H200007876	0.0881	0.00059806	-3.87423	-0.24852	0.990111	SLC2A1	NM_006516
H200005283	0.0881	0.00059909	3.87358	-0.25002	-1.1127	RG9MTD1	NM_017819
H300007769	0.0881	0.00060167	-3.87196	-0.25379	0.668071	C19orf54	BC020262
H200010450	0.0881	0.00061698	-3.86249	-0.27579	0.746451	HTATIP2	NM_006410
H200004323	0.0881	0.000632	-3.85341	-0.29686	0.876051	GINS1	XM_375911
H300015475	0.0881	0.00063314	3.85274	-0.29842	-0.621666	DKFZp667P0924,UNQ2430,ANKRD36,KIAA1641	AL832977
H200005386	0.0881	0.00064939	-3.84317	-0.32062	0.849219	CCDC77	NM_032358
H200006162	0.0881	0.00065769	3.83837	-0.33174	-1.68481	GSTM5	NM_000851
H200006183	0.0881	0.0006596	3.83728	-0.33428	-1.86828	APOD	NM_001647
H200004209	0.0881	0.00067486	3.82864	-0.35431	-2.27168	RAMP1	NM_005855
H200014724	0.0881	0.00068653	3.82216	-0.36931	-0.64782	ATRNL1	AB011106
H200011778	0.0881	0.00069245	3.81891	-0.37684	-0.591298	LAPTM4A	NM_014713
H200011515	0.0881	0.00069487	-3.81759	-0.37989	0.503995	DHX37	NM_032656
H200014421	0.0881	0.00069735	-3.81624	-0.38302	1.48484	TCRA,TRA@,hADV14S1,AV1S3A1T,SALL4	NM_020436
H200000607	0.0881	0.00069769	3.81606	-0.38344	-1.95063	GRIK3	NM_000831
H300022875	0.0881	0.00070006	3.81478	-0.3864	-1.33457	FOXP2	CR749236
H200006105	0.0881	0.00070159	3.81395	-0.38832	-2.14166	SPARCL1	NM_004684
H300000358	0.0887	0.00071679	3.80585	-0.40708	-2.0451	ADAMTS19,ADAMTS17	NM_133638
H200013976	0.0887	0.00073189	3.79796	-0.42533	-0.632749	KIAA1076	XM_037523
H200006411	0.0887	0.00074571	-3.79087	-0.4417	0.469516	COX10	NM_001303
H200002111	0.0887	0.00075314	-3.78712	-0.45038	0.63691	ENTPD6	NM_001247
H200016979	0.0887	0.00076206	3.78266	-0.46069	-0.630518	AHI1	NM_017651
H200003981	0.0887	0.00077134	-3.77807	-0.47129	1.00806	CDCA3,BC043356	NM_031299
H200010688	0.0887	0.00078418	3.77182	-0.48573	-2.31083	ALDH1A2	NM_003888,NM_170696,NM_170697

## Sheet: Table 2
Table 2. Pathway enrichment of differential expressed genes in deceased EC patients from GSE21882 using metascape
Gene Symbol	Description	Biological Process (GO)	Protein Function (Protein Atlas)	Pathway
REV3L	REV3 like, DNA directed polymerase zeta catalytic subunit	GO:0042276 error-prone translesion synthesis;GO:0019985 translesion synthesis;GO:0006301 postreplication repair	ENZYME proteins:Transferases; Predicted intracellular proteins; Enzymes	hsa01524 Platinum drug resistance; GO:0071897 DNA biosynthetic process
SFRP4	secreted frizzled related protein 4	GO:2000119 negative regulation of sodium-dependent phosphate transport;GO:1902174 positive regulation of keratinocyte apoptotic process;GO:2000118 regulation of sodium-dependent phosphate transport	Human disease related genes:Congenital malformations:Congenital malformations of the musculoskeletal system; Predicted secreted proteins; Predicted intracellular proteins; Disease related genes; Cancer-related genes	GO:0008285 negative regulation of cell population proliferation; R-HSA-69278 Cell Cycle, Mitotic; GO:0046661 male sex differentiation; GO:0010720 positive regulation of cell development
TSHZ3	teashirt zinc finger homeobox 3	GO:0002087 regulation of respiratory gaseous exchange by nervous system process;GO:0044065 regulation of respiratory system process;GO:0043576 regulation of respiratory gaseous exchange	Transcription factors:Helix-turn-helix domains; Disease related genes; Predicted intracellular proteins
FAM161B	FAM161 centrosomal protein B	GO:0044782 cilium organization;GO:0120036 plasma membrane bounded cell projection organization;GO:0030030 cell projection organization	Predicted intracellular proteins
SERP2	stress associated endoplasmic reticulum protein family member 2	GO:0030968 endoplasmic reticulum unfolded protein response;GO:0034620 cellular response to unfolded protein;GO:0035967 cellular response to topologically incorrect protein	Predicted intracellular proteins
ECE2	endothelin converting enzyme 2	GO:0016486 peptide hormone processing;GO:0140448 signaling receptor ligand precursor processing;GO:0016485 protein processing	Peptidases:Metallopeptidases; Enzymes; ENZYME proteins:Hydrolases	R-HSA-72312 rRNA processing
SF1	splicing factor 1	GO:0000389 mRNA 3'-splice site recognition;GO:0033327 Leydig cell differentiation;GO:0030238 male sex determination	Predicted intracellular proteins	GO:0008285 negative regulation of cell population proliferation; GO:0046661 male sex differentiation; R-HSA-72312 rRNA processing; GO:0048662 negative regulation of smooth muscle cell proliferation
CGNL1	cingulin like 1	GO:0150105 protein localization to cell-cell junction;GO:0051497 negative regulation of stress fiber assembly;GO:0032232 negative regulation of actin filament bundle assembly	Predicted intracellular proteins; Disease related genes	GO:0051315 attachment of mitotic spindle microtubules to kinetochore
SMG5	SMG5 nonsense mediated mRNA decay factor	GO:0000184 nuclear-transcribed mRNA catabolic process, nonsense-mediated decay;GO:0032210 regulation of telomere maintenance via telomerase;GO:1904356 regulation of telomere maintenance via telomere lengthening		GO:0051315 attachment of mitotic spindle microtubules to kinetochore; GO:2000278 regulation of DNA biosynthetic process; R-HSA-72312 rRNA processing
ZFP2	ZFP2 zinc finger protein	GO:0006357 regulation of transcription by RNA polymerase II;GO:0006355 regulation of DNA-templated transcription;GO:1903506 regulation of nucleic acid-templated transcription	Predicted intracellular proteins; Transcription factors:Zinc-coordinating DNA-binding domains
PAQR6	progestin and adipoQ receptor family member 6		Predicted intracellular proteins
FOXQ1	forkhead box Q1	GO:0031069 hair follicle morphogenesis;GO:0048730 epidermis morphogenesis;GO:0001942 hair follicle development	Transcription factors:Helix-turn-helix domains; Cancer-related genes:Candidate cancer biomarkers; Predicted intracellular proteins; Cancer-related genes:Mutated cancer genes	GO:0046661 male sex differentiation
ZCCHC12	zinc finger CCHC-type containing 12		Predicted intracellular proteins	M223 PID BETA CATENIN NUC PATHWAY
NRAS	NRAS proto-oncogene, GTPase	GO:0045445 myoblast differentiation;GO:0001938 positive regulation of endothelial cell proliferation;GO:0001936 regulation of endothelial cell proliferation	Human disease related genes:Cancers:Cancers of endocrine organs; Predicted intracellular proteins; ENZYME proteins:Hydrolases; Cancer-related genes:Mutated cancer genes; Human disease related genes:Cancers:Cancers of haematopoietic and lymphoid tissues; Enzymes; Human disease related genes:Cancers:Cancers of the digestive system; Human disease related genes:Cardiovascular diseases:Hematologic dis…	R-HSA-69278 Cell Cycle, Mitotic; M122 PID IL2 1PATHWAY; hsa05208 Chemical carcinogenesis - reactive oxygen species
SMAD5	SMAD family member 5	GO:0002051 osteoblast fate commitment;GO:0001880 Mullerian duct regression;GO:0060033 anatomical structure regression	Predicted intracellular proteins; Transcription factors:beta-Hairpin exposed by an alpha/beta-scaffold	GO:0046661 male sex differentiation; GO:0007276 gamete generation
SLC50A1	solute carrier family 50 member 1	GO:0042946 glucoside transport;GO:1901656 glycoside transport;GO:0008645 hexose transmembrane transport	Transporters:Electrochemical Potential-driven transporters	R-HSA-425407 SLC-mediated transmembrane transport
GLMP	glycosylated lysosomal membrane protein	GO:0061462 protein localization to lysosome;GO:0072665 protein localization to vacuole;GO:0050821 protein stabilization	Predicted intracellular proteins; Transporters:Electrochemical Potential-driven transporters
POC1A	POC1 centriolar protein A	GO:0060271 cilium assembly;GO:0044782 cilium organization;GO:0120031 plasma membrane bounded cell projection assembly	Predicted intracellular proteins; Disease related genes; Human disease related genes:Congenital malformations:Other congenital malformations
ARHGEF15	Rho guanine nucleotide exchange factor 15	GO:2000297 negative regulation of synapse maturation;GO:1905809 negative regulation of synapse organization;GO:0061299 retina vasculature morphogenesis in camera-type eye	Predicted intracellular proteins	GO:0051315 attachment of mitotic spindle microtubules to kinetochore; GO:0048565 digestive tract development
CYP1B1	cytochrome P450 family 1 subfamily B member 1	GO:0071387 cellular response to cortisol stimulus;GO:0002930 trabecular meshwork development;GO:0071603 endothelial cell-cell adhesion	Predicted intracellular proteins; ENZYME proteins:Oxidoreductases; ENZYME proteins:Lyases; Enzymes; Potential drug targets; Human disease related genes:Congenital malformations:Congenital malformations of eye; Disease related genes	GO:0008285 negative regulation of cell population proliferation; R-HSA-69278 Cell Cycle, Mitotic; GO:0046661 male sex differentiation; GO:2000278 regulation of DNA biosynthetic process; GO:0010559 regulation of glycoprotein biosynthetic process; GO:0048565 digestive tract development; GO:0007162 negative regulation of cell adhesion; hsa05208 Chemical carcinogenesis - reactive oxygen species
NALCN	sodium leak channel, non-selective	GO:0032224 positive regulation of synaptic transmission, cholinergic;GO:0032222 regulation of synaptic transmission, cholinergic;GO:0060075 regulation of resting membrane potential	Transporters:Transporter channels and pores; Potential drug targets; Predicted intracellular proteins; Disease related genes; Human disease related genes:Congenital malformations:Other congenital malformations
BCLAF1	BCL2 associated transcription factor 1	GO:0043620 regulation of DNA-templated transcription in response to stress;GO:2001244 positive regulation of intrinsic apoptotic signaling pathway;GO:2000144 positive regulation of DNA-templated transcription initiation	Cancer-related genes:Mutational cancer driver genes; Predicted intracellular proteins; Cancer-related genes:Mutated cancer genes	GO:0008285 negative regulation of cell population proliferation
IL33	interleukin 33	GO:0010185 regulation of cellular defense response;GO:0010186 positive regulation of cellular defense response;GO:0120042 negative regulation of macrophage proliferation	Predicted intracellular proteins; Predicted secreted proteins	GO:0008285 negative regulation of cell population proliferation; GO:0010720 positive regulation of cell development; GO:0010559 regulation of glycoprotein biosynthetic process
SLC39A1	solute carrier family 39 member 1	GO:0071577 zinc ion transmembrane transport;GO:0006829 zinc ion transport;GO:0048701 embryonic cranial skeleton morphogenesis	Predicted intracellular proteins; Transporters:Electrochemical Potential-driven transporters	GO:0046661 male sex differentiation; GO:0043009 chordate embryonic development; R-HSA-425407 SLC-mediated transmembrane transport
MITF	melanocyte inducing transcription factor	GO:1902362 melanocyte apoptotic process;GO:0030318 melanocyte differentiation;GO:0050931 pigment cell differentiation	Transcription factors:Basic domains; Human disease related genes:Congenital disorders of metabolism:Other congenital disorders of metabolism; Predicted intracellular proteins; Human disease related genes:Congenital disorders of metabolism:Congenital disorders of amino acid metabolism; Human disease related genes:Cancers:Skin cancers; Disease related genes; Cancer-related genes	M223 PID BETA CATENIN NUC PATHWAY; R-HSA-69278 Cell Cycle, Mitotic; GO:0046661 male sex differentiation; GO:0010559 regulation of glycoprotein biosynthetic process; GO:0048565 digestive tract development
DARS2	aspartyl-tRNA synthetase 2, mitochondrial	GO:0070145 mitochondrial asparaginyl-tRNA aminoacylation;GO:0006422 aspartyl-tRNA aminoacylation;GO:0006421 asparaginyl-tRNA aminoacylation	Predicted intracellular proteins; Enzymes; Human disease related genes:Congenital disorders of metabolism:Congenital disorders of lipid/glycolipid metabolism; Human disease related genes:Nervous system diseases:Neurodegenerative diseases; Potential drug targets; ENZYME proteins:Ligase; Disease related genes	R-HSA-72312 rRNA processing
ISOC1	isochorismatase domain containing 1	GO:0008150 biological_process	Predicted intracellular proteins
ADH5	alcohol dehydrogenase 5 (class III), chi polypeptide	GO:0046294 formaldehyde catabolic process;GO:0046292 formaldehyde metabolic process;GO:0010430 fatty acid omega-oxidation	Predicted intracellular proteins; Enzymes; ENZYME proteins:Oxidoreductases	GO:0048565 digestive tract development
SYTL4	synaptotagmin like 4	GO:1905684 regulation of plasma membrane repair;GO:1903729 regulation of plasma membrane organization;GO:0001778 plasma membrane repair	Predicted intracellular proteins; Transporters
LAG3	lymphocyte activating 3	GO:0002270 plasmacytoid dendritic cell activation;GO:0045590 negative regulation of regulatory T cell differentiation;GO:0045954 positive regulation of natural killer cell mediated cytotoxicity	Predicted intracellular proteins; CD markers	GO:0007162 negative regulation of cell adhesion
RPL15	ribosomal protein L15	GO:0002181 cytoplasmic translation;GO:0045471 response to ethanol;GO:0097305 response to alcohol	Ribosomal proteins; Human disease related genes:Other congenital disorders:Ribosomopathies; Predicted intracellular proteins; Disease related genes; Human disease related genes:Cardiovascular diseases:Hematologic diseases	R-HSA-72312 rRNA processing
RELT	RELT TNF receptor	GO:0097186 amelogenesis;GO:0042475 odontogenesis of dentin-containing tooth;GO:0042476 odontogenesis	Predicted intracellular proteins; Disease related genes; Human disease related genes:Digestive system diseases:Mouth and dental diseases
HOXA10	homeobox A10	GO:0060065 uterus development;GO:0009954 proximal/distal pattern formation;GO:0033574 response to testosterone	Transcription factors:Helix-turn-helix domains; Predicted intracellular proteins	M223 PID BETA CATENIN NUC PATHWAY; GO:0046661 male sex differentiation; GO:0007276 gamete generation
HOXA11	homeobox A11	GO:1902761 positive regulation of chondrocyte development;GO:0061181 regulation of chondrocyte development;GO:0007501 mesodermal cell fate specification	Predicted intracellular proteins; Human disease related genes:Congenital malformations:Other congenital malformations; Transcription factors:Helix-turn-helix domains; Disease related genes; Cancer-related genes	M223 PID BETA CATENIN NUC PATHWAY; GO:0046661 male sex differentiation; GO:0010720 positive regulation of cell development; GO:0007276 gamete generation; GO:0043009 chordate embryonic development
KCNK5	potassium two pore domain channel subfamily K member 5	GO:0060075 regulation of resting membrane potential;GO:0097623 potassium ion export across plasma membrane;GO:0030322 stabilization of membrane potential	Voltage-gated ion channels:Two-P Potassium Channels; Transporters:Transporter channels and pores
PDE6H	phosphodiesterase 6H	GO:0045745 positive regulation of G protein-coupled receptor signaling pathway;GO:0045742 positive regulation of epidermal growth factor receptor signaling pathway;GO:1901186 positive regulation of ERBB signaling pathway	ENZYME proteins:Hydrolases; Enzymes; Human disease related genes:Nervous system diseases:Eye disease; Potential drug targets; Predicted intracellular proteins; Disease related genes	hsa00230 Purine metabolism
IL6ST	interleukin 6 cytokine family signal transducer	GO:0038154 interleukin-11-mediated signaling pathway;GO:0070120 ciliary neurotrophic factor-mediated signaling pathway;GO:0038165 oncostatin-M-mediated signaling pathway	Predicted secreted proteins; Cancer-related genes:Candidate cancer biomarkers; Candidate cardiovascular disease genes; Human disease related genes:Immune system diseases:Primary immunodeficiency; Disease related genes; CD markers	R-HSA-69278 Cell Cycle, Mitotic; GO:0010720 positive regulation of cell development; M122 PID IL2 1PATHWAY; GO:0048565 digestive tract development
PDCD4	programmed cell death 4	GO:0060940 epithelial to mesenchymal transition involved in cardiac fibroblast development;GO:1904761 negative regulation of myofibroblast differentiation;GO:0060938 epicardium-derived cardiac fibroblast cell differentiation	Predicted intracellular proteins	GO:0008285 negative regulation of cell population proliferation; R-HSA-69278 Cell Cycle, Mitotic; GO:0048662 negative regulation of smooth muscle cell proliferation
GIMAP7	GTPase, IMAP family member 7	GO:0046039 GTP metabolic process;GO:0009205 purine ribonucleoside triphosphate metabolic process;GO:0009144 purine nucleoside triphosphate metabolic process	Predicted intracellular proteins
SNHG5	small nucleolar RNA host gene 5
ZNF354C	zinc finger protein 354C	GO:0006357 regulation of transcription by RNA polymerase II;GO:0006355 regulation of DNA-templated transcription;GO:1903506 regulation of nucleic acid-templated transcription	Predicted intracellular proteins; Transcription factors:Zinc-coordinating DNA-binding domains
KIF2C	kinesin family member 2C	GO:0030951 establishment or maintenance of microtubule cytoskeleton polarity;GO:0030952 establishment or maintenance of cytoskeleton polarity;GO:0051315 attachment of mitotic spindle microtubules to kinetochore	Predicted intracellular proteins; Cancer-related genes:Candidate cancer biomarkers	GO:0051315 attachment of mitotic spindle microtubules to kinetochore; R-HSA-69278 Cell Cycle, Mitotic
NEK2	NIMA related kinase 2	GO:1903126 negative regulation of centriole-centriole cohesion;GO:0030997 regulation of centriole-centriole cohesion;GO:0051299 centrosome separation	Enzymes; Kinases:NEK Ser/Thr protein kinases; Human disease related genes:Nervous system diseases:Eye disease; Potential drug targets; ENZYME proteins:Transferases; Predicted intracellular proteins; Disease related genes	GO:0051315 attachment of mitotic spindle microtubules to kinetochore; R-HSA-69278 Cell Cycle, Mitotic; GO:2000278 regulation of DNA biosynthetic process; GO:0043009 chordate embryonic development
CORO1B	coronin 1B	GO:0090135 actin filament branching;GO:1902463 protein localization to cell leading edge;GO:0071672 negative regulation of smooth muscle cell chemotaxis	Predicted intracellular proteins	GO:0051315 attachment of mitotic spindle microtubules to kinetochore; GO:0010559 regulation of glycoprotein biosynthetic process
PDE5A	phosphodiesterase 5A	GO:0060282 positive regulation of oocyte development;GO:0060281 regulation of oocyte development;GO:1905879 regulation of oogenesis	Predicted intracellular proteins; Enzymes; ENZYME proteins:Hydrolases; FDA approved drug targets:Small molecule drugs	GO:0008285 negative regulation of cell population proliferation; R-HSA-69278 Cell Cycle, Mitotic; GO:0010720 positive regulation of cell development; GO:0007276 gamete generation; GO:0007162 negative regulation of cell adhesion; hsa00230 Purine metabolism
RPL36AL	ribosomal protein L36a like	GO:0006412 translation;GO:0043043 peptide biosynthetic process;GO:0043604 amide biosynthetic process	Ribosomal proteins; Predicted intracellular proteins	R-HSA-72312 rRNA processing
SOCS2	suppressor of cytokine signaling 2	GO:0040015 negative regulation of multicellular organism growth;GO:0060749 mammary gland alveolus development;GO:0061377 mammary gland lobule development	Predicted intracellular proteins	R-HSA-69278 Cell Cycle, Mitotic; GO:0046661 male sex differentiation; M122 PID IL2 1PATHWAY; GO:0048565 digestive tract development
UBL3	ubiquitin like 3		Predicted intracellular proteins
HVCN1	hydrogen voltage gated channel 1	GO:0032930 positive regulation of superoxide anion generation;GO:0032928 regulation of superoxide anion generation;GO:0071294 cellular response to zinc ion	Predicted intracellular proteins; Transporters:Transporter channels and pores
LINC00852	long intergenic non-protein coding RNA 852
NUF2	NUF2 component of NDC80 kinetochore complex	GO:0051315 attachment of mitotic spindle microtubules to kinetochore;GO:0051383 kinetochore organization;GO:0008608 attachment of spindle microtubules to kinetochore	Predicted intracellular proteins	GO:0051315 attachment of mitotic spindle microtubules to kinetochore; R-HSA-69278 Cell Cycle, Mitotic
PTPRVP	protein tyrosine phosphatase receptor type V, pseudogene
ESPL1	extra spindle pole bodies like 1, separase	GO:0045875 negative regulation of sister chromatid cohesion;GO:0045842 positive regulation of mitotic metaphase/anaphase transition;GO:0000212 meiotic spindle organization	Predicted intracellular proteins; Enzymes; ENZYME proteins:Hydrolases	GO:0051315 attachment of mitotic spindle microtubules to kinetochore; R-HSA-69278 Cell Cycle, Mitotic
CENPC	centromere protein C	GO:0051316 attachment of spindle microtubules to kinetochore involved in meiotic chromosome segregation;GO:0051455 monopolar spindle attachment to meiosis I kinetochore;GO:0051315 attachment of mitotic spindle microtubules to kinetochore	Predicted intracellular proteins	GO:0051315 attachment of mitotic spindle microtubules to kinetochore; R-HSA-69278 Cell Cycle, Mitotic
CCND2	cyclin D2	GO:0071481 cellular response to X-ray;GO:0010165 response to X-ray;GO:0007616 long-term memory	Cancer-related genes:Candidate cancer biomarkers; Human disease related genes:Cancers:Cancers of male genital organs; Predicted intracellular proteins; Disease related genes; Human disease related genes:Congenital malformations:Other congenital malformations	M223 PID BETA CATENIN NUC PATHWAY; GO:0051315 attachment of mitotic spindle microtubules to kinetochore; R-HSA-69278 Cell Cycle, Mitotic; M122 PID IL2 1PATHWAY
SNCAIP	synuclein alpha interacting protein	GO:0090083 regulation of inclusion body assembly;GO:0042417 dopamine metabolic process;GO:0006584 catecholamine metabolic process	Predicted intracellular proteins; Disease related genes	GO:0048565 digestive tract development
CDKN2A	cyclin dependent kinase inhibitor 2A	GO:2000111 positive regulation of macrophage apoptotic process;GO:0033034 positive regulation of myeloid cell apoptotic process;GO:2000109 regulation of macrophage apoptotic process	Predicted intracellular proteins; Cancer-related genes:Mutated cancer genes; Human disease related genes:Cancers:Cancers of eye, brain, and central nervous system; Human disease related genes:Cancers:Cancers of the lung and pleura; Human disease related genes:Cancers:Cancers of haematopoietic and lymphoid tissues; Human disease related genes:Cancers:Cancers of the digestive system; Cancer-related…	M223 PID BETA CATENIN NUC PATHWAY; GO:0008285 negative regulation of cell population proliferation; R-HSA-69278 Cell Cycle, Mitotic; hsa01524 Platinum drug resistance; GO:0007162 negative regulation of cell adhesion
BCL2	BCL2 apoptosis regulator	GO:0032848 negative regulation of cellular pH reduction;GO:0046671 negative regulation of retinal cell programmed cell death;GO:0043375 CD8-positive, alpha-beta T cell lineage commitment	FDA approved drug targets:Small molecule drugs; Human disease related genes:Cancers:Cancers of the lung and pleura; Human disease related genes:Cancers:Cancers of haematopoietic and lymphoid tissues; Cancer-related genes:Candidate cancer biomarkers; Human disease related genes:Cancers:Cancers of the breast and female genital organs; Human disease related genes:Cancers:Cancers of soft tissues and …	GO:0008285 negative regulation of cell population proliferation; R-HSA-69278 Cell Cycle, Mitotic; GO:0046661 male sex differentiation; hsa01524 Platinum drug resistance; GO:0010720 positive regulation of cell development; M122 PID IL2 1PATHWAY; GO:0010559 regulation of glycoprotein biosynthetic process; GO:0048565 digestive tract development; GO:0007276 gamete generation
ZIM2	zinc finger imprinted 2	GO:0000122 negative regulation of transcription by RNA polymerase II;GO:0045892 negative regulation of DNA-templated transcription;GO:1903507 negative regulation of nucleic acid-templated transcription	Predicted intracellular proteins; Transcription factors:Zinc-coordinating DNA-binding domains
YTHDC1	YTH domain containing 1	GO:0048160 primary follicle stage;GO:0110104 mRNA alternative polyadenylation;GO:0022605 mammalian oogenesis stage	Predicted intracellular proteins	GO:0007276 gamete generation; GO:0043009 chordate embryonic development
CDKN2D	cyclin dependent kinase inhibitor 2D	GO:0048102 autophagic cell death;GO:0033280 response to vitamin D;GO:1902230 negative regulation of intrinsic apoptotic signaling pathway in response to DNA damage	Predicted intracellular proteins	GO:0008285 negative regulation of cell population proliferation; R-HSA-69278 Cell Cycle, Mitotic; M122 PID IL2 1PATHWAY; GO:0071897 DNA biosynthetic process
EPB41L4A-AS1	EPB41L4A antisense RNA 1
PPIP5K2	diphosphoinositol pentakisphosphate kinase 2	GO:0006020 inositol metabolic process;GO:0032958 inositol phosphate biosynthetic process;GO:0043647 inositol phosphate metabolic process	Predicted intracellular proteins; Enzymes; Potential drug targets; ENZYME proteins:Transferases; Disease related genes; Human disease related genes:Nervous system diseases:Ear disease	GO:0048565 digestive tract development
COX7A1	cytochrome c oxidase subunit 7A1	GO:0097250 mitochondrial respirasome assembly;GO:0002082 regulation of oxidative phosphorylation;GO:0006123 mitochondrial electron transport, cytochrome c to oxygen	Transporters:Primary Active Transporters; Predicted intracellular proteins	hsa05208 Chemical carcinogenesis - reactive oxygen species
RPL39L	ribosomal protein L39 like	GO:0006412 translation;GO:0043043 peptide biosynthetic process;GO:0043604 amide biosynthetic process	Ribosomal proteins; Predicted intracellular proteins	R-HSA-72312 rRNA processing; GO:0007276 gamete generation
E2F1	E2F transcription factor 1	GO:0071930 negative regulation of transcription involved in G1/S transition of mitotic cell cycle;GO:1990086 lens fiber cell apoptotic process;GO:0070345 negative regulation of fat cell proliferation	Transcription factors:Helix-turn-helix domains; Cancer-related genes:Candidate cancer biomarkers; Predicted intracellular proteins	GO:0008285 negative regulation of cell population proliferation; R-HSA-69278 Cell Cycle, Mitotic; GO:2000278 regulation of DNA biosynthetic process; GO:0010720 positive regulation of cell development; GO:0048565 digestive tract development; GO:0007276 gamete generation
AHI1	Abelson helper integration site 1	GO:0030862 positive regulation of polarized epithelial cell differentiation;GO:0039007 pronephric nephron morphogenesis;GO:0039008 pronephric nephron tubule morphogenesis	Predicted intracellular proteins; Disease related genes; Human disease related genes:Congenital malformations:Congenital malformations of the nervous system	GO:0046661 male sex differentiation; GO:0048565 digestive tract development
ACD	ACD shelterin complex subunit and telomerase recruitment factor	GO:0060380 regulation of single-stranded telomeric DNA binding;GO:0060381 positive regulation of single-stranded telomeric DNA binding;GO:1904744 positive regulation of telomeric DNA binding	Human disease related genes:Other congenital disorders:Ribosomopathies; Predicted intracellular proteins; Disease related genes	GO:0051315 attachment of mitotic spindle microtubules to kinetochore; R-HSA-69278 Cell Cycle, Mitotic; GO:0046661 male sex differentiation; GO:2000278 regulation of DNA biosynthetic process; GO:0071897 DNA biosynthetic process
SLC2A1	solute carrier family 2 member 1	GO:0015911 long-chain fatty acid import across plasma membrane;GO:1904016 response to Thyroglobulin triiodothyronine;GO:0098708 glucose import across plasma membrane	Human disease related genes:Nervous system diseases:Other nervous and sensory system diseases; Human disease related genes:Nervous system diseases:Epilepsy; Cancer-related genes:Candidate cancer biomarkers; Transporters:Electrochemical Potential-driven transporters; Potential drug targets; Predicted intracellular proteins; Disease related genes; Human disease related genes:Cardiovascular diseases…	R-HSA-69278 Cell Cycle, Mitotic; GO:0046661 male sex differentiation; GO:0010720 positive regulation of cell development; GO:0048565 digestive tract development; R-HSA-425407 SLC-mediated transmembrane transport
TRMT10C	tRNA methyltransferase 10C, mitochondrial RNase P subunit	GO:0097745 mitochondrial tRNA 5'-end processing;GO:1990180 mitochondrial tRNA 3'-end processing;GO:0070901 mitochondrial tRNA methylation	Enzymes; Human disease related genes:Congenital disorders of metabolism:Mitochondrial diseases; Potential drug targets; ENZYME proteins:Transferases; Predicted intracellular proteins; Disease related genes	R-HSA-72312 rRNA processing
C19orf54	chromosome 19 open reading frame 54		Predicted intracellular proteins
HTATIP2	HIV-1 Tat interactive protein 2	GO:0051170 import into nucleus;GO:0046777 protein autophosphorylation;GO:0006913 nucleocytoplasmic transport	Predicted intracellular proteins	GO:0008285 negative regulation of cell population proliferation; GO:0046661 male sex differentiation; GO:0048565 digestive tract development
GINS1	GINS complex subunit 1	GO:1902296 DNA strand elongation involved in cell cycle DNA replication;GO:1902319 DNA strand elongation involved in nuclear cell cycle DNA replication;GO:1902983 DNA strand elongation involved in mitotic DNA replication	Predicted intracellular proteins; Disease related genes	GO:0051315 attachment of mitotic spindle microtubules to kinetochore; R-HSA-69278 Cell Cycle, Mitotic; GO:0046661 male sex differentiation; GO:2000278 regulation of DNA biosynthetic process; GO:0043009 chordate embryonic development
ANKRD36	ankyrin repeat domain 36		Predicted intracellular proteins
ANKRD36	ankyrin repeat domain 36		Predicted intracellular proteins
ANKRD36B	ankyrin repeat domain 36B		Predicted intracellular proteins
CCDC77	coiled-coil domain containing 77		Predicted intracellular proteins
GSTM5	glutathione S-transferase mu 5	GO:0006749 glutathione metabolic process;GO:0006575 cellular modified amino acid metabolic process;GO:0006790 sulfur compound metabolic process	ENZYME proteins:Transferases; Predicted intracellular proteins; Enzymes	R-HSA-69278 Cell Cycle, Mitotic; hsa01524 Platinum drug resistance; R-HSA-72312 rRNA processing; GO:0048565 digestive tract development; hsa05208 Chemical carcinogenesis - reactive oxygen species; R-HSA-425407 SLC-mediated transmembrane transport
APOD	apolipoprotein D	GO:0034443 negative regulation of lipoprotein oxidation;GO:0060588 negative regulation of lipoprotein lipid oxidation;GO:0034442 regulation of lipoprotein oxidation	Candidate cardiovascular disease genes; Cancer-related genes:Candidate cancer biomarkers; Predicted secreted proteins	GO:0008285 negative regulation of cell population proliferation; GO:0051315 attachment of mitotic spindle microtubules to kinetochore; R-HSA-69278 Cell Cycle, Mitotic; GO:0046661 male sex differentiation; GO:0010559 regulation of glycoprotein biosynthetic process; GO:0048565 digestive tract development; GO:0048662 negative regulation of smooth muscle cell proliferation; GO:0007162 negative regula…
RAMP1	receptor activity modifying protein 1	GO:1990408 calcitonin gene-related peptide receptor signaling pathway;GO:0097647 amylin receptor signaling pathway;GO:0097646 calcitonin family receptor signaling pathway	Transporters:Accessory Factors Involved in Transport; FDA approved drug targets:Small molecule drugs	GO:0046661 male sex differentiation; GO:0010559 regulation of glycoprotein biosynthetic process; GO:0048565 digestive tract development
ATRNL1	attractin like 1	GO:0034446 substrate adhesion-dependent cell spreading;GO:0031589 cell-substrate adhesion;GO:0000904 cell morphogenesis involved in differentiation	Predicted intracellular proteins
LAPTM4A	lysosomal protein transmembrane 4 alpha
DHX37	DEAH-box helicase 37	GO:2000020 positive regulation of male gonad development;GO:1905941 positive regulation of gonad development;GO:2000018 regulation of male gonad development	ENZYME proteins:Hydrolases; Enzymes; Human disease related genes:Reproductive system diseases:Reproductive system diseases; Human disease related genes:Congenital malformations:Congenital malformations of the nervous system; Potential drug targets; Predicted intracellular proteins; Disease related genes	R-HSA-72312 rRNA processing; GO:0048565 digestive tract development
TRA	T cell receptor alpha locus	GO:0002419 T cell mediated cytotoxicity directed against tumor cell target;GO:0002424 T cell mediated immune response to tumor cell;GO:0002355 detection of tumor cell
TRA	T cell receptor alpha locus	GO:0002419 T cell mediated cytotoxicity directed against tumor cell target;GO:0002424 T cell mediated immune response to tumor cell;GO:0002355 detection of tumor cell
TRAV14DV4	T cell receptor alpha variable 14/delta variable 4	GO:0002377 immunoglobulin production;GO:0002440 production of molecular mediator of immune response;GO:0002250 adaptive immune response	Predicted intracellular proteins
SALL4	spalt like transcription factor 4	GO:0001833 inner cell mass cell proliferation;GO:0001832 blastocyst growth;GO:0035019 somatic stem cell population maintenance	Transcription factors:Zinc-coordinating DNA-binding domains; Human disease related genes:Congenital malformations:Other congenital malformations; Predicted intracellular proteins; Disease related genes; Cancer-related genes	M223 PID BETA CATENIN NUC PATHWAY; GO:0046661 male sex differentiation; GO:0043009 chordate embryonic development
GRIK3	glutamate ionotropic receptor kainate type subunit 3	GO:0099505 regulation of presynaptic membrane potential;GO:0007196 adenylate cyclase-inhibiting G protein-coupled glutamate receptor signaling pathway;GO:0051967 negative regulation of synaptic transmission, glutamatergic	FDA approved drug targets:Small molecule drugs	GO:0010720 positive regulation of cell development
FOXP2	forkhead box P2	GO:0021757 caudate nucleus development;GO:0021758 putamen development;GO:0021756 striatum development	Transcription factors:Helix-turn-helix domains; Disease related genes; Predicted intracellular proteins; Human disease related genes:Other diseases:Mental and behavioural disorders	GO:0048565 digestive tract development
SPARCL1	SPARC like 1	GO:0099560 synaptic membrane adhesion;GO:0098742 cell-cell adhesion via plasma-membrane adhesion molecules;GO:0050808 synapse organization	Predicted intracellular proteins; Cancer-related genes:Candidate cancer biomarkers; Predicted secreted proteins
ADAMTS19	ADAM metallopeptidase with thrombospondin type 1 motif 19	GO:0030198 extracellular matrix organization;GO:0043062 extracellular structure organization;GO:0045229 external encapsulating structure organization	Predicted secreted proteins
ADAMTS17	ADAM metallopeptidase with thrombospondin type 1 motif 17	GO:0030198 extracellular matrix organization;GO:0043062 extracellular structure organization;GO:0045229 external encapsulating structure organization	Predicted intracellular proteins; Disease related genes; Predicted secreted proteins; Human disease related genes:Congenital malformations:Other congenital malformations
COX10	cytochrome c oxidase assembly factor heme A:farnesyltransferase COX10	GO:0006784 heme A biosynthetic process;GO:0046160 heme a metabolic process;GO:0000266 mitochondrial fission	Enzymes; Human disease related genes:Congenital disorders of metabolism:Mitochondrial diseases; Potential drug targets; ENZYME proteins:Transferases; Predicted intracellular proteins; Disease related genes	GO:0051315 attachment of mitotic spindle microtubules to kinetochore
ENTPD6	ectonucleoside triphosphate diphosphohydrolase 6	GO:0009134 nucleoside diphosphate catabolic process;GO:0032026 response to magnesium ion;GO:1901292 nucleoside phosphate catabolic process	Predicted intracellular proteins; Enzymes; ENZYME proteins:Hydrolases; Predicted secreted proteins	hsa00230 Purine metabolism
CDCA3	cell division cycle associated 3	GO:0051301 cell division;GO:0016567 protein ubiquitination;GO:0032446 protein modification by small protein conjugation	Predicted intracellular proteins	GO:0051315 attachment of mitotic spindle microtubules to kinetochore
ALDH1A2	aldehyde dehydrogenase 1 family member A2	GO:0090242 retinoic acid receptor signaling pathway involved in somitogenesis;GO:0042904 9-cis-retinoic acid biosynthetic process;GO:0042905 9-cis-retinoic acid metabolic process	Predicted intracellular proteins; Enzymes; ENZYME proteins:Oxidoreductases	GO:0008285 negative regulation of cell population proliferation; GO:0046661 male sex differentiation; GO:0048565 digestive tract development; GO:0043009 chordate embryonic development

## Sheet: Table 3
Table 3. Pathways involved in enriched pathways from deceased EC DEGs in GSE21882
Pathway	Pathway members	Genes
M223 PID BETA CATENIN NUC PATHWAY	M223 PID BETA CATENIN NUC PATHWAY	CCND2,CDKN2A,MITF,SALL4,ZCCHC12,HOXA10,HOXA11
	hsa05202 Transcriptional misregulation in cancer
GO:0008285 negative regulation of cell population proliferation	GO:0008285 negative regulation of cell population proliferation	APOD,BCL2,CDKN2A,CDKN2D,CYP1B1,E2F1,SFRP4,SF1,PDE5A,ALDH1A2,PDCD4,IL33,BCLAF1,HTATIP2
	GO:0043068 positive regulation of programmed cell death
	GO:0010942 positive regulation of cell death
	GO:0043065 positive regulation of apoptotic process
	GO:0043433 negative regulation of DNA-binding transcription factor activity
	GO:1904035 regulation of epithelial cell apoptotic process
GO:0051315 attachment of mitotic spindle microtubules to kinetochore	GO:0051315 attachment of mitotic spindle microtubules to kinetochore	CENPC,KIF2C,NUF2,NEK2,ESPL1,GINS1,ACD,COX10,CCND2,CDCA3,SMG5,CORO1B,CGNL1,APOD,ARHGEF15
	GO:0000070 mitotic sister chromatid segregation
	GO:0008608 attachment of spindle microtubules to kinetochore
	GO:0000819 sister chromatid segregation
	GO:0140014 mitotic nuclear division
	GO:0007080 mitotic metaphase plate congression
	GO:0051276 chromosome organization
	GO:0048285 organelle fission
	GO:0098813 nuclear chromosome segregation
	GO:0051310 metaphase plate congression
	GO:0051301 cell division
	GO:0033044 regulation of chromosome organization
	GO:0051303 establishment of chromosome localization
	GO:0050000 chromosome localization
	GO:2001251 negative regulation of chromosome organization
	GO:0007059 chromosome segregation
	R-HSA-2467813 Separation of Sister Chromatids
	GO:0000280 nuclear division
	R-HSA-141424 Amplification of signal from the kinetochores
	R-HSA-141444 Amplification of signal from unattached kinetochores via a MAD2 inhibitory signal
	GO:0045132 meiotic chromosome segregation
	R-HSA-68877 Mitotic Prometaphase
	GO:0010639 negative regulation of organelle organization
	R-HSA-69618 Mitotic Spindle Checkpoint
	R-HSA-9648025 EML4 and NUDC in mitotic spindle formation
	GO:0007088 regulation of mitotic nuclear division
	GO:0051129 negative regulation of cellular component organization
	R-HSA-68882 Mitotic Anaphase
	R-HSA-2555396 Mitotic Metaphase and Anaphase
	R-HSA-2500257 Resolution of Sister Chromatid Cohesion
	GO:0051321 meiotic cell cycle
	GO:1902850 microtubule cytoskeleton organization involved in mitosis
	GO:0051983 regulation of chromosome segregation
	R-HSA-5663220 RHO GTPases Activate Formins
	R-HSA-68886 M Phase
R-HSA-69278 Cell Cycle, Mitotic	R-HSA-69278 Cell Cycle, Mitotic	CCND2,CDKN2A,CDKN2D,CENPC,E2F1,NEK2,ESPL1,GINS1,KIF2C,NUF2,ACD,BCL2,GSTM5,IL6ST,MITF,NRAS,SLC2A1,CYP1B1,PDCD4,SFRP4,APOD,SOCS2,PDE5A
	R-HSA-1640170 Cell Cycle
	R-HSA-69231 Cyclin D associated events in G1
	R-HSA-69236 G1 Phase
	WP179 Cell cycle
	GO:1903047 mitotic cell cycle process
	hsa05200 Pathways in cancer
	hsa04110 Cell cycle
	WP45 G1 to S cell cycle control
	M279 PID RB 1PATHWAY
	hsa05206 MicroRNAs in cancer
	WP4685 Melanoma
	hsa05166 Human T-cell leukemia virus 1 infection
	hsa05218 Melanoma
	GO:1901990 regulation of mitotic cell cycle phase transition
	WP2261 Glioblastoma signaling pathways
	GO:0000278 mitotic cell cycle
	R-HSA-2559585 Oncogene Induced Senescence
	GO:0045786 negative regulation of cell cycle
	GO:0007346 regulation of mitotic cell cycle
	hsa01522 Endocrine resistance
	WP2828 Bladder cancer
	GO:0010948 negative regulation of cell cycle process
	GO:2000045 regulation of G1/S transition of mitotic cell cycle
	hsa05219 Bladder cancer
	WP2586 Aryl hydrocarbon receptor pathway
	WP710 DNA damage response (only ATM dependent)
	GO:1901987 regulation of cell cycle phase transition
	hsa05207 Chemical carcinogenesis - receptor activation
	GO:1902806 regulation of cell cycle G1/S phase transition
	R-HSA-109606 Intrinsic Pathway for Apoptosis
	R-HSA-453279 Mitotic G1 phase and G1/S transition
	WP3998 Prader-Willi and Angelman syndrome
	hsa04218 Cellular senescence
	WP4255 Non-small cell lung cancer
	hsa04137 Mitophagy - animal
	hsa05223 Non-small cell lung cancer
	hsa04115 p53 signaling pathway
	WP4674 Head and neck squamous cell carcinoma
	hsa05214 Glioma
	hsa05220 Chronic myeloid leukemia
	hsa05225 Hepatocellular carcinoma
	GO:0010564 regulation of cell cycle process
	M195 PID CMYB PATHWAY
	GO:0000082 G1/S transition of mitotic cell cycle
	WP5087 Malignant pleural mesothelioma
	GO:0044843 cell cycle G1/S phase transition
	R-HSA-2559583 Cellular Senescence
	hsa05215 Prostate cancer
	hsa05203 Viral carcinogenesis
	GO:0000079 regulation of cyclin-dependent protein serine/threonine kinase activity
	GO:1904029 regulation of cyclin-dependent protein kinase activity
	GO:0071901 negative regulation of protein serine/threonine kinase activity
	GO:1901988 negative regulation of cell cycle phase transition
	GO:0001952 regulation of cell-matrix adhesion
	R-HSA-2559580 Oxidative Stress Induced Senescence
	GO:0045926 negative regulation of growth
	GO:0071900 regulation of protein serine/threonine kinase activity
GO:0046661 male sex differentiation	GO:0046661 male sex differentiation	BCL2,CYP1B1,HOXA10,HOXA11,SMAD5,SF1,ALDH1A2,SLC39A1,SALL4,ACD,AHI1,APOD,RAMP1,HTATIP2,SOCS2,SFRP4,SLC2A1,FOXQ1,MITF,GINS1
	GO:0048736 appendage development
	GO:0060173 limb development
	GO:0030326 embryonic limb morphogenesis
	GO:0035113 embryonic appendage morphogenesis
	GO:0035107 appendage morphogenesis
	GO:0035108 limb morphogenesis
	GO:0008584 male gonad development
	GO:0046546 development of primary male sexual characteristics
	GO:0001655 urogenital system development
	GO:0009954 proximal/distal pattern formation
	GO:0007548 sex differentiation
	GO:0008406 gonad development
	GO:0045137 development of primary sexual characteristics
	GO:0072073 kidney epithelium development
	GO:0035239 tube morphogenesis
	GO:0072078 nephron tubule morphogenesis
	GO:0072088 nephron epithelium morphogenesis
	GO:0061333 renal tubule morphogenesis
	GO:0072028 nephron morphogenesis
	GO:0048732 gland development
	GO:0072080 nephron tubule development
	GO:0048598 embryonic morphogenesis
	GO:0001822 kidney development
	GO:0048608 reproductive structure development
	GO:0001657 ureteric bud development
	GO:0061326 renal tubule development
	GO:0061458 reproductive system development
	GO:0072163 mesonephric epithelium development
	GO:0072164 mesonephric tubule development
	GO:0072001 renal system development
	GO:0009725 response to hormone
	GO:0060993 kidney morphogenesis
	GO:0001823 mesonephros development
	GO:0002009 morphogenesis of an epithelium
	GO:0007389 pattern specification process
	GO:0003002 regionalization
	GO:0072009 nephron epithelium development
	GO:0001501 skeletal system development
	GO:0045165 cell fate commitment
	GO:0048729 tissue morphogenesis
	GO:0072006 nephron development
	GO:0040007 growth
	GO:0048589 developmental growth
GO:2000278 regulation of DNA biosynthetic process	GO:2000278 regulation of DNA biosynthetic process	CYP1B1,NEK2,GINS1,SMG5,ACD,E2F1
	GO:2000573 positive regulation of DNA biosynthetic process
	GO:0032210 regulation of telomere maintenance via telomerase
	GO:1904356 regulation of telomere maintenance via telomere lengthening
	M105 PID TELOMERASE PATHWAY
	GO:0032204 regulation of telomere maintenance
	GO:0051101 regulation of DNA binding
hsa01524 Platinum drug resistance	hsa01524 Platinum drug resistance	BCL2,CDKN2A,GSTM5,REV3L
GO:0010720 positive regulation of cell development	GO:0010720 positive regulation of cell development	BCL2,E2F1,HOXA11,IL6ST,PDE5A,IL33,GRIK3,SLC2A1,SFRP4
	WP5083 Neuroinflammation and glutamatergic signaling
	GO:0014015 positive regulation of gliogenesis
	GO:0014013 regulation of gliogenesis
	GO:0060284 regulation of cell development
	WP236 Adipogenesis
	GO:0070663 regulation of leukocyte proliferation
R-HSA-72312 rRNA processing	R-HSA-72312 rRNA processing	RPL15,RPL36AL,TRMT10C,DHX37,RPL39L,SMG5,SF1,GSTM5,ECE2,DARS2
	R-HSA-927802 Nonsense-Mediated Decay (NMD)
	R-HSA-975957 Nonsense Mediated Decay (NMD) enhanced by the Exon Junction Complex (EJC)
	R-HSA-6791226 Major pathway of rRNA processing in the nucleolus and cytosol
	R-HSA-156902 Peptide chain elongation
	R-HSA-192823 Viral mRNA Translation
	R-HSA-156842 Eukaryotic Translation Elongation
	R-HSA-2408557 Selenocysteine synthesis
	R-HSA-72764 Eukaryotic Translation Termination
	R-HSA-8868773 rRNA processing in the nucleus and cytosol
	R-HSA-975956 Nonsense Mediated Decay (NMD) independent of the Exon Junction Complex (EJC)
	R-HSA-72689 Formation of a pool of free 40S subunits
	R-HSA-9633012 Response of EIF2AK4 (GCN2) to amino acid deficiency
	R-HSA-8953854 Metabolism of RNA
	R-HSA-156827 L13a-mediated translational silencing of Ceruloplasmin expression
	R-HSA-1799339 SRP-dependent cotranslational protein targeting to membrane
	R-HSA-72706 GTP hydrolysis and joining of the 60S ribosomal subunit
	R-HSA-2408522 Selenoamino acid metabolism
	R-HSA-72613 Eukaryotic Translation Initiation
	R-HSA-72737 Cap-dependent Translation Initiation
	GO:0006518 peptide metabolic process
	R-HSA-168273 Influenza Viral RNA Transcription and Replication
M122 PID IL2 1PATHWAY	M122 PID IL2 1PATHWAY	BCL2,NRAS,SOCS2,CCND2,IL6ST,CDKN2D
	hsa04917 Prolactin signaling pathway
	hsa04630 JAK-STAT signaling pathway
	hsa04068 FoxO signaling pathway
GO:0010559 regulation of glycoprotein biosynthetic process	GO:0010559 regulation of glycoprotein biosynthetic process	BCL2,RAMP1,IL33,APOD,CYP1B1,MITF,CORO1B
	GO:1903018 regulation of glycoprotein metabolic process
	GO:0030336 negative regulation of cell migration
	GO:2000146 negative regulation of cell motility
	GO:0040013 negative regulation of locomotion
	GO:0014910 regulation of smooth muscle cell migration
GO:0048565 digestive tract development	GO:0048565 digestive tract development	BCL2,IL6ST,ALDH1A2,AHI1,ADH5,CYP1B1,MITF,ARHGEF15,GSTM5,APOD,E2F1,SLC2A1,DHX37,FOXP2,SNCAIP,PPIP5K2,RAMP1,HTATIP2,SOCS2
	GO:0006081 cellular aldehyde metabolic process
	GO:0055123 digestive system development
	GO:0001654 eye development
	GO:0150063 visual system development
	GO:0048880 sensory system development
	hsa00980 Metabolism of xenobiotics by cytochrome P450
	GO:0001523 retinoid metabolic process
	GO:0007420 brain development
	GO:0016101 diterpenoid metabolic process
	GO:1901615 organic hydroxy compound metabolic process
	GO:0034308 primary alcohol metabolic process
	GO:0043010 camera-type eye development
	GO:0006721 terpenoid metabolic process
	GO:0001944 vasculature development
	GO:0006720 isoprenoid metabolic process
	GO:0032355 response to estradiol
	GO:0007423 sensory organ development
GO:0048662 negative regulation of smooth muscle cell proliferation	GO:0048662 negative regulation of smooth muscle cell proliferation	APOD,SF1,PDCD4
GO:0007276 gamete generation	GO:0007276 gamete generation	BCL2,E2F1,HOXA10,HOXA11,SMAD5,PDE5A,YTHDC1,RPL39L
	GO:0048477 oogenesis
GO:0007162 negative regulation of cell adhesion	GO:0007162 negative regulation of cell adhesion	APOD,CDKN2A,CYP1B1,LAG3,PDE5A
GO:0071897 DNA biosynthetic process	GO:0071897 DNA biosynthetic process	CDKN2D,REV3L,ACD
GO:0043009 chordate embryonic development	GO:0043009 chordate embryonic development	HOXA11,NEK2,ALDH1A2,GINS1,SLC39A1,SALL4,YTHDC1
	GO:0009792 embryo development ending in birth or egg hatching
	GO:0001824 blastocyst development
	GO:0001701 in utero embryonic development
hsa05208 Chemical carcinogenesis - reactive oxygen species	hsa05208 Chemical carcinogenesis - reactive oxygen species	COX7A1,CYP1B1,GSTM5,NRAS
hsa00230 Purine metabolism	hsa00230 Purine metabolism	ENTPD6,PDE6H,PDE5A
R-HSA-425407 SLC-mediated transmembrane transport	R-HSA-425407 SLC-mediated transmembrane transport	APOD,SLC2A1,SLC39A1,SLC50A1,GSTM5
	WP2884 NRF2 pathway

## Sheet: Table 4
Table 4. Epithelial surface receptors that are DEGs in deceased EC in GSE21882
IL6ST
RAMP1

## Sheet: Table 5
Table 5. Ligands for the DEG epithelial cell receptors in deceased EC in GSE21882
Receptor	Ligand
IL6ST	OSM
IL6ST	IL11
IL6ST	IL6
IL6ST	CLCF1
IL6ST	CTF1
IL6ST	LIF
IL6ST	EBI3
RAMP1	CALCB
RAMP1	ADM2
RAMP1	IAPP
